# Supplementary material for: Generation and analysis of expressed sequence tags (ESTs) for marker development in yam (Dioscorea alata L.)
Source: BMC Genomics. 2011 Feb 9;12:100. doi: 10.1186/1471-2164-12-100 (PMC3047301; doi:10.1186/1471-2164-12-100)
Supplement: Additional file 1 — Gene Ontology (GO IDs) identifiers for three libraries. Mapping and annotation steps in Blast2GO program resulted in providing GO IDs to individual ESTs in each dataset of the three libraries, TDa 95-0310, TDa 95-0328 and TDa 87-01091. [file 1471-2164-12-100-S1.XLS]

## Sheet: TDa 95-0310
Sequence ID	GO ID	Description
virginia_state_74509.9_c1	GO:0016984	chloroplast ribulose- -bisphosphate carboxylase oxygenase small subunit
virginia_state_74509.9_c1	GO:0019253
virginia_state_74509.9_c1	GO:0005618
virginia_state_74509.9_c1	GO:0010114
virginia_state_74509.9_c1	GO:0009573
virginia_state_74509.9_c1	GO:0055114
virginia_state_74509.9_c1	GO:0009941
virginia_state_74509.9_c1	GO:0004497
virginia_state_74509.9_c1	GO:0009637
virginia_state_74509.9_c1	GO:0009579
virginia_state_74509.9_c1	GO:0005515
virginia_state_74509.9_c1	GO:0009853
virginia_state_74509.9_c1	GO:0010218
virginia_state_74509.9_c1	GO:0022626
virginia_state_74509.9_c1	GO:0016020
virginia_state_74509.9_c1	GO:0048046
virginia_state_74509.9_c1	EC:4.1.1.39
virginia_state_74509.9_c10	GO:0046872	light-harvesting complex ii protein lhcb2
virginia_state_74509.9_c10	GO:0009765
virginia_state_74509.9_c10	GO:0009523
virginia_state_74509.9_c10	GO:0018298
virginia_state_74509.9_c10	GO:0016168
virginia_state_74509.9_c10	GO:0016021
virginia_state_74509.9_c10	GO:0009522
virginia_state_74509.9_c10	GO:0009535
virginia_state_74509.9_c100	GO:0006950	af159562_1cytosolic class ii low molecular weight heat shock protein
virginia_state_74509.9_c1000	GO:0046406	magnesium-protoporphyrin ix methyltransferase
virginia_state_74509.9_c1000	GO:0015995
virginia_state_74509.9_c1000	GO:0009941
virginia_state_74509.9_c1000	GO:0009535
virginia_state_74509.9_c1000	GO:0015979
virginia_state_74509.9_c1000	EC:2.1.1.11
virginia_state_74509.9_c10003	GO:0080008	wd-40 repeat expressed
virginia_state_74509.9_c10003	GO:0000166
virginia_state_74509.9_c10004	GO:0010287	abc-1 domain protein
virginia_state_74509.9_c10004	GO:0006468
virginia_state_74509.9_c10004	GO:0004672
virginia_state_74509.9_c10004	GO:0005524
virginia_state_74509.9_c10006	GO:0005739	brain protein 44-like protein
virginia_state_74509.9_c10006	GO:0005886
virginia_state_74509.9_c10009	GO:0006457	dnaj heat shock n-terminal domain-containing
virginia_state_74509.9_c10009	GO:0051082
virginia_state_74509.9_c10009	GO:0006950
virginia_state_74509.9_c10009	GO:0031072
virginia_state_74509.9_c10011	GO:0009828	expansin
virginia_state_74509.9_c10011	GO:0009826
virginia_state_74509.9_c10011	GO:0009831
virginia_state_74509.9_c10011	GO:0005576
virginia_state_74509.9_c10011	GO:0016020
virginia_state_74509.9_c10011	GO:0006949
virginia_state_74509.9_c10012	GO:0016023	at1g29980 t1p2_9
virginia_state_74509.9_c10014	GO:0046872	zinc finger protein
virginia_state_74509.9_c10014	GO:0016023
virginia_state_74509.9_c1002	GO:0005737	protein
virginia_state_74509.9_c1002	GO:0003746
virginia_state_74509.9_c1002	GO:0005525
virginia_state_74509.9_c1002	GO:0006412
virginia_state_74509.9_c1002	GO:0003924
virginia_state_74509.9_c1002	EC:3.6.5.3
virginia_state_74509.9_c1002	EC:3.6.5.1
virginia_state_74509.9_c1002	EC:3.6.5.2
virginia_state_74509.9_c1002	EC:3.6.5.4
virginia_state_74509.9_c10020	GO:0016023	pr17c precursor
virginia_state_74509.9_c10023	GO:0006468	ankyrin protein
virginia_state_74509.9_c10023	GO:0005524
virginia_state_74509.9_c10023	GO:0009966
virginia_state_74509.9_c10023	GO:0004674
virginia_state_74509.9_c10023	EC:2.7.11.0
virginia_state_74509.9_c10024	GO:0004158	protein
virginia_state_74509.9_c10024	GO:0006212
virginia_state_74509.9_c10024	GO:0055114
virginia_state_74509.9_c10024	GO:0017113
virginia_state_74509.9_c10024	GO:0006222
virginia_state_74509.9_c10024	GO:0043562
virginia_state_74509.9_c10024	GO:0009507
virginia_state_74509.9_c10024	GO:0006207
virginia_state_74509.9_c10024	EC:1.3.3.1
virginia_state_74509.9_c10024	EC:1.3.1.2
virginia_state_74509.9_c10026	GO:0030036	protein
virginia_state_74509.9_c10026	GO:0003779
virginia_state_74509.9_c10026	GO:0019867
virginia_state_74509.9_c10027	GO:0006633	biotin carboxyl carrier protein subunit of of het-accase
virginia_state_74509.9_c10027	GO:0009317
virginia_state_74509.9_c10027	GO:0009507
virginia_state_74509.9_c10027	GO:0009374
virginia_state_74509.9_c10027	GO:0003989
virginia_state_74509.9_c10027	EC:6.4.1.2
virginia_state_74509.9_c10028	GO:0006457	protein
virginia_state_74509.9_c10028	GO:0005488
virginia_state_74509.9_c1003	GO:0009851	vacuolar sorting protein 4b
virginia_state_74509.9_c1003	GO:0005771
virginia_state_74509.9_c1003	GO:0007032
virginia_state_74509.9_c1003	GO:0005515
virginia_state_74509.9_c1003	GO:0016192
virginia_state_74509.9_c1003	GO:0005524
virginia_state_74509.9_c1003	GO:0008568
virginia_state_74509.9_c1003	EC:3.6.4.3
virginia_state_74509.9_c10034	GO:0006427	histidyl-trna synthetase
virginia_state_74509.9_c10034	GO:0005524
virginia_state_74509.9_c10034	GO:0004821
virginia_state_74509.9_c10034	GO:0009536
virginia_state_74509.9_c10034	EC:6.1.1.21
virginia_state_74509.9_c10035	GO:0003924	dynamin homolog
virginia_state_74509.9_c10035	GO:0005525
virginia_state_74509.9_c10035	EC:3.6.5.1
virginia_state_74509.9_c10035	EC:3.6.5.2
virginia_state_74509.9_c10035	EC:3.6.5.3
virginia_state_74509.9_c10035	EC:3.6.5.4
virginia_state_74509.9_c1004	GO:0009910	ap2 domain-containing transcription factor
virginia_state_74509.9_c1004	GO:0006355
virginia_state_74509.9_c1004	GO:0048573
virginia_state_74509.9_c1004	GO:0009741
virginia_state_74509.9_c1004	GO:0016564
virginia_state_74509.9_c1004	GO:0003700
virginia_state_74509.9_c1004	GO:0048366
virginia_state_74509.9_c1004	GO:0048527
virginia_state_74509.9_c1004	GO:0005634
virginia_state_74509.9_c1004	GO:0009873
virginia_state_74509.9_c10041	GO:0009611	chromatin assembly factor 1
virginia_state_74509.9_c10041	GO:0009607
virginia_state_74509.9_c10041	GO:0004540
virginia_state_74509.9_c10041	GO:0009451
virginia_state_74509.9_c10044	GO:0003723	heat-shock protein
virginia_state_74509.9_c10044	GO:0006278
virginia_state_74509.9_c10044	GO:0009414
virginia_state_74509.9_c10044	GO:0005739
virginia_state_74509.9_c10044	GO:0006457
virginia_state_74509.9_c10044	GO:0009793
virginia_state_74509.9_c10044	GO:0009651
virginia_state_74509.9_c10044	GO:0010157
virginia_state_74509.9_c10044	GO:0003964
virginia_state_74509.9_c10044	GO:0009408
virginia_state_74509.9_c10044	GO:0005524
virginia_state_74509.9_c10044	GO:0009570
virginia_state_74509.9_c10044	GO:0051082
virginia_state_74509.9_c10044	GO:0009704
virginia_state_74509.9_c10044	GO:0005886
virginia_state_74509.9_c10044	EC:2.7.7.49
virginia_state_74509.9_c10045	GO:0008415	chalcone synthase
virginia_state_74509.9_c10045	GO:0016210
virginia_state_74509.9_c10045	GO:0009813
virginia_state_74509.9_c10045	EC:2.3.1.74
virginia_state_74509.9_c10046	GO:0045449	rwp-rk domain-containing protein
virginia_state_74509.9_c10046	GO:0003700
virginia_state_74509.9_c10046	GO:0008270
virginia_state_74509.9_c10048	GO:0080008	wd repeat
virginia_state_74509.9_c10048	GO:0000166
virginia_state_74509.9_c10048	GO:0008168
virginia_state_74509.9_c10048	EC:2.1.1.0
virginia_state_74509.9_c1005	GO:0005524	heat shock protein 70
virginia_state_74509.9_c1005	GO:0055114
virginia_state_74509.9_c1005	GO:0006950
virginia_state_74509.9_c1005	GO:0009851
virginia_state_74509.9_c1005	GO:0032440
virginia_state_74509.9_c1005	EC:1.3.1.74
virginia_state_74509.9_c10055	GO:0006950	universal stress protein family protein
virginia_state_74509.9_c10058	GO:0005739	protein
virginia_state_74509.9_c10058	GO:0006461
virginia_state_74509.9_c10058	GO:0009507
virginia_state_74509.9_c1006	GO:0003968	protein
virginia_state_74509.9_c1006	GO:0009507
virginia_state_74509.9_c1006	GO:0044425
virginia_state_74509.9_c1006	GO:0005739
virginia_state_74509.9_c1006	EC:2.7.7.48
virginia_state_74509.9_c10060	GO:0016787	gibberellin receptor gid1l2
virginia_state_74509.9_c10062	GO:0047987	hydroperoxide lyase
virginia_state_74509.9_c10062	GO:0020037
virginia_state_74509.9_c10062	GO:0004497
virginia_state_74509.9_c10062	GO:0009055
virginia_state_74509.9_c10062	EC:4.2.1.92
virginia_state_74509.9_c10063	GO:0055114	naringenin 3-dioxygenase like protein
virginia_state_74509.9_c10063	GO:0016702
virginia_state_74509.9_c10063	GO:0045431
virginia_state_74509.9_c10063	EC:1.13.11.0
virginia_state_74509.9_c10063	EC:1.14.11.23
virginia_state_74509.9_c10064	GO:0016023	2-c-methyl-d-erythritol 4-phosphate cytidyltransferase
virginia_state_74509.9_c10064	GO:0016114
virginia_state_74509.9_c10064	GO:0050518
virginia_state_74509.9_c10064	GO:0009507
virginia_state_74509.9_c10064	GO:0019288
virginia_state_74509.9_c10064	EC:2.7.7.60
virginia_state_74509.9_c10065	GO:0005739	PREDICTED: hypothetical protein [Vitis vinifera]
virginia_state_74509.9_c10065	GO:0009507
virginia_state_74509.9_c10066	GO:0003824	peptidylprolyl expressed
virginia_state_74509.9_c10067	GO:0016020	protein
virginia_state_74509.9_c10067	GO:0016760
virginia_state_74509.9_c10067	GO:0051753
virginia_state_74509.9_c10067	EC:2.4.1.12
virginia_state_74509.9_c10069	GO:0006468	atp binding protein
virginia_state_74509.9_c10069	GO:0004715
virginia_state_74509.9_c10069	GO:0016597
virginia_state_74509.9_c10069	GO:0005524
virginia_state_74509.9_c10069	GO:0004674
virginia_state_74509.9_c10069	EC:2.7.10.2
virginia_state_74509.9_c10069	EC:2.7.11.0
virginia_state_74509.9_c1007	GO:0042742	copper zinc-superoxide dismutase
virginia_state_74509.9_c1007	GO:0046872
virginia_state_74509.9_c1007	GO:0046688
virginia_state_74509.9_c1007	GO:0019430
virginia_state_74509.9_c1007	GO:0004784
virginia_state_74509.9_c1007	GO:0010193
virginia_state_74509.9_c1007	GO:0055114
virginia_state_74509.9_c1007	GO:0010039
virginia_state_74509.9_c1007	GO:0005829
virginia_state_74509.9_c1007	GO:0009651
virginia_state_74509.9_c1007	EC:1.15.1.1
virginia_state_74509.9_c10072	GO:0003723	hemolysin a
virginia_state_74509.9_c10072	GO:0032259
virginia_state_74509.9_c10072	GO:0019836
virginia_state_74509.9_c10072	GO:0008168
virginia_state_74509.9_c10072	GO:0005739
virginia_state_74509.9_c10072	EC:2.1.1.0
virginia_state_74509.9_c10073	GO:0016023	auxin efflux carrier family protein
virginia_state_74509.9_c10073	GO:0009926
virginia_state_74509.9_c10073	GO:0009672
virginia_state_74509.9_c10073	GO:0055085
virginia_state_74509.9_c10073	GO:0016021
virginia_state_74509.9_c10078	GO:0055114	aldo keto reductase
virginia_state_74509.9_c10078	GO:0050580
virginia_state_74509.9_c10078	GO:0047006
virginia_state_74509.9_c10078	EC:1.1.1.274
virginia_state_74509.9_c10078	EC:1.1.1.149
virginia_state_74509.9_c1008	GO:0034976	protein disulfide isomerase
virginia_state_74509.9_c1008	GO:0016023
virginia_state_74509.9_c1008	GO:0005886
virginia_state_74509.9_c1008	GO:0045454
virginia_state_74509.9_c1008	GO:0003756
virginia_state_74509.9_c1008	GO:0005783
virginia_state_74509.9_c1008	EC:5.3.4.1
virginia_state_74509.9_c10081	GO:0016023	protein
virginia_state_74509.9_c10081	GO:0016020
virginia_state_74509.9_c10082	GO:0016021	amino acid transporter
virginia_state_74509.9_c10082	GO:0015171
virginia_state_74509.9_c10082	GO:0005886
virginia_state_74509.9_c10088	GO:0016747	hydroxycinnamoyl shikimate quinate hydroxycinnamoyltransferase
virginia_state_74509.9_c10088	EC:2.3.1.0
virginia_state_74509.9_c10089	GO:0047911	glycoside hydrolase family 28 protein
virginia_state_74509.9_c10089	GO:0005975
virginia_state_74509.9_c10089	GO:0016023
virginia_state_74509.9_c10089	GO:0005773
virginia_state_74509.9_c10089	GO:0004650
virginia_state_74509.9_c10089	EC:3.2.1.67
virginia_state_74509.9_c10089	EC:3.2.1.15
virginia_state_74509.9_c10092	GO:0016023	xylem serine proteinase 1
virginia_state_74509.9_c10092	GO:0003824
virginia_state_74509.9_c10098	GO:0003824	esterase lipase thioesterase family protein
virginia_state_74509.9_c10099	GO:0003677	light-inducible protein cprf-
virginia_state_74509.9_c101	GO:0010287	type iii chlorophyll a b-binding protein
virginia_state_74509.9_c101	GO:0046872
virginia_state_74509.9_c101	GO:0009765
virginia_state_74509.9_c101	GO:0030076
virginia_state_74509.9_c101	GO:0009523
virginia_state_74509.9_c101	GO:0018298
virginia_state_74509.9_c101	GO:0016168
virginia_state_74509.9_c101	GO:0016021
virginia_state_74509.9_c101	GO:0009522
virginia_state_74509.9_c101	GO:0009535
virginia_state_74509.9_c1010	GO:0009851	chloroplast protease
virginia_state_74509.9_c1010	GO:0007049
virginia_state_74509.9_c1010	GO:0016021
virginia_state_74509.9_c1010	GO:0046872
virginia_state_74509.9_c1010	GO:0010304
virginia_state_74509.9_c1010	GO:0004176
virginia_state_74509.9_c1010	GO:0051301
virginia_state_74509.9_c1010	GO:0004222
virginia_state_74509.9_c1010	GO:0006508
virginia_state_74509.9_c1010	GO:0005524
virginia_state_74509.9_c1010	GO:0008568
virginia_state_74509.9_c1010	GO:0005515
virginia_state_74509.9_c1010	GO:0009535
virginia_state_74509.9_c1010	GO:0010205
virginia_state_74509.9_c1010	GO:0010206
virginia_state_74509.9_c1010	GO:0031969
virginia_state_74509.9_c1010	EC:3.4.24.0
virginia_state_74509.9_c1010	EC:3.6.4.3
virginia_state_74509.9_c10101	GO:0009536	hydroxyproline-rich glycoprotein family expressed
virginia_state_74509.9_c10102	GO:0016765	dehydrodolichyl diphosphate synthase 6
virginia_state_74509.9_c10103	GO:0004455	ketol-acid reductoisomerase
virginia_state_74509.9_c10103	GO:0046872
virginia_state_74509.9_c10103	GO:0055114
virginia_state_74509.9_c10103	GO:0009082
virginia_state_74509.9_c10103	GO:0016853
virginia_state_74509.9_c10103	GO:0050662
virginia_state_74509.9_c10103	GO:0009507
virginia_state_74509.9_c10103	EC:1.1.1.86
virginia_state_74509.9_c10105	GO:0005737	atp-dependent rna helicase ddx23
virginia_state_74509.9_c10105	GO:0009851
virginia_state_74509.9_c10105	GO:0008026
virginia_state_74509.9_c10105	GO:0003676
virginia_state_74509.9_c10105	GO:0005524
virginia_state_74509.9_c10105	GO:0005634
virginia_state_74509.9_c10108	GO:0009982	h aca ribonucleoprotein complex subunit 1-like protein 1
virginia_state_74509.9_c10108	GO:0030515
virginia_state_74509.9_c10108	GO:0031429
virginia_state_74509.9_c10108	GO:0009535
virginia_state_74509.9_c10108	EC:5.4.99.12
virginia_state_74509.9_c10110	GO:0005739	protein
virginia_state_74509.9_c10110	GO:0005777
virginia_state_74509.9_c10112	GO:0044237	progesterone 5-beta-reductase
virginia_state_74509.9_c10112	GO:0003824
virginia_state_74509.9_c10112	GO:0005739
virginia_state_74509.9_c10112	GO:0050662
virginia_state_74509.9_c10114	GO:0017111	atp binding nucleoside-triphosphatase nucleotide binding
virginia_state_74509.9_c10114	GO:0005524
virginia_state_74509.9_c10114	GO:0009851
virginia_state_74509.9_c10114	EC:3.6.1.15
virginia_state_74509.9_c10117	GO:0009536	atp binding
virginia_state_74509.9_c1012	GO:0003735	40s ribosomal protein
virginia_state_74509.9_c1012	GO:0003723
virginia_state_74509.9_c1012	GO:0015935
virginia_state_74509.9_c1012	GO:0006412
virginia_state_74509.9_c1012	EC:3.6.5.3
virginia_state_74509.9_c10120	GO:0012505	sar1 gtp-binding secretory factor
virginia_state_74509.9_c10120	GO:0005525
virginia_state_74509.9_c10120	GO:0005794
virginia_state_74509.9_c10120	GO:0016023
virginia_state_74509.9_c10120	GO:0006886
virginia_state_74509.9_c10120	GO:0006888
virginia_state_74509.9_c10120	GO:0005783
virginia_state_74509.9_c10120	GO:0007264
virginia_state_74509.9_c10120	GO:0005215
virginia_state_74509.9_c10122	GO:0005488	calcium-dependent protein kinase
virginia_state_74509.9_c10122	GO:0004672
virginia_state_74509.9_c10125	GO:0003824	catalytic hydrolase
virginia_state_74509.9_c10127	GO:0046872	dihydroorotase
virginia_state_74509.9_c10127	GO:0004151
virginia_state_74509.9_c10127	GO:0019856
virginia_state_74509.9_c10127	EC:3.5.2.3
virginia_state_74509.9_c10129	GO:0005773	at3g07470 f21o3_18
virginia_state_74509.9_c10130	GO:0005739	ubiquinol-cytochrome c chaperone family protein
virginia_state_74509.9_c10131	GO:0051499	protein
virginia_state_74509.9_c10131	GO:0009636
virginia_state_74509.9_c10131	GO:0009536
virginia_state_74509.9_c10132	GO:0016887	enhancer of ag-4 1
virginia_state_74509.9_c10132	GO:0003723
virginia_state_74509.9_c10132	GO:0006810
virginia_state_74509.9_c10132	GO:0001709
virginia_state_74509.9_c10132	GO:0016020
virginia_state_74509.9_c10132	GO:0005634
virginia_state_74509.9_c10132	GO:0008270
virginia_state_74509.9_c10133	GO:0003723	rna-binding protein cp33
virginia_state_74509.9_c10133	GO:0009570
virginia_state_74509.9_c10133	GO:0000166
virginia_state_74509.9_c10137	GO:0030528	ankyrin repeat-containing protein 2
virginia_state_74509.9_c10137	GO:0006457
virginia_state_74509.9_c10137	GO:0031359
virginia_state_74509.9_c10137	GO:0010228
virginia_state_74509.9_c10137	GO:0005515
virginia_state_74509.9_c10137	GO:0045036
virginia_state_74509.9_c10137	GO:0009816
virginia_state_74509.9_c10137	GO:0005634
virginia_state_74509.9_c1014	GO:0009941	catalytic coenzyme binding protein
virginia_state_74509.9_c1014	GO:0005488
virginia_state_74509.9_c1014	GO:0008152
virginia_state_74509.9_c1014	GO:0003824
virginia_state_74509.9_c1014	GO:0009535
virginia_state_74509.9_c10145	GO:0009533	2 protease
virginia_state_74509.9_c10145	GO:0010206
virginia_state_74509.9_c10145	GO:0004252
virginia_state_74509.9_c10145	GO:0005515
virginia_state_74509.9_c10145	GO:0055114
virginia_state_74509.9_c10145	GO:0006508
virginia_state_74509.9_c10145	GO:0009535
virginia_state_74509.9_c10145	GO:0032440
virginia_state_74509.9_c10145	EC:3.4.21.0
virginia_state_74509.9_c10145	EC:1.3.1.74
virginia_state_74509.9_c10148	GO:0017004	protein
virginia_state_74509.9_c10148	GO:0005746
virginia_state_74509.9_c10148	GO:0042626
virginia_state_74509.9_c10148	GO:0016226
virginia_state_74509.9_c10148	GO:0006879
virginia_state_74509.9_c10148	GO:0016023
virginia_state_74509.9_c10148	GO:0005515
virginia_state_74509.9_c10148	GO:0009507
virginia_state_74509.9_c10149	GO:0005634	ethylene signal transcription factor
virginia_state_74509.9_c10149	GO:0030528
virginia_state_74509.9_c1015	GO:0005507	protein
virginia_state_74509.9_c1015	GO:0000774
virginia_state_74509.9_c1015	GO:0006457
virginia_state_74509.9_c1015	GO:0009793
virginia_state_74509.9_c1015	GO:0030150
virginia_state_74509.9_c1015	GO:0051087
virginia_state_74509.9_c1015	GO:0009579
virginia_state_74509.9_c1015	GO:0005759
virginia_state_74509.9_c1015	GO:0042803
virginia_state_74509.9_c1015	GO:0009507
virginia_state_74509.9_c10150	GO:0046872	aconitate hydratase
virginia_state_74509.9_c10150	GO:0051539
virginia_state_74509.9_c10150	GO:0003994
virginia_state_74509.9_c10150	GO:0009536
virginia_state_74509.9_c10150	GO:0005739
virginia_state_74509.9_c10150	GO:0006097
virginia_state_74509.9_c10150	EC:4.2.1.3
virginia_state_74509.9_c10151	GO:0009813	flavone synthase
virginia_state_74509.9_c10151	GO:0046872
virginia_state_74509.9_c10151	GO:0045431
virginia_state_74509.9_c10151	GO:0055114
virginia_state_74509.9_c10151	EC:1.14.11.23
virginia_state_74509.9_c10153	GO:0055085	exportin1 protein
virginia_state_74509.9_c10153	GO:0008565
virginia_state_74509.9_c10153	GO:0006611
virginia_state_74509.9_c10153	GO:0009553
virginia_state_74509.9_c10153	GO:0022891
virginia_state_74509.9_c10153	GO:0004872
virginia_state_74509.9_c10153	GO:0005643
virginia_state_74509.9_c10153	GO:0009860
virginia_state_74509.9_c10153	GO:0009555
virginia_state_74509.9_c10153	GO:0005515
virginia_state_74509.9_c10153	GO:0009846
virginia_state_74509.9_c10153	GO:0005737
virginia_state_74509.9_c10153	GO:0000059
virginia_state_74509.9_c10154	GO:0016020	protein
virginia_state_74509.9_c10154	GO:0008375
virginia_state_74509.9_c10159	GO:0004776	succinyl- ligase beta subunit
virginia_state_74509.9_c10159	GO:0005507
virginia_state_74509.9_c10159	GO:0046686
virginia_state_74509.9_c10159	GO:0005524
virginia_state_74509.9_c10159	GO:0004775
virginia_state_74509.9_c10159	GO:0008152
virginia_state_74509.9_c10159	GO:0005739
virginia_state_74509.9_c10159	EC:6.2.1.4
virginia_state_74509.9_c10159	EC:6.2.1.5
virginia_state_74509.9_c10160	GO:0015450	protein
virginia_state_74509.9_c10160	GO:0031359
virginia_state_74509.9_c10160	GO:0048598
virginia_state_74509.9_c10160	GO:0009658
virginia_state_74509.9_c10160	GO:0010006
virginia_state_74509.9_c10160	GO:0045036
virginia_state_74509.9_c10160	GO:0005886
virginia_state_74509.9_c10162	GO:0009851	protein kinase
virginia_state_74509.9_c10162	GO:0006468
virginia_state_74509.9_c10162	GO:0004715
virginia_state_74509.9_c10162	GO:0005524
virginia_state_74509.9_c10162	GO:0004674
virginia_state_74509.9_c10162	GO:0009536
virginia_state_74509.9_c10162	EC:2.7.10.2
virginia_state_74509.9_c10162	EC:2.7.11.0
virginia_state_74509.9_c10164	GO:0005739	dag protein
virginia_state_74509.9_c10164	GO:0050897
virginia_state_74509.9_c10164	GO:0005515
virginia_state_74509.9_c10165	GO:0016023	ring finger
virginia_state_74509.9_c10165	GO:0046872
virginia_state_74509.9_c10167	GO:0016787	disease resistance protein
virginia_state_74509.9_c10168	GO:0016023	protein
virginia_state_74509.9_c10168	GO:0016021
virginia_state_74509.9_c10168	GO:0005794
virginia_state_74509.9_c10168	GO:0005739
virginia_state_74509.9_c10168	GO:0005886
virginia_state_74509.9_c10169	GO:0005777	peroxisomal biogenesis factor 19
virginia_state_74509.9_c10169	GO:0005739
virginia_state_74509.9_c10169	GO:0005515
virginia_state_74509.9_c10169	GO:0007031
virginia_state_74509.9_c10172	GO:0005886	chaperone protein dnaj 49
virginia_state_74509.9_c10175	GO:0005730	atp gtp binding protein
virginia_state_74509.9_c10176	GO:0008415	hydroxymethylglutaryl- synthase
virginia_state_74509.9_c10176	GO:0008299
virginia_state_74509.9_c10176	GO:0004421
virginia_state_74509.9_c10176	EC:2.3.3.10
virginia_state_74509.9_c10177	GO:0042802	protein
virginia_state_74509.9_c10177	GO:0071472
virginia_state_74509.9_c10177	GO:0042631
virginia_state_74509.9_c10177	GO:0005634
virginia_state_74509.9_c10178	GO:0006355	ap2 erf domain-containing transcription factor
virginia_state_74509.9_c10178	GO:0005643
virginia_state_74509.9_c10178	GO:0010200
virginia_state_74509.9_c10178	GO:0016563
virginia_state_74509.9_c10178	GO:0003700
virginia_state_74509.9_c1018	GO:0004623	cysteine proteinase
virginia_state_74509.9_c1018	GO:0016023
virginia_state_74509.9_c1018	GO:0055114
virginia_state_74509.9_c1018	GO:0004197
virginia_state_74509.9_c1018	GO:0006508
virginia_state_74509.9_c1018	GO:0032440
virginia_state_74509.9_c1018	EC:3.1.1.4
virginia_state_74509.9_c1018	EC:3.4.22.0
virginia_state_74509.9_c1018	EC:1.3.1.74
virginia_state_74509.9_c10181	GO:0004040	amidase family protein
virginia_state_74509.9_c10181	GO:0016020
virginia_state_74509.9_c10181	GO:0005515
virginia_state_74509.9_c10181	GO:0016884
virginia_state_74509.9_c10181	GO:0009507
virginia_state_74509.9_c10181	EC:3.5.1.4
virginia_state_74509.9_c10181	EC:6.3.5.0
virginia_state_74509.9_c10182	GO:0005622	sec14 cytosolic
virginia_state_74509.9_c10182	GO:0006810
virginia_state_74509.9_c10182	GO:0005215
virginia_state_74509.9_c10184	GO:0004121	cystathionine beta-lyase
virginia_state_74509.9_c10184	GO:0030170
virginia_state_74509.9_c10184	GO:0019279
virginia_state_74509.9_c10184	GO:0004123
virginia_state_74509.9_c10184	GO:0009507
virginia_state_74509.9_c10184	EC:4.4.1.8
virginia_state_74509.9_c10184	EC:4.4.1.1
virginia_state_74509.9_c10185	GO:0004722	calcineurin-like phosphoesterase family protein
virginia_state_74509.9_c10188	GO:0006457	hsp70 interacting protein thioredoxin chimera
virginia_state_74509.9_c10188	GO:0016671
virginia_state_74509.9_c10188	GO:0045454
virginia_state_74509.9_c10188	GO:0010286
virginia_state_74509.9_c10188	GO:0030544
virginia_state_74509.9_c10188	GO:0051259
virginia_state_74509.9_c10188	EC:1.8.4.0
virginia_state_74509.9_c1019	GO:0005737	elongation factor 1-
virginia_state_74509.9_c1019	GO:0003746
virginia_state_74509.9_c1019	GO:0005525
virginia_state_74509.9_c1019	GO:0004781
virginia_state_74509.9_c1019	GO:0006414
virginia_state_74509.9_c1019	GO:0003924
virginia_state_74509.9_c1019	EC:2.7.7.4
virginia_state_74509.9_c1019	EC:3.6.5.1
virginia_state_74509.9_c1019	EC:3.6.5.2
virginia_state_74509.9_c1019	EC:3.6.5.3
virginia_state_74509.9_c1019	EC:3.6.5.4
virginia_state_74509.9_c10190	GO:0010224	uvb-resistance protein
virginia_state_74509.9_c10190	GO:0005829
virginia_state_74509.9_c10190	GO:0005085
virginia_state_74509.9_c10190	GO:0005634
virginia_state_74509.9_c10190	GO:0003682
virginia_state_74509.9_c10191	GO:0005835	enoyl-acp reductase
virginia_state_74509.9_c10191	GO:0006633
virginia_state_74509.9_c10191	GO:0009941
virginia_state_74509.9_c10191	GO:0005507
virginia_state_74509.9_c10191	GO:0004318
virginia_state_74509.9_c10191	GO:0055114
virginia_state_74509.9_c10191	GO:0009570
virginia_state_74509.9_c10191	EC:1.3.1.9
virginia_state_74509.9_c10199	GO:0045449	transcription activator effector binding domain dna gyrase inhibitor domain protein
virginia_state_74509.9_c1020	GO:0006457	protein
virginia_state_74509.9_c1020	GO:0031072
virginia_state_74509.9_c1020	GO:0051082
virginia_state_74509.9_c10200	GO:0009507	conserved protein
virginia_state_74509.9_c10202	GO:0005488	o-linked n-acetylglucosamine
virginia_state_74509.9_c10202	GO:0009536
virginia_state_74509.9_c10203	GO:0009536	kh domain-containing protein
virginia_state_74509.9_c10203	GO:0003723
virginia_state_74509.9_c1021	GO:0005737	glutathione s-transferase
virginia_state_74509.9_c1021	GO:0009407
virginia_state_74509.9_c1021	GO:0004364
virginia_state_74509.9_c1021	GO:0009072
virginia_state_74509.9_c1021	GO:0016853
virginia_state_74509.9_c1021	EC:2.5.1.18
virginia_state_74509.9_c10216	GO:0005488	male sterility ms5 family protein
virginia_state_74509.9_c10217	GO:0005515	protein binding
virginia_state_74509.9_c10217	GO:0005886
virginia_state_74509.9_c10217	GO:0004871
virginia_state_74509.9_c10217	GO:0009416
virginia_state_74509.9_c1022	GO:0003676	rna and export factor-binding expressed
virginia_state_74509.9_c1022	GO:0000166
virginia_state_74509.9_c10221	GO:0006457	protein
virginia_state_74509.9_c10221	GO:0016020
virginia_state_74509.9_c10221	GO:0051082
virginia_state_74509.9_c10221	GO:0006950
virginia_state_74509.9_c10221	GO:0031072
virginia_state_74509.9_c10227	GO:0009941	chloroplast channel forming outer membrane protein
virginia_state_74509.9_c10228	GO:0003677	auxin response factor expressed
virginia_state_74509.9_c10228	GO:0046983
virginia_state_74509.9_c10228	GO:0009734
virginia_state_74509.9_c10228	GO:0005634
virginia_state_74509.9_c10228	GO:0006355
virginia_state_74509.9_c10229	GO:0004618	phosphoglycerate kinase
virginia_state_74509.9_c10229	GO:0005886
virginia_state_74509.9_c10229	GO:0006096
virginia_state_74509.9_c10229	GO:0005829
virginia_state_74509.9_c10229	GO:0048046
virginia_state_74509.9_c10229	EC:2.7.2.3
virginia_state_74509.9_c1023	GO:0016023	nicotiana lesion-inducing like
virginia_state_74509.9_c10232	GO:0016874	sugar isomerase
virginia_state_74509.9_c10232	GO:0005529
virginia_state_74509.9_c10232	GO:0005975
virginia_state_74509.9_c10232	GO:0006807
virginia_state_74509.9_c10232	GO:0016853
virginia_state_74509.9_c10233	GO:0004672	serine-threonine protein plant-
virginia_state_74509.9_c10242	GO:0003746	elongation factor 1-gamma
virginia_state_74509.9_c10242	GO:0005853
virginia_state_74509.9_c10242	GO:0016740
virginia_state_74509.9_c10242	GO:0005739
virginia_state_74509.9_c10242	GO:0006414
virginia_state_74509.9_c10245	GO:0022626	2-oxoglutarate dehydrogenase e2 subunit
virginia_state_74509.9_c10245	GO:0008415
virginia_state_74509.9_c10245	GO:0006979
virginia_state_74509.9_c10245	GO:0008152
virginia_state_74509.9_c10245	GO:0016020
virginia_state_74509.9_c10245	GO:0008270
virginia_state_74509.9_c10245	GO:0005739
virginia_state_74509.9_c10246	GO:0016020	heparanase-like protein 2 precursor
virginia_state_74509.9_c10246	GO:0016023
virginia_state_74509.9_c10246	GO:0004566
virginia_state_74509.9_c10246	EC:3.2.1.31
virginia_state_74509.9_c1025	GO:0006412	ribosomal protein
virginia_state_74509.9_c1025	GO:0009955
virginia_state_74509.9_c1025	GO:0008270
virginia_state_74509.9_c1025	GO:0005730
virginia_state_74509.9_c1025	GO:0003735
virginia_state_74509.9_c1025	GO:0009965
virginia_state_74509.9_c1025	GO:0006913
virginia_state_74509.9_c1025	GO:0006461
virginia_state_74509.9_c1025	GO:0010015
virginia_state_74509.9_c1025	GO:0042254
virginia_state_74509.9_c1025	GO:0005515
virginia_state_74509.9_c1025	GO:0009507
virginia_state_74509.9_c1025	GO:0008283
virginia_state_74509.9_c1025	GO:0005773
virginia_state_74509.9_c1025	GO:0022625
virginia_state_74509.9_c1025	GO:0005886
virginia_state_74509.9_c1025	GO:0008097
virginia_state_74509.9_c1025	EC:3.6.5.3
virginia_state_74509.9_c10253	GO:0009524	nitrogen regulation family protein
virginia_state_74509.9_c10253	GO:0008152
virginia_state_74509.9_c10253	GO:0005634
virginia_state_74509.9_c10253	GO:0003824
virginia_state_74509.9_c10253	GO:0009536
virginia_state_74509.9_c10253	GO:0005739
virginia_state_74509.9_c10256	GO:0005737	dna-damage-repair toleration protein drt102
virginia_state_74509.9_c10256	GO:0000719
virginia_state_74509.9_c10256	GO:0009409
virginia_state_74509.9_c10256	GO:0005634
virginia_state_74509.9_c10256	GO:0009411
virginia_state_74509.9_c10257	GO:0003682	regulator of chromosome condensation family protein
virginia_state_74509.9_c10257	GO:0008536
virginia_state_74509.9_c10258	GO:0042176	26s proteasome non-atpase regulatory subunit 3
virginia_state_74509.9_c10258	GO:0000502
virginia_state_74509.9_c10258	GO:0005634
virginia_state_74509.9_c10258	GO:0030234
virginia_state_74509.9_c10258	GO:0009536
virginia_state_74509.9_c1026	GO:0008152	cinnamoyl reductase
virginia_state_74509.9_c1026	GO:0016491
virginia_state_74509.9_c1026	GO:0005488
virginia_state_74509.9_c10262	GO:0008250	ribophorin ii family protein
virginia_state_74509.9_c10262	GO:0018279
virginia_state_74509.9_c10262	GO:0009409
virginia_state_74509.9_c10262	GO:0009505
virginia_state_74509.9_c10262	GO:0016023
virginia_state_74509.9_c10262	GO:0006496
virginia_state_74509.9_c10262	GO:0004579
virginia_state_74509.9_c10262	GO:0005886
virginia_state_74509.9_c10262	EC:2.4.1.119
virginia_state_74509.9_c10263	GO:0005739	nadh dehydrogenase
virginia_state_74509.9_c10266	GO:0006351	g-box binding factor 1
virginia_state_74509.9_c10266	GO:0003677
virginia_state_74509.9_c10266	GO:0045449
virginia_state_74509.9_c10266	GO:0009536
virginia_state_74509.9_c10267	GO:0004181	pre-mrna splicing factor
virginia_state_74509.9_c10267	GO:0008270
virginia_state_74509.9_c10267	GO:0009409
virginia_state_74509.9_c10267	GO:0006508
virginia_state_74509.9_c10267	GO:0019252
virginia_state_74509.9_c10267	GO:0000398
virginia_state_74509.9_c10267	GO:0009568
virginia_state_74509.9_c10267	GO:0005634
virginia_state_74509.9_c10267	EC:3.4.17.0
virginia_state_74509.9_c10268	GO:0005975	beta-galactosidase
virginia_state_74509.9_c10268	GO:0016023
virginia_state_74509.9_c10268	GO:0005618
virginia_state_74509.9_c10268	GO:0004565
virginia_state_74509.9_c10268	GO:0005529
virginia_state_74509.9_c10268	GO:0043169
virginia_state_74509.9_c10268	EC:3.2.1.23
virginia_state_74509.9_c10269	GO:0016020	tryptophan tyrosine permease family protein
virginia_state_74509.9_c10269	GO:0006865
virginia_state_74509.9_c10269	GO:0005275
virginia_state_74509.9_c10269	GO:0009536
virginia_state_74509.9_c1027	GO:0003743	eukaryotic translation initiation factor 5a isoform ii
virginia_state_74509.9_c1027	GO:0003746
virginia_state_74509.9_c1027	GO:0003723
virginia_state_74509.9_c1027	GO:0006452
virginia_state_74509.9_c1027	GO:0008612
virginia_state_74509.9_c1027	GO:0045905
virginia_state_74509.9_c1027	GO:0043022
virginia_state_74509.9_c1027	GO:0045901
virginia_state_74509.9_c10270	GO:0005093	gdp dissociation inhibitor
virginia_state_74509.9_c10270	GO:0015031
virginia_state_74509.9_c10270	GO:0005515
virginia_state_74509.9_c10270	GO:0043087
virginia_state_74509.9_c10271	GO:0009816	npr1-like protein
virginia_state_74509.9_c10271	GO:0009817
virginia_state_74509.9_c10271	GO:0005515
virginia_state_74509.9_c10272	GO:0009851	heat shock 70 kda
virginia_state_74509.9_c10272	GO:0016023
virginia_state_74509.9_c10272	GO:0005886
virginia_state_74509.9_c10272	GO:0006950
virginia_state_74509.9_c10272	GO:0055114
virginia_state_74509.9_c10272	GO:0005524
virginia_state_74509.9_c10272	GO:0009507
virginia_state_74509.9_c10272	GO:0032440
virginia_state_74509.9_c10272	EC:1.3.1.74
virginia_state_74509.9_c10278	GO:0017148	aldo keto reductase family protein
virginia_state_74509.9_c10278	GO:0009744
virginia_state_74509.9_c10278	GO:0006355
virginia_state_74509.9_c10278	GO:0055114
virginia_state_74509.9_c10278	GO:0004033
virginia_state_74509.9_c10278	GO:0009941
virginia_state_74509.9_c10278	GO:0003700
virginia_state_74509.9_c10278	GO:0046982
virginia_state_74509.9_c10278	GO:0005886
virginia_state_74509.9_c10279	GO:0006355	terminal acidic sant 1
virginia_state_74509.9_c10279	GO:0009536
virginia_state_74509.9_c10279	GO:0003700
virginia_state_74509.9_c10279	GO:0043067
virginia_state_74509.9_c10279	GO:0010152
virginia_state_74509.9_c10279	GO:0009901
virginia_state_74509.9_c1028	GO:0016023	aluminum-induced protein
virginia_state_74509.9_c1028	GO:0005829
virginia_state_74509.9_c1028	GO:0005634
virginia_state_74509.9_c10280	GO:0005488	protein
virginia_state_74509.9_c10281	GO:0016023	cytochrome p450
virginia_state_74509.9_c10281	GO:0009055
virginia_state_74509.9_c10281	GO:0004497
virginia_state_74509.9_c10281	GO:0020037
virginia_state_74509.9_c10281	GO:0022900
virginia_state_74509.9_c10283	GO:0008270	nucleic acid binding
virginia_state_74509.9_c10283	GO:0009536
virginia_state_74509.9_c10284	GO:0005488	ferric reductase-like transmembrane component
virginia_state_74509.9_c10284	GO:0000293
virginia_state_74509.9_c10284	GO:0005886
virginia_state_74509.9_c10284	GO:0009767
virginia_state_74509.9_c10284	GO:0009507
virginia_state_74509.9_c10284	GO:0009416
virginia_state_74509.9_c10284	EC:1.16.1.7
virginia_state_74509.9_c10286	GO:0005773	band 7 family protein
virginia_state_74509.9_c10286	GO:0005515
virginia_state_74509.9_c10286	GO:0009507
virginia_state_74509.9_c10286	GO:0005886
virginia_state_74509.9_c10287	GO:0009851	multidrug pheromone mdr abc transporter family
virginia_state_74509.9_c10287	GO:0042626
virginia_state_74509.9_c10287	GO:0005886
virginia_state_74509.9_c10287	GO:0055085
virginia_state_74509.9_c10287	GO:0005524
virginia_state_74509.9_c10287	GO:0016021
virginia_state_74509.9_c10287	GO:0005634
virginia_state_74509.9_c10288	GO:0005739	lipase class 3 family protein
virginia_state_74509.9_c1029	GO:0016023	soul heme-binding family protein
virginia_state_74509.9_c1029	GO:0005773
virginia_state_74509.9_c1029	GO:0005488
virginia_state_74509.9_c1029	GO:0005886
virginia_state_74509.9_c10290	GO:0016020	gns1 sur4 membrane family protein
virginia_state_74509.9_c10293	GO:0031591	trna wybutosine-synthesizing protein 2 homolog
virginia_state_74509.9_c10293	GO:0005515
virginia_state_74509.9_c10294	GO:0003676	zinc finger c-x8-c-x5-c-x3-h type family expressed
virginia_state_74509.9_c10296	GO:0016020	protein
virginia_state_74509.9_c10296	GO:0003723
virginia_state_74509.9_c10296	GO:0006396
virginia_state_74509.9_c10296	GO:0004607
virginia_state_74509.9_c10296	GO:0006629
virginia_state_74509.9_c10296	EC:2.3.1.43
virginia_state_74509.9_c10299	GO:0018401	prolyl 4-hydroxylase alpha
virginia_state_74509.9_c10299	GO:0031418
virginia_state_74509.9_c10299	GO:0005506
virginia_state_74509.9_c10299	GO:0004656
virginia_state_74509.9_c10299	GO:0055114
virginia_state_74509.9_c10299	GO:0005739
virginia_state_74509.9_c10299	EC:1.14.11.2
virginia_state_74509.9_c103	GO:0042026	rubisco subunit binding-protein alpha subunit
virginia_state_74509.9_c103	GO:0009851
virginia_state_74509.9_c103	GO:0005739
virginia_state_74509.9_c103	GO:0009941
virginia_state_74509.9_c103	GO:0009658
virginia_state_74509.9_c103	GO:0005524
virginia_state_74509.9_c103	GO:0009790
virginia_state_74509.9_c103	GO:0009570
virginia_state_74509.9_c103	GO:0051082
virginia_state_74509.9_c103	GO:0022626
virginia_state_74509.9_c103	GO:0016020
virginia_state_74509.9_c103	GO:0048046
virginia_state_74509.9_c1030	GO:0003677	lhy protein
virginia_state_74509.9_c1030	GO:0045449
virginia_state_74509.9_c10302	GO:0016021	rhomboid-like protein
virginia_state_74509.9_c10302	GO:0009536
virginia_state_74509.9_c1031	GO:0009695	12-oxophytodienoic acid reductase
virginia_state_74509.9_c1031	GO:0006952
virginia_state_74509.9_c1031	GO:0016629
virginia_state_74509.9_c1031	GO:0010181
virginia_state_74509.9_c1031	GO:0005739
virginia_state_74509.9_c1031	EC:1.3.1.42
virginia_state_74509.9_c10311	GO:0006527	arginine decarboxylase
virginia_state_74509.9_c10311	GO:0008792
virginia_state_74509.9_c10311	GO:0008295
virginia_state_74509.9_c10311	EC:4.1.1.19
virginia_state_74509.9_c10317	GO:0043565	wrky transcription factor
virginia_state_74509.9_c10317	GO:0045449
virginia_state_74509.9_c10317	GO:0003700
virginia_state_74509.9_c10317	GO:0005634
virginia_state_74509.9_c10319	GO:0005730	small nuclear ribonucleoprotein sm d1
virginia_state_74509.9_c10319	GO:0003676
virginia_state_74509.9_c10319	GO:0005732
virginia_state_74509.9_c10319	GO:0005886
virginia_state_74509.9_c1032	GO:0031969	triose phosphate phosphate translocator
virginia_state_74509.9_c1032	GO:0016021
virginia_state_74509.9_c1032	GO:0006810
virginia_state_74509.9_c1032	GO:0005215
virginia_state_74509.9_c10321	GO:0046686	phosphoglucomutase
virginia_state_74509.9_c10321	GO:0005886
virginia_state_74509.9_c10321	GO:0006006
virginia_state_74509.9_c10321	GO:0000287
virginia_state_74509.9_c10321	GO:0004614
virginia_state_74509.9_c10321	GO:0005634
virginia_state_74509.9_c10321	GO:0005829
virginia_state_74509.9_c10321	EC:5.4.2.2
virginia_state_74509.9_c10323	GO:0016746	phytochelatin synthase
virginia_state_74509.9_c10324	GO:0004721	protein
virginia_state_74509.9_c10324	GO:0005886
virginia_state_74509.9_c10324	EC:3.1.3.16
virginia_state_74509.9_c10327	GO:0055085	sugar transporter family protein
virginia_state_74509.9_c10327	GO:0009845
virginia_state_74509.9_c10327	GO:0016021
virginia_state_74509.9_c10327	GO:0005353
virginia_state_74509.9_c10327	GO:0055114
virginia_state_74509.9_c10327	GO:0005355
virginia_state_74509.9_c10327	GO:0009536
virginia_state_74509.9_c10327	GO:0032440
virginia_state_74509.9_c10327	GO:0009911
virginia_state_74509.9_c10327	GO:0015758
virginia_state_74509.9_c10327	GO:0009705
virginia_state_74509.9_c10327	GO:0015755
virginia_state_74509.9_c10327	GO:0005351
virginia_state_74509.9_c10327	GO:0009624
virginia_state_74509.9_c10327	GO:0005886
virginia_state_74509.9_c10327	EC:1.3.1.74
virginia_state_74509.9_c1033	GO:0016020	light-harvesting complex i protein lhca1
virginia_state_74509.9_c1033	GO:0009765
virginia_state_74509.9_c1033	GO:0009507
virginia_state_74509.9_c10331	GO:0043091	cationic amino acid transporter
virginia_state_74509.9_c10331	GO:0015326
virginia_state_74509.9_c10331	GO:0015189
virginia_state_74509.9_c10331	GO:0005886
virginia_state_74509.9_c10331	GO:0055085
virginia_state_74509.9_c10331	GO:0015181
virginia_state_74509.9_c10331	GO:0016021
virginia_state_74509.9_c10331	GO:0051938
virginia_state_74509.9_c10331	GO:0005313
virginia_state_74509.9_c10332	GO:0006891	golgi snare 12 protein
virginia_state_74509.9_c10332	GO:0016021
virginia_state_74509.9_c10332	GO:0006944
virginia_state_74509.9_c10332	GO:0000149
virginia_state_74509.9_c10333	GO:0005739	brain protein 44
virginia_state_74509.9_c10335	GO:0015385	na+ h+ antiporter precursor
virginia_state_74509.9_c10335	GO:0055085
virginia_state_74509.9_c10335	GO:0015386
virginia_state_74509.9_c10335	GO:0016021
virginia_state_74509.9_c10335	GO:0015137
virginia_state_74509.9_c10335	GO:0015746
virginia_state_74509.9_c10335	GO:0006814
virginia_state_74509.9_c10337	GO:0006415	translation releasing factor rf-2
virginia_state_74509.9_c10337	GO:0016149
virginia_state_74509.9_c10337	GO:0009657
virginia_state_74509.9_c10337	GO:0009507
virginia_state_74509.9_c10337	GO:0006396
virginia_state_74509.9_c10339	GO:0030170	tyrosine decarboxylase
virginia_state_74509.9_c10339	GO:0009611
virginia_state_74509.9_c10339	GO:0004837
virginia_state_74509.9_c10339	GO:0006520
virginia_state_74509.9_c10339	GO:0004058
virginia_state_74509.9_c10339	EC:4.1.1.25
virginia_state_74509.9_c10339	EC:4.1.1.28
virginia_state_74509.9_c1034	GO:0006950	kda class i heat shock protein 1
virginia_state_74509.9_c10341	GO:0004674	4-nitrophenylphosphatase-like protein
virginia_state_74509.9_c10341	GO:0003869
virginia_state_74509.9_c10341	GO:0008152
virginia_state_74509.9_c10341	GO:0008967
virginia_state_74509.9_c10341	EC:2.7.11.0
virginia_state_74509.9_c10341	EC:3.1.3.41
virginia_state_74509.9_c10341	EC:3.1.3.18
virginia_state_74509.9_c10342	GO:0012505	protein
virginia_state_74509.9_c10342	GO:0005739
virginia_state_74509.9_c10343	GO:0047918	nad dependent epimerase dehydratase family expressed
virginia_state_74509.9_c10343	GO:0044237
virginia_state_74509.9_c10343	GO:0050662
virginia_state_74509.9_c10343	EC:5.1.3.18
virginia_state_74509.9_c10344	GO:0005777	protein
virginia_state_74509.9_c10344	GO:0009536
virginia_state_74509.9_c10346	GO:0031234	transthyretin precursor family expressed
virginia_state_74509.9_c10346	GO:0005515
virginia_state_74509.9_c10346	GO:0006810
virginia_state_74509.9_c10346	GO:0001560
virginia_state_74509.9_c10346	GO:0009742
virginia_state_74509.9_c10349	GO:0009851	protein
virginia_state_74509.9_c10349	GO:0016023
virginia_state_74509.9_c10349	GO:0005524
virginia_state_74509.9_c10349	GO:0005515
virginia_state_74509.9_c10349	GO:0004709
virginia_state_74509.9_c10349	GO:0048544
virginia_state_74509.9_c10349	GO:0005529
virginia_state_74509.9_c10349	GO:0006468
virginia_state_74509.9_c10349	EC:2.7.11.25
virginia_state_74509.9_c10350	GO:0003676	protein
virginia_state_74509.9_c10350	GO:0000166
virginia_state_74509.9_c10350	GO:0009536
virginia_state_74509.9_c10351	GO:0016023	protein
virginia_state_74509.9_c10352	GO:0012505	calcium-binding ef hand family protein
virginia_state_74509.9_c10352	GO:0005737
virginia_state_74509.9_c10352	GO:0005634
virginia_state_74509.9_c10352	GO:0005509
virginia_state_74509.9_c10354	GO:0016905	coatomer protein subunit beta 2 (beta prime)
virginia_state_74509.9_c10354	GO:0005515
virginia_state_74509.9_c10354	GO:0016192
virginia_state_74509.9_c10354	GO:0006886
virginia_state_74509.9_c10354	GO:0030126
virginia_state_74509.9_c10354	GO:0005198
virginia_state_74509.9_c10354	EC:2.7.11.7
virginia_state_74509.9_c10355	GO:0009294	polycomb protein ez1
virginia_state_74509.9_c10355	GO:0009965
virginia_state_74509.9_c10355	GO:0006349
virginia_state_74509.9_c10355	GO:0018024
virginia_state_74509.9_c10355	GO:0010228
virginia_state_74509.9_c10355	GO:0005515
virginia_state_74509.9_c10355	GO:0003700
virginia_state_74509.9_c10355	GO:0016571
virginia_state_74509.9_c10355	EC:2.1.1.43
virginia_state_74509.9_c10359	GO:0005773	catalytic glucosylceramidase
virginia_state_74509.9_c10359	GO:0006680
virginia_state_74509.9_c10359	GO:0005886
virginia_state_74509.9_c10359	GO:0004348
virginia_state_74509.9_c10359	EC:3.2.1.45
virginia_state_74509.9_c10361	GO:0005488	ubiquitin-protein ligase 1
virginia_state_74509.9_c10361	GO:0016567
virginia_state_74509.9_c10361	GO:0006511
virginia_state_74509.9_c10361	GO:0004842
virginia_state_74509.9_c10361	GO:0005634
virginia_state_74509.9_c10361	GO:0005829
virginia_state_74509.9_c10361	GO:0005739
virginia_state_74509.9_c10361	GO:0000151
virginia_state_74509.9_c10361	EC:6.3.2.19
virginia_state_74509.9_c10362	GO:0005730	serine endopeptidase
virginia_state_74509.9_c10362	GO:0006355
virginia_state_74509.9_c10362	GO:0055114
virginia_state_74509.9_c10362	GO:0032440
virginia_state_74509.9_c10362	GO:0003677
virginia_state_74509.9_c10362	GO:0006508
virginia_state_74509.9_c10362	GO:0005515
virginia_state_74509.9_c10362	GO:0004252
virginia_state_74509.9_c10362	EC:1.3.1.74
virginia_state_74509.9_c10362	EC:3.4.21.0
virginia_state_74509.9_c10364	GO:0009851	protein
virginia_state_74509.9_c10364	GO:0004674
virginia_state_74509.9_c10364	GO:0016021
virginia_state_74509.9_c10364	GO:0004872
virginia_state_74509.9_c10364	GO:0009505
virginia_state_74509.9_c10364	GO:0016023
virginia_state_74509.9_c10364	GO:0005524
virginia_state_74509.9_c10364	GO:0009555
virginia_state_74509.9_c10364	GO:0005515
virginia_state_74509.9_c10364	GO:0005886
virginia_state_74509.9_c10364	GO:0006468
virginia_state_74509.9_c10364	EC:2.7.11.0
virginia_state_74509.9_c10365	GO:0009941	phosphate transporter 2-1
virginia_state_74509.9_c10365	GO:0006817
virginia_state_74509.9_c10365	GO:0005315
virginia_state_74509.9_c10365	GO:0009673
virginia_state_74509.9_c10365	GO:0016020
virginia_state_74509.9_c10368	GO:0005739	dag protein
virginia_state_74509.9_c10368	GO:0050897
virginia_state_74509.9_c10368	GO:0009536
virginia_state_74509.9_c1037	GO:0006979	type ii peroxiredoxin
virginia_state_74509.9_c1037	GO:0005886
virginia_state_74509.9_c1037	GO:0045454
virginia_state_74509.9_c1037	GO:0020037
virginia_state_74509.9_c1037	GO:0055114
virginia_state_74509.9_c1037	GO:0004601
virginia_state_74509.9_c1037	GO:0051920
virginia_state_74509.9_c1037	GO:0009507
virginia_state_74509.9_c1037	EC:1.11.1.7
virginia_state_74509.9_c1037	EC:1.11.1.15
virginia_state_74509.9_c10371	GO:0020037	protein
virginia_state_74509.9_c10371	GO:0043572
virginia_state_74509.9_c10371	GO:0015671
virginia_state_74509.9_c10371	GO:0005515
virginia_state_74509.9_c10371	GO:0019825
virginia_state_74509.9_c10377	GO:0004556	at1g69830 t17f3_14
virginia_state_74509.9_c10377	GO:0033910
virginia_state_74509.9_c10377	GO:0005509
virginia_state_74509.9_c10377	GO:0005983
virginia_state_74509.9_c10377	GO:0009570
virginia_state_74509.9_c10377	EC:3.2.1.1
virginia_state_74509.9_c10377	EC:3.2.1.60
virginia_state_74509.9_c1038	GO:0030170	cysteine expressed
virginia_state_74509.9_c1038	GO:0004124
virginia_state_74509.9_c1038	GO:0006535
virginia_state_74509.9_c1038	GO:0016740
virginia_state_74509.9_c1038	GO:0005739
virginia_state_74509.9_c1038	EC:2.5.1.47
virginia_state_74509.9_c10380	GO:0003677	double-strand telomere binding protein 2
virginia_state_74509.9_c10380	GO:0045449
virginia_state_74509.9_c10380	GO:0005634
virginia_state_74509.9_c10381	GO:0005515	f-box family protein
virginia_state_74509.9_c10382	GO:0031304	nadh dehydrogenase (ubiquinone oxidoreductase)
virginia_state_74509.9_c10382	GO:0008137
virginia_state_74509.9_c10382	GO:0055114
virginia_state_74509.9_c10382	GO:0050660
virginia_state_74509.9_c10382	EC:1.6.5.3
virginia_state_74509.9_c10383	GO:0005515	at4g25670 l73g19_50
virginia_state_74509.9_c10384	GO:0008270	zinc finger
virginia_state_74509.9_c10384	GO:0003824
virginia_state_74509.9_c10386	GO:0016787	leucine-rich repeat family protein
virginia_state_74509.9_c10386	GO:0007165
virginia_state_74509.9_c10386	GO:0005515
virginia_state_74509.9_c10387	GO:0055114	lysine-specific histone
virginia_state_74509.9_c10387	GO:0001716
virginia_state_74509.9_c10387	GO:0008168
virginia_state_74509.9_c10387	EC:1.4.3.2
virginia_state_74509.9_c10387	EC:2.1.1.0
virginia_state_74509.9_c10388	GO:0009851	protein kinase
virginia_state_74509.9_c10388	GO:0006468
virginia_state_74509.9_c10388	GO:0005529
virginia_state_74509.9_c10388	GO:0048544
virginia_state_74509.9_c10388	GO:0005524
virginia_state_74509.9_c10388	GO:0004674
virginia_state_74509.9_c10388	EC:2.7.11.0
virginia_state_74509.9_c10389	GO:0008152	silencing group b protein
virginia_state_74509.9_c10389	GO:0004596
virginia_state_74509.9_c10389	EC:2.3.1.88
virginia_state_74509.9_c1039	GO:0046872	chlorophyll a b binding
virginia_state_74509.9_c1039	GO:0009765
virginia_state_74509.9_c1039	GO:0009523
virginia_state_74509.9_c1039	GO:0018298
virginia_state_74509.9_c1039	GO:0016168
virginia_state_74509.9_c1039	GO:0016021
virginia_state_74509.9_c1039	GO:0009522
virginia_state_74509.9_c1039	GO:0009535
virginia_state_74509.9_c10390	GO:0009749	protein
virginia_state_74509.9_c10390	GO:0030244
virginia_state_74509.9_c10390	GO:0009831
virginia_state_74509.9_c10390	GO:0009737
virginia_state_74509.9_c10390	GO:0009826
virginia_state_74509.9_c10390	GO:0005886
virginia_state_74509.9_c10390	GO:0009543
virginia_state_74509.9_c10391	GO:0009941	glutathione peroxidase
virginia_state_74509.9_c10391	GO:0006979
virginia_state_74509.9_c10391	GO:0055114
virginia_state_74509.9_c10391	GO:0009570
virginia_state_74509.9_c10391	GO:0004602
virginia_state_74509.9_c10391	GO:0009535
virginia_state_74509.9_c10391	EC:1.11.1.9
virginia_state_74509.9_c10394	GO:0016616	hydroxyphenylpyruvate reductase
virginia_state_74509.9_c10394	GO:0008152
virginia_state_74509.9_c10394	GO:0051287
virginia_state_74509.9_c10394	EC:1.1.1.0
virginia_state_74509.9_c10395	GO:0008777	peptidase m20 m25 m40 family protein
virginia_state_74509.9_c10395	GO:0008237
virginia_state_74509.9_c10395	GO:0006508
virginia_state_74509.9_c10395	GO:0005515
virginia_state_74509.9_c10395	EC:3.5.1.16
virginia_state_74509.9_c10397	GO:0006997	nuclear matrix constituent protein 1
virginia_state_74509.9_c10397	GO:0005829
virginia_state_74509.9_c10397	GO:0005634
virginia_state_74509.9_c10398	GO:0009753	transcription factor myb4
virginia_state_74509.9_c10398	GO:0010224
virginia_state_74509.9_c10398	GO:0009751
virginia_state_74509.9_c10398	GO:0003700
virginia_state_74509.9_c10398	GO:0005634
virginia_state_74509.9_c10398	GO:0016481
virginia_state_74509.9_c10399	GO:0005829	cbl-interacting protein kinase 23
virginia_state_74509.9_c10399	GO:0010118
virginia_state_74509.9_c10399	GO:0009851
virginia_state_74509.9_c10399	GO:0004674
virginia_state_74509.9_c10399	GO:0009414
virginia_state_74509.9_c10399	GO:0005739
virginia_state_74509.9_c10399	GO:0010107
virginia_state_74509.9_c10399	GO:0007584
virginia_state_74509.9_c10399	GO:0005524
virginia_state_74509.9_c10399	GO:0005515
virginia_state_74509.9_c10399	GO:0007165
virginia_state_74509.9_c10399	GO:0005634
virginia_state_74509.9_c10399	GO:0005886
virginia_state_74509.9_c10399	GO:0006468
virginia_state_74509.9_c10399	EC:2.7.11.0
virginia_state_74509.9_c1040	GO:0009941	glutathione peroxidase
virginia_state_74509.9_c1040	GO:0006979
virginia_state_74509.9_c1040	GO:0055114
virginia_state_74509.9_c1040	GO:0009570
virginia_state_74509.9_c1040	GO:0004602
virginia_state_74509.9_c1040	GO:0009535
virginia_state_74509.9_c1040	EC:1.11.1.9
virginia_state_74509.9_c10400	GO:0005886	myosin heavy chain-like
virginia_state_74509.9_c10403	GO:0009851	abc transporter family protein
virginia_state_74509.9_c10403	GO:0005524
virginia_state_74509.9_c10403	GO:0015416
virginia_state_74509.9_c10403	GO:0005739
virginia_state_74509.9_c10403	EC:3.6.3.28
virginia_state_74509.9_c10404	GO:0051786	amine oxidase
virginia_state_74509.9_c10404	GO:0055114
virginia_state_74509.9_c10404	GO:0016853
virginia_state_74509.9_c10404	GO:0009507
virginia_state_74509.9_c10404	EC:1.3.99.23
virginia_state_74509.9_c10406	GO:0046481	digalactosyldiacylglycerol synthase expressed
virginia_state_74509.9_c10406	GO:0019375
virginia_state_74509.9_c10406	GO:0009707
virginia_state_74509.9_c10406	GO:0016036
virginia_state_74509.9_c10406	EC:2.4.1.241
virginia_state_74509.9_c10408	GO:0010150	aspartate aminotransferase
virginia_state_74509.9_c10408	GO:0030170
virginia_state_74509.9_c10408	GO:0004069
virginia_state_74509.9_c10408	GO:0009058
virginia_state_74509.9_c10408	GO:0006522
virginia_state_74509.9_c10408	GO:0006531
virginia_state_74509.9_c10408	GO:0006099
virginia_state_74509.9_c10408	GO:0016020
virginia_state_74509.9_c10408	GO:0009536
virginia_state_74509.9_c10408	EC:2.6.1.1
virginia_state_74509.9_c10410	GO:0003676	protein
virginia_state_74509.9_c10410	GO:0017025
virginia_state_74509.9_c10410	GO:0000166
virginia_state_74509.9_c10413	GO:0005737	t-complex protein 1 subunit zeta
virginia_state_74509.9_c10413	GO:0009851
virginia_state_74509.9_c10413	GO:0006457
virginia_state_74509.9_c10413	GO:0046686
virginia_state_74509.9_c10413	GO:0010043
virginia_state_74509.9_c10413	GO:0005524
virginia_state_74509.9_c10413	GO:0051082
virginia_state_74509.9_c10413	GO:0016020
virginia_state_74509.9_c10417	GO:0000786	single myb histone
virginia_state_74509.9_c10417	GO:0045449
virginia_state_74509.9_c10417	GO:0003677
virginia_state_74509.9_c10417	GO:0006334
virginia_state_74509.9_c10417	GO:0005634
virginia_state_74509.9_c10420	GO:0005622	tom (target of myb1)-like protein
virginia_state_74509.9_c10420	GO:0006886
virginia_state_74509.9_c10421	GO:0009509	lycopene beta-cyclase
virginia_state_74509.9_c10421	GO:0016117
virginia_state_74509.9_c10421	GO:0055114
virginia_state_74509.9_c10421	GO:0016705
virginia_state_74509.9_c10421	GO:0009507
virginia_state_74509.9_c10422	GO:0010150	aspartate aminotransferase
virginia_state_74509.9_c10422	GO:0004069
virginia_state_74509.9_c10422	GO:0006522
virginia_state_74509.9_c10422	GO:0006531
virginia_state_74509.9_c10422	GO:0006099
virginia_state_74509.9_c10422	GO:0016020
virginia_state_74509.9_c10422	GO:0009536
virginia_state_74509.9_c10422	EC:2.6.1.1
virginia_state_74509.9_c10424	GO:0016023	protein cobra
virginia_state_74509.9_c10424	GO:0009536
virginia_state_74509.9_c10426	GO:0009228	protein
virginia_state_74509.9_c10426	GO:0051536
virginia_state_74509.9_c10426	GO:0016829
virginia_state_74509.9_c10426	GO:0010266
virginia_state_74509.9_c10426	GO:0009570
virginia_state_74509.9_c10426	GO:0080041
virginia_state_74509.9_c10426	GO:0016045
virginia_state_74509.9_c10429	GO:0005622	c-terminal domain phosphatase-like protein
virginia_state_74509.9_c10429	GO:0003725
virginia_state_74509.9_c10429	GO:0006970
virginia_state_74509.9_c10429	GO:0048589
virginia_state_74509.9_c10429	GO:0004647
virginia_state_74509.9_c10429	GO:0009734
virginia_state_74509.9_c10429	GO:0045941
virginia_state_74509.9_c10429	EC:3.1.3.3
virginia_state_74509.9_c1043	GO:0043817	phosphosulfolactate synthase-related protein
virginia_state_74509.9_c1043	GO:0019295
virginia_state_74509.9_c1043	GO:0010286
virginia_state_74509.9_c1043	EC:4.4.1.19
virginia_state_74509.9_c10431	GO:0035091	senescence-associated-like protein
virginia_state_74509.9_c10431	GO:0007165
virginia_state_74509.9_c10431	GO:0008270
virginia_state_74509.9_c10439	GO:0016023	senescence-associated protein
virginia_state_74509.9_c10439	GO:0016021
virginia_state_74509.9_c10439	GO:0007568
virginia_state_74509.9_c1044	GO:0009414	heat-shock protein
virginia_state_74509.9_c1044	GO:0005739
virginia_state_74509.9_c1044	GO:0009793
virginia_state_74509.9_c1044	GO:0006457
virginia_state_74509.9_c1044	GO:0009651
virginia_state_74509.9_c1044	GO:0010157
virginia_state_74509.9_c1044	GO:0009408
virginia_state_74509.9_c1044	GO:0005524
virginia_state_74509.9_c1044	GO:0009570
virginia_state_74509.9_c1044	GO:0051082
virginia_state_74509.9_c1044	GO:0009704
virginia_state_74509.9_c1044	GO:0005886
virginia_state_74509.9_c10440	GO:0005507	at1g63440-like protein
virginia_state_74509.9_c10440	GO:0009851
virginia_state_74509.9_c10440	GO:0006825
virginia_state_74509.9_c10440	GO:0004008
virginia_state_74509.9_c10440	GO:0016021
virginia_state_74509.9_c10440	GO:0006754
virginia_state_74509.9_c10440	GO:0005524
virginia_state_74509.9_c10440	EC:3.6.3.4
virginia_state_74509.9_c10442	GO:0008415	lpat5 acyltransferase
virginia_state_74509.9_c10442	GO:0016020
virginia_state_74509.9_c10442	GO:0016023
virginia_state_74509.9_c10442	GO:0008152
virginia_state_74509.9_c10442	GO:0009536
virginia_state_74509.9_c10448	GO:0008152	catalytic coenzyme binding protein
virginia_state_74509.9_c10448	GO:0005488
virginia_state_74509.9_c10448	GO:0003824
virginia_state_74509.9_c10449	GO:0003677	signal recognition particle subunit
virginia_state_74509.9_c10449	GO:0016023
virginia_state_74509.9_c10449	GO:0006614
virginia_state_74509.9_c10449	GO:0015074
virginia_state_74509.9_c10449	GO:0048500
virginia_state_74509.9_c10449	GO:0008312
virginia_state_74509.9_c1045	GO:0008152	acetyl- c-acyltransferase-like protein
virginia_state_74509.9_c1045	GO:0008415
virginia_state_74509.9_c10450	GO:0003723	splicing factor u2af 65 kda subunit
virginia_state_74509.9_c10450	GO:0006397
virginia_state_74509.9_c10450	GO:0005634
virginia_state_74509.9_c10450	GO:0000166
virginia_state_74509.9_c10450	GO:0008380
virginia_state_74509.9_c10451	GO:0009941	mitochondrial import inner membrane translocase subunit tim17 tim22 tim23 family protein
virginia_state_74509.9_c10451	GO:0005743
virginia_state_74509.9_c10451	GO:0008565
virginia_state_74509.9_c10451	GO:0016021
virginia_state_74509.9_c10451	GO:0015031
virginia_state_74509.9_c10460	GO:0016042	patatin family protein
virginia_state_74509.9_c10460	GO:0016787
virginia_state_74509.9_c10460	GO:0005488
virginia_state_74509.9_c10461	GO:0009851	pdr-like abc transporter
virginia_state_74509.9_c10461	GO:0005524
virginia_state_74509.9_c10461	GO:0015416
virginia_state_74509.9_c10461	GO:0016020
virginia_state_74509.9_c10461	EC:3.6.3.28
virginia_state_74509.9_c10462	GO:0016023	aspartic proteinase nepenthesin-2
virginia_state_74509.9_c10462	GO:0006508
virginia_state_74509.9_c10462	GO:0004190
virginia_state_74509.9_c10462	EC:3.4.23.0
virginia_state_74509.9_c10465	GO:0009507	at1g15070 f9l1_1
virginia_state_74509.9_c10466	GO:0003746	gtp-binding protein
virginia_state_74509.9_c10466	GO:0005739
virginia_state_74509.9_c10466	GO:0003924
virginia_state_74509.9_c10466	GO:0005525
virginia_state_74509.9_c10466	EC:3.6.5.1
virginia_state_74509.9_c10466	EC:3.6.5.2
virginia_state_74509.9_c10466	EC:3.6.5.3
virginia_state_74509.9_c10466	EC:3.6.5.4
virginia_state_74509.9_c10467	GO:0016023	carboxyl-terminal peptidase
virginia_state_74509.9_c10468	GO:0009851	dead-box protein abstrakt
virginia_state_74509.9_c10468	GO:0008026
virginia_state_74509.9_c10468	GO:0003676
virginia_state_74509.9_c10468	GO:0005524
virginia_state_74509.9_c10468	GO:0008270
virginia_state_74509.9_c10469	GO:0046872	proline-rich spliceosome-associated family protein zinc knuckle (cchc-type) family protein
virginia_state_74509.9_c1047	GO:0016829	cryptochrome 1b
virginia_state_74509.9_c10477	GO:0019867	outer membrane omp85 family protein
virginia_state_74509.9_c10479	GO:0009851	replication protein a1
virginia_state_74509.9_c10479	GO:0008026
virginia_state_74509.9_c10479	GO:0003676
virginia_state_74509.9_c10479	GO:0005524
virginia_state_74509.9_c10483	GO:0005975	protein
virginia_state_74509.9_c10483	GO:0004650
virginia_state_74509.9_c10483	GO:0055114
virginia_state_74509.9_c10483	GO:0004024
virginia_state_74509.9_c10483	GO:0008270
virginia_state_74509.9_c10483	GO:0032440
virginia_state_74509.9_c10483	EC:3.2.1.15
virginia_state_74509.9_c10483	EC:1.3.1.74
virginia_state_74509.9_c10484	GO:0005739	hypothetical protein OsJ_36177 [Oryza sativa Japonica Group]
virginia_state_74509.9_c10484	GO:0009507
virginia_state_74509.9_c10484	GO:0016020
virginia_state_74509.9_c10485	GO:0005829	methionyl-trna synthetase
virginia_state_74509.9_c10485	GO:0022900
virginia_state_74509.9_c10485	GO:0009055
virginia_state_74509.9_c10485	GO:0004825
virginia_state_74509.9_c10485	GO:0005524
virginia_state_74509.9_c10485	GO:0000049
virginia_state_74509.9_c10485	GO:0046686
virginia_state_74509.9_c10485	GO:0006431
virginia_state_74509.9_c10485	EC:6.1.1.10
virginia_state_74509.9_c10488	GO:0009851	protein
virginia_state_74509.9_c10488	GO:0005529
virginia_state_74509.9_c10488	GO:0006468
virginia_state_74509.9_c10488	GO:0048544
virginia_state_74509.9_c10488	GO:0005524
virginia_state_74509.9_c10488	GO:0004674
virginia_state_74509.9_c10488	EC:2.7.11.0
virginia_state_74509.9_c1049	GO:0009651	protein binding protein
virginia_state_74509.9_c1049	GO:0005515
virginia_state_74509.9_c1049	GO:0009536
virginia_state_74509.9_c1049	GO:0005886
virginia_state_74509.9_c10491	GO:0006351	serine-threonine rich antigen
virginia_state_74509.9_c10491	GO:0030528
virginia_state_74509.9_c10491	GO:0003677
virginia_state_74509.9_c10491	GO:0009536
virginia_state_74509.9_c10492	GO:0009851	atp binding
virginia_state_74509.9_c10492	GO:0007018
virginia_state_74509.9_c10492	GO:0005524
virginia_state_74509.9_c10492	GO:0003777
virginia_state_74509.9_c10492	GO:0005874
virginia_state_74509.9_c10493	GO:0005886	protein
virginia_state_74509.9_c10493	GO:0005783
virginia_state_74509.9_c10496	GO:0006790	inositol monophosphatase family protein
virginia_state_74509.9_c10496	GO:0008441
virginia_state_74509.9_c10496	GO:0004437
virginia_state_74509.9_c10496	GO:0005739
virginia_state_74509.9_c10496	GO:0009507
virginia_state_74509.9_c10496	EC:3.1.3.7
virginia_state_74509.9_c10497	GO:0019538	unnamed protein product [Vitis vinifera]
virginia_state_74509.9_c10499	GO:0016491	plastid-lipid-associated chloroplast
virginia_state_74509.9_c10499	GO:0009507
virginia_state_74509.9_c105	GO:0019253	chloroplast ribulose- -bisphosphate carboxylase oxygenase small subunit
virginia_state_74509.9_c105	GO:0016984
virginia_state_74509.9_c105	GO:0004497
virginia_state_74509.9_c105	GO:0009853
virginia_state_74509.9_c105	GO:0055114
virginia_state_74509.9_c105	GO:0009507
virginia_state_74509.9_c105	EC:4.1.1.39
virginia_state_74509.9_c10502	GO:0005739	hypothetical protein SORBIDRAFT_10g010880 [Sorghum bicolor]
virginia_state_74509.9_c10505	GO:0003677	gag-pol polyprotein
virginia_state_74509.9_c10505	GO:0008270
virginia_state_74509.9_c10505	GO:0015074
virginia_state_74509.9_c10507	GO:0007166	protein
virginia_state_74509.9_c10507	GO:0009536
virginia_state_74509.9_c10507	GO:0016740
virginia_state_74509.9_c10509	GO:0006437	tyrosyl-trna synthetase
virginia_state_74509.9_c10509	GO:0004831
virginia_state_74509.9_c10509	GO:0005524
virginia_state_74509.9_c10509	GO:0009536
virginia_state_74509.9_c10509	EC:6.1.1.1
virginia_state_74509.9_c1051	GO:0008287	protein phosphatase 2c
virginia_state_74509.9_c1051	GO:0046872
virginia_state_74509.9_c1051	GO:0009611
virginia_state_74509.9_c1051	GO:0004722
virginia_state_74509.9_c1051	GO:0006470
virginia_state_74509.9_c1051	GO:0050832
virginia_state_74509.9_c1051	GO:0009507
virginia_state_74509.9_c10510	GO:0004558	protein
virginia_state_74509.9_c10510	GO:0005975
virginia_state_74509.9_c10510	EC:3.2.1.20
virginia_state_74509.9_c10511	GO:0042736	protein
virginia_state_74509.9_c10511	GO:0006741
virginia_state_74509.9_c10511	GO:0003951
virginia_state_74509.9_c10511	GO:0005829
virginia_state_74509.9_c10511	EC:2.7.1.86
virginia_state_74509.9_c10511	EC:2.7.1.23
virginia_state_74509.9_c10517	GO:0007010	protein
virginia_state_74509.9_c10517	GO:0003779
virginia_state_74509.9_c10517	GO:0005622
virginia_state_74509.9_c10517	GO:0006810
virginia_state_74509.9_c10517	GO:0005215
virginia_state_74509.9_c1052	GO:0010478	chloroplast post-illumination chlorophyll fluorescence increase protein
virginia_state_74509.9_c1052	GO:0009579
virginia_state_74509.9_c1052	GO:0009570
virginia_state_74509.9_c10526	GO:0004364	glutathione s-transferase
virginia_state_74509.9_c10526	EC:2.5.1.18
virginia_state_74509.9_c10527	GO:0030528	ankyrin repeat-containing protein 2
virginia_state_74509.9_c10527	GO:0006457
virginia_state_74509.9_c10527	GO:0031359
virginia_state_74509.9_c10527	GO:0010228
virginia_state_74509.9_c10527	GO:0005515
virginia_state_74509.9_c10527	GO:0045036
virginia_state_74509.9_c10527	GO:0009816
virginia_state_74509.9_c10527	GO:0005634
virginia_state_74509.9_c1053	GO:0009611	wound-responsive family protein
virginia_state_74509.9_c1053	GO:0050832
virginia_state_74509.9_c1053	GO:0006289
virginia_state_74509.9_c1053	GO:0003677
virginia_state_74509.9_c1053	GO:0004518
virginia_state_74509.9_c10531	GO:0009507	protein
virginia_state_74509.9_c10531	GO:0016020
virginia_state_74509.9_c10534	GO:0055114	protein
virginia_state_74509.9_c10534	GO:0005524
virginia_state_74509.9_c10535	GO:0010047	auxin response factor expressed
virginia_state_74509.9_c10535	GO:0009911
virginia_state_74509.9_c10535	GO:0008285
virginia_state_74509.9_c10535	GO:0048481
virginia_state_74509.9_c10535	GO:0010227
virginia_state_74509.9_c10535	GO:0046983
virginia_state_74509.9_c10535	GO:0003700
virginia_state_74509.9_c10535	GO:0010150
virginia_state_74509.9_c10535	GO:0045892
virginia_state_74509.9_c10535	GO:0009734
virginia_state_74509.9_c10535	GO:0005634
virginia_state_74509.9_c10537	GO:0008171	o-diphenol-o-methyl transferase
virginia_state_74509.9_c1054	GO:0016491	polyphenol oxidase
virginia_state_74509.9_c1054	GO:0008152
virginia_state_74509.9_c10541	GO:0005094	rho gdp-dissociation
virginia_state_74509.9_c10541	GO:0009536
virginia_state_74509.9_c10543	GO:0003735	50s ribosomal protein l4
virginia_state_74509.9_c10543	GO:0015934
virginia_state_74509.9_c10543	GO:0009507
virginia_state_74509.9_c10543	GO:0006412
virginia_state_74509.9_c10543	GO:0005739
virginia_state_74509.9_c10543	EC:3.6.5.3
virginia_state_74509.9_c10544	GO:0003723	30s ribosomal protein s1-like
virginia_state_74509.9_c10544	GO:0009536
virginia_state_74509.9_c10545	GO:0009851	nak-like ser thr protein kinase
virginia_state_74509.9_c10545	GO:0006468
virginia_state_74509.9_c10545	GO:0005886
virginia_state_74509.9_c10545	GO:0005524
virginia_state_74509.9_c10545	GO:0004674
virginia_state_74509.9_c10545	GO:0005739
virginia_state_74509.9_c10545	EC:2.7.11.0
virginia_state_74509.9_c10546	GO:0015450	chloroplastic outer envelope membrane expressed
virginia_state_74509.9_c10546	GO:0031359
virginia_state_74509.9_c10546	GO:0048598
virginia_state_74509.9_c10546	GO:0009658
virginia_state_74509.9_c10546	GO:0010006
virginia_state_74509.9_c10546	GO:0045036
virginia_state_74509.9_c10546	GO:0005886
virginia_state_74509.9_c1055	GO:0005515	_rbz domain protein
virginia_state_74509.9_c1055	GO:0009658
virginia_state_74509.9_c1055	GO:0009570
virginia_state_74509.9_c10550	GO:0009851	serine threonine kinase
virginia_state_74509.9_c10550	GO:0006468
virginia_state_74509.9_c10550	GO:0016023
virginia_state_74509.9_c10550	GO:0005524
virginia_state_74509.9_c10550	GO:0004674
virginia_state_74509.9_c10550	EC:2.7.11.0
virginia_state_74509.9_c10551	GO:0000166	elongation factor tu family protein
virginia_state_74509.9_c10552	GO:0043169	isoamylase-type starch debranching enzyme
virginia_state_74509.9_c10552	GO:0004556
virginia_state_74509.9_c10552	GO:0019156
virginia_state_74509.9_c10552	GO:0005983
virginia_state_74509.9_c10552	GO:0009569
virginia_state_74509.9_c10552	EC:3.2.1.1
virginia_state_74509.9_c10552	EC:3.2.1.68
virginia_state_74509.9_c10553	GO:0003677	protein
virginia_state_74509.9_c10553	GO:0004003
virginia_state_74509.9_c10553	GO:0005524
virginia_state_74509.9_c10553	GO:0006289
virginia_state_74509.9_c10553	GO:0005634
virginia_state_74509.9_c10553	GO:0009408
virginia_state_74509.9_c10553	GO:0009411
virginia_state_74509.9_c10554	GO:0005773	protein
virginia_state_74509.9_c10554	GO:0005886
virginia_state_74509.9_c10556	GO:0005515	protein
virginia_state_74509.9_c10556	GO:0005886
virginia_state_74509.9_c10556	GO:0004721
virginia_state_74509.9_c10556	EC:3.1.3.16
virginia_state_74509.9_c10557	GO:0009788	protein phosphatase 2c
virginia_state_74509.9_c10557	GO:0006470
virginia_state_74509.9_c10557	GO:0009414
virginia_state_74509.9_c10557	GO:0046872
virginia_state_74509.9_c10557	GO:0009409
virginia_state_74509.9_c10557	GO:0008287
virginia_state_74509.9_c10557	GO:0010119
virginia_state_74509.9_c10557	GO:0004722
virginia_state_74509.9_c10557	GO:0005515
virginia_state_74509.9_c1056	GO:0008152	amp dependent
virginia_state_74509.9_c1056	GO:0008756
virginia_state_74509.9_c1056	EC:6.2.1.26
virginia_state_74509.9_c10560	GO:0003995	acyl- oxidase
virginia_state_74509.9_c10560	GO:0004129
virginia_state_74509.9_c10560	GO:0003997
virginia_state_74509.9_c10560	GO:0055114
virginia_state_74509.9_c10560	GO:0006635
virginia_state_74509.9_c10560	GO:0001676
virginia_state_74509.9_c10560	GO:0050660
virginia_state_74509.9_c10560	GO:0009514
virginia_state_74509.9_c10560	EC:1.3.99.3
virginia_state_74509.9_c10560	EC:1.9.3.1
virginia_state_74509.9_c10560	EC:1.3.3.6
virginia_state_74509.9_c10561	GO:0016021	transmembrane protein
virginia_state_74509.9_c10561	GO:0005739
virginia_state_74509.9_c10561	GO:0009941
virginia_state_74509.9_c10563	GO:0008270	protein
virginia_state_74509.9_c10563	GO:0003676
virginia_state_74509.9_c10564	GO:0010345	hydroxycinnamoyl shikimate quinate hydroxycinnamoyltransferase-like protein
virginia_state_74509.9_c10564	GO:0050734
virginia_state_74509.9_c10564	GO:0052325
virginia_state_74509.9_c10565	GO:0015031	gtp binding protein
virginia_state_74509.9_c10565	GO:0016787
virginia_state_74509.9_c10565	GO:0005886
virginia_state_74509.9_c10565	GO:0005525
virginia_state_74509.9_c10565	GO:0007264
virginia_state_74509.9_c10566	GO:0044464	pectinesterase family protein
virginia_state_74509.9_c10566	GO:0016787
virginia_state_74509.9_c10567	GO:0005739	pentatricopeptide repeat-containing
virginia_state_74509.9_c10568	GO:0017111	mitochondrial chaperone
virginia_state_74509.9_c10568	GO:0005524
virginia_state_74509.9_c10568	GO:0009851
virginia_state_74509.9_c10568	EC:3.6.1.15
virginia_state_74509.9_c10570	GO:0030170	serine palmitoyltransferase
virginia_state_74509.9_c10570	GO:0016023
virginia_state_74509.9_c10570	GO:0030148
virginia_state_74509.9_c10570	GO:0005515
virginia_state_74509.9_c10570	GO:0016049
virginia_state_74509.9_c10570	GO:0004758
virginia_state_74509.9_c10570	GO:0016769
virginia_state_74509.9_c10570	GO:0005783
virginia_state_74509.9_c10570	EC:2.3.1.50
virginia_state_74509.9_c10572	GO:0005730	protein
virginia_state_74509.9_c10572	GO:0015030
virginia_state_74509.9_c10572	GO:0003676
virginia_state_74509.9_c10572	GO:0005732
virginia_state_74509.9_c10572	GO:0016363
virginia_state_74509.9_c10572	GO:0006364
virginia_state_74509.9_c10572	GO:0005739
virginia_state_74509.9_c10573	GO:0016021	coated vesicle membrane
virginia_state_74509.9_c10573	GO:0030244
virginia_state_74509.9_c10573	GO:0008320
virginia_state_74509.9_c10573	GO:0007047
virginia_state_74509.9_c10573	GO:0016023
virginia_state_74509.9_c10573	GO:0016760
virginia_state_74509.9_c10573	GO:0012505
virginia_state_74509.9_c10573	GO:0006886
virginia_state_74509.9_c10573	EC:2.4.1.12
virginia_state_74509.9_c10574	GO:0009505	reversibly glycosylated polypeptide
virginia_state_74509.9_c10574	GO:0005794
virginia_state_74509.9_c10574	GO:0009506
virginia_state_74509.9_c10574	GO:0030244
virginia_state_74509.9_c10574	GO:0008466
virginia_state_74509.9_c10574	GO:0005576
virginia_state_74509.9_c10574	GO:0007047
virginia_state_74509.9_c10574	EC:2.4.1.186
virginia_state_74509.9_c1058	GO:0001666	heat shock factor protein
virginia_state_74509.9_c1058	GO:0034620
virginia_state_74509.9_c1058	GO:0045449
virginia_state_74509.9_c1058	GO:0010200
virginia_state_74509.9_c1058	GO:0005515
virginia_state_74509.9_c1058	GO:0003700
virginia_state_74509.9_c1058	GO:0034605
virginia_state_74509.9_c1058	GO:0009644
virginia_state_74509.9_c1058	GO:0042542
virginia_state_74509.9_c10582	GO:0003676	actin depolymerizing factor 2
virginia_state_74509.9_c10582	GO:0005737
virginia_state_74509.9_c10582	GO:0003779
virginia_state_74509.9_c10582	GO:0005634
virginia_state_74509.9_c10582	GO:0008270
virginia_state_74509.9_c10586	GO:0005991	protein
virginia_state_74509.9_c10586	GO:0004555
virginia_state_74509.9_c10586	EC:3.2.1.28
virginia_state_74509.9_c10587	GO:0016491	flavonol synthase flavanone 3-
virginia_state_74509.9_c10588	GO:0003824	trehalose-6-phosphate phosphatase
virginia_state_74509.9_c10588	GO:0005992
virginia_state_74509.9_c10589	GO:0009851	atp binding
virginia_state_74509.9_c10589	GO:0006468
virginia_state_74509.9_c10589	GO:0016023
virginia_state_74509.9_c10589	GO:0005524
virginia_state_74509.9_c10589	GO:0004674
virginia_state_74509.9_c10589	EC:2.7.11.0
virginia_state_74509.9_c1059	GO:0006511	protein
virginia_state_74509.9_c1059	GO:0005524
virginia_state_74509.9_c1059	GO:0004842
virginia_state_74509.9_c1059	GO:0051246
virginia_state_74509.9_c1059	GO:0043687
virginia_state_74509.9_c1059	EC:6.3.2.19
virginia_state_74509.9_c10591	GO:0016021	af380625_1 at3g02420 f16b3_5
virginia_state_74509.9_c10592	GO:0016021	rna polymerase sigma factor
virginia_state_74509.9_c10593	GO:0016491	cytosolic aldehyde dehydrogenase
virginia_state_74509.9_c10593	GO:0055114
virginia_state_74509.9_c10595	GO:0005739	lipid binding
virginia_state_74509.9_c10595	GO:0008289
virginia_state_74509.9_c10596	GO:0009733	indole-3-acetic acid-amido synthetase
virginia_state_74509.9_c10596	GO:0009416
virginia_state_74509.9_c10597	GO:0009958	sorting nexin 1
virginia_state_74509.9_c10597	GO:0048364
virginia_state_74509.9_c10597	GO:0023034
virginia_state_74509.9_c10597	GO:0030904
virginia_state_74509.9_c10597	GO:0005771
virginia_state_74509.9_c10597	GO:0006623
virginia_state_74509.9_c10597	GO:0008333
virginia_state_74509.9_c10597	GO:0006896
virginia_state_74509.9_c10597	GO:0005792
virginia_state_74509.9_c10597	GO:0005515
virginia_state_74509.9_c10597	GO:0010252
virginia_state_74509.9_c10597	GO:0007154
virginia_state_74509.9_c10597	GO:0035091
virginia_state_74509.9_c10598	GO:0016787	unnamed protein product [Vitis vinifera]
virginia_state_74509.9_c106	GO:0006950	chaperone
virginia_state_74509.9_c1060	GO:0009536	harpin inducing protein
virginia_state_74509.9_c10600	GO:0010206	protease precursor
virginia_state_74509.9_c10600	GO:0004252
virginia_state_74509.9_c10600	GO:0009543
virginia_state_74509.9_c10600	GO:0005515
virginia_state_74509.9_c10600	GO:0030163
virginia_state_74509.9_c10600	GO:0055114
virginia_state_74509.9_c10600	GO:0006508
virginia_state_74509.9_c10600	GO:0005634
virginia_state_74509.9_c10600	GO:0009535
virginia_state_74509.9_c10600	GO:0032440
virginia_state_74509.9_c10600	EC:3.4.21.0
virginia_state_74509.9_c10600	EC:1.3.1.74
virginia_state_74509.9_c10604	GO:0004048	phosphoribosylanthranilate transferase
virginia_state_74509.9_c10604	GO:0016020
virginia_state_74509.9_c10604	EC:2.4.2.18
virginia_state_74509.9_c10605	GO:0005739	conserved hypothetical protein [Ricinus communis]
virginia_state_74509.9_c10606	GO:0042742	peptidyl-prolyl cis-trans
virginia_state_74509.9_c10606	GO:0006457
virginia_state_74509.9_c10606	GO:0009543
virginia_state_74509.9_c10606	GO:0016779
virginia_state_74509.9_c10606	GO:0009570
virginia_state_74509.9_c10606	GO:0003755
virginia_state_74509.9_c10606	GO:0009535
virginia_state_74509.9_c10606	EC:2.7.7.0
virginia_state_74509.9_c10606	EC:5.2.1.8
virginia_state_74509.9_c10610	GO:0005730	brix domain-containing protein 1
virginia_state_74509.9_c10612	GO:0008660	lethal leaf-spot 1
virginia_state_74509.9_c10612	GO:0009693
virginia_state_74509.9_c10612	GO:0051537
virginia_state_74509.9_c10612	GO:0008219
virginia_state_74509.9_c10612	GO:0005739
virginia_state_74509.9_c10612	GO:0050897
virginia_state_74509.9_c10612	GO:0010277
virginia_state_74509.9_c10612	GO:0055114
virginia_state_74509.9_c10612	GO:0010154
virginia_state_74509.9_c10612	GO:0009908
virginia_state_74509.9_c10612	GO:0016630
virginia_state_74509.9_c10612	GO:0019148
virginia_state_74509.9_c10612	GO:0015996
virginia_state_74509.9_c10612	GO:0009706
virginia_state_74509.9_c10612	GO:0032441
virginia_state_74509.9_c10612	GO:0046686
virginia_state_74509.9_c10612	GO:0009816
virginia_state_74509.9_c10612	EC:3.5.99.7
virginia_state_74509.9_c10612	EC:1.13.12.14
virginia_state_74509.9_c10612	EC:1.3.1.33
virginia_state_74509.9_c10612	EC:4.4.1.15
virginia_state_74509.9_c10613	GO:0005886	camphor resistance family protein
virginia_state_74509.9_c10613	GO:0009536
virginia_state_74509.9_c10617	GO:0003779	protein
virginia_state_74509.9_c10617	GO:0016459
virginia_state_74509.9_c10617	GO:0005524
virginia_state_74509.9_c10617	GO:0003774
virginia_state_74509.9_c10618	GO:0004325	ferrochelatase i
virginia_state_74509.9_c10618	GO:0006783
virginia_state_74509.9_c10618	GO:0006979
virginia_state_74509.9_c10618	GO:0009507
virginia_state_74509.9_c10618	GO:0005739
virginia_state_74509.9_c10618	EC:4.99.1.1
virginia_state_74509.9_c10619	GO:0016758	cytokinin-o-glucosyltransferase 2
virginia_state_74509.9_c10619	GO:0008152
virginia_state_74509.9_c10619	EC:2.4.1.0
virginia_state_74509.9_c1062	GO:0046872	alternative oxidase
virginia_state_74509.9_c1062	GO:0045333
virginia_state_74509.9_c1062	GO:0009409
virginia_state_74509.9_c1062	GO:0007585
virginia_state_74509.9_c1062	GO:0070469
virginia_state_74509.9_c1062	GO:0005740
virginia_state_74509.9_c1062	GO:0009916
virginia_state_74509.9_c1062	GO:0016021
virginia_state_74509.9_c1062	GO:0031930
virginia_state_74509.9_c1062	GO:0022900
virginia_state_74509.9_c10620	GO:0016558	ubiquitin-conjugating enzyme e2 16
virginia_state_74509.9_c10620	GO:0005515
virginia_state_74509.9_c10620	GO:0006635
virginia_state_74509.9_c10620	GO:0004842
virginia_state_74509.9_c10620	GO:0051246
virginia_state_74509.9_c10620	GO:0043687
virginia_state_74509.9_c10620	EC:6.3.2.19
virginia_state_74509.9_c10622	GO:0016788	protein
virginia_state_74509.9_c10622	GO:0009058
virginia_state_74509.9_c10622	GO:0009507
virginia_state_74509.9_c10626	GO:0005773	lysosomal pro-x carboxypeptidase
virginia_state_74509.9_c10626	GO:0006508
virginia_state_74509.9_c10626	GO:0009507
virginia_state_74509.9_c10626	GO:0008236
virginia_state_74509.9_c10626	GO:0004180
virginia_state_74509.9_c1063	GO:0070628	uv excision repair protein
virginia_state_74509.9_c1063	GO:0006284
virginia_state_74509.9_c1063	GO:0003684
virginia_state_74509.9_c1063	GO:0043130
virginia_state_74509.9_c1063	GO:0005634
virginia_state_74509.9_c10630	GO:0005829	kelch repeat-containing protein
virginia_state_74509.9_c10630	GO:0005634
virginia_state_74509.9_c10630	GO:0005515
virginia_state_74509.9_c10630	GO:0000062
virginia_state_74509.9_c10631	GO:0016021	glutathione-regulated potassium-efflux system protein
virginia_state_74509.9_c10631	GO:0006813
virginia_state_74509.9_c10631	GO:0008152
virginia_state_74509.9_c10631	GO:0003824
virginia_state_74509.9_c10631	GO:0005488
virginia_state_74509.9_c10631	GO:0055085
virginia_state_74509.9_c10631	GO:0015299
virginia_state_74509.9_c10632	GO:0004553	protein
virginia_state_74509.9_c10632	GO:0006073
virginia_state_74509.9_c10632	GO:0005737
virginia_state_74509.9_c10632	GO:0048046
virginia_state_74509.9_c10632	GO:0005618
virginia_state_74509.9_c10632	GO:0016762
virginia_state_74509.9_c10632	EC:3.2.1.0
virginia_state_74509.9_c10632	EC:2.4.1.207
virginia_state_74509.9_c10634	GO:0009851	mitogen-activated protein kinase 2
virginia_state_74509.9_c10634	GO:0004707
virginia_state_74509.9_c10634	GO:0006468
virginia_state_74509.9_c10634	GO:0005524
virginia_state_74509.9_c10634	EC:2.7.11.24
virginia_state_74509.9_c10635	GO:0005739	seed protein
virginia_state_74509.9_c10635	GO:0005488
virginia_state_74509.9_c10636	GO:0030154	protein
virginia_state_74509.9_c10636	GO:0006457
virginia_state_74509.9_c10636	GO:0009790
virginia_state_74509.9_c10636	GO:0005528
virginia_state_74509.9_c10636	GO:0009826
virginia_state_74509.9_c10636	GO:0005515
virginia_state_74509.9_c10636	GO:0048364
virginia_state_74509.9_c10636	GO:0009735
virginia_state_74509.9_c10636	GO:0005634
virginia_state_74509.9_c10636	GO:0003755
virginia_state_74509.9_c10636	EC:5.2.1.8
virginia_state_74509.9_c10638	GO:0003677	auxin response factor 6
virginia_state_74509.9_c10638	GO:0046983
virginia_state_74509.9_c10638	GO:0009734
virginia_state_74509.9_c10638	GO:0005634
virginia_state_74509.9_c10638	GO:0006355
virginia_state_74509.9_c10640	GO:0006412	suppressor of
virginia_state_74509.9_c10640	GO:0032968
virginia_state_74509.9_c10640	GO:0005840
virginia_state_74509.9_c10640	GO:0003735
virginia_state_74509.9_c10640	GO:0003711
virginia_state_74509.9_c10640	EC:3.6.5.3
virginia_state_74509.9_c10642	GO:0016020	integral membrane yip1 family protein
virginia_state_74509.9_c10646	GO:0005524	n-ethylmaleimide sensitive fusion protein
virginia_state_74509.9_c10646	GO:0009851
virginia_state_74509.9_c10646	GO:0042624
virginia_state_74509.9_c10646	GO:0005515
virginia_state_74509.9_c10646	EC:3.6.1.3
virginia_state_74509.9_c10647	GO:0009113	amidophosphoribosyltransferase
virginia_state_74509.9_c10647	GO:0004044
virginia_state_74509.9_c10647	GO:0009116
virginia_state_74509.9_c10647	GO:0009536
virginia_state_74509.9_c10647	EC:2.4.2.14
virginia_state_74509.9_c1065	GO:0006633	triosephosphate isomerase
virginia_state_74509.9_c1065	GO:0008415
virginia_state_74509.9_c1065	GO:0006098
virginia_state_74509.9_c1065	GO:0004807
virginia_state_74509.9_c1065	GO:0006096
virginia_state_74509.9_c1065	GO:0006094
virginia_state_74509.9_c1065	GO:0005737
virginia_state_74509.9_c1065	EC:5.3.1.1
virginia_state_74509.9_c10651	GO:0005886	protein
virginia_state_74509.9_c10651	GO:0005783
virginia_state_74509.9_c10653	GO:0016787	hydrolase zinc ion binding protein
virginia_state_74509.9_c10653	GO:0008270
virginia_state_74509.9_c10654	GO:0005739	avr9 cf-9 rapidly elicited protein 137
virginia_state_74509.9_c10656	GO:0009851	protein
virginia_state_74509.9_c10656	GO:0004674
virginia_state_74509.9_c10656	GO:0005739
virginia_state_74509.9_c10656	GO:0016023
virginia_state_74509.9_c10656	GO:0005524
virginia_state_74509.9_c10656	GO:0005515
virginia_state_74509.9_c10656	GO:0048544
virginia_state_74509.9_c10656	GO:0004714
virginia_state_74509.9_c10656	GO:0004715
virginia_state_74509.9_c10656	GO:0005529
virginia_state_74509.9_c10656	GO:0016020
virginia_state_74509.9_c10656	GO:0006468
virginia_state_74509.9_c10656	EC:2.7.11.0
virginia_state_74509.9_c10656	EC:2.7.10.1
virginia_state_74509.9_c10656	EC:2.7.10.2
virginia_state_74509.9_c10657	GO:0009851	dead box atp-dependent rna
virginia_state_74509.9_c10657	GO:0005773
virginia_state_74509.9_c10657	GO:0008026
virginia_state_74509.9_c10657	GO:0003723
virginia_state_74509.9_c10657	GO:0005515
virginia_state_74509.9_c10657	GO:0005524
virginia_state_74509.9_c10659	GO:0005515	mob1-like protein
virginia_state_74509.9_c10659	GO:0016301
virginia_state_74509.9_c1066	GO:0015986	vacuolar atp synthase subunit e
virginia_state_74509.9_c1066	GO:0046961
virginia_state_74509.9_c1066	GO:0033178
virginia_state_74509.9_c1066	EC:3.6.3.14
virginia_state_74509.9_c10660	GO:0008514	protein
virginia_state_74509.9_c10660	GO:0016021
virginia_state_74509.9_c10667	GO:0009941	glycine-rich protein
virginia_state_74509.9_c10667	GO:0005634
virginia_state_74509.9_c10667	GO:0009535
virginia_state_74509.9_c10668	GO:0005739	protein
virginia_state_74509.9_c10669	GO:0009851	protein
virginia_state_74509.9_c10669	GO:0006468
virginia_state_74509.9_c10669	GO:0005524
virginia_state_74509.9_c10669	GO:0009507
virginia_state_74509.9_c10669	GO:0004674
virginia_state_74509.9_c10669	EC:2.7.11.0
virginia_state_74509.9_c1067	GO:0006546	t protein
virginia_state_74509.9_c1067	GO:0004047
virginia_state_74509.9_c1067	GO:0008483
virginia_state_74509.9_c1067	GO:0005960
virginia_state_74509.9_c1067	GO:0005739
virginia_state_74509.9_c1067	EC:2.1.2.10
virginia_state_74509.9_c1067	EC:2.6.1.0
virginia_state_74509.9_c10674	GO:0005739	at4g08810 t32a17_120
virginia_state_74509.9_c10674	GO:0005509
virginia_state_74509.9_c10674	GO:0042175
virginia_state_74509.9_c10677	GO:0009851	protein kinase
virginia_state_74509.9_c10677	GO:0006468
virginia_state_74509.9_c10677	GO:0005524
virginia_state_74509.9_c10677	GO:0004674
virginia_state_74509.9_c10677	EC:2.7.11.0
virginia_state_74509.9_c10678	GO:0003723	rna-binding motif x-linked 2
virginia_state_74509.9_c10678	GO:0008270
virginia_state_74509.9_c10678	GO:0000166
virginia_state_74509.9_c1068	GO:0005737	homolog protein
virginia_state_74509.9_c1068	GO:0046872
virginia_state_74509.9_c1068	GO:0006457
virginia_state_74509.9_c1068	GO:0031072
virginia_state_74509.9_c1068	GO:0005524
virginia_state_74509.9_c1068	GO:0032259
virginia_state_74509.9_c1068	GO:0051082
virginia_state_74509.9_c1068	GO:0016020
virginia_state_74509.9_c1068	GO:0008168
virginia_state_74509.9_c1068	GO:0009408
virginia_state_74509.9_c1068	EC:2.1.1.0
virginia_state_74509.9_c10680	GO:0005488	tetratricopeptide repeat-containing protein
virginia_state_74509.9_c10680	GO:0009941
virginia_state_74509.9_c10683	GO:0009851	atp-binding cassette
virginia_state_74509.9_c10683	GO:0006810
virginia_state_74509.9_c10683	GO:0005524
virginia_state_74509.9_c10683	GO:0016021
virginia_state_74509.9_c10683	GO:0015416
virginia_state_74509.9_c10683	GO:0005739
virginia_state_74509.9_c10683	EC:3.6.3.28
virginia_state_74509.9_c10687	GO:0009607	early flowering protein 1
virginia_state_74509.9_c10687	GO:0006952
virginia_state_74509.9_c10689	GO:0005739	sll1 protein
virginia_state_74509.9_c10697	GO:0009851	protein kinase 1
virginia_state_74509.9_c10697	GO:0006468
virginia_state_74509.9_c10697	GO:0004697
virginia_state_74509.9_c10697	GO:0005524
virginia_state_74509.9_c10697	EC:2.7.11.13
virginia_state_74509.9_c10699	GO:0046872	chloroplast zebra-necrosis protein
virginia_state_74509.9_c10699	GO:0015675
virginia_state_74509.9_c10699	GO:0055085
virginia_state_74509.9_c10699	GO:0016021
virginia_state_74509.9_c10699	GO:0009507
virginia_state_74509.9_c10699	GO:0015099
virginia_state_74509.9_c107	GO:0010287	psi type iii chlorophyll a b-binding protein
virginia_state_74509.9_c107	GO:0046872
virginia_state_74509.9_c107	GO:0009765
virginia_state_74509.9_c107	GO:0030076
virginia_state_74509.9_c107	GO:0009523
virginia_state_74509.9_c107	GO:0018298
virginia_state_74509.9_c107	GO:0016168
virginia_state_74509.9_c107	GO:0016021
virginia_state_74509.9_c107	GO:0009522
virginia_state_74509.9_c107	GO:0009535
virginia_state_74509.9_c1070	GO:0005515	atp-dependent protease
virginia_state_74509.9_c1070	GO:0004176
virginia_state_74509.9_c1070	GO:0031897
virginia_state_74509.9_c1070	GO:0009851
virginia_state_74509.9_c1070	GO:0005618
virginia_state_74509.9_c1070	GO:0006289
virginia_state_74509.9_c1070	GO:0009570
virginia_state_74509.9_c1070	GO:0003677
virginia_state_74509.9_c1070	GO:0009658
virginia_state_74509.9_c1070	GO:0004518
virginia_state_74509.9_c1070	GO:0009535
virginia_state_74509.9_c1070	GO:0045037
virginia_state_74509.9_c1070	GO:0005524
virginia_state_74509.9_c1070	GO:0010380
virginia_state_74509.9_c1070	GO:0005739
virginia_state_74509.9_c1070	GO:0019538
virginia_state_74509.9_c10702	GO:0003935	gtp cyclohydrolase
virginia_state_74509.9_c10702	GO:0030145
virginia_state_74509.9_c10702	GO:0009231
virginia_state_74509.9_c10702	GO:0008686
virginia_state_74509.9_c10702	GO:0000287
virginia_state_74509.9_c10702	GO:0009507
virginia_state_74509.9_c10702	GO:0016020
virginia_state_74509.9_c10702	GO:0008270
virginia_state_74509.9_c10702	EC:3.5.4.25
virginia_state_74509.9_c10702	EC:4.1.99.12
virginia_state_74509.9_c10703	GO:0016021	sulfate transporter
virginia_state_74509.9_c10703	GO:0008271
virginia_state_74509.9_c10703	GO:0008272
virginia_state_74509.9_c10703	GO:0055085
virginia_state_74509.9_c10704	GO:0006629	triacylglycerol lipase
virginia_state_74509.9_c10704	GO:0004806
virginia_state_74509.9_c10704	EC:3.1.1.3
virginia_state_74509.9_c10707	GO:0005097	run and tbc1 domain containing
virginia_state_74509.9_c10707	GO:0005622
virginia_state_74509.9_c10707	GO:0032313
virginia_state_74509.9_c1071	GO:0015078	atp synthase b chain
virginia_state_74509.9_c1071	GO:0016021
virginia_state_74509.9_c1071	GO:0042742
virginia_state_74509.9_c1071	GO:0015986
virginia_state_74509.9_c1071	GO:0009941
virginia_state_74509.9_c1071	GO:0045263
virginia_state_74509.9_c1071	GO:0005524
virginia_state_74509.9_c1071	GO:0009535
virginia_state_74509.9_c10714	GO:0019898	protein
virginia_state_74509.9_c10714	GO:0005509
virginia_state_74509.9_c10714	GO:0009507
virginia_state_74509.9_c10714	GO:0015979
virginia_state_74509.9_c10714	GO:0009654
virginia_state_74509.9_c10715	GO:0005739	pentatricopeptide repeat-containing protein
virginia_state_74509.9_c10715	GO:0003993
virginia_state_74509.9_c10715	EC:3.1.3.2
virginia_state_74509.9_c10718	GO:0031304	rotenone-insensitive nadh-ubiquinone mitochondrial
virginia_state_74509.9_c10718	GO:0008137
virginia_state_74509.9_c10718	GO:0055114
virginia_state_74509.9_c10718	GO:0050660
virginia_state_74509.9_c10718	EC:1.6.5.3
virginia_state_74509.9_c1072	GO:0006120	nadh-ubiquinone oxidoreductase 20 kda subunit
virginia_state_74509.9_c1072	GO:0045271
virginia_state_74509.9_c1072	GO:0048038
virginia_state_74509.9_c1072	GO:0008137
virginia_state_74509.9_c1072	GO:0006810
virginia_state_74509.9_c1072	GO:0051539
virginia_state_74509.9_c1072	GO:0008270
virginia_state_74509.9_c1072	GO:0005739
virginia_state_74509.9_c1072	EC:1.6.5.3
virginia_state_74509.9_c10720	GO:0016740	histone-lysine n-methyltransferase suvr3
virginia_state_74509.9_c10721	GO:0000166	ribonucleoprotein
virginia_state_74509.9_c10721	GO:0003723
virginia_state_74509.9_c10724	GO:0003723	rna recognition motif -containing protein
virginia_state_74509.9_c10724	GO:0009793
virginia_state_74509.9_c10724	GO:0006397
virginia_state_74509.9_c10724	GO:0005634
virginia_state_74509.9_c10724	GO:0000166
virginia_state_74509.9_c10726	GO:0005739	xyloglucan galactosyltransferase
virginia_state_74509.9_c10726	GO:0030173
virginia_state_74509.9_c10726	GO:0010256
virginia_state_74509.9_c10726	GO:0016023
virginia_state_74509.9_c10726	GO:0009863
virginia_state_74509.9_c10726	GO:0009826
virginia_state_74509.9_c10726	GO:0009969
virginia_state_74509.9_c10726	GO:0016757
virginia_state_74509.9_c10726	GO:0042353
virginia_state_74509.9_c10727	GO:0050660	nadh dehydrogenase
virginia_state_74509.9_c10727	GO:0055114
virginia_state_74509.9_c10727	GO:0016491
virginia_state_74509.9_c10727	GO:0009536
virginia_state_74509.9_c10729	GO:0008417	tdp-fuc4nac:lipid ii fuc4nac transferase
virginia_state_74509.9_c10729	GO:0019898
virginia_state_74509.9_c10729	GO:0005886
virginia_state_74509.9_c10729	GO:0009246
virginia_state_74509.9_c10729	GO:0016021
virginia_state_74509.9_c10729	GO:0009276
virginia_state_74509.9_c1073	GO:0004252	subtilisin-like serine protease
virginia_state_74509.9_c1073	GO:0016023
virginia_state_74509.9_c1073	GO:0006508
virginia_state_74509.9_c1073	EC:3.4.21.0
virginia_state_74509.9_c10733	GO:0009536	protein
virginia_state_74509.9_c10733	GO:0016020
virginia_state_74509.9_c10736	GO:0008081	f-box family protein
virginia_state_74509.9_c10736	GO:0045449
virginia_state_74509.9_c10736	GO:0003700
virginia_state_74509.9_c10736	EC:3.1.4.0
virginia_state_74509.9_c10738	GO:0008270	zinc finger
virginia_state_74509.9_c10738	GO:0005515
virginia_state_74509.9_c10739	GO:0005739	cytosolic imp-gmp specific 5-
virginia_state_74509.9_c10739	GO:0009507
virginia_state_74509.9_c10739	GO:0008253
virginia_state_74509.9_c10739	EC:3.1.3.5
virginia_state_74509.9_c10741	GO:0005737	myo-inositol-1-phosphate synthase
virginia_state_74509.9_c10741	GO:0005488
virginia_state_74509.9_c10741	GO:0008654
virginia_state_74509.9_c10741	GO:0004512
virginia_state_74509.9_c10741	GO:0006021
virginia_state_74509.9_c10741	EC:5.5.1.4
virginia_state_74509.9_c10742	GO:0002119	mitochondrial substrate carrier family protein
virginia_state_74509.9_c10742	GO:0005743
virginia_state_74509.9_c10742	GO:0005515
virginia_state_74509.9_c10742	GO:0055085
virginia_state_74509.9_c10742	GO:0040010
virginia_state_74509.9_c10742	GO:0006839
virginia_state_74509.9_c10742	GO:0000003
virginia_state_74509.9_c10742	GO:0008340
virginia_state_74509.9_c10742	GO:0009792
virginia_state_74509.9_c10742	GO:0016021
virginia_state_74509.9_c10742	GO:0005215
virginia_state_74509.9_c10745	GO:0045454	protein
virginia_state_74509.9_c10747	GO:0009851	calcium-dependent protein kinase
virginia_state_74509.9_c10747	GO:0004683
virginia_state_74509.9_c10747	GO:0006468
virginia_state_74509.9_c10747	GO:0005515
virginia_state_74509.9_c10747	GO:0005509
virginia_state_74509.9_c10747	GO:0005524
virginia_state_74509.9_c10747	EC:2.7.11.17
virginia_state_74509.9_c10748	GO:0006415	peptide chain release
virginia_state_74509.9_c10748	GO:0003747
virginia_state_74509.9_c10748	GO:0009507
virginia_state_74509.9_c10748	GO:0005739
virginia_state_74509.9_c10749	GO:0005097	gtpase activator protein of rab-like small gtpases-like protein
virginia_state_74509.9_c10749	GO:0032313
virginia_state_74509.9_c10749	GO:0009536
virginia_state_74509.9_c10750	GO:0005515	protein abil1
virginia_state_74509.9_c10750	GO:0045010
virginia_state_74509.9_c10750	GO:0010090
virginia_state_74509.9_c10750	GO:0031209
virginia_state_74509.9_c10754	GO:0005737	protein kinase-like protein
virginia_state_74509.9_c10754	GO:0006468
virginia_state_74509.9_c10754	GO:0004715
virginia_state_74509.9_c10754	GO:0005515
virginia_state_74509.9_c10754	GO:0004712
virginia_state_74509.9_c10754	GO:0005524
virginia_state_74509.9_c10754	GO:0009966
virginia_state_74509.9_c10754	GO:0005634
virginia_state_74509.9_c10754	GO:0004674
virginia_state_74509.9_c10754	EC:2.7.10.2
virginia_state_74509.9_c10754	EC:2.7.112.1
virginia_state_74509.9_c10754	EC:2.7.11.0
virginia_state_74509.9_c10755	GO:0006633	ketoacyl-acp reductase
virginia_state_74509.9_c10755	GO:0051287
virginia_state_74509.9_c10755	GO:0004316
virginia_state_74509.9_c10755	GO:0055114
virginia_state_74509.9_c10755	EC:1.1.1.100
virginia_state_74509.9_c10756	GO:0008270	ubiquitin-associated ts-n domain-containing protein
virginia_state_74509.9_c10756	GO:0005622
virginia_state_74509.9_c10757	GO:0003723	type 1 kh domain-containing protein
virginia_state_74509.9_c10758	GO:0008287	protein phosphatase
virginia_state_74509.9_c10758	GO:0046872
virginia_state_74509.9_c10758	GO:0005525
virginia_state_74509.9_c10758	GO:0004722
virginia_state_74509.9_c10758	GO:0004767
virginia_state_74509.9_c10758	GO:0006470
virginia_state_74509.9_c10758	GO:0007264
virginia_state_74509.9_c10758	GO:0005739
virginia_state_74509.9_c10758	GO:0015031
virginia_state_74509.9_c10758	EC:3.1.4.12
virginia_state_74509.9_c10759	GO:0019877	dihydrodipicolinate synthase
virginia_state_74509.9_c10759	GO:0009507
virginia_state_74509.9_c10759	GO:0008840
virginia_state_74509.9_c10759	EC:4.2.1.52
virginia_state_74509.9_c1076	GO:0005960	precursor of carboxylase t-protein glycine decarboxylase complex
virginia_state_74509.9_c1076	GO:0004047
virginia_state_74509.9_c1076	GO:0005739
virginia_state_74509.9_c1076	GO:0008483
virginia_state_74509.9_c1076	GO:0009941
virginia_state_74509.9_c1076	GO:0006546
virginia_state_74509.9_c1076	GO:0046686
virginia_state_74509.9_c1076	GO:0022626
[truncated: 46,241 more rows]

## Sheet: TDa 95-0328
Sequence ID	GO ID	Description
virginia_state_74509.8_c1	GO:0019253	chloroplast ribulose- -bisphosphate carboxylase oxygenase small subunit
virginia_state_74509.8_c1	GO:0009941
virginia_state_74509.8_c1	GO:0022626
virginia_state_74509.8_c1	GO:0016984
virginia_state_74509.8_c1	GO:0004497
virginia_state_74509.8_c1	GO:0009853
virginia_state_74509.8_c1	GO:0005515
virginia_state_74509.8_c1	GO:0005618
virginia_state_74509.8_c1	GO:0055114
virginia_state_74509.8_c1	GO:0009570
virginia_state_74509.8_c1	GO:0009579
virginia_state_74509.8_c1	GO:0016020
virginia_state_74509.8_c1	GO:0048046
virginia_state_74509.8_c1	EC:4.1.1.39
virginia_state_74509.8_c2	GO:0005524	ribulose bisphosphate carboxylase oxygenase activase chloroplast
virginia_state_74509.8_c2	GO:0003700
virginia_state_74509.8_c2	GO:0009507
virginia_state_74509.8_c3	GO:0006950	heat shock protein
virginia_state_74509.8_c4	GO:0016740	glutathione s-transferase
virginia_state_74509.8_c5	GO:0042742	carbonic chloroplast precursor
virginia_state_74509.8_c5	GO:0009941
virginia_state_74509.8_c5	GO:0009409
virginia_state_74509.8_c5	GO:0005515
virginia_state_74509.8_c5	GO:0004089
virginia_state_74509.8_c5	GO:0009570
virginia_state_74509.8_c5	GO:0015976
virginia_state_74509.8_c5	GO:0008270
virginia_state_74509.8_c5	GO:0048046
virginia_state_74509.8_c5	GO:0009535
virginia_state_74509.8_c5	EC:4.2.1.1
virginia_state_74509.8_c6	GO:0005524	ribulose bisphosphate carboxylase oxygenase activase chloroplast
virginia_state_74509.8_c6	GO:0003700
virginia_state_74509.8_c6	GO:0009536
virginia_state_74509.8_c7	GO:0008270	carbonic anhydrase 3
virginia_state_74509.8_c7	GO:0009507
virginia_state_74509.8_c7	GO:0004089
virginia_state_74509.8_c7	GO:0015976
virginia_state_74509.8_c7	EC:4.2.1.1
virginia_state_74509.8_c8	GO:0004364	glutathione s-transferase
virginia_state_74509.8_c8	EC:2.5.1.18
virginia_state_74509.8_c9	GO:0005524	ribulose bisphosphate carboxylase oxygenase activase chloroplast
virginia_state_74509.8_c9	GO:0009507
virginia_state_74509.8_c10	GO:0019253	chloroplast ribulose- -bisphosphate carboxylase oxygenase small subunit
virginia_state_74509.8_c10	GO:0009941
virginia_state_74509.8_c10	GO:0022626
virginia_state_74509.8_c10	GO:0016984
virginia_state_74509.8_c10	GO:0004497
virginia_state_74509.8_c10	GO:0009853
virginia_state_74509.8_c10	GO:0005515
virginia_state_74509.8_c10	GO:0005618
virginia_state_74509.8_c10	GO:0055114
virginia_state_74509.8_c10	GO:0009570
virginia_state_74509.8_c10	GO:0009579
virginia_state_74509.8_c10	GO:0016020
virginia_state_74509.8_c10	GO:0048046
virginia_state_74509.8_c10	EC:4.1.1.39
virginia_state_74509.8_c11	GO:0009533	chlorophyll a b-binding apoprotein cp26 precursor
virginia_state_74509.8_c11	GO:0010287
virginia_state_74509.8_c11	GO:0009765
virginia_state_74509.8_c11	GO:0016168
virginia_state_74509.8_c11	GO:0010196
virginia_state_74509.8_c11	GO:0009517
virginia_state_74509.8_c11	GO:0005739
virginia_state_74509.8_c11	GO:0009783
virginia_state_74509.8_c12	GO:0008219	rubisco subunit binding-protein beta
virginia_state_74509.8_c12	GO:0005730
virginia_state_74509.8_c12	GO:0051085
virginia_state_74509.8_c12	GO:0009409
virginia_state_74509.8_c12	GO:0009941
virginia_state_74509.8_c12	GO:0009627
virginia_state_74509.8_c12	GO:0005524
virginia_state_74509.8_c12	GO:0009570
virginia_state_74509.8_c12	GO:0051082
virginia_state_74509.8_c12	GO:0022626
virginia_state_74509.8_c12	GO:0005886
virginia_state_74509.8_c12	GO:0048046
virginia_state_74509.8_c14	GO:0005507	ribulose bisphosphate small subunit
virginia_state_74509.8_c14	GO:0016984
virginia_state_74509.8_c14	GO:0019253
virginia_state_74509.8_c14	GO:0005618
virginia_state_74509.8_c14	GO:0009573
virginia_state_74509.8_c14	GO:0009409
virginia_state_74509.8_c14	GO:0055114
virginia_state_74509.8_c14	GO:0009941
virginia_state_74509.8_c14	GO:0004497
virginia_state_74509.8_c14	GO:0005515
virginia_state_74509.8_c14	GO:0009535
virginia_state_74509.8_c14	GO:0009853
virginia_state_74509.8_c14	GO:0022626
virginia_state_74509.8_c14	GO:0048046
virginia_state_74509.8_c14	EC:4.1.1.39
virginia_state_74509.8_c15	GO:0008270	carbonic anhydrase
virginia_state_74509.8_c15	GO:0009507
virginia_state_74509.8_c15	GO:0004089
virginia_state_74509.8_c15	GO:0015976
virginia_state_74509.8_c15	EC:4.2.1.1
virginia_state_74509.8_c16	GO:0009765	chlorophyll a b binding
virginia_state_74509.8_c16	GO:0009523
virginia_state_74509.8_c16	GO:0000287
virginia_state_74509.8_c16	GO:0018298
virginia_state_74509.8_c16	GO:0016168
virginia_state_74509.8_c16	GO:0016021
virginia_state_74509.8_c16	GO:0009507
virginia_state_74509.8_c16	GO:0009522
virginia_state_74509.8_c17	GO:0008233	polyprotein
virginia_state_74509.8_c17	GO:0003676
virginia_state_74509.8_c17	GO:0019012
virginia_state_74509.8_c17	GO:0006350
virginia_state_74509.8_c17	GO:0016779
virginia_state_74509.8_c17	GO:0000166
virginia_state_74509.8_c17	EC:2.7.7.0
virginia_state_74509.8_c18	GO:0006457	protein
virginia_state_74509.8_c18	GO:0051082
virginia_state_74509.8_c18	GO:0006950
virginia_state_74509.8_c18	GO:0031072
virginia_state_74509.8_c18	GO:0008270
virginia_state_74509.8_c18	GO:0005886
virginia_state_74509.8_s19	GO:0005507	ribulose bisphosphate small subunit
virginia_state_74509.8_s19	GO:0016984
virginia_state_74509.8_s19	GO:0019253
virginia_state_74509.8_s19	GO:0005618
virginia_state_74509.8_s19	GO:0009573
virginia_state_74509.8_s19	GO:0009409
virginia_state_74509.8_s19	GO:0055114
virginia_state_74509.8_s19	GO:0009941
virginia_state_74509.8_s19	GO:0004497
virginia_state_74509.8_s19	GO:0005515
virginia_state_74509.8_s19	GO:0009535
virginia_state_74509.8_s19	GO:0009853
virginia_state_74509.8_s19	GO:0022626
virginia_state_74509.8_s19	GO:0048046
virginia_state_74509.8_s19	EC:4.1.1.39
virginia_state_74509.8_c20	GO:0009765	light-harvesting complex ii protein lhcb2
virginia_state_74509.8_c20	GO:0009523
virginia_state_74509.8_c20	GO:0000287
virginia_state_74509.8_c20	GO:0018298
virginia_state_74509.8_c20	GO:0016168
virginia_state_74509.8_c20	GO:0016021
virginia_state_74509.8_c20	GO:0009507
virginia_state_74509.8_c20	GO:0009522
virginia_state_74509.8_c21	GO:0005524	ribulose bisphosphate carboxylase oxygenase activase chloroplast
virginia_state_74509.8_c21	GO:0003700
virginia_state_74509.8_c21	GO:0009507
virginia_state_74509.8_c22	GO:0009662	glycine-rich rna-binding protein
virginia_state_74509.8_c22	GO:0010501
virginia_state_74509.8_c22	GO:0032508
virginia_state_74509.8_c22	GO:0003723
virginia_state_74509.8_c22	GO:0003690
virginia_state_74509.8_c22	GO:0005777
virginia_state_74509.8_c22	GO:0016621
virginia_state_74509.8_c22	GO:0009651
virginia_state_74509.8_c22	GO:0009409
virginia_state_74509.8_c22	GO:0016117
virginia_state_74509.8_c22	GO:0045087
virginia_state_74509.8_c22	GO:0010119
virginia_state_74509.8_c22	GO:0007623
virginia_state_74509.8_c22	GO:0010228
virginia_state_74509.8_c22	GO:0046608
virginia_state_74509.8_c22	GO:0000166
virginia_state_74509.8_c22	GO:0016301
virginia_state_74509.8_c22	GO:0009809
virginia_state_74509.8_c22	GO:0006406
virginia_state_74509.8_c22	GO:0003697
virginia_state_74509.8_c22	GO:0009507
virginia_state_74509.8_c22	GO:0046686
virginia_state_74509.8_c22	GO:0005634
virginia_state_74509.8_c22	EC:1.2.1.44
virginia_state_74509.8_c23	GO:0019253	chloroplast ribulose- -bisphosphate carboxylase oxygenase small subunit
virginia_state_74509.8_c23	GO:0016984
virginia_state_74509.8_c23	GO:0004497
virginia_state_74509.8_c23	GO:0009853
virginia_state_74509.8_c23	GO:0055114
virginia_state_74509.8_c23	GO:0009507
virginia_state_74509.8_c23	EC:4.1.1.39
virginia_state_74509.8_c24	GO:0009533	chlorophyll a-b binding expressed
virginia_state_74509.8_c24	GO:0010287
virginia_state_74509.8_c24	GO:0009765
virginia_state_74509.8_c24	GO:0016168
virginia_state_74509.8_c24	GO:0010196
virginia_state_74509.8_c24	GO:0009517
virginia_state_74509.8_c24	GO:0005739
virginia_state_74509.8_c24	GO:0009783
virginia_state_74509.8_s25	GO:0005507	ribulose bisphosphate small subunit
virginia_state_74509.8_s25	GO:0016984
virginia_state_74509.8_s25	GO:0019253
virginia_state_74509.8_s25	GO:0005618
virginia_state_74509.8_s25	GO:0009573
virginia_state_74509.8_s25	GO:0009409
virginia_state_74509.8_s25	GO:0055114
virginia_state_74509.8_s25	GO:0009941
virginia_state_74509.8_s25	GO:0004497
virginia_state_74509.8_s25	GO:0005515
virginia_state_74509.8_s25	GO:0009535
virginia_state_74509.8_s25	GO:0009853
virginia_state_74509.8_s25	GO:0022626
virginia_state_74509.8_s25	GO:0048046
virginia_state_74509.8_s25	EC:4.1.1.39
virginia_state_74509.8_c26	GO:0009693	1-aminocyclopropane-1-carboxylate oxidase
virginia_state_74509.8_c26	GO:0009835
virginia_state_74509.8_c26	GO:0031418
virginia_state_74509.8_c26	GO:0005506
virginia_state_74509.8_c26	GO:0009815
virginia_state_74509.8_c26	GO:0055114
virginia_state_74509.8_c26	EC:1.14.17.4
virginia_state_74509.8_c27	GO:0016491	1-aminocyclopropane-1-carboxylate oxidase
virginia_state_74509.8_c27	GO:0005506
virginia_state_74509.8_c27	GO:0055114
virginia_state_74509.8_s28	GO:0009693	1-aminocyclopropane-1-carboxylate oxidase
virginia_state_74509.8_s28	GO:0009835
virginia_state_74509.8_s28	GO:0031418
virginia_state_74509.8_s28	GO:0005506
virginia_state_74509.8_s28	GO:0009815
virginia_state_74509.8_s28	GO:0055114
virginia_state_74509.8_s28	EC:1.14.17.4
virginia_state_74509.8_c30	GO:0019253	chloroplast ribulose- -bisphosphate carboxylase oxygenase small subunit
virginia_state_74509.8_c30	GO:0016984
virginia_state_74509.8_c30	GO:0004497
virginia_state_74509.8_c30	GO:0009853
virginia_state_74509.8_c30	GO:0055114
virginia_state_74509.8_c30	GO:0009507
virginia_state_74509.8_c30	EC:4.1.1.39
virginia_state_74509.8_c31	GO:0019253	ribulose bisphosphate carboxylase small chain chloroplast expressed
virginia_state_74509.8_c31	GO:0016984
virginia_state_74509.8_c31	GO:0004497
virginia_state_74509.8_c31	GO:0009853
virginia_state_74509.8_c31	GO:0055114
virginia_state_74509.8_c31	GO:0009573
virginia_state_74509.8_c31	EC:4.1.1.39
virginia_state_74509.8_c32	GO:0006096	fructose-bisphosphate chloroplast expressed
virginia_state_74509.8_c32	GO:0004332
virginia_state_74509.8_c32	GO:0009536
virginia_state_74509.8_c32	GO:0005739
virginia_state_74509.8_c32	EC:4.1.2.13
virginia_state_74509.8_c33	GO:0004364	glutathione s-transferase
virginia_state_74509.8_c33	EC:2.5.1.18
virginia_state_74509.8_c34	GO:0019253	chloroplast ribulose- -bisphosphate carboxylase oxygenase small subunit
virginia_state_74509.8_c34	GO:0016984
virginia_state_74509.8_c34	GO:0004497
virginia_state_74509.8_c34	GO:0009853
virginia_state_74509.8_c34	GO:0055114
virginia_state_74509.8_c34	GO:0009507
virginia_state_74509.8_c34	EC:4.1.1.39
virginia_state_74509.8_c35	GO:0006950	small heat shock protein kda
virginia_state_74509.8_c36	GO:0019253	chloroplast ribulose- -bisphosphate carboxylase oxygenase small subunit
virginia_state_74509.8_c36	GO:0016984
virginia_state_74509.8_c36	GO:0004497
virginia_state_74509.8_c36	GO:0009853
virginia_state_74509.8_c36	GO:0055114
virginia_state_74509.8_c36	GO:0009507
virginia_state_74509.8_c36	EC:4.1.1.39
virginia_state_74509.8_c37	GO:0006950	heat shock protein
virginia_state_74509.8_c38	GO:0009765	light-harvesting complex ii protein lhcb1
virginia_state_74509.8_c38	GO:0009523
virginia_state_74509.8_c38	GO:0000287
virginia_state_74509.8_c38	GO:0018298
virginia_state_74509.8_c38	GO:0016168
virginia_state_74509.8_c38	GO:0016021
virginia_state_74509.8_c38	GO:0009507
virginia_state_74509.8_c38	GO:0009522
virginia_state_74509.8_c39	GO:0010287	chlorophyll a-b binding protein 4 precursor homolog
virginia_state_74509.8_c39	GO:0009765
virginia_state_74509.8_c39	GO:0030076
virginia_state_74509.8_c39	GO:0009523
virginia_state_74509.8_c39	GO:0000287
virginia_state_74509.8_c39	GO:0018298
virginia_state_74509.8_c39	GO:0016168
virginia_state_74509.8_c39	GO:0016021
virginia_state_74509.8_c39	GO:0009522
virginia_state_74509.8_c39	GO:0009535
virginia_state_74509.8_c39	GO:0005739
virginia_state_74509.8_c40	GO:0045454	dehydroascorbate reductase
virginia_state_74509.8_c40	GO:0055114
virginia_state_74509.8_c40	GO:0045174
virginia_state_74509.8_c40	GO:0009055
virginia_state_74509.8_c40	GO:0015035
virginia_state_74509.8_c40	GO:0016740
virginia_state_74509.8_c40	EC:1.8.5.1
virginia_state_74509.8_c41	GO:0004365	glyceraldehyde-3-phosphate dehydrogenase
virginia_state_74509.8_c41	GO:0006979
virginia_state_74509.8_c41	GO:0005829
virginia_state_74509.8_c41	GO:0005618
virginia_state_74509.8_c41	GO:0005739
virginia_state_74509.8_c41	GO:0005730
virginia_state_74509.8_c41	GO:0042742
virginia_state_74509.8_c41	GO:0055114
virginia_state_74509.8_c41	GO:0051287
virginia_state_74509.8_c41	GO:0006096
virginia_state_74509.8_c41	GO:0006094
virginia_state_74509.8_c41	GO:0009507
virginia_state_74509.8_c41	GO:0046686
virginia_state_74509.8_c41	GO:0005886
virginia_state_74509.8_c41	EC:1.2.1.12
virginia_state_74509.8_c42	GO:0016740	glutathione s-
virginia_state_74509.8_c44	GO:0010287	chlorophyll a-b binding protein 4 precursor homolog
virginia_state_74509.8_c44	GO:0009765
virginia_state_74509.8_c44	GO:0030076
virginia_state_74509.8_c44	GO:0009523
virginia_state_74509.8_c44	GO:0000287
virginia_state_74509.8_c44	GO:0018298
virginia_state_74509.8_c44	GO:0016168
virginia_state_74509.8_c44	GO:0016021
virginia_state_74509.8_c44	GO:0009522
virginia_state_74509.8_c44	GO:0009535
virginia_state_74509.8_c44	GO:0005739
virginia_state_74509.8_c45	GO:0009765	light-harvesting complex ii protein lhcb2
virginia_state_74509.8_c45	GO:0009523
virginia_state_74509.8_c45	GO:0000287
virginia_state_74509.8_c45	GO:0018298
virginia_state_74509.8_c45	GO:0016168
virginia_state_74509.8_c45	GO:0016021
virginia_state_74509.8_c45	GO:0009507
virginia_state_74509.8_c45	GO:0009522
virginia_state_74509.8_c46	GO:0008270	carbonic anhydrase
virginia_state_74509.8_c46	GO:0009507
virginia_state_74509.8_c46	GO:0004089
virginia_state_74509.8_c46	GO:0015976
virginia_state_74509.8_c46	EC:4.2.1.1
virginia_state_74509.8_s47	GO:0008270	carbonic anhydrase
virginia_state_74509.8_s47	GO:0009507
virginia_state_74509.8_s47	GO:0004089
virginia_state_74509.8_s47	GO:0015976
virginia_state_74509.8_s47	EC:4.2.1.1
virginia_state_74509.8_c48	GO:0016579	protein
virginia_state_74509.8_c48	GO:0006511
virginia_state_74509.8_c48	GO:0004842
virginia_state_74509.8_c48	GO:0051246
virginia_state_74509.8_c48	EC:6.3.2.19
virginia_state_74509.8_s49	GO:0009407	glutathione s-transferase
virginia_state_74509.8_s49	GO:0005737
virginia_state_74509.8_s49	GO:0004364
virginia_state_74509.8_s49	EC:2.5.1.18
virginia_state_74509.8_c50	GO:0008270	carbonic anhydrase
virginia_state_74509.8_c50	GO:0009507
virginia_state_74509.8_c50	GO:0004089
virginia_state_74509.8_c50	GO:0015976
virginia_state_74509.8_c50	EC:4.2.1.1
virginia_state_74509.8_c51	GO:0019079	coat protein
virginia_state_74509.8_c51	GO:0003968
virginia_state_74509.8_c51	GO:0003723
virginia_state_74509.8_c51	GO:0019028
virginia_state_74509.8_c51	GO:0000166
virginia_state_74509.8_c51	GO:0005198
virginia_state_74509.8_c51	GO:0006410
virginia_state_74509.8_c51	EC:2.7.7.48
virginia_state_74509.8_c52	GO:0005737	ascorbate peroxidase
virginia_state_74509.8_c52	GO:0042744
virginia_state_74509.8_c52	GO:0020037
virginia_state_74509.8_c52	GO:0030955
virginia_state_74509.8_c52	GO:0055114
virginia_state_74509.8_c52	GO:0005509
virginia_state_74509.8_c52	GO:0016688
virginia_state_74509.8_c52	EC:1.11.1.11
virginia_state_74509.8_c53	GO:0006457	rubisco subunit binding-protein alpha subunit
virginia_state_74509.8_c53	GO:0009941
virginia_state_74509.8_c53	GO:0022626
virginia_state_74509.8_c53	GO:0009790
virginia_state_74509.8_c53	GO:0005515
virginia_state_74509.8_c53	GO:0009658
virginia_state_74509.8_c53	GO:0005524
virginia_state_74509.8_c53	GO:0009570
virginia_state_74509.8_c53	GO:0009579
virginia_state_74509.8_c53	GO:0016020
virginia_state_74509.8_c53	GO:0048046
virginia_state_74509.8_c53	GO:0005739
virginia_state_74509.8_c55	GO:0006413	protein translation factor sui1
virginia_state_74509.8_c55	GO:0003743
virginia_state_74509.8_c55	GO:0006417
virginia_state_74509.8_c56	GO:0006457	heat shock protein 90
virginia_state_74509.8_c56	GO:0005737
virginia_state_74509.8_c56	GO:0051082
virginia_state_74509.8_c56	GO:0005524
virginia_state_74509.8_c56	GO:0006950
virginia_state_74509.8_c57	GO:0005634	glycine-rich rna-binding protein
virginia_state_74509.8_c57	GO:0000166
virginia_state_74509.8_c57	GO:0003723
virginia_state_74509.8_c58	GO:0010287	chlorophyll a b-binding protein
virginia_state_74509.8_c58	GO:0009765
virginia_state_74509.8_c58	GO:0030076
virginia_state_74509.8_c58	GO:0016168
virginia_state_74509.8_c58	GO:0009535
virginia_state_74509.8_c59	GO:0005773	l-ascorbate peroxidase
virginia_state_74509.8_c59	GO:0006979
virginia_state_74509.8_c59	GO:0005886
virginia_state_74509.8_c59	GO:0005778
virginia_state_74509.8_c59	GO:0020037
virginia_state_74509.8_c59	GO:0055114
virginia_state_74509.8_c59	GO:0016688
virginia_state_74509.8_c59	GO:0009507
virginia_state_74509.8_c59	GO:0005739
virginia_state_74509.8_c59	EC:1.11.1.11
virginia_state_74509.8_c60	GO:0010287	psi type iii chlorophyll a b-binding protein
virginia_state_74509.8_c60	GO:0009765
virginia_state_74509.8_c60	GO:0030076
virginia_state_74509.8_c60	GO:0009523
virginia_state_74509.8_c60	GO:0000287
virginia_state_74509.8_c60	GO:0018298
virginia_state_74509.8_c60	GO:0016168
virginia_state_74509.8_c60	GO:0016021
virginia_state_74509.8_c60	GO:0009522
virginia_state_74509.8_c60	GO:0009535
virginia_state_74509.8_c60	GO:0005739
virginia_state_74509.8_s61	GO:0006457	heat shock protein 82
virginia_state_74509.8_s61	GO:0051082
virginia_state_74509.8_s61	GO:0005524
virginia_state_74509.8_s61	GO:0006950
virginia_state_74509.8_c62	GO:0005737	translationally controlled tumor protein
virginia_state_74509.8_c62	GO:0005509
virginia_state_74509.8_c63	GO:0006950	small heat shock protein kda
virginia_state_74509.8_c65	GO:0009782	lhca2 protein
virginia_state_74509.8_c65	GO:0030076
virginia_state_74509.8_c65	GO:0009768
virginia_state_74509.8_c65	GO:0009523
virginia_state_74509.8_c65	GO:0000287
virginia_state_74509.8_c65	GO:0018298
virginia_state_74509.8_c65	GO:0016168
virginia_state_74509.8_c65	GO:0016021
virginia_state_74509.8_c65	GO:0009535
virginia_state_74509.8_c66	GO:0006810	mip tip subfamily
virginia_state_74509.8_c66	GO:0016021
virginia_state_74509.8_c66	GO:0005215
virginia_state_74509.8_c68	GO:0009536	brown planthopper-induced resistance protein 1
virginia_state_74509.8_c69	GO:0008270	chloroplast protease
virginia_state_74509.8_c69	GO:0007049
virginia_state_74509.8_c69	GO:0016021
virginia_state_74509.8_c69	GO:0010304
virginia_state_74509.8_c69	GO:0004176
virginia_state_74509.8_c69	GO:0051301
virginia_state_74509.8_c69	GO:0004222
virginia_state_74509.8_c69	GO:0006508
virginia_state_74509.8_c69	GO:0005524
virginia_state_74509.8_c69	GO:0009535
virginia_state_74509.8_c69	GO:0010206
virginia_state_74509.8_c69	EC:3.4.24.0
virginia_state_74509.8_c70	GO:0050461	cysteine synthase
virginia_state_74509.8_c70	GO:0030170
virginia_state_74509.8_c70	GO:0004124
virginia_state_74509.8_c70	GO:0006535
virginia_state_74509.8_c70	GO:0047458
virginia_state_74509.8_c70	GO:0005739
virginia_state_74509.8_c70	EC:2.5.1.52
virginia_state_74509.8_c70	EC:2.5.1.47
virginia_state_74509.8_c70	EC:2.5.1.51
virginia_state_74509.8_c71	GO:0010287	chlorophyll a-b binding protein 6a
virginia_state_74509.8_c71	GO:0030076
virginia_state_74509.8_c71	GO:0009768
virginia_state_74509.8_c71	GO:0009523
virginia_state_74509.8_c71	GO:0000287
virginia_state_74509.8_c71	GO:0018298
virginia_state_74509.8_c71	GO:0016168
virginia_state_74509.8_c71	GO:0016021
virginia_state_74509.8_c71	GO:0009522
virginia_state_74509.8_c71	GO:0009535
virginia_state_74509.8_s72	GO:0019253	chloroplast ribulose- -bisphosphate carboxylase oxygenase small subunit
virginia_state_74509.8_s72	GO:0016984
virginia_state_74509.8_s72	GO:0004497
virginia_state_74509.8_s72	GO:0009853
virginia_state_74509.8_s72	GO:0055114
virginia_state_74509.8_s72	GO:0009507
virginia_state_74509.8_s72	EC:4.1.1.39
virginia_state_74509.8_c73	GO:0008270	filamentation temperature-sensitive h 2b
virginia_state_74509.8_c73	GO:0016021
virginia_state_74509.8_c73	GO:0009941
virginia_state_74509.8_c73	GO:0010304
virginia_state_74509.8_c73	GO:0004176
virginia_state_74509.8_c73	GO:0010027
virginia_state_74509.8_c73	GO:0004222
virginia_state_74509.8_c73	GO:0006508
virginia_state_74509.8_c73	GO:0005524
virginia_state_74509.8_c73	GO:0009535
virginia_state_74509.8_c73	GO:0010205
virginia_state_74509.8_c73	EC:3.4.24.0
virginia_state_74509.8_c74	GO:0009693	1-aminocyclopropane-1-carboxylate oxidase
virginia_state_74509.8_c74	GO:0009835
virginia_state_74509.8_c74	GO:0031418
virginia_state_74509.8_c74	GO:0005506
virginia_state_74509.8_c74	GO:0009815
virginia_state_74509.8_c74	GO:0055114
virginia_state_74509.8_c74	EC:1.14.17.4
virginia_state_74509.8_c76	GO:0010287	chlorophyll a-b binding protein 6a
virginia_state_74509.8_c76	GO:0030076
virginia_state_74509.8_c76	GO:0009768
virginia_state_74509.8_c76	GO:0009523
virginia_state_74509.8_c76	GO:0000287
virginia_state_74509.8_c76	GO:0018298
virginia_state_74509.8_c76	GO:0016168
virginia_state_74509.8_c76	GO:0016021
virginia_state_74509.8_c76	GO:0009522
virginia_state_74509.8_c76	GO:0009535
virginia_state_74509.8_s78	GO:0005524	ribulose bisphosphate carboxylase oxygenase activase chloroplast
virginia_state_74509.8_c79	GO:0010287	chlorophyll a b-binding protein cp29
virginia_state_74509.8_c79	GO:0009765
virginia_state_74509.8_c79	GO:0030076
virginia_state_74509.8_c79	GO:0009535
virginia_state_74509.8_c80	GO:0010287	chlorophyll a b-binding protein cp29
virginia_state_74509.8_c80	GO:0009765
virginia_state_74509.8_c80	GO:0030076
virginia_state_74509.8_c80	GO:0016168
virginia_state_74509.8_c80	GO:0009535
virginia_state_74509.8_c81	GO:0006457	cyclophilin
virginia_state_74509.8_c81	GO:0042277
virginia_state_74509.8_c81	GO:0005737
virginia_state_74509.8_c81	GO:0003755
virginia_state_74509.8_c81	EC:5.2.1.8
virginia_state_74509.8_c82	GO:0008270	carbonic anhydrase
virginia_state_74509.8_c82	GO:0009536
virginia_state_74509.8_c82	GO:0004089
virginia_state_74509.8_c82	GO:0015976
virginia_state_74509.8_c82	EC:4.2.1.1
virginia_state_74509.8_c83	GO:0009765	light-harvesting complex ii protein lhcb1
virginia_state_74509.8_c83	GO:0009523
virginia_state_74509.8_c83	GO:0000287
virginia_state_74509.8_c83	GO:0018298
virginia_state_74509.8_c83	GO:0016168
virginia_state_74509.8_c83	GO:0016021
virginia_state_74509.8_c83	GO:0009507
virginia_state_74509.8_c83	GO:0009522
virginia_state_74509.8_s84	GO:0005488	coat protein
virginia_state_74509.8_s84	GO:0006350
virginia_state_74509.8_s84	GO:0016779
virginia_state_74509.8_s84	EC:2.7.7.0
virginia_state_74509.8_c85	GO:0019722	calmodulin
virginia_state_74509.8_c85	GO:0005515
virginia_state_74509.8_c85	GO:0030163
virginia_state_74509.8_c85	GO:0005509
virginia_state_74509.8_c85	GO:0008171
virginia_state_74509.8_c85	GO:0010099
virginia_state_74509.8_c85	GO:0005513
virginia_state_74509.8_c86	GO:0004222	hypothetical chloroplast rf68
virginia_state_74509.8_c86	GO:0005739
virginia_state_74509.8_c86	GO:0006508
virginia_state_74509.8_c86	GO:0008270
virginia_state_74509.8_c86	GO:0009507
virginia_state_74509.8_c86	EC:3.4.24.0
virginia_state_74509.8_s87	GO:0004364	glutathione s-transferase
virginia_state_74509.8_s87	EC:2.5.1.18
virginia_state_74509.8_c88	GO:0019941	ubiquitin-conjugating enzyme e2-17 kda
virginia_state_74509.8_c88	GO:0051246
virginia_state_74509.8_c88	GO:0019787
virginia_state_74509.8_c88	GO:0043687
virginia_state_74509.8_c90	GO:0006096	protein
virginia_state_74509.8_c90	GO:0004332
virginia_state_74509.8_c90	GO:0009536
virginia_state_74509.8_c90	GO:0005739
virginia_state_74509.8_c90	EC:4.1.2.13
virginia_state_74509.8_s91	GO:0019253	chloroplast ribulose- -bisphosphate carboxylase oxygenase small subunit
virginia_state_74509.8_s91	GO:0016984
virginia_state_74509.8_s91	GO:0004497
virginia_state_74509.8_s91	GO:0009853
virginia_state_74509.8_s91	GO:0055114
virginia_state_74509.8_s91	GO:0009507
virginia_state_74509.8_s91	EC:4.1.1.39
virginia_state_74509.8_c92	GO:0009535	threonine endopeptidase
virginia_state_74509.8_c92	GO:0010287
virginia_state_74509.8_c92	GO:0009941
virginia_state_74509.8_c93	GO:0010287	at1g31330 t19e23_1
virginia_state_74509.8_c93	GO:0009538
virginia_state_74509.8_c93	GO:0015979
virginia_state_74509.8_c93	GO:0009535
virginia_state_74509.8_s94	GO:0009765	chlorophyll a-b binding protein 1
virginia_state_74509.8_s94	GO:0009523
virginia_state_74509.8_s94	GO:0000287
virginia_state_74509.8_s94	GO:0018298
virginia_state_74509.8_s94	GO:0016168
virginia_state_74509.8_s94	GO:0016021
virginia_state_74509.8_s94	GO:0009507
virginia_state_74509.8_s94	GO:0009522
virginia_state_74509.8_c95	GO:0019295	phosphosulfolactate synthase-related protein
virginia_state_74509.8_c95	GO:0003824
virginia_state_74509.8_c95	GO:0010286
virginia_state_74509.8_c96	GO:0006810	temperature-induced lipocalin
virginia_state_74509.8_c96	GO:0008289
virginia_state_74509.8_c96	GO:0005215
virginia_state_74509.8_c98	GO:0009765	chlorophyll a b binding
virginia_state_74509.8_c98	GO:0009523
virginia_state_74509.8_c98	GO:0000287
virginia_state_74509.8_c98	GO:0018298
virginia_state_74509.8_c98	GO:0016168
virginia_state_74509.8_c98	GO:0016021
virginia_state_74509.8_c98	GO:0009507
virginia_state_74509.8_c98	GO:0009522
virginia_state_74509.8_c99	GO:0030145	oxygen-evolving enhancer protein chloroplast
virginia_state_74509.8_c99	GO:0019898
virginia_state_74509.8_c99	GO:0005509
virginia_state_74509.8_c99	GO:0042549
virginia_state_74509.8_c99	GO:0009507
virginia_state_74509.8_c99	GO:0009654
virginia_state_74509.8_c100	GO:0006950	heat shock protein
virginia_state_74509.8_c101	GO:0042787	hexaubiquitin protein
virginia_state_74509.8_c101	GO:0005515
virginia_state_74509.8_c102	GO:0009765	light-harvesting complex ii protein lhcb1
virginia_state_74509.8_c102	GO:0009523
virginia_state_74509.8_c102	GO:0000287
virginia_state_74509.8_c102	GO:0018298
virginia_state_74509.8_c102	GO:0016168
virginia_state_74509.8_c102	GO:0016021
virginia_state_74509.8_c102	GO:0009507
virginia_state_74509.8_c102	GO:0009522
virginia_state_74509.8_c103	GO:0006950	chaperone
virginia_state_74509.8_s104	GO:0006950	cytosolic class ii small heat-shock protein
virginia_state_74509.8_c105	GO:0006950	small heat shock protein kda
virginia_state_74509.8_s106	GO:0005737	translationally controlled tumor protein
virginia_state_74509.8_s106	GO:0005509
virginia_state_74509.8_c107	GO:0009765	chloroplast light harvesting chlorophyll a b binding protein
virginia_state_74509.8_c107	GO:0009523
virginia_state_74509.8_c107	GO:0000287
virginia_state_74509.8_c107	GO:0018298
virginia_state_74509.8_c107	GO:0016168
virginia_state_74509.8_c107	GO:0016021
virginia_state_74509.8_c107	GO:0009507
virginia_state_74509.8_c107	GO:0009522
virginia_state_74509.8_c108	GO:0006457	heat shock protein 90
virginia_state_74509.8_c108	GO:0051082
virginia_state_74509.8_c108	GO:0005524
virginia_state_74509.8_c108	GO:0006950
virginia_state_74509.8_c109	GO:0019722	calmodulin
virginia_state_74509.8_c109	GO:0005515
virginia_state_74509.8_c109	GO:0030163
virginia_state_74509.8_c109	GO:0005509
virginia_state_74509.8_c109	GO:0010099
virginia_state_74509.8_c109	GO:0005513
virginia_state_74509.8_c110	GO:0010287	at1g31330 t19e23_1
virginia_state_74509.8_c110	GO:0009538
virginia_state_74509.8_c110	GO:0015979
virginia_state_74509.8_c110	GO:0009535
virginia_state_74509.8_c111	GO:0009535	plastid-lipid-associated protein 2
virginia_state_74509.8_c111	GO:0006950
virginia_state_74509.8_c111	GO:0005198
virginia_state_74509.8_c112	GO:0005773	l-ascorbate peroxidase
virginia_state_74509.8_c112	GO:0006979
virginia_state_74509.8_c112	GO:0005886
virginia_state_74509.8_c112	GO:0005778
virginia_state_74509.8_c112	GO:0020037
virginia_state_74509.8_c112	GO:0055114
virginia_state_74509.8_c112	GO:0016688
virginia_state_74509.8_c112	GO:0009507
virginia_state_74509.8_c112	GO:0005739
virginia_state_74509.8_c112	EC:1.11.1.11
virginia_state_74509.8_c113	GO:0005886	cinnamyl alcohol dehydrogenase
virginia_state_74509.8_c113	GO:0044237
virginia_state_74509.8_c113	GO:0050662
virginia_state_74509.8_c113	GO:0003824
virginia_state_74509.8_c114	GO:0005507	ribulose bisphosphate small subunit
virginia_state_74509.8_c114	GO:0016984
virginia_state_74509.8_c114	GO:0019253
virginia_state_74509.8_c114	GO:0005618
virginia_state_74509.8_c114	GO:0009573
virginia_state_74509.8_c114	GO:0009409
virginia_state_74509.8_c114	GO:0055114
virginia_state_74509.8_c114	GO:0009941
virginia_state_74509.8_c114	GO:0004497
virginia_state_74509.8_c114	GO:0005515
virginia_state_74509.8_c114	GO:0009535
virginia_state_74509.8_c114	GO:0009853
virginia_state_74509.8_c114	GO:0022626
virginia_state_74509.8_c114	GO:0048046
virginia_state_74509.8_c114	EC:4.1.1.39
virginia_state_74509.8_c115	GO:0006810	ferredoxin-nadp+ reductase
virginia_state_74509.8_c115	GO:0022900
virginia_state_74509.8_c115	GO:0031977
virginia_state_74509.8_c115	GO:0008266
virginia_state_74509.8_c115	GO:0003959
virginia_state_74509.8_c115	GO:0045157
virginia_state_74509.8_c115	GO:0042742
virginia_state_74509.8_c115	GO:0009941
virginia_state_74509.8_c115	GO:0004324
virginia_state_74509.8_c115	GO:0005515
virginia_state_74509.8_c115	GO:0009535
virginia_state_74509.8_c115	GO:0009570
virginia_state_74509.8_c115	GO:0015979
virginia_state_74509.8_c115	GO:0050660
virginia_state_74509.8_c115	GO:0050661
virginia_state_74509.8_c115	GO:0045156
virginia_state_74509.8_c115	GO:0048046
virginia_state_74509.8_c115	EC:1.6.99.1
virginia_state_74509.8_c115	EC:1.18.1.2
virginia_state_74509.8_c116	GO:0009533	light-harvesting complex
virginia_state_74509.8_c116	GO:0010287
virginia_state_74509.8_c116	GO:0016168
virginia_state_74509.8_c116	GO:0010196
virginia_state_74509.8_c116	GO:0009517
virginia_state_74509.8_c116	GO:0015979
virginia_state_74509.8_c116	GO:0005739
virginia_state_74509.8_c116	GO:0009783
virginia_state_74509.8_c117	GO:0005737	translationally controlled tumor protein
virginia_state_74509.8_c117	GO:0005509
virginia_state_74509.8_c118	GO:0046688	dna-damage-repair toleration protein 112
virginia_state_74509.8_c118	GO:0009543
virginia_state_74509.8_c118	GO:0005507
virginia_state_74509.8_c118	GO:0009055
virginia_state_74509.8_c118	GO:0006810
virginia_state_74509.8_c118	GO:0009570
virginia_state_74509.8_c118	GO:0055070
virginia_state_74509.8_c118	GO:0016020
virginia_state_74509.8_c118	GO:0009411
virginia_state_74509.8_c118	GO:0022900
virginia_state_74509.8_c119	GO:0010287	chlorophyll a b-binding protein
virginia_state_74509.8_c119	GO:0009765
virginia_state_74509.8_c119	GO:0030076
virginia_state_74509.8_c119	GO:0016168
virginia_state_74509.8_c119	GO:0009535
virginia_state_74509.8_c120	GO:0016021	inorganic phosphate transporter 3
virginia_state_74509.8_c120	GO:0005315
virginia_state_74509.8_c120	GO:0006817
virginia_state_74509.8_c122	GO:0022626	glycolate oxidase
virginia_state_74509.8_c122	GO:0008891
virginia_state_74509.8_c122	GO:0005777
virginia_state_74509.8_c122	GO:0009055
virginia_state_74509.8_c122	GO:0010181
virginia_state_74509.8_c122	GO:0055114
virginia_state_74509.8_c122	GO:0009570
virginia_state_74509.8_c122	GO:0016020
virginia_state_74509.8_c122	GO:0005634
virginia_state_74509.8_c122	GO:0048046
virginia_state_74509.8_c123	GO:0019941	protein
virginia_state_74509.8_c123	GO:0004842
virginia_state_74509.8_c123	GO:0051246
virginia_state_74509.8_c123	GO:0043687
virginia_state_74509.8_c123	EC:6.3.2.19
virginia_state_74509.8_c124	GO:0030095	photosystem ii oxygen-evolving complex protein 3-like
virginia_state_74509.8_c124	GO:0009543
virginia_state_74509.8_c124	GO:0019898
virginia_state_74509.8_c124	GO:0005509
virginia_state_74509.8_c124	GO:0009570
virginia_state_74509.8_c124	GO:0048046
virginia_state_74509.8_c124	GO:0015979
virginia_state_74509.8_c124	GO:0009654
virginia_state_74509.8_c125	GO:0008219	isco subunit binding-protein beta subunit
virginia_state_74509.8_c125	GO:0005730
virginia_state_74509.8_c125	GO:0051085
virginia_state_74509.8_c125	GO:0009409
virginia_state_74509.8_c125	GO:0009941
virginia_state_74509.8_c125	GO:0009627
virginia_state_74509.8_c125	GO:0005524
virginia_state_74509.8_c125	GO:0009570
virginia_state_74509.8_c125	GO:0051082
virginia_state_74509.8_c125	GO:0022626
virginia_state_74509.8_c125	GO:0005886
virginia_state_74509.8_c125	GO:0048046
virginia_state_74509.8_c126	GO:0005488	malate dehydrogenase
virginia_state_74509.8_c126	GO:0030060
virginia_state_74509.8_c126	GO:0006108
virginia_state_74509.8_c126	GO:0055114
virginia_state_74509.8_c126	GO:0006099
virginia_state_74509.8_c126	GO:0009514
virginia_state_74509.8_c126	GO:0006096
virginia_state_74509.8_c126	GO:0006097
virginia_state_74509.8_c126	EC:1.1.1.37
virginia_state_74509.8_c128	GO:0030095	oxygen-evolving enhancer protein 2
virginia_state_74509.8_c128	GO:0019898
virginia_state_74509.8_c128	GO:0008266
virginia_state_74509.8_c128	GO:0019684
virginia_state_74509.8_c128	GO:0005509
virginia_state_74509.8_c128	GO:0042742
virginia_state_74509.8_c128	GO:0009941
virginia_state_74509.8_c128	GO:0009570
virginia_state_74509.8_c128	GO:0009654
virginia_state_74509.8_c128	GO:0009543
virginia_state_74509.8_c128	GO:0048046
virginia_state_74509.8_c129	GO:0009521	light-harvesting complex i protein lhca2
virginia_state_74509.8_c129	GO:0046872
virginia_state_74509.8_c129	GO:0009536
virginia_state_74509.8_c129	GO:0015979
virginia_state_74509.8_c130	GO:0016020	early light-inducible protein
virginia_state_74509.8_c130	GO:0016168
virginia_state_74509.8_c130	GO:0009536
virginia_state_74509.8_c130	GO:0009409
virginia_state_74509.8_c131	GO:0009407	glutathione s-transferase
virginia_state_74509.8_c131	GO:0005737
virginia_state_74509.8_c131	GO:0004364
virginia_state_74509.8_c131	EC:2.5.1.18
virginia_state_74509.8_c132	GO:0006457	peptidylprolyl isomerase
virginia_state_74509.8_c132	GO:0009611
virginia_state_74509.8_c132	GO:0005516
virginia_state_74509.8_c132	GO:0003755
virginia_state_74509.8_c132	GO:0005528
virginia_state_74509.8_c132	EC:5.2.1.8
virginia_state_74509.8_c134	GO:0005624	bax inhibitor-1
virginia_state_74509.8_c134	GO:0005515
virginia_state_74509.8_c134	GO:0005635
virginia_state_74509.8_c134	GO:0006916
virginia_state_74509.8_c134	GO:0016021
virginia_state_74509.8_c134	GO:0006983
virginia_state_74509.8_c134	GO:0005783
virginia_state_74509.8_c135	GO:0005524	rubisco activase
virginia_state_74509.8_c135	GO:0009507
virginia_state_74509.8_c136	GO:0009533	chlorophyll a b-binding
virginia_state_74509.8_c136	GO:0010287
virginia_state_74509.8_c136	GO:0016168
virginia_state_74509.8_c136	GO:0010196
virginia_state_74509.8_c136	GO:0009517
virginia_state_74509.8_c136	GO:0015979
virginia_state_74509.8_c136	GO:0009783
virginia_state_74509.8_c138	GO:0009733	aluminum-induced protein
virginia_state_74509.8_c138	GO:0010044
virginia_state_74509.8_c139	GO:0010181	glycolate oxidase
virginia_state_74509.8_c139	GO:0055114
virginia_state_74509.8_c139	GO:0009055
virginia_state_74509.8_c139	GO:0003973
virginia_state_74509.8_c139	EC:1.1.3.15
virginia_state_74509.8_c142	GO:0006511	kinetochore protein
virginia_state_74509.8_c142	GO:0005515
virginia_state_74509.8_c143	GO:0010287	psi type iii chlorophyll a b-binding protein
virginia_state_74509.8_c143	GO:0009765
virginia_state_74509.8_c143	GO:0030076
virginia_state_74509.8_c143	GO:0009523
virginia_state_74509.8_c143	GO:0000287
virginia_state_74509.8_c143	GO:0018298
virginia_state_74509.8_c143	GO:0016168
virginia_state_74509.8_c143	GO:0016021
virginia_state_74509.8_c143	GO:0009522
virginia_state_74509.8_c143	GO:0009535
virginia_state_74509.8_c144	GO:0019941	protein
virginia_state_74509.8_c144	GO:0004842
virginia_state_74509.8_c144	GO:0051246
virginia_state_74509.8_c144	GO:0043687
virginia_state_74509.8_c144	EC:6.3.2.19
virginia_state_74509.8_c145	GO:0003723	protein
virginia_state_74509.8_c145	GO:0006413
virginia_state_74509.8_c145	GO:0003743
virginia_state_74509.8_c146	GO:0009765	light-harvesting complex ii protein lhcb3
virginia_state_74509.8_c146	GO:0030076
virginia_state_74509.8_c146	GO:0009523
virginia_state_74509.8_c146	GO:0000287
virginia_state_74509.8_c146	GO:0018298
virginia_state_74509.8_c146	GO:0016168
virginia_state_74509.8_c146	GO:0016021
virginia_state_74509.8_c146	GO:0009522
virginia_state_74509.8_c146	GO:0009535
virginia_state_74509.8_c146	GO:0005198
virginia_state_74509.8_c147	GO:0008047	thioredoxin f
virginia_state_74509.8_c147	GO:0009055
virginia_state_74509.8_c147	GO:0045454
virginia_state_74509.8_c147	GO:0006810
virginia_state_74509.8_c147	GO:0043085
virginia_state_74509.8_c147	GO:0009507
virginia_state_74509.8_c147	GO:0022900
virginia_state_74509.8_c148	GO:0005737	polyubiquitin
virginia_state_74509.8_c148	GO:0005515
virginia_state_74509.8_c148	GO:0042787
virginia_state_74509.8_c148	GO:0005634
virginia_state_74509.8_c149	GO:0005737	translationally controlled tumor protein
virginia_state_74509.8_c149	GO:0005509
virginia_state_74509.8_c150	GO:0020037	cytosolic ascorbate peroxidase
virginia_state_74509.8_c150	GO:0055114
virginia_state_74509.8_c150	GO:0016688
virginia_state_74509.8_c150	GO:0006979
virginia_state_74509.8_c150	EC:1.11.1.11
virginia_state_74509.8_c151	GO:0008270	carbonic anhydrase
virginia_state_74509.8_c151	GO:0009507
virginia_state_74509.8_c151	GO:0004089
virginia_state_74509.8_c151	GO:0015976
virginia_state_74509.8_c151	EC:4.2.1.1
virginia_state_74509.8_c152	GO:0006979	alanine aminotransferase
virginia_state_74509.8_c152	GO:0005777
virginia_state_74509.8_c152	GO:0003840
virginia_state_74509.8_c152	GO:0009505
virginia_state_74509.8_c152	GO:0016847
virginia_state_74509.8_c152	GO:0004021
virginia_state_74509.8_c152	GO:0016756
virginia_state_74509.8_c152	GO:0009570
virginia_state_74509.8_c152	GO:0006751
virginia_state_74509.8_c152	GO:0009853
virginia_state_74509.8_c152	GO:0005773
virginia_state_74509.8_c152	GO:0030170
virginia_state_74509.8_c152	GO:0016020
virginia_state_74509.8_c152	GO:0047958
virginia_state_74509.8_c152	GO:0048046
virginia_state_74509.8_c152	EC:2.3.2.2
virginia_state_74509.8_c152	EC:4.4.1.14
virginia_state_74509.8_c152	EC:2.6.1.2
virginia_state_74509.8_c152	EC:2.3.2.15
virginia_state_74509.8_c152	EC:2.6.1.4
virginia_state_74509.8_c155	GO:0005840	60s ribosomal protein l10a-1
virginia_state_74509.8_c155	GO:0003735
virginia_state_74509.8_c155	GO:0003723
virginia_state_74509.8_c155	GO:0006412
virginia_state_74509.8_c155	GO:0006396
virginia_state_74509.8_c155	EC:3.6.5.3
virginia_state_74509.8_c156	GO:0009507	pg1 homology to homo sapiens
virginia_state_74509.8_c157	GO:0005856	actin
virginia_state_74509.8_c157	GO:0005737
virginia_state_74509.8_c157	GO:0005524
virginia_state_74509.8_c157	GO:0005515
virginia_state_74509.8_c158	GO:0005524	ribulose bisphosphate carboxylase oxygenase activase chloroplast
virginia_state_74509.8_c159	GO:0016740	glutathione s-
virginia_state_74509.8_c160	GO:0016023	cysteine proteinase 1 precursor
virginia_state_74509.8_c160	GO:0006508
virginia_state_74509.8_c160	GO:0004197
virginia_state_74509.8_c160	EC:3.4.22.0
virginia_state_74509.8_c161	GO:0003779	actin depolymerizing
virginia_state_74509.8_c161	GO:0005622
virginia_state_74509.8_c162	GO:0009521	light-harvesting complex i protein lhca1
virginia_state_74509.8_c162	GO:0046872
virginia_state_74509.8_c162	GO:0009765
virginia_state_74509.8_c162	GO:0009507
virginia_state_74509.8_c163	GO:0016740	glutathione-s-transferase cla47
virginia_state_74509.8_c164	GO:0004550	nucleoside diphosphate kinase 3
virginia_state_74509.8_c164	GO:0006979
virginia_state_74509.8_c164	GO:0005743
virginia_state_74509.8_c164	GO:0006228
virginia_state_74509.8_c164	GO:0009579
virginia_state_74509.8_c164	GO:0005524
virginia_state_74509.8_c164	GO:0000287
virginia_state_74509.8_c164	GO:0006183
virginia_state_74509.8_c164	GO:0009507
virginia_state_74509.8_c164	GO:0006241
virginia_state_74509.8_c164	EC:2.7.4.6
virginia_state_74509.8_c166	GO:0050896	pathogenesis-related protein
virginia_state_74509.8_c167	GO:0010224	protein
virginia_state_74509.8_c167	GO:0009536
virginia_state_74509.8_c168	GO:0030095	oxygen-evolving enhancer protein 2
virginia_state_74509.8_c168	GO:0019898
virginia_state_74509.8_c168	GO:0008266
virginia_state_74509.8_c168	GO:0019684
virginia_state_74509.8_c168	GO:0005509
virginia_state_74509.8_c168	GO:0042742
virginia_state_74509.8_c168	GO:0009941
virginia_state_74509.8_c168	GO:0009570
virginia_state_74509.8_c168	GO:0009654
virginia_state_74509.8_c168	GO:0009543
virginia_state_74509.8_c168	GO:0048046
virginia_state_74509.8_c169	GO:0003677	dna-binding protein
virginia_state_74509.8_c169	GO:0006350
virginia_state_74509.8_c170	GO:0009693	1-aminocyclopropane-1-carboxylate oxidase
virginia_state_74509.8_c170	GO:0009835
virginia_state_74509.8_c170	GO:0031418
virginia_state_74509.8_c170	GO:0005506
virginia_state_74509.8_c170	GO:0009815
virginia_state_74509.8_c170	GO:0055114
virginia_state_74509.8_c170	EC:1.14.17.4
virginia_state_74509.8_c171	GO:0048529	magnesium-protoporphyrin ix monomethyl ester
virginia_state_74509.8_c171	GO:0055114
virginia_state_74509.8_c171	GO:0015995
virginia_state_74509.8_c171	GO:0003677
virginia_state_74509.8_c171	GO:0009706
virginia_state_74509.8_c171	GO:0009535
virginia_state_74509.8_c171	GO:0015979
virginia_state_74509.8_c171	GO:0005506
virginia_state_74509.8_c171	EC:1.14.13.81
virginia_state_74509.8_c172	GO:0010287	chlorophyll a b-binding protein cp29
virginia_state_74509.8_c172	GO:0009765
virginia_state_74509.8_c172	GO:0030076
virginia_state_74509.8_c172	GO:0016168
virginia_state_74509.8_c172	GO:0009535
virginia_state_74509.8_c173	GO:0006950	heat shock protein
virginia_state_74509.8_c174	GO:0009611	wound responsive protein
virginia_state_74509.8_c174	GO:0050832
virginia_state_74509.8_c174	GO:0004518
virginia_state_74509.8_c176	GO:0005737	elongation factor 1-
virginia_state_74509.8_c176	GO:0003746
virginia_state_74509.8_c176	GO:0005525
virginia_state_74509.8_c176	GO:0006414
virginia_state_74509.8_c176	GO:0003924
virginia_state_74509.8_c176	EC:3.6.5.1
virginia_state_74509.8_c176	EC:3.6.5.2
virginia_state_74509.8_c176	EC:3.6.5.3
virginia_state_74509.8_c176	EC:3.6.5.4
virginia_state_74509.8_c177	GO:0005737	elongation factor 1-
virginia_state_74509.8_c177	GO:0003746
virginia_state_74509.8_c177	GO:0005525
virginia_state_74509.8_c177	GO:0006414
virginia_state_74509.8_c177	GO:0003924
virginia_state_74509.8_c177	EC:3.6.5.1
virginia_state_74509.8_c177	EC:3.6.5.2
virginia_state_74509.8_c177	EC:3.6.5.3
virginia_state_74509.8_c177	EC:3.6.5.4
virginia_state_74509.8_c178	GO:0009910	ap2 domain-containing transcription factor
virginia_state_74509.8_c178	GO:0006355
virginia_state_74509.8_c178	GO:0048573
virginia_state_74509.8_c178	GO:0009741
virginia_state_74509.8_c178	GO:0003700
virginia_state_74509.8_c178	GO:0048366
virginia_state_74509.8_c178	GO:0048527
virginia_state_74509.8_c178	GO:0005634
virginia_state_74509.8_c179	GO:0030170	cysteine synthase
virginia_state_74509.8_c179	GO:0004124
virginia_state_74509.8_c179	GO:0006535
virginia_state_74509.8_c179	GO:0016740
virginia_state_74509.8_c179	GO:0005739
virginia_state_74509.8_c179	EC:2.5.1.47
virginia_state_74509.8_c181	GO:0009536	mitochondrial small heat shock protein
virginia_state_74509.8_c181	GO:0009408
virginia_state_74509.8_c182	GO:0020037	ascorbate peroxidase
virginia_state_74509.8_c182	GO:0055114
virginia_state_74509.8_c182	GO:0016688
virginia_state_74509.8_c182	GO:0006979
virginia_state_74509.8_c182	EC:1.11.1.11
virginia_state_74509.8_c183	GO:0003723	protein
virginia_state_74509.8_c183	GO:0006413
virginia_state_74509.8_c183	GO:0003743
virginia_state_74509.8_c184	GO:0009407	glutathione transferase
virginia_state_74509.8_c184	GO:0016740
virginia_state_74509.8_c186	GO:0006855	transparent testa 12
virginia_state_74509.8_c186	GO:0016020
virginia_state_74509.8_c186	GO:0015297
virginia_state_74509.8_c186	GO:0015238
virginia_state_74509.8_c186	GO:0009636
virginia_state_74509.8_c187	GO:0050660	monodehydroascorbate reductase
virginia_state_74509.8_c187	GO:0022900
virginia_state_74509.8_c187	GO:0005737
virginia_state_74509.8_c187	GO:0009055
virginia_state_74509.8_c187	GO:0015036
virginia_state_74509.8_c187	GO:0016656
virginia_state_74509.8_c187	EC:1.6.5.4
virginia_state_74509.8_c191	GO:0004222	ORF137 [Pinus koraiensis]
virginia_state_74509.8_c191	GO:0006508
virginia_state_74509.8_c191	GO:0008270
virginia_state_74509.8_c191	GO:0009507
virginia_state_74509.8_c191	EC:3.4.24.0
virginia_state_74509.8_c192	GO:0009654	chloroplast photosystem ii 10 kda protein
virginia_state_74509.8_c192	GO:0042651
virginia_state_74509.8_c192	GO:0009507
virginia_state_74509.8_c192	GO:0015979
virginia_state_74509.8_c193	GO:0009987	antigen dbl-like protein
virginia_state_74509.8_c193	GO:0005488
virginia_state_74509.8_c193	GO:0006950
virginia_state_74509.8_c195	GO:0042742	inorganic pyrophosphatase
virginia_state_74509.8_c195	GO:0046686
virginia_state_74509.8_c195	GO:0000287
virginia_state_74509.8_c195	GO:0009570
virginia_state_74509.8_c195	GO:0004427
virginia_state_74509.8_c195	GO:0009579
virginia_state_74509.8_c195	GO:0016020
virginia_state_74509.8_c195	GO:0006796
virginia_state_74509.8_c195	GO:0009651
virginia_state_74509.8_c195	EC:3.6.1.1
virginia_state_74509.8_c197	GO:0009793	emb1303 (embryo defective 1303)
virginia_state_74509.8_c199	GO:0005840	ribosomal protein
virginia_state_74509.8_c199	GO:0008097
virginia_state_74509.8_c199	GO:0003735
virginia_state_74509.8_c199	GO:0006412
virginia_state_74509.8_c199	EC:3.6.5.3
virginia_state_74509.8_c200	GO:0009538	psi reaction center subunit ii
virginia_state_74509.8_c200	GO:0005515
virginia_state_74509.8_c200	GO:0009507
virginia_state_74509.8_c200	GO:0015979
virginia_state_74509.8_c201	GO:0003746	elongation factor
virginia_state_74509.8_c201	GO:0009409
virginia_state_74509.8_c201	GO:0005525
virginia_state_74509.8_c201	GO:0005507
virginia_state_74509.8_c201	GO:0005886
virginia_state_74509.8_c201	GO:0009507
virginia_state_74509.8_c201	GO:0006412
virginia_state_74509.8_c201	GO:0003924
virginia_state_74509.8_c201	EC:3.6.5.3
virginia_state_74509.8_c201	EC:3.6.5.1
virginia_state_74509.8_c201	EC:3.6.5.2
virginia_state_74509.8_c201	EC:3.6.5.4
virginia_state_74509.8_c202	GO:0006457	chaperone protein
virginia_state_74509.8_c202	GO:0016020
virginia_state_74509.8_c202	GO:0051082
virginia_state_74509.8_c202	GO:0031072
virginia_state_74509.8_c202	GO:0008270
virginia_state_74509.8_c203	GO:0006810	aquaporin
virginia_state_74509.8_c203	GO:0005886
virginia_state_74509.8_c203	GO:0016021
virginia_state_74509.8_c203	GO:0005215
virginia_state_74509.8_c204	GO:0009535	proline-rich family protein
virginia_state_74509.8_c205	GO:0016491	dehydroascorbate reductase
virginia_state_74509.8_c206	GO:0016021	photosystem i reaction center subunit xi
virginia_state_74509.8_c206	GO:0009538
virginia_state_74509.8_c206	GO:0009507
virginia_state_74509.8_c206	GO:0015979
virginia_state_74509.8_c207	GO:0005730	40s ribosomal protein s4
virginia_state_74509.8_c207	GO:0003735
virginia_state_74509.8_c207	GO:0005886
virginia_state_74509.8_c207	GO:0003723
virginia_state_74509.8_c207	GO:0022627
virginia_state_74509.8_c207	GO:0009507
virginia_state_74509.8_c207	GO:0006412
virginia_state_74509.8_c207	EC:3.6.5.3
virginia_state_74509.8_c209	GO:0031372	ubiquitin-conjugating enzyme family protein
virginia_state_74509.8_c209	GO:0005515
virginia_state_74509.8_c209	GO:0004842
virginia_state_74509.8_c209	GO:0051246
virginia_state_74509.8_c209	GO:0043687
virginia_state_74509.8_c209	GO:0006301
virginia_state_74509.8_c209	EC:6.3.2.19
virginia_state_74509.8_c210	GO:0050660	alcohol oxidase
virginia_state_74509.8_c210	GO:0016614
virginia_state_74509.8_c210	GO:0009055
virginia_state_74509.8_c210	GO:0009536
virginia_state_74509.8_c211	GO:0010287	aldo keto reductase family-like protein
virginia_state_74509.8_c211	GO:0009941
virginia_state_74509.8_c211	GO:0016491
virginia_state_74509.8_c211	GO:0055114
virginia_state_74509.8_c211	GO:0009535
virginia_state_74509.8_c214	GO:0044237	cinnamyl alcohol dehydrogenase
virginia_state_74509.8_c214	GO:0050662
virginia_state_74509.8_c214	GO:0003824
virginia_state_74509.8_c216	GO:0006508	chloroplast thylakoidal processing peptidase
virginia_state_74509.8_c216	GO:0009536
virginia_state_74509.8_c216	GO:0008233
virginia_state_74509.8_c217	GO:0010287	protein
virginia_state_74509.8_c217	GO:0006979
virginia_state_74509.8_c217	GO:0046686
virginia_state_74509.8_c217	GO:0006096
virginia_state_74509.8_c217	GO:0004332
virginia_state_74509.8_c217	GO:0005739
virginia_state_74509.8_c217	EC:4.1.2.13
virginia_state_74509.8_c218	GO:0006979	ferritin
virginia_state_74509.8_c218	GO:0006879
virginia_state_74509.8_c218	GO:0008199
virginia_state_74509.8_c218	GO:0055114
virginia_state_74509.8_c218	GO:0009737
virginia_state_74509.8_c218	GO:0004322
virginia_state_74509.8_c218	GO:0009507
virginia_state_74509.8_c218	GO:0006826
virginia_state_74509.8_c218	EC:1.16.3.1
virginia_state_74509.8_c220	GO:0005886	calcyclin-binding protein
virginia_state_74509.8_c221	GO:0046872	#NAME?
virginia_state_74509.8_c221	GO:0016023
virginia_state_74509.8_c221	GO:0019509
virginia_state_74509.8_c221	GO:0010309
virginia_state_74509.8_c221	EC:1.13.11.54
virginia_state_74509.8_c222	GO:0008283	cytochrome c
virginia_state_74509.8_c222	GO:0009055
virginia_state_74509.8_c222	GO:0005759
virginia_state_74509.8_c222	GO:0020037
virginia_state_74509.8_c222	GO:0006810
virginia_state_74509.8_c222	GO:0022900
virginia_state_74509.8_c225	GO:0005739	conserved protein
virginia_state_74509.8_c225	GO:0009507
virginia_state_74509.8_c226	GO:0046686	hsp associated protein like
virginia_state_74509.8_c226	GO:0045454
virginia_state_74509.8_c226	GO:0016671
virginia_state_74509.8_c226	GO:0005515
virginia_state_74509.8_c226	EC:1.8.4.0
virginia_state_74509.8_c228	GO:0010200	zinc finger (an1-like) family protein
virginia_state_74509.8_c228	GO:0046872
virginia_state_74509.8_c229	GO:0046907	ran-binding protein 1
virginia_state_74509.8_c230	GO:0004365	glyceraldehyde-3-phosphate dehydrogenase
virginia_state_74509.8_c230	GO:0019253
virginia_state_74509.8_c230	GO:0009744
virginia_state_74509.8_c230	GO:0047100
virginia_state_74509.8_c230	GO:0009416
virginia_state_74509.8_c230	GO:0009409
virginia_state_74509.8_c230	GO:0055114
virginia_state_74509.8_c230	GO:0008886
virginia_state_74509.8_c230	GO:0051287
virginia_state_74509.8_c230	GO:0009535
virginia_state_74509.8_c230	GO:0006096
virginia_state_74509.8_c230	GO:0009570
virginia_state_74509.8_c230	GO:0046686
virginia_state_74509.8_c230	GO:0048046
virginia_state_74509.8_c230	EC:1.2.1.12
virginia_state_74509.8_c230	EC:1.2.1.13
virginia_state_74509.8_c230	EC:1.2.1.9
virginia_state_74509.8_c231	GO:0006413	protein
virginia_state_74509.8_c231	GO:0003743
virginia_state_74509.8_c232	GO:0010478	pifi (post-illumination chlorophyll fluorescence increase)
virginia_state_74509.8_c232	GO:0009579
virginia_state_74509.8_c232	GO:0009570
virginia_state_74509.8_c233	GO:0003676	elongation factor
virginia_state_74509.8_c233	GO:0009536
virginia_state_74509.8_c234	GO:0005840	60s ribosomal protein l10-3
virginia_state_74509.8_c234	GO:0005975
virginia_state_74509.8_c234	GO:0004650
virginia_state_74509.8_c234	GO:0003735
virginia_state_74509.8_c234	GO:0007047
virginia_state_74509.8_c234	GO:0006412
virginia_state_74509.8_c234	EC:3.2.1.15
virginia_state_74509.8_c234	EC:3.6.5.3
virginia_state_74509.8_c235	GO:0008270	cinnamyl alcohol dehydrogenase
virginia_state_74509.8_c235	GO:0055114
virginia_state_74509.8_c235	GO:0046029
virginia_state_74509.8_c235	EC:1.1.1.255
virginia_state_74509.8_c236	GO:0005618	atp-dependent protease
virginia_state_74509.8_c236	GO:0006289
virginia_state_74509.8_c236	GO:0005739
virginia_state_74509.8_c236	GO:0004176
virginia_state_74509.8_c236	GO:0003677
virginia_state_74509.8_c236	GO:0009658
virginia_state_74509.8_c236	GO:0019538
virginia_state_74509.8_c236	GO:0005524
virginia_state_74509.8_c236	GO:0031897
virginia_state_74509.8_c236	GO:0005515
virginia_state_74509.8_c236	GO:0009535
virginia_state_74509.8_c236	GO:0009570
virginia_state_74509.8_c236	GO:0010380
virginia_state_74509.8_c236	GO:0004518
virginia_state_74509.8_c236	GO:0045037
virginia_state_74509.8_c237	GO:0003735	40s ribosomal protein s9
virginia_state_74509.8_c237	GO:0022627
virginia_state_74509.8_c237	GO:0016020
virginia_state_74509.8_c237	GO:0006412
virginia_state_74509.8_c237	GO:0019843
virginia_state_74509.8_c237	EC:3.6.5.3
virginia_state_74509.8_c238	GO:0008171	calmodulin
virginia_state_74509.8_c238	GO:0005509
virginia_state_74509.8_c239	GO:0005737	glyceraldehyde-3-phosphate dehydrogenase
virginia_state_74509.8_c239	GO:0051287
virginia_state_74509.8_c239	GO:0055114
virginia_state_74509.8_c239	GO:0006096
virginia_state_74509.8_c239	GO:0004365
virginia_state_74509.8_c239	EC:1.2.1.12
virginia_state_74509.8_c240	GO:0005829	knat3 homeodomain protein
virginia_state_74509.8_c240	GO:0009722
virginia_state_74509.8_c240	GO:0009416
virginia_state_74509.8_c240	GO:0006355
virginia_state_74509.8_c240	GO:0043565
virginia_state_74509.8_c240	GO:0016563
virginia_state_74509.8_c240	GO:0003700
virginia_state_74509.8_c240	GO:0005634
virginia_state_74509.8_c242	GO:0019898	psbp_friag ame: full=oxygen-evolving enhancer protein chloroplastic short=oee2 ame: full=23 kda subunit of oxygen evolving system of photosystem ii ame: full=oec 23 kda subunit ame: full=23 kda thylakoid membrane protein flags: precursor
virginia_state_74509.8_c242	GO:0005509
virginia_state_74509.8_c242	GO:0009507
virginia_state_74509.8_c242	GO:0015979
virginia_state_74509.8_c242	GO:0009654
virginia_state_74509.8_c243	GO:0005507	ribulose bisphosphate small subunit
virginia_state_74509.8_c243	GO:0016984
virginia_state_74509.8_c243	GO:0019253
virginia_state_74509.8_c243	GO:0005618
virginia_state_74509.8_c243	GO:0009573
virginia_state_74509.8_c243	GO:0009409
virginia_state_74509.8_c243	GO:0055114
virginia_state_74509.8_c243	GO:0009941
virginia_state_74509.8_c243	GO:0004497
virginia_state_74509.8_c243	GO:0005515
virginia_state_74509.8_c243	GO:0009535
virginia_state_74509.8_c243	GO:0009853
virginia_state_74509.8_c243	GO:0022626
virginia_state_74509.8_c243	GO:0048046
virginia_state_74509.8_c243	EC:4.1.1.39
virginia_state_74509.8_c244	GO:0005840	metallothionein-like protein type 2
virginia_state_74509.8_c244	GO:0046872
virginia_state_74509.8_c245	GO:0009535	predicted protein [Populus trichocarpa]
virginia_state_74509.8_c247	GO:0019941	ubiquitin-conjugating enzyme e2
virginia_state_74509.8_c247	GO:0051246
virginia_state_74509.8_c247	GO:0019787
virginia_state_74509.8_c247	GO:0043687
virginia_state_74509.8_c248	GO:0004222	atprep2 (arabidopsis thaliana presequence protease 2) catalytic metal ion binding metalloendopeptidase metallopeptidase zinc ion binding
virginia_state_74509.8_c248	GO:0046686
virginia_state_74509.8_c248	GO:0051605
virginia_state_74509.8_c248	GO:0009570
virginia_state_74509.8_c248	GO:0008270
virginia_state_74509.8_c248	GO:0048046
virginia_state_74509.8_c248	GO:0005739
virginia_state_74509.8_c248	EC:3.4.24.0
virginia_state_74509.8_c249	GO:0005618	cell division cycle protein
virginia_state_74509.8_c249	GO:0007049
virginia_state_74509.8_c249	GO:0005730
virginia_state_74509.8_c249	GO:0042802
virginia_state_74509.8_c249	GO:0051301
virginia_state_74509.8_c249	GO:0005524
virginia_state_74509.8_c249	GO:0009860
virginia_state_74509.8_c249	GO:0016887
virginia_state_74509.8_c249	GO:0005819
virginia_state_74509.8_c249	GO:0005635
virginia_state_74509.8_c249	GO:0009846
virginia_state_74509.8_c249	GO:0046686
virginia_state_74509.8_c249	GO:0009524
virginia_state_74509.8_c249	GO:0005886
virginia_state_74509.8_c250	GO:0003676	protein
virginia_state_74509.8_c250	GO:0005730
virginia_state_74509.8_c250	GO:0008026
virginia_state_74509.8_c250	GO:0009941
virginia_state_74509.8_c250	GO:0008380
virginia_state_74509.8_c250	GO:0005524
virginia_state_74509.8_c250	GO:0006397
virginia_state_74509.8_c250	GO:0016020
virginia_state_74509.8_c251	GO:0005840	hexaubiquitin protein
virginia_state_74509.8_c251	GO:0019941
virginia_state_74509.8_c251	GO:0006464
virginia_state_74509.8_c251	GO:0003735
virginia_state_74509.8_c251	GO:0005634
virginia_state_74509.8_c251	GO:0006412
virginia_state_74509.8_c251	EC:3.6.5.3
virginia_state_74509.8_c252	GO:0006457	heat shock 70 kda protein
virginia_state_74509.8_c252	GO:0006950
virginia_state_74509.8_c252	GO:0005524
virginia_state_74509.8_c252	GO:0051082
virginia_state_74509.8_c252	GO:0005739
virginia_state_74509.8_c253	GO:0009507	af385724_1 at1g13990
virginia_state_74509.8_c255	GO:0016020	cytotoxic protein
virginia_state_74509.8_c255	GO:0006276
virginia_state_74509.8_c255	GO:0008657
virginia_state_74509.8_c255	GO:0015931
virginia_state_74509.8_c255	GO:0015205
virginia_state_74509.8_c257	GO:0006457	cyclophilin
virginia_state_74509.8_c257	GO:0016023
virginia_state_74509.8_c257	GO:0003755
virginia_state_74509.8_c257	GO:0005739
virginia_state_74509.8_c257	EC:5.2.1.8
virginia_state_74509.8_c258	GO:0003677	ap2 erf domain-containing transcription factor
virginia_state_74509.8_c258	GO:0010200
virginia_state_74509.8_c258	GO:0006350
virginia_state_74509.8_c260	GO:0046592	lysine-specific histone demethylase 1
virginia_state_74509.8_c260	GO:0005777
virginia_state_74509.8_c260	GO:0009055
virginia_state_74509.8_c260	GO:0006598
virginia_state_74509.8_c260	GO:0008131
virginia_state_74509.8_c260	GO:0008168
virginia_state_74509.8_c260	EC:1.5.3.11
virginia_state_74509.8_c260	EC:1.4.3.4
virginia_state_74509.8_c260	EC:1.4.3.6
virginia_state_74509.8_c260	EC:2.1.1.0
virginia_state_74509.8_c261	GO:0019538	protein
virginia_state_74509.8_c261	GO:0016887
virginia_state_74509.8_c261	GO:0005515
virginia_state_74509.8_c261	GO:0009658
virginia_state_74509.8_c261	GO:0005524
virginia_state_74509.8_c261	GO:0009570
virginia_state_74509.8_c261	GO:0009408
virginia_state_74509.8_c262	GO:0009765	light harvesting chlorophyll a b-binding protein
virginia_state_74509.8_c262	GO:0009523
virginia_state_74509.8_c262	GO:0000287
virginia_state_74509.8_c262	GO:0018298
virginia_state_74509.8_c262	GO:0016168
virginia_state_74509.8_c262	GO:0016021
virginia_state_74509.8_c262	GO:0009507
virginia_state_74509.8_c262	GO:0009522
virginia_state_74509.8_c263	GO:0005525	adp-ribosylation factor
virginia_state_74509.8_c263	GO:0005507
virginia_state_74509.8_c263	GO:0005515
virginia_state_74509.8_c263	GO:0005798
virginia_state_74509.8_c263	GO:0016004
virginia_state_74509.8_c263	GO:0016787
virginia_state_74509.8_c263	GO:0016192
virginia_state_74509.8_c263	GO:0006886
virginia_state_74509.8_c263	GO:0016020
virginia_state_74509.8_c263	GO:0009536
virginia_state_74509.8_c263	GO:0007264
virginia_state_74509.8_c263	GO:0005215
virginia_state_74509.8_c264	GO:0004872	brassinosteroid insensitive 1-associated receptor kinase 1 precursor
virginia_state_74509.8_c264	GO:0012505
virginia_state_74509.8_c264	GO:0016301
virginia_state_74509.8_c264	GO:0016023
virginia_state_74509.8_c264	GO:0005515
virginia_state_74509.8_c264	GO:0007165
virginia_state_74509.8_c265	GO:0006597	s-adenosylmethionine decarboxylase
virginia_state_74509.8_c265	GO:0004014
virginia_state_74509.8_c265	GO:0008295
virginia_state_74509.8_c265	GO:0009536
virginia_state_74509.8_c265	EC:4.1.1.50
virginia_state_74509.8_c266	GO:0006457	dnaj heat shock n-terminal domain-containing protein
virginia_state_74509.8_c266	GO:0051536
virginia_state_74509.8_c266	GO:0009055
virginia_state_74509.8_c266	GO:0006950
virginia_state_74509.8_c266	GO:0031072
virginia_state_74509.8_c266	GO:0051082
virginia_state_74509.8_c266	GO:0009507
virginia_state_74509.8_s267	GO:0020037	ascorbate peroxidase
virginia_state_74509.8_s267	GO:0055114
virginia_state_74509.8_s267	GO:0016688
virginia_state_74509.8_s267	GO:0006979
virginia_state_74509.8_s267	EC:1.11.1.11
virginia_state_74509.8_c268	GO:0009615	heat shock protein 70
virginia_state_74509.8_c268	GO:0005829
virginia_state_74509.8_c268	GO:0005618
virginia_state_74509.8_c268	GO:0005739
virginia_state_74509.8_c268	GO:0006457
virginia_state_74509.8_c268	GO:0005730
virginia_state_74509.8_c268	GO:0009409
virginia_state_74509.8_c268	GO:0009408
virginia_state_74509.8_c268	GO:0009617
virginia_state_74509.8_c268	GO:0005524
virginia_state_74509.8_c268	GO:0005515
virginia_state_74509.8_c268	GO:0009507
virginia_state_74509.8_c268	GO:0046686
virginia_state_74509.8_c268	GO:0009644
virginia_state_74509.8_c268	GO:0042542
virginia_state_74509.8_c268	GO:0022626
virginia_state_74509.8_c268	GO:0005886
virginia_state_74509.8_c268	GO:0048046
virginia_state_74509.8_c270	GO:0005730	60s ribosomal protein l6
virginia_state_74509.8_c270	GO:0003735
virginia_state_74509.8_c270	GO:0005886
virginia_state_74509.8_c270	GO:0022625
virginia_state_74509.8_c270	GO:0009507
virginia_state_74509.8_c270	GO:0006412
virginia_state_74509.8_c270	GO:0005783
virginia_state_74509.8_c270	EC:3.6.5.3
virginia_state_74509.8_c271	GO:0005200	alpha-tubulin
virginia_state_74509.8_c271	GO:0007018
virginia_state_74509.8_c271	GO:0005525
virginia_state_74509.8_c271	GO:0045298
virginia_state_74509.8_c271	GO:0046686
virginia_state_74509.8_c271	GO:0005886
virginia_state_74509.8_c271	GO:0051258
virginia_state_74509.8_c271	GO:0003924
virginia_state_74509.8_c271	GO:0005874
virginia_state_74509.8_c271	EC:3.6.5.1
virginia_state_74509.8_c271	EC:3.6.5.2
virginia_state_74509.8_c271	EC:3.6.5.3
virginia_state_74509.8_c271	EC:3.6.5.4
virginia_state_74509.8_c272	GO:0009987	ap2 erf domain-containing transcription factor
virginia_state_74509.8_c273	GO:0005840	60s ribosomal protein
virginia_state_74509.8_c273	GO:0003735
virginia_state_74509.8_c273	GO:0006412
virginia_state_74509.8_c273	EC:3.6.5.3
virginia_state_74509.8_c274	GO:0016226	iron-sulfur assembly protein
virginia_state_74509.8_c274	GO:0005198
virginia_state_74509.8_c274	GO:0051536
virginia_state_74509.8_c274	GO:0009570
virginia_state_74509.8_c275	GO:0008152	diacylglycerol o-acyltransferase 1
virginia_state_74509.8_c275	GO:0008415
virginia_state_74509.8_c278	GO:0005525	adp-ribosylation factor
virginia_state_74509.8_c278	GO:0005794
virginia_state_74509.8_c278	GO:0016787
virginia_state_74509.8_c278	GO:0016192
virginia_state_74509.8_c278	GO:0006886
virginia_state_74509.8_c278	GO:0007264
virginia_state_74509.8_c278	GO:0005739
virginia_state_74509.8_c278	GO:0005215
virginia_state_74509.8_c279	GO:0042744	catalase
virginia_state_74509.8_c279	GO:0020037
virginia_state_74509.8_c279	GO:0055114
virginia_state_74509.8_c279	GO:0009514
virginia_state_74509.8_c279	GO:0004096
virginia_state_74509.8_c279	GO:0005739
virginia_state_74509.8_c279	EC:1.11.1.6
virginia_state_74509.8_c280	GO:0016787	endo- - -beta-d-
virginia_state_74509.8_c281	GO:0009535	threonine endopeptidase
virginia_state_74509.8_c282	GO:0008658	beta-lactamase
virginia_state_74509.8_c282	GO:0008800
virginia_state_74509.8_c282	GO:0009273
virginia_state_74509.8_c282	GO:0032196
virginia_state_74509.8_c282	GO:0030655
virginia_state_74509.8_c282	GO:0046677
virginia_state_74509.8_c282	GO:0030288
virginia_state_74509.8_c282	EC:3.5.2.6
virginia_state_74509.8_c283	GO:0016023	wound stress protein
virginia_state_74509.8_c284	GO:0004356	glutamine synthetase
virginia_state_74509.8_c284	GO:0009399
virginia_state_74509.8_c284	GO:0009507
virginia_state_74509.8_c284	GO:0006542
virginia_state_74509.8_c284	EC:6.3.1.2
virginia_state_74509.8_c285	GO:0006457	orm1-like protein 2
virginia_state_74509.8_c285	GO:0016021
virginia_state_74509.8_c286	GO:0005960	precursor of carboxylase t-protein glycine decarboxylase complex
virginia_state_74509.8_c286	GO:0004047
virginia_state_74509.8_c286	GO:0005739
virginia_state_74509.8_c286	GO:0008483
virginia_state_74509.8_c286	GO:0009941
virginia_state_74509.8_c286	GO:0006546
virginia_state_74509.8_c286	GO:0046686
virginia_state_74509.8_c286	GO:0022626
virginia_state_74509.8_c286	GO:0016020
virginia_state_74509.8_c286	GO:0048046
virginia_state_74509.8_c286	EC:2.1.2.10
virginia_state_74509.8_c286	EC:2.6.1.0
virginia_state_74509.8_c288	GO:0020037	membrane steroid-binding protein 1
virginia_state_74509.8_c288	GO:0009535
virginia_state_74509.8_c288	GO:0022900
virginia_state_74509.8_c289	GO:0019941	ubiquitin-conjugating enzyme
virginia_state_74509.8_c289	GO:0004842
virginia_state_74509.8_c289	GO:0051246
virginia_state_74509.8_c289	GO:0043687
virginia_state_74509.8_c289	EC:6.3.2.19
virginia_state_74509.8_s290	GO:0005737	glyceraldehyde-3-phosphate dehydrogenase
virginia_state_74509.8_s290	GO:0051287
virginia_state_74509.8_s290	GO:0055114
virginia_state_74509.8_s290	GO:0006096
virginia_state_74509.8_s290	GO:0004365
virginia_state_74509.8_s290	EC:1.2.1.12
virginia_state_74509.8_s291	GO:0009407	glutathione s-transferase
virginia_state_74509.8_s291	GO:0005737
virginia_state_74509.8_s291	GO:0004364
virginia_state_74509.8_s291	EC:2.5.1.18
virginia_state_74509.8_c292	GO:0009765	light-harvesting complex ii protein lhcb2
virginia_state_74509.8_c292	GO:0009523
virginia_state_74509.8_c292	GO:0000287
virginia_state_74509.8_c292	GO:0018298
virginia_state_74509.8_c292	GO:0016168
virginia_state_74509.8_c292	GO:0016021
virginia_state_74509.8_c292	GO:0009507
virginia_state_74509.8_c292	GO:0009522
virginia_state_74509.8_c293	GO:0009773	photosystem i reaction center subunit v
virginia_state_74509.8_c293	GO:0050821
virginia_state_74509.8_c293	GO:0042550
virginia_state_74509.8_c293	GO:0030093
virginia_state_74509.8_c293	GO:0009780
virginia_state_74509.8_c294	GO:0016020	cold acclimation protein cor413-pm1
virginia_state_74509.8_c295	GO:0009772	photosystem ii protein d1
virginia_state_74509.8_c295	GO:0009635
virginia_state_74509.8_c295	GO:0045156
virginia_state_74509.8_c295	GO:0005506
virginia_state_74509.8_c295	GO:0009523
virginia_state_74509.8_c295	GO:0006810
virginia_state_74509.8_c295	GO:0016021
virginia_state_74509.8_c295	GO:0030077
virginia_state_74509.8_c295	GO:0009507
virginia_state_74509.8_c296	GO:0000160	small gtp-binding protein
virginia_state_74509.8_c296	GO:0007264
virginia_state_74509.8_c296	GO:0006355
virginia_state_74509.8_c296	GO:0003677
virginia_state_74509.8_c296	GO:0016023
virginia_state_74509.8_c296	GO:0015031
virginia_state_74509.8_c296	GO:0005525
virginia_state_74509.8_c296	GO:0005886
virginia_state_74509.8_c297	GO:0005777	amp dependent
virginia_state_74509.8_c297	GO:0008152
virginia_state_74509.8_c297	GO:0003824
virginia_state_74509.8_c298	GO:0019253	ribulose-phosphate 3-epimerase
virginia_state_74509.8_c298	GO:0009793
virginia_state_74509.8_c298	GO:0006098
virginia_state_74509.8_c298	GO:0009409
virginia_state_74509.8_c298	GO:0005515
virginia_state_74509.8_c298	GO:0009535
virginia_state_74509.8_c298	GO:0009570
virginia_state_74509.8_c298	GO:0004750
virginia_state_74509.8_c298	GO:0048046
virginia_state_74509.8_c298	EC:5.1.3.1
virginia_state_74509.8_s300	GO:0050896	pathogenesis-related protein
virginia_state_74509.8_c301	GO:0005737	phosphoenolpyruvate carboxylase
virginia_state_74509.8_c301	GO:0006099
virginia_state_74509.8_c301	GO:0008964
virginia_state_74509.8_c301	GO:0015979
virginia_state_74509.8_c301	GO:0015977
virginia_state_74509.8_c301	EC:4.1.1.31
virginia_state_74509.8_c302	GO:0005840	qm-like protein
virginia_state_74509.8_c302	GO:0003735
virginia_state_74509.8_c302	GO:0006412
virginia_state_74509.8_c302	EC:3.6.5.3
virginia_state_74509.8_c303	GO:0047066	glutathione peroxidase
virginia_state_74509.8_c303	GO:0004602
virginia_state_74509.8_c303	GO:0005737
virginia_state_74509.8_c303	GO:0055114
virginia_state_74509.8_c303	GO:0006979
virginia_state_74509.8_c303	EC:1.11.1.12
virginia_state_74509.8_c303	EC:1.11.1.9
virginia_state_74509.8_c304	GO:0006643	phospholipase d
virginia_state_74509.8_c304	GO:0016042
virginia_state_74509.8_c304	GO:0070290
virginia_state_74509.8_c304	GO:0005509
virginia_state_74509.8_c304	GO:0004630
virginia_state_74509.8_c304	GO:0016020
virginia_state_74509.8_c304	GO:0046470
virginia_state_74509.8_c304	EC:3.1.4.4
virginia_state_74509.8_c305	GO:0005524	ribulose bisphosphate carboxylase oxygenase activase chloroplast
virginia_state_74509.8_c305	GO:0009507
virginia_state_74509.8_c306	GO:0006527	arginine decarboxylase
virginia_state_74509.8_c306	GO:0008792
virginia_state_74509.8_c306	GO:0008295
virginia_state_74509.8_c306	EC:4.1.1.19
virginia_state_74509.8_c307	GO:0009538	psi reaction center subunit ii
virginia_state_74509.8_c307	GO:0009507
virginia_state_74509.8_c307	GO:0015979
virginia_state_74509.8_c308	GO:0030528	protein
virginia_state_74509.8_c308	GO:0005488
virginia_state_74509.8_c308	GO:0015217
virginia_state_74509.8_c308	GO:0006839
virginia_state_74509.8_c308	GO:0016021
virginia_state_74509.8_c308	GO:0005743
virginia_state_74509.8_c308	GO:0045449
virginia_state_74509.8_c308	GO:0009536
virginia_state_74509.8_c308	GO:0015867
virginia_state_74509.8_c308	GO:0009060
virginia_state_74509.8_c308	GO:0015866
virginia_state_74509.8_c308	GO:0005347
virginia_state_74509.8_c308	GO:0005634
virginia_state_74509.8_c308	GO:0005886
virginia_state_74509.8_c309	GO:0005773	60s ribosomal protein l7
virginia_state_74509.8_c309	GO:0030528
virginia_state_74509.8_c309	GO:0003735
virginia_state_74509.8_c309	GO:0005886
virginia_state_74509.8_c309	GO:0005618
virginia_state_74509.8_c309	GO:0022625
virginia_state_74509.8_c309	GO:0009507
virginia_state_74509.8_c309	GO:0006412
virginia_state_74509.8_c309	EC:3.6.5.3
virginia_state_74509.8_c310	GO:0006810	aquaporin
virginia_state_74509.8_c310	GO:0005886
virginia_state_74509.8_c310	GO:0016021
virginia_state_74509.8_c310	GO:0005215
virginia_state_74509.8_c311	GO:0016020	transketolase 1
virginia_state_74509.8_c311	GO:0008152
virginia_state_74509.8_c311	GO:0009579
virginia_state_74509.8_c311	GO:0005509
virginia_state_74509.8_c311	GO:0009507
virginia_state_74509.8_c311	GO:0000287
virginia_state_74509.8_c311	GO:0004802
virginia_state_74509.8_c311	EC:2.2.1.1
virginia_state_74509.8_c312	GO:0003746	elongation factor 1-delta 1
virginia_state_74509.8_c312	GO:0005853
virginia_state_74509.8_c312	GO:0006414
virginia_state_74509.8_s313	GO:0009693	1-aminocyclopropane-1-carboxylate oxidase
virginia_state_74509.8_s313	GO:0009835
virginia_state_74509.8_s313	GO:0031418
virginia_state_74509.8_s313	GO:0005506
virginia_state_74509.8_s313	GO:0009815
virginia_state_74509.8_s313	GO:0055114
virginia_state_74509.8_s313	EC:1.14.17.4
virginia_state_74509.8_c316	GO:0006457	chaperone protein
virginia_state_74509.8_c316	GO:0051082
virginia_state_74509.8_c316	GO:0006950
virginia_state_74509.8_c316	GO:0031072
virginia_state_74509.8_c316	GO:0008270
virginia_state_74509.8_c316	GO:0005886
virginia_state_74509.8_c317	GO:0009505	alpha- -glucan-protein synthase
virginia_state_74509.8_c317	GO:0005794
virginia_state_74509.8_c317	GO:0030054
virginia_state_74509.8_c317	GO:0030244
virginia_state_74509.8_c317	GO:0007047
virginia_state_74509.8_c317	GO:0016758
virginia_state_74509.8_c317	EC:2.4.1.0
virginia_state_74509.8_c318	GO:0005743	dicarboxylate tricarboxylate carrier
virginia_state_74509.8_c318	GO:0016021
virginia_state_74509.8_c318	GO:0005488
virginia_state_74509.8_c318	GO:0006810
virginia_state_74509.8_c320	GO:0000786	histone h3
virginia_state_74509.8_c320	GO:0003677
virginia_state_74509.8_c320	GO:0006334
virginia_state_74509.8_c320	GO:0005634
virginia_state_74509.8_c321	GO:0005840	60s ribosomal protein l9
virginia_state_74509.8_c321	GO:0003735
virginia_state_74509.8_c321	GO:0006412
virginia_state_74509.8_c321	EC:3.6.5.3
virginia_state_74509.8_c324	GO:0008270	ring finger and chy zinc finger domain-containing protein 1
virginia_state_74509.8_c324	GO:0005515
virginia_state_74509.8_c325	GO:0005840	60s ribosomal protein l18a
virginia_state_74509.8_c325	GO:0016023
virginia_state_74509.8_c326	GO:0005681	pre-mrna-splicing factor cwc15
virginia_state_74509.8_c326	GO:0000398
virginia_state_74509.8_c327	GO:0006457	chaperone protein
virginia_state_74509.8_c327	GO:0031072
virginia_state_74509.8_c327	GO:0051082
virginia_state_74509.8_c328	GO:0009753	transcription factor
virginia_state_74509.8_c328	GO:0007275
virginia_state_74509.8_c328	GO:0006950
virginia_state_74509.8_c329	GO:0009536	in2-1 protein
virginia_state_74509.8_c329	GO:0016740
virginia_state_74509.8_c330	GO:0005739	eukaryotic translation initiation factor 5a isoform iv
virginia_state_74509.8_c330	GO:0006413
virginia_state_74509.8_c330	GO:0003743
virginia_state_74509.8_c331	GO:0016023	cysteine protease
virginia_state_74509.8_c331	GO:0005773
virginia_state_74509.8_c331	GO:0006508
virginia_state_74509.8_c331	GO:0004197
virginia_state_74509.8_c331	EC:3.4.22.0
virginia_state_74509.8_c332	GO:0051745	4-hydroxy-3-methylbut-2-enyl diphosphate reductase
virginia_state_74509.8_c332	GO:0016114
virginia_state_74509.8_c332	GO:0055114
virginia_state_74509.8_c332	GO:0019288
virginia_state_74509.8_c332	GO:0009536
virginia_state_74509.8_c332	EC:1.17.1.2
virginia_state_74509.8_c333	GO:0016209	had-superfamily subfamily variant 3 containing expressed
virginia_state_74509.8_c333	GO:0016491
virginia_state_74509.8_c333	GO:0045454
virginia_state_74509.8_c333	GO:0016787
virginia_state_74509.8_c333	GO:0009570
virginia_state_74509.8_c333	GO:0008152
virginia_state_74509.8_c333	GO:0016020
virginia_state_74509.8_c334	GO:0046686	4-coumarate- ligase-like protein
virginia_state_74509.8_c334	GO:0008152
virginia_state_74509.8_c334	GO:0048046
virginia_state_74509.8_c334	GO:0009507
virginia_state_74509.8_c334	GO:0016874
virginia_state_74509.8_c336	GO:0005488	protochlorophyllide reductase b
virginia_state_74509.8_c336	GO:0016630
virginia_state_74509.8_c336	GO:0055114
virginia_state_74509.8_c336	GO:0015995
virginia_state_74509.8_c336	GO:0009507
virginia_state_74509.8_c336	GO:0015979
virginia_state_74509.8_c336	EC:1.3.1.33
virginia_state_74509.8_c337	GO:0030170	protein
virginia_state_74509.8_c337	GO:0019458
virginia_state_74509.8_c337	GO:0018826
virginia_state_74509.8_c337	GO:0005829
virginia_state_74509.8_c337	EC:4.4.1.11
virginia_state_74509.8_c338	GO:0005529	calreticulin 2
virginia_state_74509.8_c338	GO:0006457
virginia_state_74509.8_c338	GO:0005773
virginia_state_74509.8_c338	GO:0005788
virginia_state_74509.8_c338	GO:0006979
virginia_state_74509.8_c338	GO:0005509
virginia_state_74509.8_c338	GO:0051082
virginia_state_74509.8_c338	GO:0008270
virginia_state_74509.8_c338	GO:0009651
virginia_state_74509.8_c338	GO:0005739
virginia_state_74509.8_c339	GO:0005773	l-ascorbate peroxidase
virginia_state_74509.8_c339	GO:0006979
virginia_state_74509.8_c339	GO:0005886
virginia_state_74509.8_c339	GO:0005778
virginia_state_74509.8_c339	GO:0020037
virginia_state_74509.8_c339	GO:0055114
virginia_state_74509.8_c339	GO:0016688
virginia_state_74509.8_c339	GO:0009507
virginia_state_74509.8_c339	GO:0005739
virginia_state_74509.8_c339	EC:1.11.1.11
virginia_state_74509.8_c340	GO:0012505	zinc finger (ccch-type) family protein
virginia_state_74509.8_c340	GO:0045449
virginia_state_74509.8_c342	GO:0006457	heat shock 70 kda protein
virginia_state_74509.8_c342	GO:0006950
virginia_state_74509.8_c342	GO:0005524
virginia_state_74509.8_c342	GO:0051082
virginia_state_74509.8_c342	GO:0005739
virginia_state_74509.8_c344	GO:0005515	p8mtcp1
virginia_state_74509.8_c348	GO:0005737	thioredoxin-like 4a
virginia_state_74509.8_c348	GO:0005682
virginia_state_74509.8_c348	GO:0005681
virginia_state_74509.8_c348	GO:0007067
virginia_state_74509.8_c348	GO:0000245
virginia_state_74509.8_c348	GO:0003824
virginia_state_74509.8_c348	GO:0051301
virginia_state_74509.8_c349	GO:0016301	fructokinase-like protein 1
virginia_state_74509.8_c349	GO:0016023
virginia_state_74509.8_c349	GO:0005634
virginia_state_74509.8_c349	GO:0009295
virginia_state_74509.8_c349	GO:0009507
virginia_state_74509.8_c350	GO:0009753	lipoxygenase
virginia_state_74509.8_c350	GO:0009620
virginia_state_74509.8_c350	GO:0009414
virginia_state_74509.8_c350	GO:0009611
virginia_state_74509.8_c350	GO:0055114
virginia_state_74509.8_c350	GO:0009695
virginia_state_74509.8_c350	GO:0009055
virginia_state_74509.8_c350	GO:0005515
virginia_state_74509.8_c350	GO:0009535
virginia_state_74509.8_c350	GO:0009570
virginia_state_74509.8_c350	GO:0016165
virginia_state_74509.8_c350	GO:0005506
virginia_state_74509.8_c350	EC:1.13.11.12
virginia_state_74509.8_c351	GO:0006096	fructose-bisphosphate aldolase
virginia_state_74509.8_c351	GO:0005737
virginia_state_74509.8_c351	GO:0004332
virginia_state_74509.8_c351	EC:4.1.2.13
virginia_state_74509.8_c352	GO:0006979	heat-shock
virginia_state_74509.8_c352	GO:0005737
virginia_state_74509.8_c353	GO:0005739	abi3-interacting protein aip2
virginia_state_74509.8_c353	GO:0005634
virginia_state_74509.8_c353	GO:0008270
virginia_state_74509.8_c353	GO:0005515
virginia_state_74509.8_c354	GO:0016020	lem3 (ligand-effect modulator 3) family protein
virginia_state_74509.8_c354	GO:0009543
virginia_state_74509.8_c354	GO:0005794
virginia_state_74509.8_c354	GO:0051301
virginia_state_74509.8_c355	GO:0019538	atp-dependent clp protease atp-binding subunit precursor
virginia_state_74509.8_c355	GO:0016887
virginia_state_74509.8_c355	GO:0005515
virginia_state_74509.8_c355	GO:0005524
virginia_state_74509.8_c355	GO:0009570
virginia_state_74509.8_c356	GO:0004872	leucine-rich repeat protein
virginia_state_74509.8_c356	GO:0012505
virginia_state_74509.8_c356	GO:0016301
virginia_state_74509.8_c356	GO:0016023
virginia_state_74509.8_c356	GO:0005515
virginia_state_74509.8_c356	GO:0007165
virginia_state_74509.8_c357	GO:0006457	heat shock protein
virginia_state_74509.8_c357	GO:0005886
virginia_state_74509.8_c357	GO:0005524
virginia_state_74509.8_c357	GO:0005634
virginia_state_74509.8_c357	GO:0009408
virginia_state_74509.8_c358	GO:0009533	chlorophyll a-b binding expressed
virginia_state_74509.8_c358	GO:0010287
virginia_state_74509.8_c358	GO:0009765
virginia_state_74509.8_c358	GO:0016168
virginia_state_74509.8_c358	GO:0010196
virginia_state_74509.8_c358	GO:0009517
virginia_state_74509.8_c358	GO:0005739
virginia_state_74509.8_c358	GO:0009783
virginia_state_74509.8_c359	GO:0005739	r3h domain containing
virginia_state_74509.8_c360	GO:0006457	chaperonin 21 precursor
virginia_state_74509.8_c360	GO:0005524
virginia_state_74509.8_c360	GO:0009536
virginia_state_74509.8_c362	GO:0005840	40s ribosomal protein
virginia_state_74509.8_c362	GO:0003735
virginia_state_74509.8_c362	GO:0006412
virginia_state_74509.8_c362	EC:3.6.5.3
virginia_state_74509.8_c363	GO:0006950	chaperone
virginia_state_74509.8_c366	GO:0005737	eukaryotic translation initiation factor 5
virginia_state_74509.8_c366	GO:0005488
virginia_state_74509.8_c366	GO:0006446
virginia_state_74509.8_c366	GO:0005634
virginia_state_74509.8_c367	GO:0004455	ketol-acid reductoisomerase
virginia_state_74509.8_c367	GO:0009941
virginia_state_74509.8_c367	GO:0046686
virginia_state_74509.8_c367	GO:0005618
virginia_state_74509.8_c367	GO:0009570
virginia_state_74509.8_c367	GO:0009082
virginia_state_74509.8_c367	GO:0016853
virginia_state_74509.8_c367	GO:0050662
virginia_state_74509.8_c367	GO:0048046
virginia_state_74509.8_c367	GO:0005739
virginia_state_74509.8_c367	EC:1.1.1.86
virginia_state_74509.8_c368	GO:0008233	cysteine proteinase inhibitor
virginia_state_74509.8_c368	GO:0004869
virginia_state_74509.8_c369	GO:0019253	phosphoribulokinase precursor
virginia_state_74509.8_c369	GO:0042742
virginia_state_74509.8_c369	GO:0009409
virginia_state_74509.8_c369	GO:0005524
virginia_state_74509.8_c369	GO:0005515
virginia_state_74509.8_c369	GO:0008974
virginia_state_74509.8_c369	GO:0009535
virginia_state_74509.8_c369	GO:0009570
virginia_state_74509.8_c369	GO:0048046
virginia_state_74509.8_c369	EC:2.7.1.19
virginia_state_74509.8_c370	GO:0008152	mpbq msbq methyltransferase 2
virginia_state_74509.8_c370	GO:0009536
virginia_state_74509.8_c370	GO:0008168
virginia_state_74509.8_c370	EC:2.1.1.0
virginia_state_74509.8_c371	GO:0003735	ribosomal protein
virginia_state_74509.8_c371	GO:0015934
virginia_state_74509.8_c371	GO:0006412
virginia_state_74509.8_c371	EC:3.6.5.3
virginia_state_74509.8_c372	GO:0016023	shikimate kinase
virginia_state_74509.8_c372	GO:0004765
virginia_state_74509.8_c372	GO:0009073
virginia_state_74509.8_c372	GO:0005524
virginia_state_74509.8_c372	GO:0009536
virginia_state_74509.8_c372	GO:0005739
virginia_state_74509.8_c372	EC:2.7.1.71
virginia_state_74509.8_c373	GO:0016020	microsomal glutathione s-
virginia_state_74509.8_c373	GO:0016023
virginia_state_74509.8_c373	GO:0005773
virginia_state_74509.8_c373	GO:0005783
virginia_state_74509.8_c373	GO:0016740
virginia_state_74509.8_c374	GO:0009507	af385724_1 at1g13990
virginia_state_74509.8_c375	GO:0019253	phosphoribulokinase precursor
virginia_state_74509.8_c375	GO:0042742
virginia_state_74509.8_c375	GO:0009409
virginia_state_74509.8_c375	GO:0005524
virginia_state_74509.8_c375	GO:0005515
virginia_state_74509.8_c375	GO:0008974
virginia_state_74509.8_c375	GO:0009535
virginia_state_74509.8_c375	GO:0009570
virginia_state_74509.8_c375	GO:0048046
virginia_state_74509.8_c375	EC:2.7.1.19
virginia_state_74509.8_c376	GO:0004872	guanine nucleotide-binding protein beta subunit-like protein
virginia_state_74509.8_c376	GO:0016905
virginia_state_74509.8_c376	EC:2.7.11.7
virginia_state_74509.8_c377	GO:0016020	heat shock
virginia_state_74509.8_c377	GO:0005524
virginia_state_74509.8_c377	GO:0006950
virginia_state_74509.8_c377	GO:0009507
virginia_state_74509.8_c378	GO:0016798	class iv chitinase
virginia_state_74509.8_c378	GO:0000272
virginia_state_74509.8_c379	GO:0009451	ccr4-associated factor
virginia_state_74509.8_c379	GO:0003676
virginia_state_74509.8_c379	GO:0005634
virginia_state_74509.8_c380	GO:0006457	atp binding
virginia_state_74509.8_c380	GO:0051087
virginia_state_74509.8_c380	GO:0005524
virginia_state_74509.8_c380	GO:0009570
virginia_state_74509.8_c381	GO:0019676	glutamine synthetase
virginia_state_74509.8_c381	GO:0005739
virginia_state_74509.8_c381	GO:0009651
virginia_state_74509.8_c381	GO:0009399
virginia_state_74509.8_c381	GO:0006542
virginia_state_74509.8_c381	GO:0005515
virginia_state_74509.8_c381	GO:0004356
virginia_state_74509.8_c381	GO:0007568
virginia_state_74509.8_c381	GO:0009535
virginia_state_74509.8_c381	GO:0009570
virginia_state_74509.8_c381	GO:0022626
virginia_state_74509.8_c381	GO:0048046
virginia_state_74509.8_c381	EC:6.3.1.2
virginia_state_74509.8_c382	GO:0006468	protein kinase
virginia_state_74509.8_c382	GO:0005515
virginia_state_74509.8_c382	GO:0005524
virginia_state_74509.8_c382	GO:0007165
virginia_state_74509.8_c382	GO:0004674
virginia_state_74509.8_c382	EC:2.7.11.0
virginia_state_74509.8_c383	GO:0005198	pap fibrillin family protein
virginia_state_74509.8_c383	GO:0009941
virginia_state_74509.8_c384	GO:0009926	auxin efflux carrier family protein
virginia_state_74509.8_c384	GO:0016020
virginia_state_74509.8_c385	GO:0000166	poly -binding protein
virginia_state_74509.8_c385	GO:0003723
virginia_state_74509.8_c386	GO:0009507	af385724_1 at1g13990
virginia_state_74509.8_c387	GO:0009644	protein
virginia_state_74509.8_c387	GO:0003723
virginia_state_74509.8_c387	GO:0042542
virginia_state_74509.8_c387	GO:0016020
virginia_state_74509.8_c387	GO:0009408
virginia_state_74509.8_c387	GO:0009536
virginia_state_74509.8_c388	GO:0005507	copper zinc-superoxide dismutase
virginia_state_74509.8_c388	GO:0055114
virginia_state_74509.8_c388	GO:0005737
virginia_state_74509.8_c388	GO:0006801
virginia_state_74509.8_c388	GO:0004784
virginia_state_74509.8_c388	GO:0008270
virginia_state_74509.8_c388	EC:1.15.1.1
virginia_state_74509.8_c389	GO:0005737	cytosolic class i small heat shock protein type 2
virginia_state_74509.8_c389	GO:0006950
virginia_state_74509.8_c391	GO:0016021	inorganic phosphate transporter 1
virginia_state_74509.8_c391	GO:0005315
virginia_state_74509.8_c391	GO:0006817
virginia_state_74509.8_c393	GO:0006508	cathepsin b
virginia_state_74509.8_c393	GO:0050790
virginia_state_74509.8_c393	GO:0004197
virginia_state_74509.8_c393	EC:3.4.22.0
virginia_state_74509.8_c394	GO:0005840	ribosomal protein l23
virginia_state_74509.8_c394	GO:0000166
virginia_state_74509.8_c394	GO:0019843
virginia_state_74509.8_c395	GO:0016021	photosystem i protein
virginia_state_74509.8_c395	GO:0009522
virginia_state_74509.8_c395	GO:0015979
virginia_state_74509.8_c395	GO:0009535
virginia_state_74509.8_c396	GO:0005737	40s ribosomal protein s4
virginia_state_74509.8_c396	GO:0003723
virginia_state_74509.8_c396	GO:0030529
virginia_state_74509.8_c397	GO:0046872	ubiquitin-protein ligase zinc ion binding protein
virginia_state_74509.8_c397	GO:0010200
virginia_state_74509.8_c397	GO:0009536
virginia_state_74509.8_c398	GO:0045454	electron transporter thiol-disulfide exchange intermediate
virginia_state_74509.8_c398	GO:0009570
virginia_state_74509.8_c399	GO:0005730	60s ribosomal protein l6
virginia_state_74509.8_c399	GO:0003735
virginia_state_74509.8_c399	GO:0005886
virginia_state_74509.8_c399	GO:0022625
virginia_state_74509.8_c399	GO:0009507
virginia_state_74509.8_c399	GO:0006412
virginia_state_74509.8_c399	GO:0005783
virginia_state_74509.8_c399	EC:3.6.5.3
virginia_state_74509.8_c400	GO:0019253	triosephosphate isomerase
virginia_state_74509.8_c400	GO:0004807
virginia_state_74509.8_c400	GO:0005515
virginia_state_74509.8_c400	GO:0009570
virginia_state_74509.8_c400	GO:0009579
virginia_state_74509.8_c400	GO:0048046
virginia_state_74509.8_c400	GO:0005739
virginia_state_74509.8_c400	EC:5.3.1.1
virginia_state_74509.8_c401	GO:0006457	protein
virginia_state_74509.8_c401	GO:0051087
virginia_state_74509.8_c401	GO:0009793
virginia_state_74509.8_c401	GO:0000774
virginia_state_74509.8_c401	GO:0009570
virginia_state_74509.8_c401	GO:0009579
virginia_state_74509.8_c401	GO:0042803
virginia_state_74509.8_c402	GO:0009507	protein
virginia_state_74509.8_c402	GO:0016020
virginia_state_74509.8_c403	GO:0003735	60s ribosomal protein l13a
virginia_state_74509.8_c403	GO:0015934
virginia_state_74509.8_c403	GO:0006412
virginia_state_74509.8_c403	EC:3.6.5.3
virginia_state_74509.8_c404	GO:0003824	esterase lipase thioesterase family protein
virginia_state_74509.8_c405	GO:0016021	protein
virginia_state_74509.8_c406	GO:0005737	elongation factor 1-
virginia_state_74509.8_c406	GO:0003746
virginia_state_74509.8_c406	GO:0005525
virginia_state_74509.8_c406	GO:0006414
virginia_state_74509.8_c406	GO:0003924
virginia_state_74509.8_c406	EC:3.6.5.1
virginia_state_74509.8_c406	EC:3.6.5.2
virginia_state_74509.8_c406	EC:3.6.5.3
virginia_state_74509.8_c406	EC:3.6.5.4
virginia_state_74509.8_c407	GO:0016740	glutathione s-transferase
virginia_state_74509.8_c408	GO:0006457	protein
virginia_state_74509.8_c408	GO:0031072
virginia_state_74509.8_c408	GO:0005524
virginia_state_74509.8_c408	GO:0051082
virginia_state_74509.8_c408	GO:0009408
virginia_state_74509.8_c408	GO:0009535
virginia_state_74509.8_c409	GO:0009941	amino acid binding
virginia_state_74509.8_c409	GO:0009409
virginia_state_74509.8_c409	GO:0016597
virginia_state_74509.8_c409	GO:0009570
virginia_state_74509.8_c409	GO:0008152
virginia_state_74509.8_c409	GO:0009535
virginia_state_74509.8_c410	GO:0016020	#NAME?
virginia_state_74509.8_c410	GO:0016023
virginia_state_74509.8_c410	GO:0009941
virginia_state_74509.8_c411	GO:0045333	alternative oxidase
virginia_state_74509.8_c411	GO:0009409
virginia_state_74509.8_c411	GO:0007585
virginia_state_74509.8_c411	GO:0005740
virginia_state_74509.8_c411	GO:0005506
virginia_state_74509.8_c411	GO:0009916
virginia_state_74509.8_c411	GO:0016021
virginia_state_74509.8_c411	GO:0009536
virginia_state_74509.8_c411	GO:0022900
virginia_state_74509.8_c412	GO:0003779	actin depolymerizing factor
virginia_state_74509.8_c412	GO:0005622
virginia_state_74509.8_c413	GO:0004553	glucan endo- -beta-glucosidase
virginia_state_74509.8_c413	GO:0005975
virginia_state_74509.8_c413	GO:0016023
virginia_state_74509.8_c413	GO:0043169
virginia_state_74509.8_c413	EC:3.2.1.0
virginia_state_74509.8_c414	GO:0006950	af159562_1cytosolic class ii low molecular weight heat shock protein
virginia_state_74509.8_c415	GO:0043169	protein
virginia_state_74509.8_c415	GO:0009409
virginia_state_74509.8_c415	GO:0000024
virginia_state_74509.8_c415	GO:0016161
virginia_state_74509.8_c415	GO:0005983
virginia_state_74509.8_c415	GO:0009570
virginia_state_74509.8_c415	EC:3.2.1.2
virginia_state_74509.8_c418	GO:0009055	thioredoxin m
virginia_state_74509.8_c418	GO:0045454
virginia_state_74509.8_c418	GO:0006662
virginia_state_74509.8_c418	GO:0006810
virginia_state_74509.8_c418	GO:0009507
virginia_state_74509.8_c418	GO:0015035
virginia_state_74509.8_c418	GO:0022900
virginia_state_74509.8_c419	GO:0016020	seed maturation protein
virginia_state_74509.8_c419	GO:0005783
virginia_state_74509.8_c420	GO:0006446	eif4-gamma eif5 eif2-epsilon domain-containing protein
virginia_state_74509.8_c420	GO:0003743
virginia_state_74509.8_c420	GO:0016020
virginia_state_74509.8_c420	GO:0005739
virginia_state_74509.8_c421	GO:0008219	isco subunit binding-protein beta subunit
virginia_state_74509.8_c421	GO:0005730
virginia_state_74509.8_c421	GO:0051085
virginia_state_74509.8_c421	GO:0009409
virginia_state_74509.8_c421	GO:0009941
virginia_state_74509.8_c421	GO:0009627
virginia_state_74509.8_c421	GO:0005524
virginia_state_74509.8_c421	GO:0009570
[truncated: 41,257 more rows]

## Sheet: TDa 87-01091
Sequence ID	GO ID	Description
virginia_state_96561.1_c1	GO:0000786	histone h3
virginia_state_96561.1_c1	GO:0003677
virginia_state_96561.1_c1	GO:0006334
virginia_state_96561.1_c1	GO:0005634
virginia_state_96561.1_c2	GO:0010287	psi type iii chlorophyll a b-binding protein
virginia_state_96561.1_c2	GO:0009765
virginia_state_96561.1_c2	GO:0030076
virginia_state_96561.1_c2	GO:0009523
virginia_state_96561.1_c2	GO:0000287
virginia_state_96561.1_c2	GO:0018298
virginia_state_96561.1_c2	GO:0016168
virginia_state_96561.1_c2	GO:0016021
virginia_state_96561.1_c2	GO:0009522
virginia_state_96561.1_c2	GO:0009535
virginia_state_96561.1_c2	GO:0005739
virginia_state_96561.1_c3	GO:0009782	lhca2 protein
virginia_state_96561.1_c3	GO:0030076
virginia_state_96561.1_c3	GO:0009768
virginia_state_96561.1_c3	GO:0009523
virginia_state_96561.1_c3	GO:0000287
virginia_state_96561.1_c3	GO:0018298
virginia_state_96561.1_c3	GO:0016168
virginia_state_96561.1_c3	GO:0016021
virginia_state_96561.1_c3	GO:0009535
virginia_state_96561.1_c4	GO:0009538	psi reaction center subunit ii
virginia_state_96561.1_c4	GO:0005515
virginia_state_96561.1_c4	GO:0009507
virginia_state_96561.1_c4	GO:0015979
virginia_state_96561.1_c5	GO:0009765	light-harvesting complex ii protein lhcb3
virginia_state_96561.1_c5	GO:0009523
virginia_state_96561.1_c5	GO:0000287
virginia_state_96561.1_c5	GO:0018298
virginia_state_96561.1_c5	GO:0016168
virginia_state_96561.1_c5	GO:0016021
virginia_state_96561.1_c5	GO:0009507
virginia_state_96561.1_c5	GO:0009522
virginia_state_96561.1_c6	GO:0019941	protein
virginia_state_96561.1_c6	GO:0004842
virginia_state_96561.1_c6	GO:0051246
virginia_state_96561.1_c6	GO:0043687
virginia_state_96561.1_c6	EC:6.3.2.19
virginia_state_96561.1_c7	GO:0030170	protein
virginia_state_96561.1_c7	GO:0019458
virginia_state_96561.1_c7	GO:0018826
virginia_state_96561.1_c7	GO:0005829
virginia_state_96561.1_c7	EC:4.4.1.11
virginia_state_96561.1_c8	GO:0000786	histone h2b
virginia_state_96561.1_c8	GO:0003677
virginia_state_96561.1_c8	GO:0006334
virginia_state_96561.1_c8	GO:0005634
virginia_state_96561.1_c9	GO:0009522	psi reaction center subunit iii
virginia_state_96561.1_c9	GO:0009536
virginia_state_96561.1_c10	GO:0010287	chlorophyll a b-binding protein
virginia_state_96561.1_c10	GO:0009765
virginia_state_96561.1_c10	GO:0030076
virginia_state_96561.1_c10	GO:0016168
virginia_state_96561.1_c10	GO:0009535
virginia_state_96561.1_c11	GO:0009055	ferrodoxin precursor
virginia_state_96561.1_c11	GO:0005506
virginia_state_96561.1_c11	GO:0005515
virginia_state_96561.1_c11	GO:0006810
virginia_state_96561.1_c11	GO:0009570
virginia_state_96561.1_c11	GO:0051537
virginia_state_96561.1_c11	GO:0022900
virginia_state_96561.1_c12	GO:0003735	40s ribosomal protein
virginia_state_96561.1_c12	GO:0042254
virginia_state_96561.1_c12	GO:0022627
virginia_state_96561.1_c12	GO:0016020
virginia_state_96561.1_c12	GO:0006412
virginia_state_96561.1_c12	EC:3.6.5.3
virginia_state_96561.1_c13	GO:0009987	ribonuclease t2 family protein
virginia_state_96561.1_c13	GO:0050896
virginia_state_96561.1_c13	GO:0044464
virginia_state_96561.1_c13	GO:0004540
virginia_state_96561.1_c15	GO:0006096	fructose-bisphosphate chloroplast expressed
virginia_state_96561.1_c15	GO:0004332
virginia_state_96561.1_c15	GO:0009536
virginia_state_96561.1_c15	GO:0005739
virginia_state_96561.1_c15	EC:4.1.2.13
virginia_state_96561.1_c18	GO:0005524	heat shock protein 70
virginia_state_96561.1_c18	GO:0006950
virginia_state_96561.1_c19	GO:0020037	cationic peroxidase
virginia_state_96561.1_c19	GO:0055114
virginia_state_96561.1_c19	GO:0004601
virginia_state_96561.1_c19	GO:0009055
virginia_state_96561.1_c19	GO:0005509
virginia_state_96561.1_c19	GO:0006979
virginia_state_96561.1_c19	EC:1.11.1.7
virginia_state_96561.1_c20	GO:0004518	rnase s-like protein precursor
virginia_state_96561.1_c20	GO:0007568
virginia_state_96561.1_c20	GO:0043229
virginia_state_96561.1_c21	GO:0010287	chlorophyll a-b binding protein 6a
virginia_state_96561.1_c21	GO:0030076
virginia_state_96561.1_c21	GO:0009768
virginia_state_96561.1_c21	GO:0009523
virginia_state_96561.1_c21	GO:0000287
virginia_state_96561.1_c21	GO:0018298
virginia_state_96561.1_c21	GO:0016168
virginia_state_96561.1_c21	GO:0016021
virginia_state_96561.1_c21	GO:0009522
virginia_state_96561.1_c21	GO:0009535
virginia_state_96561.1_c23	GO:0009654	chloroplast photosystem ii 10 kda protein
virginia_state_96561.1_c23	GO:0042651
virginia_state_96561.1_c23	GO:0009507
virginia_state_96561.1_c23	GO:0015979
virginia_state_96561.1_c24	GO:0006527	arginine decarboxylase
virginia_state_96561.1_c24	GO:0008792
virginia_state_96561.1_c24	GO:0008295
virginia_state_96561.1_c24	EC:4.1.1.19
virginia_state_96561.1_c25	GO:0051738	chloroplast chlorophyll a b-binding protein
virginia_state_96561.1_c25	GO:0009765
virginia_state_96561.1_c25	GO:0009523
virginia_state_96561.1_c25	GO:0016168
virginia_state_96561.1_c25	GO:0010196
virginia_state_96561.1_c25	GO:0016021
virginia_state_96561.1_c25	GO:0009517
virginia_state_96561.1_c26	GO:0003735	60s ribosomal protein l27a
virginia_state_96561.1_c26	GO:0022625
virginia_state_96561.1_c26	GO:0016020
virginia_state_96561.1_c26	GO:0006412
virginia_state_96561.1_c26	EC:3.6.5.3
virginia_state_96561.1_c28	GO:0016021	photosystem i reaction center subunit xi
virginia_state_96561.1_c28	GO:0009538
virginia_state_96561.1_c28	GO:0009507
virginia_state_96561.1_c28	GO:0015979
virginia_state_96561.1_c29	GO:0005730	60s ribosomal protein l34
virginia_state_96561.1_c29	GO:0003735
virginia_state_96561.1_c29	GO:0042254
virginia_state_96561.1_c29	GO:0022625
virginia_state_96561.1_c29	GO:0009507
virginia_state_96561.1_c29	GO:0016020
virginia_state_96561.1_c29	GO:0006412
virginia_state_96561.1_c29	EC:3.6.5.3
virginia_state_96561.1_c30	GO:0016787	drought-induced s-like ribonuclease
virginia_state_96561.1_c31	GO:0020037	cytosolic ascorbate peroxidase
virginia_state_96561.1_c31	GO:0055114
virginia_state_96561.1_c31	GO:0016688
virginia_state_96561.1_c31	GO:0006979
virginia_state_96561.1_c31	EC:1.11.1.11
virginia_state_96561.1_c32	GO:0009765	light-harvesting complex ii protein lhcb2
virginia_state_96561.1_c32	GO:0009523
virginia_state_96561.1_c32	GO:0000287
virginia_state_96561.1_c32	GO:0018298
virginia_state_96561.1_c32	GO:0016168
virginia_state_96561.1_c32	GO:0016021
virginia_state_96561.1_c32	GO:0009507
virginia_state_96561.1_c32	GO:0009522
virginia_state_96561.1_c34	GO:0046688	dna-damage-repair toleration protein 112
virginia_state_96561.1_c34	GO:0009543
virginia_state_96561.1_c34	GO:0005507
virginia_state_96561.1_c34	GO:0009055
virginia_state_96561.1_c34	GO:0006810
virginia_state_96561.1_c34	GO:0009570
virginia_state_96561.1_c34	GO:0055070
virginia_state_96561.1_c34	GO:0016020
virginia_state_96561.1_c34	GO:0009411
virginia_state_96561.1_c34	GO:0022900
virginia_state_96561.1_c35	GO:0016020	early light-inducible protein
virginia_state_96561.1_c35	GO:0016168
virginia_state_96561.1_c35	GO:0009536
virginia_state_96561.1_c35	GO:0009409
virginia_state_96561.1_c36	GO:0009535	threonine endopeptidase
virginia_state_96561.1_c36	GO:0010287
virginia_state_96561.1_c36	GO:0009941
virginia_state_96561.1_c38	GO:0010287	chlorophyll a-b binding protein 4
virginia_state_96561.1_c38	GO:0009765
virginia_state_96561.1_c38	GO:0030076
virginia_state_96561.1_c38	GO:0016168
virginia_state_96561.1_c38	GO:0009535
virginia_state_96561.1_c38	GO:0005739
virginia_state_96561.1_c39	GO:0000786	histone h3
virginia_state_96561.1_c39	GO:0003677
virginia_state_96561.1_c39	GO:0006334
virginia_state_96561.1_c39	GO:0009507
virginia_state_96561.1_c39	GO:0005634
virginia_state_96561.1_c40	GO:0016021	chloroplast chlorophyll a b-binding protein
virginia_state_96561.1_c40	GO:0009765
virginia_state_96561.1_c40	GO:0009507
virginia_state_96561.1_c40	GO:0009523
virginia_state_96561.1_c41	GO:0016023	serine carboxylase ii-2
virginia_state_96561.1_c41	GO:0004185
virginia_state_96561.1_c41	GO:0006508
virginia_state_96561.1_c41	EC:3.4.16.0
virginia_state_96561.1_c42	GO:0005529	lectin
virginia_state_96561.1_c43	GO:0005840	60s ribosomal protein l32
virginia_state_96561.1_c43	GO:0003735
virginia_state_96561.1_c43	GO:0006412
virginia_state_96561.1_c43	GO:0009536
virginia_state_96561.1_c43	EC:3.6.5.3
virginia_state_96561.1_c44	GO:0009407	glutathione transferase
virginia_state_96561.1_c44	GO:0016740
virginia_state_96561.1_c45	GO:0006979	type ii peroxiredoxin
virginia_state_96561.1_c45	GO:0005886
virginia_state_96561.1_c45	GO:0009055
virginia_state_96561.1_c45	GO:0045454
virginia_state_96561.1_c45	GO:0020037
virginia_state_96561.1_c45	GO:0055114
virginia_state_96561.1_c45	GO:0005509
virginia_state_96561.1_c45	GO:0004601
virginia_state_96561.1_c45	GO:0009507
virginia_state_96561.1_c45	EC:1.11.1.7
virginia_state_96561.1_c46	GO:0009533	at1g67740 f12a21_13
virginia_state_96561.1_c46	GO:0030095
virginia_state_96561.1_c46	GO:0015979
virginia_state_96561.1_c47	GO:0016787	ribonuclease t2 family protein
virginia_state_96561.1_c47	GO:0044464
virginia_state_96561.1_c48	GO:0009414	histone h4
virginia_state_96561.1_c48	GO:0005773
virginia_state_96561.1_c48	GO:0000786
virginia_state_96561.1_c48	GO:0003677
virginia_state_96561.1_c48	GO:0006334
virginia_state_96561.1_c48	GO:0003779
virginia_state_96561.1_c48	GO:0005886
virginia_state_96561.1_c48	GO:0007010
virginia_state_96561.1_c48	GO:0009507
virginia_state_96561.1_c48	GO:0009579
virginia_state_96561.1_c48	GO:0005634
virginia_state_96561.1_c48	GO:0015629
virginia_state_96561.1_c48	GO:0005739
virginia_state_96561.1_c49	GO:0009765	chlorophyll a b binding protein
virginia_state_96561.1_c49	GO:0009523
virginia_state_96561.1_c49	GO:0000287
virginia_state_96561.1_c49	GO:0018298
virginia_state_96561.1_c49	GO:0016168
virginia_state_96561.1_c49	GO:0016021
virginia_state_96561.1_c49	GO:0009507
virginia_state_96561.1_c49	GO:0009522
virginia_state_96561.1_c50	GO:0006979	thioredoxin h
virginia_state_96561.1_c50	GO:0005886
virginia_state_96561.1_c50	GO:0009055
virginia_state_96561.1_c50	GO:0016671
virginia_state_96561.1_c50	GO:0045454
virginia_state_96561.1_c50	GO:0006662
virginia_state_96561.1_c50	GO:0050832
virginia_state_96561.1_c50	GO:0010188
virginia_state_96561.1_c50	GO:0005829
virginia_state_96561.1_c50	GO:0015035
virginia_state_96561.1_c50	EC:1.8.4.0
virginia_state_96561.1_c51	GO:0016023	wound stress protein
virginia_state_96561.1_c52	GO:0005774	tonoplast intrinsic protein
virginia_state_96561.1_c52	GO:0016021
virginia_state_96561.1_c52	GO:0006810
virginia_state_96561.1_c52	GO:0005215
virginia_state_96561.1_c53	GO:0016023	cysteine proteinase inhibitor
virginia_state_96561.1_c53	GO:0004866
virginia_state_96561.1_c54	GO:0030095	23kda polypeptide of the oxygen evolving complex of photosystem ii
virginia_state_96561.1_c54	GO:0019898
virginia_state_96561.1_c54	GO:0008266
virginia_state_96561.1_c54	GO:0019684
virginia_state_96561.1_c54	GO:0005509
virginia_state_96561.1_c54	GO:0042742
virginia_state_96561.1_c54	GO:0009941
virginia_state_96561.1_c54	GO:0009570
virginia_state_96561.1_c54	GO:0009654
virginia_state_96561.1_c54	GO:0009543
virginia_state_96561.1_c54	GO:0048046
virginia_state_96561.1_c55	GO:0009765	light-harvesting complex ii protein lhcb6
virginia_state_96561.1_c55	GO:0009523
virginia_state_96561.1_c55	GO:0018298
virginia_state_96561.1_c55	GO:0016168
virginia_state_96561.1_c55	GO:0016021
virginia_state_96561.1_c55	GO:0009507
virginia_state_96561.1_c57	GO:0005730	60s ribosomal protein l23
virginia_state_96561.1_c57	GO:0003735
virginia_state_96561.1_c57	GO:0009793
virginia_state_96561.1_c57	GO:0022625
virginia_state_96561.1_c57	GO:0006412
virginia_state_96561.1_c57	GO:0005739
virginia_state_96561.1_c57	EC:3.6.5.3
virginia_state_96561.1_c58	GO:0030145	oxygen-evolving enhancer protein chloroplast
virginia_state_96561.1_c58	GO:0019898
virginia_state_96561.1_c58	GO:0005509
virginia_state_96561.1_c58	GO:0042549
virginia_state_96561.1_c58	GO:0009507
virginia_state_96561.1_c58	GO:0009654
virginia_state_96561.1_c59	GO:0019722	calmodulin
virginia_state_96561.1_c59	GO:0005515
virginia_state_96561.1_c59	GO:0030163
virginia_state_96561.1_c59	GO:0005509
virginia_state_96561.1_c59	GO:0008171
virginia_state_96561.1_c59	GO:0010099
virginia_state_96561.1_c59	GO:0005513
virginia_state_96561.1_c60	GO:0016021	photosystem i protein
virginia_state_96561.1_c60	GO:0009522
virginia_state_96561.1_c60	GO:0015979
virginia_state_96561.1_c60	GO:0009535
virginia_state_96561.1_c61	GO:0003723	protein
virginia_state_96561.1_c61	GO:0006413
virginia_state_96561.1_c61	GO:0003743
virginia_state_96561.1_c62	GO:0030095	photosystem ii oxygen-evolving complex protein 3-like
virginia_state_96561.1_c62	GO:0009543
virginia_state_96561.1_c62	GO:0019898
virginia_state_96561.1_c62	GO:0005509
virginia_state_96561.1_c62	GO:0009570
virginia_state_96561.1_c62	GO:0048046
virginia_state_96561.1_c62	GO:0015979
virginia_state_96561.1_c62	GO:0009654
virginia_state_96561.1_c63	GO:0009533	chlorophyll a b-binding apoprotein cp26 precursor
virginia_state_96561.1_c63	GO:0010287
virginia_state_96561.1_c63	GO:0009765
virginia_state_96561.1_c63	GO:0016168
virginia_state_96561.1_c63	GO:0010196
virginia_state_96561.1_c63	GO:0009517
virginia_state_96561.1_c63	GO:0005739
virginia_state_96561.1_c63	GO:0009783
virginia_state_96561.1_c64	GO:0005737	ubiquitin
virginia_state_96561.1_c64	GO:0006464
virginia_state_96561.1_c64	GO:0005515
virginia_state_96561.1_c64	GO:0006511
virginia_state_96561.1_c64	GO:0005634
virginia_state_96561.1_c65	GO:0005730	60s ribosomal protein l34
virginia_state_96561.1_c65	GO:0003735
virginia_state_96561.1_c65	GO:0042254
virginia_state_96561.1_c65	GO:0022625
virginia_state_96561.1_c65	GO:0009507
virginia_state_96561.1_c65	GO:0016020
virginia_state_96561.1_c65	GO:0006412
virginia_state_96561.1_c65	EC:3.6.5.3
virginia_state_96561.1_c66	GO:0009055	ferrodoxin precursor
virginia_state_96561.1_c66	GO:0005506
virginia_state_96561.1_c66	GO:0005515
virginia_state_96561.1_c66	GO:0006810
virginia_state_96561.1_c66	GO:0009570
virginia_state_96561.1_c66	GO:0051537
virginia_state_96561.1_c66	GO:0022900
virginia_state_96561.1_c67	GO:0005524	ribulose bisphosphate carboxylase oxygenase activase chloroplast
virginia_state_96561.1_c68	GO:0009773	photosystem i reaction center subunit v
virginia_state_96561.1_c68	GO:0050821
virginia_state_96561.1_c68	GO:0042550
virginia_state_96561.1_c68	GO:0030093
virginia_state_96561.1_c68	GO:0009780
virginia_state_96561.1_c69	GO:0010287	chlorophyll a-b binding protein 6a
virginia_state_96561.1_c69	GO:0030076
virginia_state_96561.1_c69	GO:0009768
virginia_state_96561.1_c69	GO:0009523
virginia_state_96561.1_c69	GO:0000287
virginia_state_96561.1_c69	GO:0018298
virginia_state_96561.1_c69	GO:0016168
virginia_state_96561.1_c69	GO:0016021
virginia_state_96561.1_c69	GO:0009522
virginia_state_96561.1_c69	GO:0009535
virginia_state_96561.1_c70	GO:0009543	photosystem i reaction center subunit n
virginia_state_96561.1_c70	GO:0009773
virginia_state_96561.1_c70	GO:0030093
virginia_state_96561.1_c70	GO:0005516
virginia_state_96561.1_c71	GO:0005200	tubulin alpha-5 chain
virginia_state_96561.1_c71	GO:0007018
virginia_state_96561.1_c71	GO:0005525
virginia_state_96561.1_c71	GO:0045298
virginia_state_96561.1_c71	GO:0046686
virginia_state_96561.1_c71	GO:0005886
virginia_state_96561.1_c71	GO:0051258
virginia_state_96561.1_c71	GO:0003924
virginia_state_96561.1_c71	GO:0005874
virginia_state_96561.1_c71	EC:3.6.5.1
virginia_state_96561.1_c71	EC:3.6.5.2
virginia_state_96561.1_c71	EC:3.6.5.3
virginia_state_96561.1_c71	EC:3.6.5.4
virginia_state_96561.1_c73	GO:0030036	profilin
virginia_state_96561.1_c73	GO:0005737
virginia_state_96561.1_c73	GO:0003779
virginia_state_96561.1_c73	GO:0015629
virginia_state_96561.1_c74	GO:0009414	histone h4
virginia_state_96561.1_c74	GO:0005773
virginia_state_96561.1_c74	GO:0000786
virginia_state_96561.1_c74	GO:0003677
virginia_state_96561.1_c74	GO:0006334
virginia_state_96561.1_c74	GO:0003779
virginia_state_96561.1_c74	GO:0005886
virginia_state_96561.1_c74	GO:0007010
virginia_state_96561.1_c74	GO:0009507
virginia_state_96561.1_c74	GO:0009579
virginia_state_96561.1_c74	GO:0005634
virginia_state_96561.1_c74	GO:0015629
virginia_state_96561.1_c74	GO:0005739
virginia_state_96561.1_c75	GO:0010287	chlorophyll a-b binding protein 4 precursor homolog
virginia_state_96561.1_c75	GO:0009765
virginia_state_96561.1_c75	GO:0030076
virginia_state_96561.1_c75	GO:0009523
virginia_state_96561.1_c75	GO:0000287
virginia_state_96561.1_c75	GO:0018298
virginia_state_96561.1_c75	GO:0016168
virginia_state_96561.1_c75	GO:0016021
virginia_state_96561.1_c75	GO:0009522
virginia_state_96561.1_c75	GO:0009535
virginia_state_96561.1_c75	GO:0005739
virginia_state_96561.1_c76	GO:0008289	lipid transfer protein
virginia_state_96561.1_c76	GO:0006869
virginia_state_96561.1_c78	GO:0006950	heat shock protein
virginia_state_96561.1_c79	GO:0005730	40s ribosomal protein s4
virginia_state_96561.1_c79	GO:0003735
virginia_state_96561.1_c79	GO:0005886
virginia_state_96561.1_c79	GO:0003723
virginia_state_96561.1_c79	GO:0022627
virginia_state_96561.1_c79	GO:0009507
virginia_state_96561.1_c79	GO:0006412
virginia_state_96561.1_c79	EC:3.6.5.3
virginia_state_96561.1_c80	GO:0010287	chlorophyll a b-binding protein
virginia_state_96561.1_c80	GO:0009765
virginia_state_96561.1_c80	GO:0030076
virginia_state_96561.1_c80	GO:0016168
virginia_state_96561.1_c80	GO:0009535
virginia_state_96561.1_c81	GO:0016023	wound stress protein
virginia_state_96561.1_c82	GO:0016740	glutathione s-transferase
virginia_state_96561.1_c84	GO:0000786	histone h2a
virginia_state_96561.1_c84	GO:0003677
virginia_state_96561.1_c84	GO:0006334
virginia_state_96561.1_c84	GO:0005634
virginia_state_96561.1_c85	GO:0005840	60s acidic ribosomal protein p0
virginia_state_96561.1_c85	GO:0003735
virginia_state_96561.1_c85	GO:0042254
virginia_state_96561.1_c85	GO:0006414
virginia_state_96561.1_c86	GO:0005529	lectin
virginia_state_96561.1_c87	GO:0006950	small heat shock protein kda
virginia_state_96561.1_c88	GO:0009765	chlorophyll a b binding protein
virginia_state_96561.1_c88	GO:0009523
virginia_state_96561.1_c88	GO:0000287
virginia_state_96561.1_c88	GO:0018298
virginia_state_96561.1_c88	GO:0016168
virginia_state_96561.1_c88	GO:0016021
virginia_state_96561.1_c88	GO:0009507
virginia_state_96561.1_c88	GO:0009522
virginia_state_96561.1_c89	GO:0015450	tha4 protein
virginia_state_96561.1_c89	GO:0009941
virginia_state_96561.1_c89	GO:0016021
virginia_state_96561.1_c89	GO:0009306
virginia_state_96561.1_c89	GO:0009535
virginia_state_96561.1_c90	GO:0020037	secretory peroxidase
virginia_state_96561.1_c90	GO:0055114
virginia_state_96561.1_c90	GO:0004601
virginia_state_96561.1_c90	GO:0009055
virginia_state_96561.1_c90	GO:0005509
virginia_state_96561.1_c90	GO:0006979
virginia_state_96561.1_c90	EC:1.11.1.7
virginia_state_96561.1_c91	GO:0006643	phospholipase d
virginia_state_96561.1_c91	GO:0016042
virginia_state_96561.1_c91	GO:0070290
virginia_state_96561.1_c91	GO:0005509
virginia_state_96561.1_c91	GO:0004630
virginia_state_96561.1_c91	GO:0016020
virginia_state_96561.1_c91	GO:0046470
virginia_state_96561.1_c91	EC:3.1.4.4
virginia_state_96561.1_c92	GO:0005840	ubiquitin extension protein
virginia_state_96561.1_c92	GO:0006464
virginia_state_96561.1_c92	GO:0003735
virginia_state_96561.1_c92	GO:0005634
virginia_state_96561.1_c92	GO:0008270
virginia_state_96561.1_c92	GO:0006412
virginia_state_96561.1_c92	EC:3.6.5.3
virginia_state_96561.1_c93	GO:0010287	at1g31330 t19e23_1
virginia_state_96561.1_c93	GO:0009538
virginia_state_96561.1_c93	GO:0015979
virginia_state_96561.1_c93	GO:0009535
virginia_state_96561.1_c94	GO:0000786	histone 2
virginia_state_96561.1_c94	GO:0003677
virginia_state_96561.1_c94	GO:0006334
virginia_state_96561.1_c94	GO:0005634
virginia_state_96561.1_c95	GO:0005515	ests gb
virginia_state_96561.1_c95	GO:0048046
virginia_state_96561.1_c96	GO:0006810	aquaporin
virginia_state_96561.1_c96	GO:0005886
virginia_state_96561.1_c96	GO:0016021
virginia_state_96561.1_c96	GO:0005215
virginia_state_96561.1_c97	GO:0005737	ubiquitin family protein
virginia_state_96561.1_c97	GO:0005634
virginia_state_96561.1_c97	GO:0006464
virginia_state_96561.1_c98	GO:0005774	tonoplast intrinsic protein
virginia_state_96561.1_c98	GO:0016021
virginia_state_96561.1_c98	GO:0006810
virginia_state_96561.1_c98	GO:0005215
virginia_state_96561.1_c99	GO:0006950	drought inducible 22 kd protein
virginia_state_96561.1_c100	GO:0019676	glutamine synthetase
virginia_state_96561.1_c100	GO:0005739
virginia_state_96561.1_c100	GO:0009651
virginia_state_96561.1_c100	GO:0009399
virginia_state_96561.1_c100	GO:0006542
virginia_state_96561.1_c100	GO:0005515
virginia_state_96561.1_c100	GO:0004356
virginia_state_96561.1_c100	GO:0007568
virginia_state_96561.1_c100	GO:0009535
virginia_state_96561.1_c100	GO:0009570
virginia_state_96561.1_c100	GO:0022626
virginia_state_96561.1_c100	GO:0048046
virginia_state_96561.1_c100	EC:6.3.1.2
virginia_state_96561.1_c101	GO:0016579	protein
virginia_state_96561.1_c101	GO:0006511
virginia_state_96561.1_c101	GO:0004842
virginia_state_96561.1_c101	GO:0051246
virginia_state_96561.1_c101	EC:6.3.2.19
virginia_state_96561.1_c102	GO:0010287	light-harvesting complex ii protein lhcb6
virginia_state_96561.1_c102	GO:0009765
virginia_state_96561.1_c102	GO:0018298
virginia_state_96561.1_c102	GO:0016168
virginia_state_96561.1_c102	GO:0010196
virginia_state_96561.1_c102	GO:0016021
virginia_state_96561.1_c102	GO:0009535
virginia_state_96561.1_c102	GO:0009783
virginia_state_96561.1_c103	GO:0009536	photosystem ii reaction centre x protein containing expressed
virginia_state_96561.1_c103	GO:0015979
virginia_state_96561.1_c103	GO:0009523
virginia_state_96561.1_c104	GO:0004365	glyceraldehyde-3-phosphate dehydrogenase
virginia_state_96561.1_c104	GO:0005829
virginia_state_96561.1_c104	GO:0005618
virginia_state_96561.1_c104	GO:0048316
virginia_state_96561.1_c104	GO:0009744
virginia_state_96561.1_c104	GO:0005730
virginia_state_96561.1_c104	GO:0009651
virginia_state_96561.1_c104	GO:0042742
virginia_state_96561.1_c104	GO:0055114
virginia_state_96561.1_c104	GO:0009408
virginia_state_96561.1_c104	GO:0051287
virginia_state_96561.1_c104	GO:0006096
virginia_state_96561.1_c104	GO:0006094
virginia_state_96561.1_c104	GO:0005740
virginia_state_96561.1_c104	GO:0009507
virginia_state_96561.1_c104	GO:0046686
virginia_state_96561.1_c104	GO:0042542
virginia_state_96561.1_c104	GO:0005886
virginia_state_96561.1_c104	GO:0048046
virginia_state_96561.1_c104	EC:1.2.1.12
virginia_state_96561.1_c105	GO:0006810	aquaporin
virginia_state_96561.1_c105	GO:0005886
virginia_state_96561.1_c105	GO:0016021
virginia_state_96561.1_c105	GO:0005215
virginia_state_96561.1_c106	GO:0009773	photosystem i reaction center subunit v
virginia_state_96561.1_c106	GO:0050821
virginia_state_96561.1_c106	GO:0042550
virginia_state_96561.1_c106	GO:0030093
virginia_state_96561.1_c106	GO:0009780
virginia_state_96561.1_c107	GO:0009765	chlorophyll a-b binding protein
virginia_state_96561.1_c107	GO:0009523
virginia_state_96561.1_c107	GO:0000287
virginia_state_96561.1_c107	GO:0018298
virginia_state_96561.1_c107	GO:0016168
virginia_state_96561.1_c107	GO:0016021
virginia_state_96561.1_c107	GO:0009507
virginia_state_96561.1_c107	GO:0009522
virginia_state_96561.1_c108	GO:0009765	chlorophyll a b binding
virginia_state_96561.1_c108	GO:0009523
virginia_state_96561.1_c108	GO:0000287
virginia_state_96561.1_c108	GO:0018298
virginia_state_96561.1_c108	GO:0016168
virginia_state_96561.1_c108	GO:0016021
virginia_state_96561.1_c108	GO:0009507
virginia_state_96561.1_c108	GO:0009522
virginia_state_96561.1_c109	GO:0009765	light-harvesting complex ii protein lhcb3
virginia_state_96561.1_c109	GO:0030076
virginia_state_96561.1_c109	GO:0009523
virginia_state_96561.1_c109	GO:0000287
virginia_state_96561.1_c109	GO:0018298
virginia_state_96561.1_c109	GO:0016168
virginia_state_96561.1_c109	GO:0016021
virginia_state_96561.1_c109	GO:0009522
virginia_state_96561.1_c109	GO:0009535
virginia_state_96561.1_c109	GO:0005198
virginia_state_96561.1_c110	GO:0006457	cyclophilin
virginia_state_96561.1_c110	GO:0042277
virginia_state_96561.1_c110	GO:0005737
virginia_state_96561.1_c110	GO:0003755
virginia_state_96561.1_c110	EC:5.2.1.8
virginia_state_96561.1_c112	GO:0008270	carbonic anhydrase
virginia_state_96561.1_c112	GO:0009507
virginia_state_96561.1_c112	GO:0004089
virginia_state_96561.1_c112	GO:0015976
virginia_state_96561.1_c112	EC:4.2.1.1
virginia_state_96561.1_c113	GO:0000786	histone h3
virginia_state_96561.1_c113	GO:0003677
virginia_state_96561.1_c113	GO:0006334
virginia_state_96561.1_c113	GO:0009507
virginia_state_96561.1_c113	GO:0005634
virginia_state_96561.1_c114	GO:0055114	#NAME?
virginia_state_96561.1_c114	GO:0008198
virginia_state_96561.1_c114	GO:0006725
virginia_state_96561.1_c114	GO:0016702
virginia_state_96561.1_c114	GO:0009055
virginia_state_96561.1_c114	GO:0008270
virginia_state_96561.1_c114	EC:1.13.11.0
virginia_state_96561.1_c115	GO:0046983	protein
virginia_state_96561.1_c115	GO:0009734
virginia_state_96561.1_c115	GO:0005634
virginia_state_96561.1_c115	GO:0006355
virginia_state_96561.1_c116	GO:0006457	protein
virginia_state_96561.1_c116	GO:0051082
virginia_state_96561.1_c116	GO:0006950
virginia_state_96561.1_c116	GO:0031072
virginia_state_96561.1_c116	GO:0008270
virginia_state_96561.1_c116	GO:0005886
virginia_state_96561.1_c117	GO:0010287	photosystem i psah protein
virginia_state_96561.1_c117	GO:0009538
virginia_state_96561.1_c117	GO:0016021
virginia_state_96561.1_c117	GO:0015979
virginia_state_96561.1_c117	GO:0009535
virginia_state_96561.1_c118	GO:0006457	cyclophilin
virginia_state_96561.1_c118	GO:0042277
virginia_state_96561.1_c118	GO:0005737
virginia_state_96561.1_c118	GO:0003755
virginia_state_96561.1_c118	EC:5.2.1.8
virginia_state_96561.1_c120	GO:0009522	psi reaction center subunit iii
virginia_state_96561.1_c120	GO:0009536
virginia_state_96561.1_c121	GO:0003735	40s ribosomal protein s15
virginia_state_96561.1_c121	GO:0015935
virginia_state_96561.1_c121	GO:0006412
virginia_state_96561.1_c121	EC:3.6.5.3
virginia_state_96561.1_c123	GO:0006810	aquaporin
virginia_state_96561.1_c123	GO:0005886
virginia_state_96561.1_c123	GO:0016021
virginia_state_96561.1_c123	GO:0005215
virginia_state_96561.1_c124	GO:0006979	thioredoxin h
virginia_state_96561.1_c124	GO:0005886
virginia_state_96561.1_c124	GO:0009055
virginia_state_96561.1_c124	GO:0016671
virginia_state_96561.1_c124	GO:0045454
virginia_state_96561.1_c124	GO:0006662
virginia_state_96561.1_c124	GO:0050832
virginia_state_96561.1_c124	GO:0010188
virginia_state_96561.1_c124	GO:0005829
virginia_state_96561.1_c124	GO:0015035
virginia_state_96561.1_c124	EC:1.8.4.0
virginia_state_96561.1_c126	GO:0006412	60s acidic ribosomal protein p1
virginia_state_96561.1_c126	GO:0030529
virginia_state_96561.1_c126	EC:3.6.5.3
virginia_state_96561.1_c127	GO:0016020	early light-inducible protein
virginia_state_96561.1_c127	GO:0016168
virginia_state_96561.1_c127	GO:0009536
virginia_state_96561.1_c127	GO:0009409
virginia_state_96561.1_c128	GO:0005840	60s ribosomal protein l32
virginia_state_96561.1_c128	GO:0003735
virginia_state_96561.1_c128	GO:0006412
virginia_state_96561.1_c128	GO:0009536
virginia_state_96561.1_c128	EC:3.6.5.3
virginia_state_96561.1_c129	GO:0006457	peptidyl-prolyl cis-trans isomerase
virginia_state_96561.1_c129	GO:0005737
virginia_state_96561.1_c129	GO:0003755
virginia_state_96561.1_c129	GO:0005634
virginia_state_96561.1_c129	GO:0051726
virginia_state_96561.1_c129	EC:5.2.1.8
virginia_state_96561.1_c130	GO:0010287	at1g31330 t19e23_1
virginia_state_96561.1_c130	GO:0009538
virginia_state_96561.1_c130	GO:0015979
virginia_state_96561.1_c130	GO:0009535
virginia_state_96561.1_c131	GO:0010287	photosystem i psah protein
virginia_state_96561.1_c131	GO:0009538
virginia_state_96561.1_c131	GO:0016021
virginia_state_96561.1_c131	GO:0015979
virginia_state_96561.1_c131	GO:0009535
virginia_state_96561.1_c132	GO:0009507	af380653_1 at2g17240
virginia_state_96561.1_c134	GO:0006511	kinetochore protein
virginia_state_96561.1_c134	GO:0005515
virginia_state_96561.1_c135	GO:0009768	16kda membrane protein
virginia_state_96561.1_c135	GO:0009522
virginia_state_96561.1_c138	GO:0006457	rubisco subunit binding-protein alpha subunit
virginia_state_96561.1_c138	GO:0005515
virginia_state_96561.1_c138	GO:0005524
virginia_state_96561.1_c138	GO:0009507
virginia_state_96561.1_c139	GO:0020037	secretory peroxidase
virginia_state_96561.1_c139	GO:0055114
virginia_state_96561.1_c139	GO:0004601
virginia_state_96561.1_c139	GO:0009055
virginia_state_96561.1_c139	GO:0005509
virginia_state_96561.1_c139	GO:0006979
virginia_state_96561.1_c139	EC:1.11.1.7
virginia_state_96561.1_c141	GO:0005840	30s ribosomal protein s16
virginia_state_96561.1_c141	GO:0003735
virginia_state_96561.1_c141	GO:0042254
virginia_state_96561.1_c141	GO:0009507
virginia_state_96561.1_c141	GO:0006412
virginia_state_96561.1_c141	GO:0005739
virginia_state_96561.1_c141	EC:3.6.5.3
virginia_state_96561.1_c142	GO:0046592	protein
virginia_state_96561.1_c142	GO:0005777
virginia_state_96561.1_c142	GO:0009055
virginia_state_96561.1_c142	GO:0006598
virginia_state_96561.1_c142	GO:0008131
virginia_state_96561.1_c142	GO:0008168
virginia_state_96561.1_c142	EC:1.5.3.11
virginia_state_96561.1_c142	EC:1.4.3.4
virginia_state_96561.1_c142	EC:1.4.3.6
virginia_state_96561.1_c142	EC:2.1.1.0
virginia_state_96561.1_c143	GO:0005840	60s ribosomal protein l10-3
virginia_state_96561.1_c143	GO:0005975
virginia_state_96561.1_c143	GO:0004650
virginia_state_96561.1_c143	GO:0003735
virginia_state_96561.1_c143	GO:0007047
virginia_state_96561.1_c143	GO:0006412
virginia_state_96561.1_c143	EC:3.2.1.15
virginia_state_96561.1_c143	EC:3.6.5.3
virginia_state_96561.1_c144	GO:0005840	60s acidic ribosomal protein
virginia_state_96561.1_c144	GO:0003735
virginia_state_96561.1_c144	GO:0006414
virginia_state_96561.1_c145	GO:0016023	cell wall protein
virginia_state_96561.1_c146	GO:0009536	photosystem ii reaction centre x protein containing expressed
virginia_state_96561.1_c146	GO:0015979
virginia_state_96561.1_c146	GO:0009523
virginia_state_96561.1_c147	GO:0006633	fiddlehead-like protein
virginia_state_96561.1_c147	GO:0008415
virginia_state_96561.1_c147	GO:0009409
virginia_state_96561.1_c147	GO:0000038
virginia_state_96561.1_c147	GO:0042335
virginia_state_96561.1_c147	GO:0016020
virginia_state_96561.1_c147	GO:0005783
virginia_state_96561.1_c147	GO:0009416
virginia_state_96561.1_c147	GO:0009913
virginia_state_96561.1_c148	GO:0005515	p8mtcp1
virginia_state_96561.1_c149	GO:0016021	photosystem i protein
virginia_state_96561.1_c149	GO:0009522
virginia_state_96561.1_c149	GO:0015979
virginia_state_96561.1_c149	GO:0009535
virginia_state_96561.1_c150	GO:0016023	acid phosphatase
virginia_state_96561.1_c151	GO:0020037	secretory peroxidase
virginia_state_96561.1_c151	GO:0055114
virginia_state_96561.1_c151	GO:0004601
virginia_state_96561.1_c151	GO:0009055
virginia_state_96561.1_c151	GO:0005509
virginia_state_96561.1_c151	GO:0006979
virginia_state_96561.1_c151	EC:1.11.1.7
virginia_state_96561.1_c152	GO:0030145	oxygen-evolving enhancer protein chloroplast
virginia_state_96561.1_c152	GO:0019898
virginia_state_96561.1_c152	GO:0005509
virginia_state_96561.1_c152	GO:0042549
virginia_state_96561.1_c152	GO:0009507
virginia_state_96561.1_c152	GO:0009654
virginia_state_96561.1_c153	GO:0019941	ubiquitin-conjugating enzyme e2-17 kda
virginia_state_96561.1_c153	GO:0051246
virginia_state_96561.1_c153	GO:0019787
virginia_state_96561.1_c153	GO:0043687
virginia_state_96561.1_c154	GO:0005730	60s ribosomal protein l21
virginia_state_96561.1_c154	GO:0003735
virginia_state_96561.1_c154	GO:0022625
virginia_state_96561.1_c154	GO:0009507
virginia_state_96561.1_c154	GO:0006412
virginia_state_96561.1_c154	GO:0005739
virginia_state_96561.1_c154	EC:3.6.5.3
virginia_state_96561.1_c156	GO:0000786	histone h2b
virginia_state_96561.1_c156	GO:0003677
virginia_state_96561.1_c156	GO:0006334
virginia_state_96561.1_c156	GO:0005634
virginia_state_96561.1_c157	GO:0005773	pointed first leaf
virginia_state_96561.1_c157	GO:0006413
virginia_state_96561.1_c157	GO:0003735
virginia_state_96561.1_c157	GO:0005886
virginia_state_96561.1_c157	GO:0003723
virginia_state_96561.1_c157	GO:0005618
virginia_state_96561.1_c157	GO:0022627
virginia_state_96561.1_c158	GO:0006629	zinc finger
virginia_state_96561.1_c158	GO:0016788
virginia_state_96561.1_c159	GO:0009662	glycine-rich rna-binding protein
virginia_state_96561.1_c159	GO:0010501
virginia_state_96561.1_c159	GO:0032508
virginia_state_96561.1_c159	GO:0003723
virginia_state_96561.1_c159	GO:0003690
virginia_state_96561.1_c159	GO:0005777
virginia_state_96561.1_c159	GO:0016621
virginia_state_96561.1_c159	GO:0009651
virginia_state_96561.1_c159	GO:0009409
virginia_state_96561.1_c159	GO:0016117
virginia_state_96561.1_c159	GO:0045087
virginia_state_96561.1_c159	GO:0010119
virginia_state_96561.1_c159	GO:0007623
virginia_state_96561.1_c159	GO:0010228
virginia_state_96561.1_c159	GO:0046608
virginia_state_96561.1_c159	GO:0000166
virginia_state_96561.1_c159	GO:0016301
virginia_state_96561.1_c159	GO:0009809
virginia_state_96561.1_c159	GO:0006406
virginia_state_96561.1_c159	GO:0003697
virginia_state_96561.1_c159	GO:0009507
virginia_state_96561.1_c159	GO:0046686
virginia_state_96561.1_c159	GO:0005634
virginia_state_96561.1_c159	EC:1.2.1.44
virginia_state_96561.1_c160	GO:0006950	heat shock protein
virginia_state_96561.1_c161	GO:0010287	chlorophyll a-b binding protein 4
virginia_state_96561.1_c161	GO:0009765
virginia_state_96561.1_c161	GO:0030076
virginia_state_96561.1_c161	GO:0016168
virginia_state_96561.1_c161	GO:0009535
virginia_state_96561.1_c161	GO:0005739
virginia_state_96561.1_c163	GO:0009695	allene oxide cyclase
virginia_state_96561.1_c163	GO:0046423
virginia_state_96561.1_c163	GO:0009507
virginia_state_96561.1_c163	EC:5.3.99.6
virginia_state_96561.1_c164	GO:0006950	heat shock protein
virginia_state_96561.1_c166	GO:0005840	40s ribosomal protein s14
virginia_state_96561.1_c166	GO:0003735
virginia_state_96561.1_c166	GO:0006412
virginia_state_96561.1_c166	EC:3.6.5.3
virginia_state_96561.1_c167	GO:0007411	ubiquitin fusion protein
virginia_state_96561.1_c167	GO:0030433
virginia_state_96561.1_c167	GO:0005654
virginia_state_96561.1_c167	GO:0030528
virginia_state_96561.1_c167	GO:0045941
virginia_state_96561.1_c167	GO:0005515
virginia_state_96561.1_c167	GO:0048167
virginia_state_96561.1_c167	GO:0006414
virginia_state_96561.1_c167	GO:0009793
virginia_state_96561.1_c167	GO:0022625
virginia_state_96561.1_c167	GO:0005730
virginia_state_96561.1_c167	GO:0051437
virginia_state_96561.1_c167	GO:0003735
virginia_state_96561.1_c167	GO:0042062
virginia_state_96561.1_c167	GO:0031145
virginia_state_96561.1_c167	GO:0051436
virginia_state_96561.1_c168	GO:0019898	psbp_friag ame: full=oxygen-evolving enhancer protein chloroplastic short=oee2 ame: full=23 kda subunit of oxygen evolving system of photosystem ii ame: full=oec 23 kda subunit ame: full=23 kda thylakoid membrane protein flags: precursor
virginia_state_96561.1_c168	GO:0005509
virginia_state_96561.1_c168	GO:0009507
virginia_state_96561.1_c168	GO:0015979
virginia_state_96561.1_c168	GO:0009654
virginia_state_96561.1_c169	GO:0006464	hexaubiquitin protein
virginia_state_96561.1_c170	GO:0042023	24-sterol c-methyltransferase
virginia_state_96561.1_c170	GO:0008757
virginia_state_96561.1_c170	GO:0016023
virginia_state_96561.1_c170	GO:0010051
virginia_state_96561.1_c170	GO:0009825
virginia_state_96561.1_c170	GO:0005783
virginia_state_96561.1_c170	GO:0016126
virginia_state_96561.1_c171	GO:0005737	polyubiquitin
virginia_state_96561.1_c171	GO:0010224
virginia_state_96561.1_c171	GO:0005515
virginia_state_96561.1_c171	GO:0042787
virginia_state_96561.1_c171	GO:0005634
virginia_state_96561.1_c172	GO:0005840	60s ribosomal protein
virginia_state_96561.1_c172	GO:0003735
virginia_state_96561.1_c172	GO:0006412
virginia_state_96561.1_c172	EC:3.6.5.3
virginia_state_96561.1_c173	GO:0004365	at3g26650 mlj15_5
virginia_state_96561.1_c173	GO:0019253
virginia_state_96561.1_c173	GO:0009744
virginia_state_96561.1_c173	GO:0047100
virginia_state_96561.1_c173	GO:0009416
virginia_state_96561.1_c173	GO:0009409
virginia_state_96561.1_c173	GO:0055114
virginia_state_96561.1_c173	GO:0051287
virginia_state_96561.1_c173	GO:0005515
virginia_state_96561.1_c173	GO:0009535
virginia_state_96561.1_c173	GO:0006096
virginia_state_96561.1_c173	GO:0009570
virginia_state_96561.1_c173	GO:0048046
virginia_state_96561.1_c173	EC:1.2.1.12
virginia_state_96561.1_c173	EC:1.2.1.13
virginia_state_96561.1_c174	GO:0022626	60s acidic ribosomal protein p3
virginia_state_96561.1_c174	GO:0003735
virginia_state_96561.1_c174	GO:0005886
virginia_state_96561.1_c174	GO:0006414
virginia_state_96561.1_c175	GO:0009522	psi reaction center subunit iii
virginia_state_96561.1_c175	GO:0009536
virginia_state_96561.1_c176	GO:0009536	brown planthopper-induced resistance protein 1
virginia_state_96561.1_c178	GO:0005773	plasma membrane intrinsic protein
virginia_state_96561.1_c178	GO:0046658
virginia_state_96561.1_c178	GO:0006810
virginia_state_96561.1_c178	GO:0016021
virginia_state_96561.1_c178	GO:0015250
virginia_state_96561.1_c179	GO:0009662	glycine-rich rna-binding protein
virginia_state_96561.1_c179	GO:0010501
virginia_state_96561.1_c179	GO:0032508
virginia_state_96561.1_c179	GO:0003723
virginia_state_96561.1_c179	GO:0003690
virginia_state_96561.1_c179	GO:0005777
virginia_state_96561.1_c179	GO:0016621
virginia_state_96561.1_c179	GO:0009651
virginia_state_96561.1_c179	GO:0009409
virginia_state_96561.1_c179	GO:0016117
virginia_state_96561.1_c179	GO:0045087
virginia_state_96561.1_c179	GO:0010119
virginia_state_96561.1_c179	GO:0007623
virginia_state_96561.1_c179	GO:0010228
virginia_state_96561.1_c179	GO:0046608
virginia_state_96561.1_c179	GO:0000166
virginia_state_96561.1_c179	GO:0016301
virginia_state_96561.1_c179	GO:0009809
virginia_state_96561.1_c179	GO:0006406
virginia_state_96561.1_c179	GO:0003697
virginia_state_96561.1_c179	GO:0009507
virginia_state_96561.1_c179	GO:0046686
virginia_state_96561.1_c179	GO:0005634
virginia_state_96561.1_c179	EC:1.2.1.44
virginia_state_96561.1_c180	GO:0005507	copper zinc-superoxide dismutase
virginia_state_96561.1_c180	GO:0055114
virginia_state_96561.1_c180	GO:0005737
virginia_state_96561.1_c180	GO:0006801
virginia_state_96561.1_c180	GO:0004784
virginia_state_96561.1_c180	GO:0008270
virginia_state_96561.1_c180	EC:1.15.1.1
virginia_state_96561.1_c181	GO:0046983	auxin-responsive protein
virginia_state_96561.1_c181	GO:0009734
virginia_state_96561.1_c181	GO:0005634
virginia_state_96561.1_c181	GO:0006355
virginia_state_96561.1_c182	GO:0009533	chlorophyll a b-binding apoprotein cp26 precursor
virginia_state_96561.1_c182	GO:0010287
virginia_state_96561.1_c182	GO:0009765
virginia_state_96561.1_c182	GO:0016168
virginia_state_96561.1_c182	GO:0010196
virginia_state_96561.1_c182	GO:0009517
virginia_state_96561.1_c182	GO:0005739
virginia_state_96561.1_c182	GO:0009783
virginia_state_96561.1_c183	GO:0003735	60s ribosomal protein l35a
virginia_state_96561.1_c183	GO:0042254
virginia_state_96561.1_c183	GO:0022625
virginia_state_96561.1_c183	GO:0006412
virginia_state_96561.1_c183	GO:0005739
virginia_state_96561.1_c183	EC:3.6.5.3
virginia_state_96561.1_c185	GO:0005525	adp-ribosylation factor
virginia_state_96561.1_c185	GO:0005507
virginia_state_96561.1_c185	GO:0005886
virginia_state_96561.1_c185	GO:0005515
virginia_state_96561.1_c185	GO:0005798
virginia_state_96561.1_c185	GO:0016004
virginia_state_96561.1_c185	GO:0016787
virginia_state_96561.1_c185	GO:0016192
virginia_state_96561.1_c185	GO:0006886
virginia_state_96561.1_c185	GO:0009536
virginia_state_96561.1_c185	GO:0007264
virginia_state_96561.1_c185	GO:0005215
virginia_state_96561.1_c186	GO:0006457	chaperonin 21 precursor
virginia_state_96561.1_c186	GO:0005524
virginia_state_96561.1_c186	GO:0009536
virginia_state_96561.1_c187	GO:0051903	glutathione-dependent formaldehyde dehydrogenase
virginia_state_96561.1_c187	GO:0006069
virginia_state_96561.1_c187	GO:0005777
virginia_state_96561.1_c187	GO:0046292
virginia_state_96561.1_c187	GO:0055114
virginia_state_96561.1_c187	GO:0010286
virginia_state_96561.1_c187	GO:0004022
virginia_state_96561.1_c187	GO:0008270
virginia_state_96561.1_c187	GO:0048316
virginia_state_96561.1_c187	GO:0080007
virginia_state_96561.1_c187	EC:1.1.1.284
virginia_state_96561.1_c187	EC:1.1.1.1
virginia_state_96561.1_c188	GO:0006810	aquaporin
virginia_state_96561.1_c188	GO:0005886
virginia_state_96561.1_c188	GO:0016021
virginia_state_96561.1_c188	GO:0005215
virginia_state_96561.1_c189	GO:0009414	histone h4
virginia_state_96561.1_c189	GO:0005773
virginia_state_96561.1_c189	GO:0000786
virginia_state_96561.1_c189	GO:0003677
virginia_state_96561.1_c189	GO:0006334
virginia_state_96561.1_c189	GO:0003779
virginia_state_96561.1_c189	GO:0005886
virginia_state_96561.1_c189	GO:0007010
virginia_state_96561.1_c189	GO:0009507
virginia_state_96561.1_c189	GO:0009579
virginia_state_96561.1_c189	GO:0005634
virginia_state_96561.1_c189	GO:0015629
virginia_state_96561.1_c189	GO:0005739
virginia_state_96561.1_c190	GO:0005840	60s acidic ribosomal protein p1
virginia_state_96561.1_c190	GO:0003735
virginia_state_96561.1_c190	GO:0006414
virginia_state_96561.1_c191	GO:0019904	14-3-3 protein
virginia_state_96561.1_c192	GO:0043227	ferredoxin-nadp+ reductase-like protein
virginia_state_96561.1_c192	GO:0043229
virginia_state_96561.1_c192	GO:0008152
virginia_state_96561.1_c193	GO:0005737	actin
virginia_state_96561.1_c193	GO:0005200
virginia_state_96561.1_c193	GO:0005884
virginia_state_96561.1_c193	GO:0005515
virginia_state_96561.1_c193	GO:0005524
virginia_state_96561.1_c193	GO:0003774
virginia_state_96561.1_c194	GO:0006950	chaperone
virginia_state_96561.1_c195	GO:0009765	chlorophyll a b-binding protein
virginia_state_96561.1_c195	GO:0009523
virginia_state_96561.1_c195	GO:0000287
virginia_state_96561.1_c195	GO:0018298
virginia_state_96561.1_c195	GO:0016168
virginia_state_96561.1_c195	GO:0016021
virginia_state_96561.1_c195	GO:0009507
virginia_state_96561.1_c195	GO:0009522
virginia_state_96561.1_c196	GO:0003735	40s ribosomal protein s25-1
virginia_state_96561.1_c196	GO:0022627
virginia_state_96561.1_c196	GO:0006412
virginia_state_96561.1_c196	EC:3.6.5.3
virginia_state_96561.1_c197	GO:0004013	s-adenosyl-l-homocysteine hydrolase
virginia_state_96561.1_c197	GO:0006730
virginia_state_96561.1_c197	GO:0006950
virginia_state_96561.1_c197	GO:0005488
virginia_state_96561.1_c197	EC:3.3.1.1
virginia_state_96561.1_c198	GO:0008171	calmodulin
virginia_state_96561.1_c198	GO:0005509
virginia_state_96561.1_c199	GO:0009793	emb1303 (embryo defective 1303)
virginia_state_96561.1_c200	GO:0005622	transcription factor
virginia_state_96561.1_c200	GO:0043565
virginia_state_96561.1_c201	GO:0000786	histone h2a
virginia_state_96561.1_c201	GO:0003677
virginia_state_96561.1_c201	GO:0006334
virginia_state_96561.1_c201	GO:0005634
virginia_state_96561.1_c202	GO:0003735	60s ribosomal protein l27
virginia_state_96561.1_c202	GO:0022625
virginia_state_96561.1_c202	GO:0006412
virginia_state_96561.1_c202	GO:0005739
virginia_state_96561.1_c202	EC:3.6.5.3
virginia_state_96561.1_c203	GO:0009768	16kda membrane protein
virginia_state_96561.1_c203	GO:0009522
virginia_state_96561.1_c204	GO:0005840	60s ribosomal protein l32
virginia_state_96561.1_c204	GO:0003735
virginia_state_96561.1_c204	GO:0006412
virginia_state_96561.1_c204	EC:3.6.5.3
virginia_state_96561.1_c205	GO:0009505	aspartyl protease
virginia_state_96561.1_c205	GO:0008233
virginia_state_96561.1_c205	GO:0016023
virginia_state_96561.1_c205	GO:0009507
virginia_state_96561.1_c205	GO:0048046
virginia_state_96561.1_c206	GO:0005840	40s ribosomal protein s14
virginia_state_96561.1_c206	GO:0003735
virginia_state_96561.1_c206	GO:0006412
virginia_state_96561.1_c206	EC:3.6.5.3
virginia_state_96561.1_c207	GO:0009617	PREDICTED: hypothetical protein [Vitis vinifera]
virginia_state_96561.1_c208	GO:0009536	ripening-related protein
virginia_state_96561.1_c209	GO:0009414	histone h4
virginia_state_96561.1_c209	GO:0005773
virginia_state_96561.1_c209	GO:0000786
virginia_state_96561.1_c209	GO:0003677
virginia_state_96561.1_c209	GO:0006334
virginia_state_96561.1_c209	GO:0003779
virginia_state_96561.1_c209	GO:0005886
virginia_state_96561.1_c209	GO:0007010
virginia_state_96561.1_c209	GO:0009507
virginia_state_96561.1_c209	GO:0009579
virginia_state_96561.1_c209	GO:0005634
virginia_state_96561.1_c209	GO:0015629
virginia_state_96561.1_c209	GO:0005739
virginia_state_96561.1_c210	GO:0000786	histone h3
virginia_state_96561.1_c210	GO:0003677
virginia_state_96561.1_c210	GO:0006334
virginia_state_96561.1_c210	GO:0005634
virginia_state_96561.1_c211	GO:0005618	ketol-acid reductoisomerase
virginia_state_96561.1_c211	GO:0005739
virginia_state_96561.1_c211	GO:0055114
virginia_state_96561.1_c211	GO:0009941
virginia_state_96561.1_c211	GO:0009082
virginia_state_96561.1_c211	GO:0004455
virginia_state_96561.1_c211	GO:0000287
virginia_state_96561.1_c211	GO:0009570
virginia_state_96561.1_c211	GO:0016853
virginia_state_96561.1_c211	GO:0050662
virginia_state_96561.1_c211	GO:0046686
virginia_state_96561.1_c211	GO:0048046
virginia_state_96561.1_c211	EC:1.1.1.86
virginia_state_96561.1_c212	GO:0016579	ubiquitin-conjugating enzyme e2-17 kda
virginia_state_96561.1_c212	GO:0019941
virginia_state_96561.1_c212	GO:0051246
virginia_state_96561.1_c212	GO:0019787
virginia_state_96561.1_c213	GO:0030095	photosystem ii oxygen-evolving complex protein 3-like
virginia_state_96561.1_c213	GO:0009543
virginia_state_96561.1_c213	GO:0019898
virginia_state_96561.1_c213	GO:0005509
virginia_state_96561.1_c213	GO:0009570
virginia_state_96561.1_c213	GO:0048046
virginia_state_96561.1_c213	GO:0015979
virginia_state_96561.1_c213	GO:0009654
virginia_state_96561.1_c214	GO:0005730	60s acidic ribosomal protein p0
virginia_state_96561.1_c214	GO:0022626
virginia_state_96561.1_c214	GO:0009409
virginia_state_96561.1_c214	GO:0003735
virginia_state_96561.1_c214	GO:0005886
virginia_state_96561.1_c214	GO:0042254
virginia_state_96561.1_c214	GO:0009507
virginia_state_96561.1_c214	GO:0009651
virginia_state_96561.1_c214	GO:0006414
virginia_state_96561.1_c215	GO:0046658	protein
virginia_state_96561.1_c215	GO:0005773
virginia_state_96561.1_c215	GO:0048046
virginia_state_96561.1_c215	GO:0009507
virginia_state_96561.1_c216	GO:0046933	vacuolar atp synthase subunit f
virginia_state_96561.1_c216	GO:0015986
virginia_state_96561.1_c216	GO:0046961
virginia_state_96561.1_c216	GO:0005773
virginia_state_96561.1_c216	GO:0033180
virginia_state_96561.1_c216	GO:0005886
virginia_state_96561.1_c216	EC:3.6.3.14
virginia_state_96561.1_c218	GO:0009538	psi reaction center subunit ii
virginia_state_96561.1_c218	GO:0009507
virginia_state_96561.1_c218	GO:0015979
virginia_state_96561.1_c219	GO:0051707	macrophage migration inhibitory factor
virginia_state_96561.1_c219	GO:0006954
virginia_state_96561.1_c219	GO:0009507
virginia_state_96561.1_c221	GO:0006457	chaperone protein
virginia_state_96561.1_c221	GO:0051082
virginia_state_96561.1_c221	GO:0006950
virginia_state_96561.1_c221	GO:0031072
virginia_state_96561.1_c221	GO:0008270
virginia_state_96561.1_c221	GO:0005886
virginia_state_96561.1_c222	GO:0000786	histone h3
virginia_state_96561.1_c222	GO:0003677
virginia_state_96561.1_c222	GO:0006334
virginia_state_96561.1_c222	GO:0009507
virginia_state_96561.1_c222	GO:0005634
virginia_state_96561.1_c223	GO:0005840	metallothionein-like protein type 2
virginia_state_96561.1_c223	GO:0046872
virginia_state_96561.1_c224	GO:0005840	40s ribosomal protein s21
virginia_state_96561.1_c224	GO:0003735
virginia_state_96561.1_c224	GO:0006412
virginia_state_96561.1_c224	EC:3.6.5.3
virginia_state_96561.1_c225	GO:0005730	40s ribosomal protein s4
virginia_state_96561.1_c225	GO:0003735
virginia_state_96561.1_c225	GO:0005886
virginia_state_96561.1_c225	GO:0003723
virginia_state_96561.1_c225	GO:0022627
virginia_state_96561.1_c225	GO:0009507
virginia_state_96561.1_c225	GO:0006412
virginia_state_96561.1_c225	EC:3.6.5.3
virginia_state_96561.1_c226	GO:0005576	mannose-binding lectin precursor
virginia_state_96561.1_c226	GO:0005537
virginia_state_96561.1_c227	GO:0005840	40s ribosomal protein s17
virginia_state_96561.1_c227	GO:0003735
virginia_state_96561.1_c227	GO:0006412
virginia_state_96561.1_c227	EC:3.6.5.3
virginia_state_96561.1_c228	GO:0007018	beta chain
virginia_state_96561.1_c228	GO:0005525
virginia_state_96561.1_c228	GO:0051258
virginia_state_96561.1_c228	GO:0005198
virginia_state_96561.1_c228	GO:0003924
virginia_state_96561.1_c228	GO:0005874
virginia_state_96561.1_c228	EC:3.6.5.1
virginia_state_96561.1_c228	EC:3.6.5.2
virginia_state_96561.1_c228	EC:3.6.5.3
virginia_state_96561.1_c228	EC:3.6.5.4
virginia_state_96561.1_c229	GO:0006413	protein translation factor sui1
virginia_state_96561.1_c229	GO:0003743
virginia_state_96561.1_c229	GO:0006417
virginia_state_96561.1_c230	GO:0005488	acyl carrier protein
virginia_state_96561.1_c230	GO:0008610
virginia_state_96561.1_c230	GO:0009536
virginia_state_96561.1_c231	GO:0009693	1-aminocyclopropane-1-carboxylic acid oxidase
virginia_state_96561.1_c231	GO:0009835
virginia_state_96561.1_c231	GO:0031418
virginia_state_96561.1_c231	GO:0005506
virginia_state_96561.1_c231	GO:0009815
virginia_state_96561.1_c231	GO:0055114
virginia_state_96561.1_c231	EC:1.14.17.4
virginia_state_96561.1_c232	GO:0030170	glutamate decarboxylase
virginia_state_96561.1_c232	GO:0005516
virginia_state_96561.1_c232	GO:0006536
virginia_state_96561.1_c232	GO:0004351
virginia_state_96561.1_c232	EC:4.1.1.15
virginia_state_96561.1_c234	GO:0005840	40s ribosomal protein
virginia_state_96561.1_c234	GO:0003735
virginia_state_96561.1_c234	GO:0006412
virginia_state_96561.1_c234	EC:3.6.5.3
virginia_state_96561.1_c235	GO:0003899	protein
virginia_state_96561.1_c235	GO:0003677
virginia_state_96561.1_c235	GO:0045449
virginia_state_96561.1_c235	GO:0005634
virginia_state_96561.1_c235	GO:0008270
virginia_state_96561.1_c235	EC:2.7.7.6
virginia_state_96561.1_c236	GO:0016023	wound stress protein
virginia_state_96561.1_c237	GO:0046983	protein
virginia_state_96561.1_c237	GO:0009734
virginia_state_96561.1_c237	GO:0005634
virginia_state_96561.1_c237	GO:0006355
virginia_state_96561.1_c238	GO:0016491	polyphenol oxidase
virginia_state_96561.1_c239	GO:0006457	chaperonin 21 precursor
virginia_state_96561.1_c239	GO:0005524
virginia_state_96561.1_c239	GO:0009536
virginia_state_96561.1_c240	GO:0016023	wound stress protein
virginia_state_96561.1_c241	GO:0016020	ultraviolet-b-repressible protein
virginia_state_96561.1_c243	GO:0005739	gdp-mannose pyrophosphorylase
virginia_state_96561.1_c243	GO:0009058
virginia_state_96561.1_c243	GO:0008928
virginia_state_96561.1_c243	EC:2.7.7.22
virginia_state_96561.1_c244	GO:0004568	class iv chitinase
virginia_state_96561.1_c244	GO:0009626
virginia_state_96561.1_c244	GO:0006032
virginia_state_96561.1_c244	GO:0010262
virginia_state_96561.1_c244	GO:0008061
virginia_state_96561.1_c244	GO:0016998
virginia_state_96561.1_c244	EC:3.2.1.14
virginia_state_96561.1_c245	GO:0005773	stress-related protein
virginia_state_96561.1_c246	GO:0009765	light-harvesting complex ii protein lhcb3
virginia_state_96561.1_c246	GO:0009523
virginia_state_96561.1_c246	GO:0000287
virginia_state_96561.1_c246	GO:0018298
virginia_state_96561.1_c246	GO:0016168
virginia_state_96561.1_c246	GO:0016021
virginia_state_96561.1_c246	GO:0009507
virginia_state_96561.1_c246	GO:0009522
virginia_state_96561.1_c247	GO:0016023	qltg3-1
virginia_state_96561.1_c248	GO:0004365	glyceraldehyde-3-phosphate dehydrogenase
virginia_state_96561.1_c248	GO:0006979
virginia_state_96561.1_c248	GO:0005829
virginia_state_96561.1_c248	GO:0005618
virginia_state_96561.1_c248	GO:0005739
virginia_state_96561.1_c248	GO:0005730
virginia_state_96561.1_c248	GO:0042742
virginia_state_96561.1_c248	GO:0055114
virginia_state_96561.1_c248	GO:0051287
virginia_state_96561.1_c248	GO:0006096
virginia_state_96561.1_c248	GO:0006094
virginia_state_96561.1_c248	GO:0009507
virginia_state_96561.1_c248	GO:0046686
virginia_state_96561.1_c248	GO:0005886
virginia_state_96561.1_c248	EC:1.2.1.12
virginia_state_96561.1_c251	GO:0004550	nucleoside diphosphate kinase
virginia_state_96561.1_c251	GO:0009585
virginia_state_96561.1_c251	GO:0006228
virginia_state_96561.1_c251	GO:0005524
virginia_state_96561.1_c251	GO:0000287
virginia_state_96561.1_c251	GO:0006183
virginia_state_96561.1_c251	GO:0006241
virginia_state_96561.1_c251	EC:2.7.4.6
virginia_state_96561.1_c252	GO:0003746	elongation factor 1-delta 1
virginia_state_96561.1_c252	GO:0005853
virginia_state_96561.1_c252	GO:0006414
virginia_state_96561.1_c253	GO:0006810	lipid transfer protein
virginia_state_96561.1_c255	GO:0006457	atp binding
virginia_state_96561.1_c255	GO:0051087
virginia_state_96561.1_c255	GO:0005524
virginia_state_96561.1_c255	GO:0009570
virginia_state_96561.1_c257	GO:0000786	histone h3
virginia_state_96561.1_c257	GO:0003677
virginia_state_96561.1_c257	GO:0006334
virginia_state_96561.1_c257	GO:0009507
virginia_state_96561.1_c257	GO:0005634
virginia_state_96561.1_c258	GO:0005773	40s ribosomal protein s19
virginia_state_96561.1_c258	GO:0003735
virginia_state_96561.1_c258	GO:0005618
virginia_state_96561.1_c258	GO:0022627
virginia_state_96561.1_c258	GO:0006412
virginia_state_96561.1_c258	EC:3.6.5.3
virginia_state_96561.1_c259	GO:0009765	chlorophyll a b binding
virginia_state_96561.1_c259	GO:0009523
virginia_state_96561.1_c259	GO:0000287
virginia_state_96561.1_c259	GO:0018298
virginia_state_96561.1_c259	GO:0016168
virginia_state_96561.1_c259	GO:0016021
virginia_state_96561.1_c259	GO:0009507
virginia_state_96561.1_c259	GO:0009522
virginia_state_96561.1_c260	GO:0003735	ribosomal protein
virginia_state_96561.1_c260	GO:0022625
virginia_state_96561.1_c260	GO:0006412
virginia_state_96561.1_c260	EC:3.6.5.3
virginia_state_96561.1_c261	GO:0009269	group 4 late embryogenesis-abundant protein
virginia_state_96561.1_c262	GO:0006457	rubisco subunit binding-protein alpha subunit
virginia_state_96561.1_c262	GO:0005515
virginia_state_96561.1_c262	GO:0005524
virginia_state_96561.1_c262	GO:0009507
virginia_state_96561.1_c263	GO:0004197	protein
virginia_state_96561.1_c263	GO:0006508
virginia_state_96561.1_c263	EC:3.4.22.0
virginia_state_96561.1_c264	GO:0005789	cytochrome b5
virginia_state_96561.1_c264	GO:0005792
virginia_state_96561.1_c264	GO:0020037
virginia_state_96561.1_c264	GO:0006810
virginia_state_96561.1_c264	GO:0016021
virginia_state_96561.1_c264	GO:0022900
virginia_state_96561.1_c266	GO:0031225	agp16
virginia_state_96561.1_c266	GO:0016023
virginia_state_96561.1_c267	GO:0019722	calmodulin
virginia_state_96561.1_c267	GO:0005515
virginia_state_96561.1_c267	GO:0030163
virginia_state_96561.1_c267	GO:0005509
virginia_state_96561.1_c267	GO:0008171
virginia_state_96561.1_c267	GO:0010099
virginia_state_96561.1_c267	GO:0005513
virginia_state_96561.1_c268	GO:0010287	chlorophyll a-b binding protein 4 precursor homolog
virginia_state_96561.1_c268	GO:0009765
virginia_state_96561.1_c268	GO:0030076
virginia_state_96561.1_c268	GO:0009523
virginia_state_96561.1_c268	GO:0000287
virginia_state_96561.1_c268	GO:0018298
virginia_state_96561.1_c268	GO:0016168
virginia_state_96561.1_c268	GO:0016021
virginia_state_96561.1_c268	GO:0009522
virginia_state_96561.1_c268	GO:0009535
virginia_state_96561.1_c268	GO:0005739
virginia_state_96561.1_c269	GO:0005737	heat shock protein
virginia_state_96561.1_c269	GO:0006950
virginia_state_96561.1_c270	GO:0012505	cold shock protein-1
virginia_state_96561.1_c270	GO:0016023
virginia_state_96561.1_c271	GO:0003735	60s ribosomal protein l35a
virginia_state_96561.1_c271	GO:0042254
virginia_state_96561.1_c271	GO:0022625
virginia_state_96561.1_c271	GO:0016020
virginia_state_96561.1_c271	GO:0006412
virginia_state_96561.1_c271	EC:3.6.5.3
virginia_state_96561.1_c272	GO:0012505	erwinia induced protein 2
virginia_state_96561.1_c272	GO:0016020
virginia_state_96561.1_c272	GO:0016023
virginia_state_96561.1_c273	GO:0006810	aquaporin
virginia_state_96561.1_c273	GO:0005886
virginia_state_96561.1_c273	GO:0016021
virginia_state_96561.1_c273	GO:0005215
virginia_state_96561.1_c276	GO:0016020	microsomal glutathione s-
virginia_state_96561.1_c276	GO:0016023
virginia_state_96561.1_c276	GO:0005773
virginia_state_96561.1_c276	GO:0005783
virginia_state_96561.1_c276	GO:0016740
virginia_state_96561.1_c277	GO:0000786	histone h3
virginia_state_96561.1_c277	GO:0003677
virginia_state_96561.1_c277	GO:0006334
virginia_state_96561.1_c277	GO:0005634
virginia_state_96561.1_c279	GO:0006869	kda proline-rich protein
virginia_state_96561.1_c279	GO:0016023
virginia_state_96561.1_c279	GO:0005199
virginia_state_96561.1_c280	GO:0005739	r3h domain containing
virginia_state_96561.1_c282	GO:0016579	protein
virginia_state_96561.1_c282	GO:0006511
virginia_state_96561.1_c282	GO:0004842
virginia_state_96561.1_c282	GO:0051246
virginia_state_96561.1_c282	EC:6.3.2.19
virginia_state_96561.1_c283	GO:0005737	elongation factor 1-
virginia_state_96561.1_c283	GO:0003746
virginia_state_96561.1_c283	GO:0005525
virginia_state_96561.1_c283	GO:0006414
virginia_state_96561.1_c283	GO:0003924
virginia_state_96561.1_c283	EC:3.6.5.1
virginia_state_96561.1_c283	EC:3.6.5.2
virginia_state_96561.1_c283	EC:3.6.5.3
virginia_state_96561.1_c283	EC:3.6.5.4
virginia_state_96561.1_c285	GO:0006464	hexaubiquitin protein
virginia_state_96561.1_c286	GO:0003735	40s ribosomal protein
virginia_state_96561.1_c286	GO:0042254
virginia_state_96561.1_c286	GO:0022627
virginia_state_96561.1_c286	GO:0016020
virginia_state_96561.1_c286	GO:0006412
virginia_state_96561.1_c286	EC:3.6.5.3
virginia_state_96561.1_c287	GO:0008865	fructokinase-2
virginia_state_96561.1_c287	GO:0005524
virginia_state_96561.1_c287	GO:0006014
virginia_state_96561.1_c287	GO:0004747
virginia_state_96561.1_c287	EC:2.7.1.4
virginia_state_96561.1_c287	EC:2.7.1.15
virginia_state_96561.1_c288	GO:0022626	60s acidic ribosomal protein p3
virginia_state_96561.1_c288	GO:0003735
virginia_state_96561.1_c288	GO:0005886
virginia_state_96561.1_c288	GO:0006414
virginia_state_96561.1_c289	GO:0009615	heat shock protein 70
virginia_state_96561.1_c289	GO:0005829
virginia_state_96561.1_c289	GO:0005618
virginia_state_96561.1_c289	GO:0006457
virginia_state_96561.1_c289	GO:0005730
virginia_state_96561.1_c289	GO:0009409
virginia_state_96561.1_c289	GO:0009408
virginia_state_96561.1_c289	GO:0005524
virginia_state_96561.1_c289	GO:0005515
virginia_state_96561.1_c289	GO:0009507
virginia_state_96561.1_c289	GO:0046686
virginia_state_96561.1_c289	GO:0022626
virginia_state_96561.1_c289	GO:0005886
virginia_state_96561.1_c289	GO:0048046
virginia_state_96561.1_c290	GO:0005737	glyceraldehyde-3-phosphate dehydrogenase
virginia_state_96561.1_c290	GO:0051287
virginia_state_96561.1_c290	GO:0055114
virginia_state_96561.1_c290	GO:0006096
virginia_state_96561.1_c290	GO:0004365
virginia_state_96561.1_c290	EC:1.2.1.12
virginia_state_96561.1_c291	GO:0005856	actin
virginia_state_96561.1_c291	GO:0005737
virginia_state_96561.1_c291	GO:0005524
virginia_state_96561.1_c291	GO:0005515
virginia_state_96561.1_c292	GO:0005840	40s ribosomal protein s19
virginia_state_96561.1_c292	GO:0003735
virginia_state_96561.1_c292	GO:0006412
virginia_state_96561.1_c292	EC:3.6.5.3
virginia_state_96561.1_c293	GO:0005840	60s ribosomal protein
virginia_state_96561.1_c293	GO:0003735
virginia_state_96561.1_c293	GO:0006412
virginia_state_96561.1_c293	EC:3.6.5.3
virginia_state_96561.1_c295	GO:0006412	ribosomal protein
virginia_state_96561.1_c295	GO:0009955
virginia_state_96561.1_c295	GO:0008270
virginia_state_96561.1_c295	GO:0005730
virginia_state_96561.1_c295	GO:0003735
virginia_state_96561.1_c295	GO:0006913
virginia_state_96561.1_c295	GO:0006461
virginia_state_96561.1_c295	GO:0042254
virginia_state_96561.1_c295	GO:0005515
virginia_state_96561.1_c295	GO:0009507
virginia_state_96561.1_c295	GO:0005773
virginia_state_96561.1_c295	GO:0022625
virginia_state_96561.1_c295	GO:0005886
virginia_state_96561.1_c295	GO:0008097
virginia_state_96561.1_c295	EC:3.6.5.3
virginia_state_96561.1_c296	GO:0003735	ribosomal protein s27
virginia_state_96561.1_c296	GO:0042254
virginia_state_96561.1_c296	GO:0005618
virginia_state_96561.1_c296	GO:0022627
virginia_state_96561.1_c296	GO:0008270
virginia_state_96561.1_c296	GO:0006412
virginia_state_96561.1_c296	EC:3.6.5.3
virginia_state_96561.1_c297	GO:0042744	catalase
virginia_state_96561.1_c297	GO:0020037
virginia_state_96561.1_c297	GO:0055114
virginia_state_96561.1_c297	GO:0009514
virginia_state_96561.1_c297	GO:0004096
virginia_state_96561.1_c297	EC:1.11.1.6
virginia_state_96561.1_c298	GO:0005529	lectin
virginia_state_96561.1_c299	GO:0003735	40s ribosomal protein s15a
virginia_state_96561.1_c299	GO:0005886
virginia_state_96561.1_c299	GO:0005618
virginia_state_96561.1_c299	GO:0022627
virginia_state_96561.1_c299	GO:0006412
virginia_state_96561.1_c299	GO:0005739
virginia_state_96561.1_c299	EC:3.6.5.3
virginia_state_96561.1_c300	GO:0010287	photosystem i reaction center subunit iv
virginia_state_96561.1_c300	GO:0009538
virginia_state_96561.1_c300	GO:0003824
virginia_state_96561.1_c300	GO:0015979
virginia_state_96561.1_c300	GO:0009535
virginia_state_96561.1_c302	GO:0008270	protein
virginia_state_96561.1_c302	GO:0005622
virginia_state_96561.1_c303	GO:0008270	protein kinase c inhibitor
virginia_state_96561.1_c303	GO:0005886
virginia_state_96561.1_c303	GO:0003824
virginia_state_96561.1_c304	GO:0004455	ketol-acid reductoisomerase
virginia_state_96561.1_c304	GO:0009941
virginia_state_96561.1_c304	GO:0046686
virginia_state_96561.1_c304	GO:0005618
virginia_state_96561.1_c304	GO:0009570
virginia_state_96561.1_c304	GO:0009082
virginia_state_96561.1_c304	GO:0016853
virginia_state_96561.1_c304	GO:0050662
virginia_state_96561.1_c304	GO:0048046
virginia_state_96561.1_c304	GO:0005739
virginia_state_96561.1_c304	EC:1.1.1.86
virginia_state_96561.1_c307	GO:0004365	at3g26650 mlj15_5
virginia_state_96561.1_c307	GO:0019253
virginia_state_96561.1_c307	GO:0009744
virginia_state_96561.1_c307	GO:0009416
virginia_state_96561.1_c307	GO:0009409
virginia_state_96561.1_c307	GO:0055114
virginia_state_96561.1_c307	GO:0051287
virginia_state_96561.1_c307	GO:0005515
virginia_state_96561.1_c307	GO:0009535
virginia_state_96561.1_c307	GO:0006096
virginia_state_96561.1_c307	GO:0009570
virginia_state_96561.1_c307	GO:0048046
virginia_state_96561.1_c307	EC:1.2.1.12
virginia_state_96561.1_c308	GO:0000786	histone h2a
virginia_state_96561.1_c308	GO:0003677
virginia_state_96561.1_c308	GO:0006334
virginia_state_96561.1_c308	GO:0005634
virginia_state_96561.1_c309	GO:0016023	cysteine proteinase inhibitor
virginia_state_96561.1_c309	GO:0004866
virginia_state_96561.1_c310	GO:0006869	kda proline-rich protein
virginia_state_96561.1_c310	GO:0016023
virginia_state_96561.1_c310	GO:0005199
virginia_state_96561.1_c311	GO:0005739	gdp-mannose pyrophosphorylase
virginia_state_96561.1_c311	GO:0009058
virginia_state_96561.1_c311	GO:0008928
virginia_state_96561.1_c311	EC:2.7.7.22
virginia_state_96561.1_c312	GO:0003735	60s ribosomal protein l27a
virginia_state_96561.1_c312	GO:0022625
virginia_state_96561.1_c312	GO:0016020
virginia_state_96561.1_c312	GO:0006412
virginia_state_96561.1_c312	EC:3.6.5.3
virginia_state_96561.1_c313	GO:0003735	40s ribosomal protein s15a
virginia_state_96561.1_c313	GO:0005886
virginia_state_96561.1_c313	GO:0005618
virginia_state_96561.1_c313	GO:0022627
virginia_state_96561.1_c313	GO:0006412
virginia_state_96561.1_c313	GO:0005739
virginia_state_96561.1_c313	EC:3.6.5.3
virginia_state_96561.1_c314	GO:0000786	histone h2a
virginia_state_96561.1_c314	GO:0003677
virginia_state_96561.1_c314	GO:0006334
virginia_state_96561.1_c314	GO:0005634
virginia_state_96561.1_c316	GO:0030095	oxygen-evolving enhancer protein 2
virginia_state_96561.1_c316	GO:0019898
virginia_state_96561.1_c316	GO:0008266
virginia_state_96561.1_c316	GO:0019684
virginia_state_96561.1_c316	GO:0005509
virginia_state_96561.1_c316	GO:0042742
virginia_state_96561.1_c316	GO:0009941
virginia_state_96561.1_c316	GO:0009570
virginia_state_96561.1_c316	GO:0009654
virginia_state_96561.1_c316	GO:0009543
virginia_state_96561.1_c316	GO:0048046
virginia_state_96561.1_c317	GO:0010287	ribulose bisphosphate carboxylase oxygenase activase chloroplast
virginia_state_96561.1_c317	GO:0042742
virginia_state_96561.1_c317	GO:0009409
virginia_state_96561.1_c317	GO:0043531
virginia_state_96561.1_c317	GO:0046863
virginia_state_96561.1_c317	GO:0005515
virginia_state_96561.1_c317	GO:0005618
virginia_state_96561.1_c317	GO:0005524
virginia_state_96561.1_c317	GO:0009570
virginia_state_96561.1_c317	GO:0003700
virginia_state_96561.1_c317	GO:0005634
virginia_state_96561.1_c317	GO:0048046
virginia_state_96561.1_c317	GO:0009416
virginia_state_96561.1_c317	GO:0009535
virginia_state_96561.1_c318	GO:0016020	microsomal glutathione s-
virginia_state_96561.1_c318	GO:0016023
virginia_state_96561.1_c318	GO:0005773
virginia_state_96561.1_c318	GO:0005783
virginia_state_96561.1_c318	GO:0016740
virginia_state_96561.1_c319	GO:0010287	type iii chlorophyll a b-binding protein
virginia_state_96561.1_c319	GO:0009765
virginia_state_96561.1_c319	GO:0030076
virginia_state_96561.1_c319	GO:0009523
virginia_state_96561.1_c319	GO:0000287
virginia_state_96561.1_c319	GO:0018298
virginia_state_96561.1_c319	GO:0016168
virginia_state_96561.1_c319	GO:0016021
virginia_state_96561.1_c319	GO:0009522
virginia_state_96561.1_c319	GO:0009535
virginia_state_96561.1_c320	GO:0020037	ascorbate peroxidase
virginia_state_96561.1_c320	GO:0055114
virginia_state_96561.1_c320	GO:0016688
virginia_state_96561.1_c320	GO:0006979
virginia_state_96561.1_c320	EC:1.11.1.11
virginia_state_96561.1_c322	GO:0009662	glycine-rich rna-binding protein
virginia_state_96561.1_c322	GO:0010501
virginia_state_96561.1_c322	GO:0032508
virginia_state_96561.1_c322	GO:0003723
virginia_state_96561.1_c322	GO:0003690
virginia_state_96561.1_c322	GO:0005777
virginia_state_96561.1_c322	GO:0016621
virginia_state_96561.1_c322	GO:0009651
virginia_state_96561.1_c322	GO:0009409
virginia_state_96561.1_c322	GO:0016117
virginia_state_96561.1_c322	GO:0045087
virginia_state_96561.1_c322	GO:0010119
virginia_state_96561.1_c322	GO:0007623
virginia_state_96561.1_c322	GO:0010228
virginia_state_96561.1_c322	GO:0046608
virginia_state_96561.1_c322	GO:0000166
virginia_state_96561.1_c322	GO:0016301
virginia_state_96561.1_c322	GO:0009809
virginia_state_96561.1_c322	GO:0006406
virginia_state_96561.1_c322	GO:0003697
virginia_state_96561.1_c322	GO:0009507
virginia_state_96561.1_c322	GO:0046686
virginia_state_96561.1_c322	GO:0005634
virginia_state_96561.1_c322	EC:1.2.1.44
virginia_state_96561.1_c323	GO:0016020	ultraviolet-b-repressible protein
virginia_state_96561.1_c324	GO:0019941	protein
virginia_state_96561.1_c324	GO:0004842
virginia_state_96561.1_c324	GO:0051246
virginia_state_96561.1_c324	GO:0043687
virginia_state_96561.1_c324	EC:6.3.2.19
virginia_state_96561.1_c325	GO:0005730	small nuclear ribonucleoprotein g
virginia_state_96561.1_c325	GO:0003676
virginia_state_96561.1_c325	GO:0005732
virginia_state_96561.1_c326	GO:0007018	alpha tubulin 1
virginia_state_96561.1_c326	GO:0005525
virginia_state_96561.1_c326	GO:0051258
virginia_state_96561.1_c326	GO:0005198
virginia_state_96561.1_c326	GO:0003924
virginia_state_96561.1_c326	GO:0005874
virginia_state_96561.1_c326	EC:3.6.5.1
virginia_state_96561.1_c326	EC:3.6.5.2
virginia_state_96561.1_c326	EC:3.6.5.3
virginia_state_96561.1_c326	EC:3.6.5.4
virginia_state_96561.1_c328	GO:0005840	40s ribosomal protein
virginia_state_96561.1_c328	GO:0003735
virginia_state_96561.1_c328	GO:0006412
virginia_state_96561.1_c328	EC:3.6.5.3
virginia_state_96561.1_c330	GO:0006413	translation factor
virginia_state_96561.1_c330	GO:0003743
virginia_state_96561.1_c330	GO:0006417
virginia_state_96561.1_c331	GO:0004550	nucleoside diphosphate kinase
virginia_state_96561.1_c331	GO:0009585
virginia_state_96561.1_c331	GO:0006228
virginia_state_96561.1_c331	GO:0005524
virginia_state_96561.1_c331	GO:0000287
virginia_state_96561.1_c331	GO:0006183
virginia_state_96561.1_c331	GO:0006241
virginia_state_96561.1_c331	EC:2.7.4.6
virginia_state_96561.1_c333	GO:0003735	ribosomal protein
virginia_state_96561.1_c333	GO:0022625
virginia_state_96561.1_c333	GO:0006412
virginia_state_96561.1_c333	EC:3.6.5.3
virginia_state_96561.1_c334	GO:0005789	cytochrome b5
virginia_state_96561.1_c334	GO:0005792
virginia_state_96561.1_c334	GO:0020037
virginia_state_96561.1_c334	GO:0006810
virginia_state_96561.1_c334	GO:0016021
virginia_state_96561.1_c334	GO:0022900
virginia_state_96561.1_c335	GO:0020037	cytosolic ascorbate peroxidase
virginia_state_96561.1_c335	GO:0055114
virginia_state_96561.1_c335	GO:0016688
virginia_state_96561.1_c335	GO:0006979
virginia_state_96561.1_c335	EC:1.11.1.11
virginia_state_96561.1_c336	GO:0003735	40s ribosomal protein s15
virginia_state_96561.1_c336	GO:0015935
virginia_state_96561.1_c336	GO:0016020
virginia_state_96561.1_c336	GO:0006412
virginia_state_96561.1_c336	EC:3.6.5.3
virginia_state_96561.1_c337	GO:0010287	chlorophyll a-b binding protein 6a
virginia_state_96561.1_c337	GO:0030076
virginia_state_96561.1_c337	GO:0009768
virginia_state_96561.1_c337	GO:0009523
virginia_state_96561.1_c337	GO:0000287
virginia_state_96561.1_c337	GO:0018298
virginia_state_96561.1_c337	GO:0016168
virginia_state_96561.1_c337	GO:0016021
virginia_state_96561.1_c337	GO:0009522
virginia_state_96561.1_c337	GO:0009535
virginia_state_96561.1_c338	GO:0003735	40s ribosomal protein s25-1
virginia_state_96561.1_c338	GO:0022627
virginia_state_96561.1_c338	GO:0006412
virginia_state_96561.1_c338	EC:3.6.5.3
virginia_state_96561.1_c339	GO:0005525	adp-ribosylation factor
virginia_state_96561.1_c339	GO:0016787
virginia_state_96561.1_c339	GO:0006886
virginia_state_96561.1_c339	GO:0007264
virginia_state_96561.1_c339	GO:0005739
virginia_state_96561.1_c339	GO:0005215
virginia_state_96561.1_c340	GO:0005737	elongation factor 1-
virginia_state_96561.1_c340	GO:0003746
virginia_state_96561.1_c340	GO:0005525
virginia_state_96561.1_c340	GO:0006414
virginia_state_96561.1_c340	GO:0003924
virginia_state_96561.1_c340	EC:3.6.5.1
virginia_state_96561.1_c340	EC:3.6.5.2
virginia_state_96561.1_c340	EC:3.6.5.3
virginia_state_96561.1_c340	EC:3.6.5.4
virginia_state_96561.1_c342	GO:0032196	beta-lactamase
virginia_state_96561.1_c342	GO:0030655
virginia_state_96561.1_c342	GO:0046677
virginia_state_96561.1_c342	GO:0008800
virginia_state_96561.1_c342	EC:3.5.2.6
virginia_state_96561.1_c343	GO:0005840	60s ribosomal protein l21
virginia_state_96561.1_c343	GO:0003735
virginia_state_96561.1_c343	GO:0006412
virginia_state_96561.1_c343	GO:0005739
virginia_state_96561.1_c343	EC:3.6.5.3
virginia_state_96561.1_c344	GO:0006457	atp binding
virginia_state_96561.1_c344	GO:0051087
virginia_state_96561.1_c344	GO:0005524
virginia_state_96561.1_c344	GO:0009570
virginia_state_96561.1_c346	GO:0003746	elongation factor 1-
virginia_state_96561.1_c346	GO:0005853
virginia_state_96561.1_c346	GO:0006414
virginia_state_96561.1_c347	GO:0009617	PREDICTED: hypothetical protein [Vitis vinifera]
virginia_state_96561.1_c349	GO:0006606	small ras-like gtp-binding protein
virginia_state_96561.1_c349	GO:0005525
virginia_state_96561.1_c349	GO:0005515
virginia_state_96561.1_c349	GO:0007165
virginia_state_96561.1_c349	GO:0005634
virginia_state_96561.1_c349	GO:0003924
virginia_state_96561.1_c349	EC:3.6.5.1
virginia_state_96561.1_c349	EC:3.6.5.2
virginia_state_96561.1_c349	EC:3.6.5.3
virginia_state_96561.1_c349	EC:3.6.5.4
virginia_state_96561.1_c350	GO:0012505	erwinia induced protein 2
virginia_state_96561.1_c350	GO:0016020
virginia_state_96561.1_c350	GO:0016023
virginia_state_96561.1_c352	GO:0003899	protein
virginia_state_96561.1_c352	GO:0003677
virginia_state_96561.1_c352	GO:0045449
virginia_state_96561.1_c352	GO:0005634
virginia_state_96561.1_c352	GO:0008270
virginia_state_96561.1_c352	EC:2.7.7.6
virginia_state_96561.1_c353	GO:0005840	protein
virginia_state_96561.1_c353	GO:0005730
virginia_state_96561.1_c353	GO:0042254
virginia_state_96561.1_c355	GO:0020037	secretory peroxidase
virginia_state_96561.1_c355	GO:0055114
virginia_state_96561.1_c355	GO:0004601
virginia_state_96561.1_c355	GO:0009055
virginia_state_96561.1_c355	GO:0005509
virginia_state_96561.1_c355	GO:0006979
virginia_state_96561.1_c355	EC:1.11.1.7
virginia_state_96561.1_c356	GO:0005488	acyl carrier protein
virginia_state_96561.1_c356	GO:0008610
virginia_state_96561.1_c356	GO:0009536
virginia_state_96561.1_c357	GO:0005730	60s ribosomal protein l23
virginia_state_96561.1_c357	GO:0003735
virginia_state_96561.1_c357	GO:0009793
virginia_state_96561.1_c357	GO:0022625
virginia_state_96561.1_c357	GO:0006412
virginia_state_96561.1_c357	GO:0005739
virginia_state_96561.1_c357	EC:3.6.5.3
virginia_state_96561.1_c359	GO:0005524	ribulose bisphosphate carboxylase oxygenase activase chloroplast
virginia_state_96561.1_c359	GO:0009507
virginia_state_96561.1_c360	GO:0005840	60s ribosomal protein l21
virginia_state_96561.1_c360	GO:0003735
virginia_state_96561.1_c360	GO:0006412
virginia_state_96561.1_c360	GO:0005739
virginia_state_96561.1_c360	EC:3.6.5.3
virginia_state_96561.1_c361	GO:0000786	histone h2a
virginia_state_96561.1_c361	GO:0003677
virginia_state_96561.1_c361	GO:0006334
virginia_state_96561.1_c361	GO:0005634
virginia_state_96561.1_c363	GO:0006950	heat shock protein
virginia_state_96561.1_c364	GO:0006536	glutamate decarboxylase
virginia_state_96561.1_c364	GO:0030170
virginia_state_96561.1_c364	GO:0004351
virginia_state_96561.1_c364	GO:0009536
virginia_state_96561.1_c364	GO:0005516
virginia_state_96561.1_c364	EC:4.1.1.15
virginia_state_96561.1_c365	GO:0005856	actin
virginia_state_96561.1_c365	GO:0005737
virginia_state_96561.1_c365	GO:0005524
virginia_state_96561.1_c365	GO:0005515
virginia_state_96561.1_c366	GO:0016579	ubiquitin-conjugating enzyme e2-17 kda
virginia_state_96561.1_c366	GO:0019941
virginia_state_96561.1_c366	GO:0051246
virginia_state_96561.1_c366	GO:0019787
virginia_state_96561.1_c367	GO:0005737	malate dehydrogenase
virginia_state_96561.1_c367	GO:0008415
virginia_state_96561.1_c367	GO:0005488
virginia_state_96561.1_c367	GO:0030060
virginia_state_96561.1_c367	GO:0006108
virginia_state_96561.1_c367	GO:0055114
virginia_state_96561.1_c367	GO:0006099
virginia_state_96561.1_c367	GO:0006096
virginia_state_96561.1_c367	EC:1.1.1.37
virginia_state_96561.1_c368	GO:0005840	60s acidic ribosomal protein p1
virginia_state_96561.1_c368	GO:0003735
virginia_state_96561.1_c368	GO:0006414
virginia_state_96561.1_c369	GO:0030095	oxygen-evolving enhancer protein 2
virginia_state_96561.1_c369	GO:0019898
virginia_state_96561.1_c369	GO:0008266
virginia_state_96561.1_c369	GO:0019684
virginia_state_96561.1_c369	GO:0005509
virginia_state_96561.1_c369	GO:0042742
virginia_state_96561.1_c369	GO:0009941
virginia_state_96561.1_c369	GO:0009570
virginia_state_96561.1_c369	GO:0009654
virginia_state_96561.1_c369	GO:0009543
virginia_state_96561.1_c369	GO:0048046
virginia_state_96561.1_c370	GO:0016023	ml domain protein
virginia_state_96561.1_c370	GO:0005773
virginia_state_96561.1_c371	GO:0010287	psi type iii chlorophyll a b-binding protein
virginia_state_96561.1_c371	GO:0009765
virginia_state_96561.1_c371	GO:0030076
virginia_state_96561.1_c371	GO:0009523
virginia_state_96561.1_c371	GO:0000287
virginia_state_96561.1_c371	GO:0018298
virginia_state_96561.1_c371	GO:0016168
virginia_state_96561.1_c371	GO:0016021
virginia_state_96561.1_c371	GO:0009522
virginia_state_96561.1_c371	GO:0009535
virginia_state_96561.1_c371	GO:0005739
virginia_state_96561.1_c372	GO:0005840	40s ribosomal protein s19
virginia_state_96561.1_c372	GO:0003735
virginia_state_96561.1_c372	GO:0006412
virginia_state_96561.1_c372	EC:3.6.5.3
virginia_state_96561.1_c373	GO:0009765	light-harvesting complex ii protein lhcb3
virginia_state_96561.1_c373	GO:0030076
virginia_state_96561.1_c373	GO:0009523
virginia_state_96561.1_c373	GO:0000287
virginia_state_96561.1_c373	GO:0018298
virginia_state_96561.1_c373	GO:0016168
virginia_state_96561.1_c373	GO:0016021
virginia_state_96561.1_c373	GO:0009522
virginia_state_96561.1_c373	GO:0009535
virginia_state_96561.1_c373	GO:0005198
virginia_state_96561.1_c374	GO:0016023	qltg3-1
virginia_state_96561.1_c375	GO:0016023	cysteine proteinase 1 precursor
virginia_state_96561.1_c375	GO:0006508
virginia_state_96561.1_c375	GO:0004197
virginia_state_96561.1_c375	EC:3.4.22.0
virginia_state_96561.1_c376	GO:0000786	histone h3
virginia_state_96561.1_c376	GO:0003677
virginia_state_96561.1_c376	GO:0006334
virginia_state_96561.1_c376	GO:0005634
virginia_state_96561.1_c377	GO:0019941	protein
virginia_state_96561.1_c377	GO:0004842
virginia_state_96561.1_c377	GO:0051246
virginia_state_96561.1_c377	GO:0043687
virginia_state_96561.1_c377	EC:6.3.2.19
virginia_state_96561.1_c378	GO:0030170	protein
virginia_state_96561.1_c378	GO:0019458
virginia_state_96561.1_c378	GO:0018826
virginia_state_96561.1_c378	GO:0005829
virginia_state_96561.1_c378	EC:4.4.1.11
virginia_state_96561.1_c381	GO:0010287	chlorophyll a b-binding protein cp29
virginia_state_96561.1_c381	GO:0009765
virginia_state_96561.1_c381	GO:0030076
virginia_state_96561.1_c381	GO:0016168
virginia_state_96561.1_c381	GO:0009535
virginia_state_96561.1_c382	GO:0006950	heat shock protein
virginia_state_96561.1_c383	GO:0009536	ripening-related protein
virginia_state_96561.1_c384	GO:0016740	glutathione s-transferase
virginia_state_96561.1_c387	GO:0009522	psi reaction center subunit ii
virginia_state_96561.1_c387	GO:0005515
virginia_state_96561.1_c387	GO:0009536
virginia_state_96561.1_c388	GO:0009535	threonine endopeptidase
virginia_state_96561.1_c388	GO:0010287
virginia_state_96561.1_c388	GO:0009941
virginia_state_96561.1_c389	GO:0009414	histone h4
virginia_state_96561.1_c389	GO:0005773
virginia_state_96561.1_c389	GO:0000786
virginia_state_96561.1_c389	GO:0003677
virginia_state_96561.1_c389	GO:0006334
virginia_state_96561.1_c389	GO:0003779
virginia_state_96561.1_c389	GO:0005886
virginia_state_96561.1_c389	GO:0007010
virginia_state_96561.1_c389	GO:0009507
virginia_state_96561.1_c389	GO:0009579
virginia_state_96561.1_c389	GO:0005634
virginia_state_96561.1_c389	GO:0015629
virginia_state_96561.1_c389	GO:0005739
virginia_state_96561.1_c390	GO:0009543	photosystem i reaction center subunit n
virginia_state_96561.1_c390	GO:0009773
virginia_state_96561.1_c390	GO:0030093
virginia_state_96561.1_c390	GO:0005516
virginia_state_96561.1_c391	GO:0012505	cold shock protein-1
virginia_state_96561.1_c391	GO:0016023
virginia_state_96561.1_c392	GO:0009414	histone h4
virginia_state_96561.1_c392	GO:0005773
virginia_state_96561.1_c392	GO:0000786
virginia_state_96561.1_c392	GO:0003677
virginia_state_96561.1_c392	GO:0006334
virginia_state_96561.1_c392	GO:0003779
virginia_state_96561.1_c392	GO:0005886
virginia_state_96561.1_c392	GO:0007010
virginia_state_96561.1_c392	GO:0009507
virginia_state_96561.1_c392	GO:0009579
virginia_state_96561.1_c392	GO:0005634
virginia_state_96561.1_c392	GO:0015629
virginia_state_96561.1_c392	GO:0005739
virginia_state_96561.1_c396	GO:0005739	#NAME?
virginia_state_96561.1_c397	GO:0005618	adenylate translocator
virginia_state_96561.1_c397	GO:0005488
virginia_state_96561.1_c397	GO:0048767
virginia_state_96561.1_c397	GO:0005856
virginia_state_96561.1_c397	GO:0005730
virginia_state_96561.1_c397	GO:0016021
virginia_state_96561.1_c397	GO:0005743
virginia_state_96561.1_c397	GO:0015865
virginia_state_96561.1_c397	GO:0007010
virginia_state_96561.1_c397	GO:0005471
virginia_state_96561.1_c397	GO:0005200
virginia_state_96561.1_c397	GO:0009507
virginia_state_96561.1_c397	GO:0005773
virginia_state_96561.1_c397	GO:0005886
virginia_state_96561.1_c398	GO:0005529	lectin
virginia_state_96561.1_c401	GO:0005840	30s ribosomal protein s16
virginia_state_96561.1_c401	GO:0003735
virginia_state_96561.1_c401	GO:0042254
virginia_state_96561.1_c401	GO:0009507
virginia_state_96561.1_c401	GO:0006412
virginia_state_96561.1_c401	GO:0005739
virginia_state_96561.1_c401	EC:3.6.5.3
virginia_state_96561.1_c402	GO:0010287	chloroplast chlorophyll a b binding protein
virginia_state_96561.1_c402	GO:0009765
virginia_state_96561.1_c402	GO:0030076
virginia_state_96561.1_c402	GO:0016168
virginia_state_96561.1_c402	GO:0009535
virginia_state_96561.1_c403	GO:0009522	psi reaction center subunit iii
virginia_state_96561.1_c403	GO:0009536
virginia_state_96561.1_c404	GO:0005840	ubiquitin extension protein
virginia_state_96561.1_c404	GO:0006464
virginia_state_96561.1_c404	GO:0003735
virginia_state_96561.1_c404	GO:0005634
virginia_state_96561.1_c404	GO:0008270
virginia_state_96561.1_c404	GO:0006412
virginia_state_96561.1_c404	EC:3.6.5.3
virginia_state_96561.1_c405	GO:0009765	light-harvesting complex ii protein lhcb6
virginia_state_96561.1_c405	GO:0009523
virginia_state_96561.1_c405	GO:0018298
virginia_state_96561.1_c405	GO:0016168
virginia_state_96561.1_c405	GO:0016021
virginia_state_96561.1_c405	GO:0009507
virginia_state_96561.1_c406	GO:0005529	mannose-binding lectin precursor
virginia_state_96561.1_c408	GO:0005840	60s ribosomal protein l32
virginia_state_96561.1_c408	GO:0003735
virginia_state_96561.1_c408	GO:0006412
virginia_state_96561.1_c408	GO:0009536
virginia_state_96561.1_c408	EC:3.6.5.3
virginia_state_96561.1_c409	GO:0009782	chlorophyll binding protein
virginia_state_96561.1_c409	GO:0030076
virginia_state_96561.1_c409	GO:0009768
virginia_state_96561.1_c409	GO:0016168
virginia_state_96561.1_c409	GO:0009535
virginia_state_96561.1_c410	GO:0005634	glycine-rich rna-binding protein
virginia_state_96561.1_c410	GO:0000166
virginia_state_96561.1_c410	GO:0003723
virginia_state_96561.1_c411	GO:0000786	histone h3
virginia_state_96561.1_c411	GO:0003677
virginia_state_96561.1_c411	GO:0006334
virginia_state_96561.1_c411	GO:0005634
virginia_state_96561.1_c414	GO:0008270	carbonic anhydrase
virginia_state_96561.1_c414	GO:0009507
virginia_state_96561.1_c414	GO:0004089
virginia_state_96561.1_c414	GO:0015976
virginia_state_96561.1_c414	EC:4.2.1.1
virginia_state_96561.1_c415	GO:0005840	metallothionein-like protein type 2
virginia_state_96561.1_c415	GO:0046872
virginia_state_96561.1_c416	GO:0009269	late embryogenesis-abundant protein
virginia_state_96561.1_c417	GO:0006950	heat shock protein
virginia_state_96561.1_c418	GO:0005737	malate dehydrogenase
virginia_state_96561.1_c418	GO:0008415
virginia_state_96561.1_c418	GO:0005488
virginia_state_96561.1_c418	GO:0030060
virginia_state_96561.1_c418	GO:0006108
virginia_state_96561.1_c418	GO:0055114
virginia_state_96561.1_c418	GO:0006099
virginia_state_96561.1_c418	GO:0006096
virginia_state_96561.1_c418	EC:1.1.1.37
virginia_state_96561.1_c419	GO:0008865	fructokinase-2
virginia_state_96561.1_c419	GO:0005524
virginia_state_96561.1_c419	GO:0006014
virginia_state_96561.1_c419	GO:0004747
virginia_state_96561.1_c419	EC:2.7.1.4
virginia_state_96561.1_c419	EC:2.7.1.15
virginia_state_96561.1_c420	GO:0005576	endo-beta- -glucanase
virginia_state_96561.1_c420	GO:0030246
virginia_state_96561.1_c420	GO:0005975
virginia_state_96561.1_c420	GO:0008810
virginia_state_96561.1_c420	EC:3.2.1.4
virginia_state_96561.1_c422	GO:0030655	tem-116 beta-lactamase
virginia_state_96561.1_c422	GO:0046677
virginia_state_96561.1_c422	GO:0008800
virginia_state_96561.1_c422	EC:3.5.2.6
virginia_state_96561.1_c423	GO:0005730	60s ribosomal protein l2
virginia_state_96561.1_c423	GO:0005773
virginia_state_96561.1_c423	GO:0003735
virginia_state_96561.1_c423	GO:0005886
virginia_state_96561.1_c423	GO:0009793
virginia_state_96561.1_c423	GO:0022625
virginia_state_96561.1_c423	GO:0006412
virginia_state_96561.1_c423	EC:3.6.5.3
virginia_state_96561.1_c424	GO:0005730	ubiquitin fusion protein
virginia_state_96561.1_c424	GO:0003735
virginia_state_96561.1_c424	GO:0005515
virginia_state_96561.1_c424	GO:0016567
virginia_state_96561.1_c424	GO:0009793
virginia_state_96561.1_c424	GO:0022625
virginia_state_96561.1_c424	GO:0006412
virginia_state_96561.1_c424	EC:3.6.5.3
virginia_state_96561.1_c425	GO:0005840	60s acidic ribosomal protein
virginia_state_96561.1_c425	GO:0003735
virginia_state_96561.1_c425	GO:0006414
virginia_state_96561.1_c426	GO:0000786	histone h4
virginia_state_96561.1_c426	GO:0009414
virginia_state_96561.1_c426	GO:0005739
virginia_state_96561.1_c426	GO:0007010
virginia_state_96561.1_c426	GO:0003677
virginia_state_96561.1_c426	GO:0009579
virginia_state_96561.1_c426	GO:0003779
virginia_state_96561.1_c426	GO:0015629
virginia_state_96561.1_c426	GO:0006334
virginia_state_96561.1_c426	GO:0009507
virginia_state_96561.1_c426	GO:0005654
virginia_state_96561.1_c426	GO:0005773
virginia_state_96561.1_c426	GO:0048015
virginia_state_96561.1_c426	GO:0005886
virginia_state_96561.1_c428	GO:0019941	protein
virginia_state_96561.1_c428	GO:0051246
virginia_state_96561.1_c428	GO:0019787
virginia_state_96561.1_c428	GO:0043687
virginia_state_96561.1_c429	GO:0009765	chlorophyll a b binding protein
virginia_state_96561.1_c429	GO:0009523
virginia_state_96561.1_c429	GO:0000287
virginia_state_96561.1_c429	GO:0018298
virginia_state_96561.1_c429	GO:0016168
virginia_state_96561.1_c429	GO:0016021
virginia_state_96561.1_c429	GO:0009507
virginia_state_96561.1_c429	GO:0009522
virginia_state_96561.1_c430	GO:0005737	elongation factor 1-
virginia_state_96561.1_c430	GO:0003746
virginia_state_96561.1_c430	GO:0005525
virginia_state_96561.1_c430	GO:0006414
virginia_state_96561.1_c430	GO:0003924
virginia_state_96561.1_c430	EC:3.6.5.1
virginia_state_96561.1_c430	EC:3.6.5.2
virginia_state_96561.1_c430	EC:3.6.5.3
virginia_state_96561.1_c430	EC:3.6.5.4
virginia_state_96561.1_c432	GO:0016023	serine carboxylase ii-2
virginia_state_96561.1_c432	GO:0004185
virginia_state_96561.1_c432	GO:0006508
virginia_state_96561.1_c432	EC:3.4.16.0
virginia_state_96561.1_c433	GO:0006412	60s acidic ribosomal protein p1
virginia_state_96561.1_c433	GO:0005622
virginia_state_96561.1_c433	EC:3.6.5.3
virginia_state_96561.1_c434	GO:0020037	cytosolic ascorbate peroxidase
virginia_state_96561.1_c434	GO:0055114
virginia_state_96561.1_c434	GO:0016688
virginia_state_96561.1_c434	GO:0006979
virginia_state_96561.1_c434	EC:1.11.1.11
virginia_state_96561.1_c436	GO:0030170	glutamate decarboxylase
virginia_state_96561.1_c436	GO:0005516
virginia_state_96561.1_c436	GO:0006536
virginia_state_96561.1_c436	GO:0004351
virginia_state_96561.1_c436	EC:4.1.1.15
virginia_state_96561.1_c439	GO:0000786	histone 2
virginia_state_96561.1_c439	GO:0003677
virginia_state_96561.1_c439	GO:0006334
virginia_state_96561.1_c439	GO:0005634
virginia_state_96561.1_c440	GO:0006810	aquaporin
virginia_state_96561.1_c440	GO:0016021
virginia_state_96561.1_c440	GO:0005215
virginia_state_96561.1_c441	GO:0051903	glutathione-dependent formaldehyde dehydrogenase
virginia_state_96561.1_c441	GO:0006069
virginia_state_96561.1_c441	GO:0005777
virginia_state_96561.1_c441	GO:0046292
virginia_state_96561.1_c441	GO:0055114
virginia_state_96561.1_c441	GO:0010286
virginia_state_96561.1_c441	GO:0004022
virginia_state_96561.1_c441	GO:0008270
virginia_state_96561.1_c441	GO:0048316
virginia_state_96561.1_c441	GO:0080007
virginia_state_96561.1_c441	EC:1.1.1.284
virginia_state_96561.1_c441	EC:1.1.1.1
virginia_state_96561.1_c443	GO:0009695	allene oxide cyclase
virginia_state_96561.1_c443	GO:0046423
virginia_state_96561.1_c443	GO:0009507
virginia_state_96561.1_c443	EC:5.3.99.6
virginia_state_96561.1_c444	GO:0005730	60s ribosomal protein l23
virginia_state_96561.1_c444	GO:0003735
virginia_state_96561.1_c444	GO:0009793
virginia_state_96561.1_c444	GO:0022625
virginia_state_96561.1_c444	GO:0006412
virginia_state_96561.1_c444	GO:0005739
virginia_state_96561.1_c444	EC:3.6.5.3
[truncated: 19,775 more rows]

## Sheet: Peroxidase genes
Peroxidases
virginia_state_74509.9_c10391	GO:0009941	glutathione peroxidase
virginia_state_74509.9_c10901	GO:0009941	glutathione peroxidase
virginia_state_74509.9_c1101	GO:0020037	ascorbate peroxidase
virginia_state_74509.9_c11281	GO:0010118	ocp3 (overexpressor of cationic peroxidase 3) transcription factor
virginia_state_74509.9_c1237	GO:0004602	glutathione peroxidase
virginia_state_74509.9_c1250	GO:0020037	ascorbate peroxidase
virginia_state_74509.9_c130	GO:0020037	ascorbate peroxidase
virginia_state_74509.9_c14096	GO:0012505	acid phosphatase vanadium-dependent haloperoxidase related
virginia_state_74509.9_c14284	GO:0012505	acid phosphatase vanadium-dependent haloperoxidase related
virginia_state_74509.9_c167	GO:0005737	cytosolic ascorbate peroxidase
virginia_state_74509.9_c1928	GO:0005773	ascorbate peroxidase
virginia_state_74509.9_c1985	GO:0006979	peroxidase 12
virginia_state_74509.9_c2046	GO:0055114	glutathione peroxidase
virginia_state_74509.9_c2225	GO:0009533	thylakoid-bound ascorbate peroxidase
virginia_state_74509.9_c2294	GO:0020037	peroxidase atp13a
virginia_state_74509.9_c289	GO:0020037	ascorbate peroxidase
virginia_state_74509.9_c291	GO:0020037	peroxisomal ascorbate peroxidase
virginia_state_74509.9_c3148	GO:0020037	secretory peroxidase
virginia_state_74509.9_c330	GO:0020037	cytosolic ascorbate peroxidase
virginia_state_74509.9_c3496	GO:0020037	ascorbate peroxidase
virginia_state_74509.9_c3645	GO:0005773	l-ascorbate peroxidase
virginia_state_74509.9_c3847	GO:0042744	peroxidase 52
virginia_state_74509.9_c5373	GO:0046872	peroxidase 47
virginia_state_74509.9_c9176	GO:0020037	cationic peroxidase
	Total	39	310
		38	328
		32	87-01091
