# Supplementary material for: Generation and analysis of expressed sequence tags (ESTs) for marker development in yam (Dioscorea alata L.)
Source: BMC Genomics. 2011 Feb 9;12:100. doi: 10.1186/1471-2164-12-100 (PMC3047301; doi:10.1186/1471-2164-12-100)
Supplement: Additional file 2 — Yam sequences annotated using Mercator tool of MapMan database. Yam ESTs for three libraries with MapMan annotations were presented in sheet 1, Mapping file generated from Mercator tool with Bin Codes for each yam EST matching to specific genes on sheet 2 and unique Bin IDs identified in each library related to anthracnose were listed on sheet 3 of the file. [file 1471-2164-12-100-S2.XLS]

## Sheet: MapMan Annotation
Additional file 2. Yam sequences annotated using Mercator tool of MapMan database.
TDa 95-310
Bin ID	Annotation	Probe ID	Description
1.3.2	PS.calvin cyle.rubisco small subunit	virginia_state_74509_9_c1_2960	moderately similar to ( 251)AT5G38410| Symbols: | ribulose bisphosphate carboxylase small chain 3B / RuBisCO small subunit 3B (RBCS-3B) (ATS3B) | chr5:15394731-15395536 REVERSEmoderately similar to ( 253)RBS_LACSA no original description
1.1.1.01	PS.lightreaction.photosystem II.LHC-II	virginia_state_74509_9_c10_682	moderately similar to ( 497)AT2G05100| Symbols: LHCB2.3, LHCB2, LHCB2.1 | LHCB2.1 (Photosystem II light harvesting complex gene 2.1); chlorophyll binding | chr2:1823446-1824328 REVERSEhighly similar to ( 503)CB23_TOBAC no original description
20.2.1	stress.abiotic.heat	virginia_state_74509_9_c100_275	weakly similar to ( 150)AT5G12030| Symbols: HSP17.6, AT-HSP17.6A | AT-HSP17.6A (Arabidopsis thaliana heat shock protein 17.6A) | chr5:3884215-3884685 REVERSEweakly similar to ( 186)HSP21_SOYBN no original description
19.011	tetrapyrrole synthesis.magnesium protoporphyrin IX methyltransferase	virginia_state_74509_9_c1000_47	moderately similar to ( 292)AT4G25080| Symbols: CHLM | CHLM (MAGNESIUM-PROTOPORPHYRIN IX METHYLTRANSFERASE) | chr4:12877226-12878138 FORWARD no original description
35.2	not assigned.unknown	virginia_state_74509_9_c10000_3	no original description
35.2	not assigned.unknown	virginia_state_74509_9_c10001_3	no original description
35.2	not assigned.unknown	virginia_state_74509_9_c10002_2	no original description
33.99	development.unspecified	virginia_state_74509_9_c10003_2	very weakly similar to (95.1)AT2G20330| Symbols: | transducin family protein / WD-40 repeat family protein | chr2:8779969-8782599 REVERSE no original description
34.16	transport.ABC transporters and multidrug resistance systems	virginia_state_74509_9_c10004_5	moderately similar to ( 365)AT1G71810| Symbols: | ABC1 family protein | chr1:27006264-27011626 REVERSE no original description
35.2	not assigned.unknown	virginia_state_74509_9_c10005_2	very weakly similar to ( 100)AT1G66080| Symbols: | similar to hypothetical protein [Vitis vinifera] (GB:CAN77663.1); contains InterPro domain Protein of unknown function DUF775 (InterPro:IPR008493) | chr1:24604019-24604690 REVERSE no original description
35.2	not assigned.unknown	virginia_state_74509_9_c10006_5	weakly similar to ( 179)AT5G20090| Symbols: | similar to unknown protein [Arabidopsis thaliana] (TAIR:AT4G14695.1); similar to unknown protein [Arabidopsis thaliana] (TAIR:AT4G22310.1); similar to unnamed protein product [Vitis vinifera] (GB:CAO68262.1); similar to hypothetical protein [Vitis vinifera] (GB:CAN75662.1); contains InterPro domain Protein of unknown function UPF0041 (InterPro:IPR0053…
35.2	not assigned.unknown	virginia_state_74509_9_c10007_3	no original description
35.2	not assigned.unknown	virginia_state_74509_9_c10008_3	weakly similar to ( 145)AT2G32170| Symbols: | similar to unknown protein [Arabidopsis thaliana] (TAIR:AT2G32160.2); similar to unknown protein [Arabidopsis thaliana] (TAIR:AT2G32160.3); similar to unnamed protein product [Vitis vinifera] (GB:CAO64660.1); contains InterPro domain N2227-like (InterPro:IPR012901) | chr2:13673553-13678001 FORWARD no original description
35.2	not assigned.unknown	virginia_state_74509_9_c10009_3	no original description
35.2	not assigned.unknown	virginia_state_74509_9_c1001_35	weakly similar to ( 121)AT4G32870| Symbols: | similar to unknown protein [Arabidopsis thaliana] (TAIR:AT2G25770.2); similar to unknown protein [Arabidopsis thaliana] (TAIR:AT2G25770.1); similar to unknown [Populus trichocarpa x Populus deltoides] (GB:ABK96434.1); contains domain SSF55961 (SSF55961) | chr4:15862172-15862645 FORWARD no original description
35.2	not assigned.unknown	virginia_state_74509_9_c10010_2	no original description
35.2	not assigned.unknown	virginia_state_74509_9_c10011_2	no original description
35.2	not assigned.unknown	virginia_state_74509_9_c10012_2	no original description
35.2	not assigned.unknown	virginia_state_74509_9_c10013_2	no original description
35.2	not assigned.unknown	virginia_state_74509_9_c10014_2	no original description
35.2	not assigned.unknown	virginia_state_74509_9_c10015_2	no original description
35.2	not assigned.unknown	virginia_state_74509_9_c10016_2	no original description
35.2	not assigned.unknown	virginia_state_74509_9_c10017_2	no original description
35.2	not assigned.unknown	virginia_state_74509_9_c10018_2	no original description
35.2	not assigned.unknown	virginia_state_74509_9_c10019_2	no original description
29.2.4	protein.synthesis.elongation	virginia_state_74509_9_c1002_15	moderately similar to ( 231)AT1G56070| Symbols: AT1G56075.1, LOS1 | LOS1 (Low expression of osmotically responsive genes 1); translation elongation factor/ translation factor, nucleic acid binding | chr1:20971910-20974742 REVERSEmoderately similar to ( 234)EF2_BETVU no original description
20.1	stress.biotic	virginia_state_74509_9_c10020_3	weakly similar to ( 108)AT2G15220| Symbols: | secretory protein, putative | chr2:6615771-6616448 FORWARD no original description
35.2	not assigned.unknown	virginia_state_74509_9_c10021_4	no original description
35.2	not assigned.unknown	virginia_state_74509_9_c10022_3	no original description
29.4	protein.postranslational modification	virginia_state_74509_9_c10023_3	weakly similar to ( 103)AT2G43850| Symbols: | ankyrin protein kinase, putative (APK1) | chr2:18166594-18169061 REVERSE no original description
23.2	nucleotide metabolism.degradation	virginia_state_74509_9_c10024_4	weakly similar to ( 102)AT3G17810| Symbols: | dihydroorotate dehydrogenase family protein / dihydroorotate oxidase family protein | chr3:6094285-6096295 FORWARD no original description
35.2	not assigned.unknown	virginia_state_74509_9_c10025_4	no original description
35.2	not assigned.unknown	virginia_state_74509_9_c10026_3	very weakly similar to (85.1)AT5G58160| Symbols: | actin binding | chr5:23551169-23556691 FORWARD no original description
35.2	not assigned.unknown	virginia_state_74509_9_c10027_3	no original description
35.2	not assigned.unknown	virginia_state_74509_9_c10028_3	very weakly similar to (84.0)AT5G21990| Symbols: | tetratricopeptide repeat (TPR)-containing protein | chr5:7273398-7276321 FORWARD no original description
35.2	not assigned.unknown	virginia_state_74509_9_c10029_2	no original description
29.5.11.20	protein.degradation.ubiquitin.proteasom	virginia_state_74509_9_c1003_62	highly similar to ( 573)AT2G27600| Symbols: SKD1, VPS4 | SKD1/VPS4; ATP binding | chr2:11788303-11790807 FORWARDweakly similar to ( 165)CDC48_CAPAN no original description
29.5.9	protein.degradation.AAA type	virginia_state_74509_9_c1003_62	highly similar to ( 573)AT2G27600| Symbols: SKD1, VPS4 | SKD1/VPS4; ATP binding | chr2:11788303-11790807 FORWARDweakly similar to ( 165)CDC48_CAPAN no original description
35.2	not assigned.unknown	virginia_state_74509_9_c10030_3	no original description
35.2	not assigned.unknown	virginia_state_74509_9_c10031_3	no original description
35.2	not assigned.unknown	virginia_state_74509_9_c10032_4	no original description
35.2	not assigned.unknown	virginia_state_74509_9_c10033_4	no original description
29.1.021	protein.aa activation.histidine-tRNA ligase	virginia_state_74509_9_c10034_3	weakly similar to ( 136)AT3G02760| Symbols: | histidyl-tRNA synthetase, putative / histidine--tRNA ligase, putative | chr3:597595-599445 REVERSEweakly similar to ( 158)SYH_ORYSA no original description
26.17	misc.dynamin	virginia_state_74509_9_c10035_3	weakly similar to ( 105)AT1G10290| Symbols: DRP2A, ADL6 | ADL6 (DYNAMIN-LIKE PROTEIN 6) | chr1:3370776-3377122 FORWARD no original description
35.2	not assigned.unknown	virginia_state_74509_9_c10036_2	no original description
35.2	not assigned.unknown	virginia_state_74509_9_c10037_3	no original description
35.2	not assigned.unknown	virginia_state_74509_9_c10038_2	no original description
35.2	not assigned.unknown	virginia_state_74509_9_c10039_2	no original description
27.3.3	RNA.regulation of transcription.AP2/EREBP, APETALA2/Ethylene-responsive element binding protein family	virginia_state_74509_9_c1004_65	moderately similar to ( 315)AT1G13260| Symbols: RAV1 | RAV1 (Related to ABI3/VP1 1); DNA binding / transcription factor | chr1:4542383-4543417 FORWARD no original description
35.2	not assigned.unknown	virginia_state_74509_9_c10040_2	no original description
27.1.19	RNA.processing.ribonucleases	virginia_state_74509_9_c10041_2	very weakly similar to (84.0)AT3G44260| Symbols: | CCR4-NOT transcription complex protein, putative | chr3:15963200-15964042 REVERSE no original description
35.2	not assigned.unknown	virginia_state_74509_9_c10042_2	no original description
35.2	not assigned.unknown	virginia_state_74509_9_c10043_3	no original description
20.2.1	stress.abiotic.heat	virginia_state_74509_9_c10044_3	weakly similar to ( 128)AT2G04030| Symbols: EMB1956, CR88 | CR88 (EMBRYO DEFECTIVE 1956); ATP binding | chr2:1281980-1285906 FORWARD no original description
16.8.2	secondary metabolism.flavonoids.chalcones	virginia_state_74509_9_c10045_3	weakly similar to ( 131)AT5G13930| Symbols: CHS, TT4, ATCHS | ATCHS/CHS/TT4 (CHALCONE SYNTHASE); naringenin-chalcone synthase | chr5:4488764-4490037 FORWARDweakly similar to ( 136)CHS1_CITSI no original description
27.3.60	RNA.regulation of transcription.NIN-like bZIP-related family	virginia_state_74509_9_c10046_3	weakly similar to ( 115)AT2G43500| Symbols: | RWP-RK domain-containing protein | chr2:18069792-18073527 FORWARD no original description
35.2	not assigned.unknown	virginia_state_74509_9_c10047_2	no original description
33.99	development.unspecified	virginia_state_74509_9_c10048_2	weakly similar to ( 133)AT5G66240| Symbols: | transducin family protein / WD-40 repeat family protein | chr5:26483574-26485427 FORWARD no original description
35.2	not assigned.unknown	virginia_state_74509_9_c10049_3	no original description
20.2.1	stress.abiotic.heat	virginia_state_74509_9_c1005_3	weakly similar to ( 115)AT5G02500| Symbols: HSP70-1, AT-HSC70-1, HSC70, HSC70-1 | HSC70-1 (heat shock cognate 70 kDa protein 1); ATP binding | chr5:554053-556332 REVERSEweakly similar to ( 114)HSP7E_SPIOL no original description
35.2	not assigned.unknown	virginia_state_74509_9_c10050_3	no original description
35.2	not assigned.unknown	virginia_state_74509_9_c10051_2	no original description
35.2	not assigned.unknown	virginia_state_74509_9_c10052_2	no original description
35.2	not assigned.unknown	virginia_state_74509_9_c10053_3	no original description
35.2	not assigned.unknown	virginia_state_74509_9_c10054_2	no original description
35.2	not assigned.unknown	virginia_state_74509_9_c10055_2	no original description
35.2	not assigned.unknown	virginia_state_74509_9_c10056_2	no original description
35.2	not assigned.unknown	virginia_state_74509_9_c10057_2	no original description
35.2	not assigned.unknown	virginia_state_74509_9_c10058_3	no original description
35.2	not assigned.unknown	virginia_state_74509_9_c10059_4	no original description
35.2	not assigned.unknown	virginia_state_74509_9_c1006_51	moderately similar to ( 265)AT2G40600| Symbols: | appr-1-p processing enzyme family protein | chr2:16954090-16955615 REVERSE no original description
35.2	not assigned.unknown	virginia_state_74509_9_c10060_2	no original description
35.2	not assigned.unknown	virginia_state_74509_9_c10061_3	no original description
35.2	not assigned.unknown	virginia_state_74509_9_c10062_3	no original description
16.8.3	secondary metabolism.flavonoids.dihydroflavonols	virginia_state_74509_9_c10063_3	very weakly similar to (80.9)AT4G16330| Symbols: | oxidoreductase, 2OG-Fe(II) oxygenase family protein | chr4:9226315-9227252 REVERSE no original description
16.1.1.03	secondary metabolism.isoprenoids.non-mevalonate pathway.CMS	virginia_state_74509_9_c10064_3	moderately similar to ( 209)AT2G02500| Symbols: ATMEPCT, MCT, ISPD | ISPD (2-C-METHYL-D-ERYTHRITOL 4-PHOSPHATE CYTIDYLTRANSFERASE) | chr2:671053-673123 REVERSE no original description
35.2	not assigned.unknown	virginia_state_74509_9_c10065_3	no original description
35.2	not assigned.unknown	virginia_state_74509_9_c10066_2	no original description
10.2	cell wall.cellulose synthesis	virginia_state_74509_9_c10067_2	weakly similar to ( 125)AT5G22740| Symbols: CSLA02, ATCSLA2, ATCSLA02 | ATCSLA02 (Cellulose synthase-like A2); transferase, transferring glycosyl groups | chr5:7555382-7559869 REVERSE no original description
35.2	not assigned.unknown	virginia_state_74509_9_c10068_2	no original description
29.4	protein.postranslational modification	virginia_state_74509_9_c10069_4	moderately similar to ( 201)AT4G38470| Symbols: | protein kinase family protein | chr4:17999426-18003545 FORWARD no original description
21.6	redox.dismutases and catalases	virginia_state_74509_9_c1007_14	moderately similar to ( 229)AT1G08830| Symbols: CSD1 | CSD1 (COPPER/ZINC SUPEROXIDE DISMUTASE 1) | chr1:2827703-2829056 FORWARDmoderately similar to ( 228)SODC1_MESCR no original description
35.2	not assigned.unknown	virginia_state_74509_9_c10070_2	no original description
35.2	not assigned.unknown	virginia_state_74509_9_c10071_2	no original description
35.2	not assigned.unknown	virginia_state_74509_9_c10072_2	weakly similar to ( 125)AT3G25470| Symbols: | bacterial hemolysin-related | chr3:9234276-9236259 FORWARD no original description
34.99	transport.misc	virginia_state_74509_9_c10073_2	very weakly similar to (85.9)AT1G20925| Symbols: | auxin efflux carrier family protein | chr1:7290601-7292496 FORWARD no original description
35.2	not assigned.unknown	virginia_state_74509_9_c10074_2	no original description
35.2	not assigned.unknown	virginia_state_74509_9_c10075_2	no original description
35.2	not assigned.unknown	virginia_state_74509_9_c10076_3	no original description
35.2	not assigned.unknown	virginia_state_74509_9_c10077_2	no original description
35.2	not assigned.unknown	virginia_state_74509_9_c10078_2	no original description
35.2	not assigned.unknown	virginia_state_74509_9_c10079_2	no original description
21.1	redox.thioredoxin	virginia_state_74509_9_c1008_56	highly similar to ( 644)AT1G04980| Symbols: ATPDIL2-2 | ATPDIL2-2 (PDI-LIKE 2-2); thiol-disulfide exchange intermediate | chr1:1413868-1416119 REVERSEweakly similar to ( 142)PDIA6_MEDSA no original description
35.2	not assigned.unknown	virginia_state_74509_9_c10080_2	no original description
35.2	not assigned.unknown	virginia_state_74509_9_c10081_3	weakly similar to ( 105)AT5G11560| Symbols: | catalytic | chr5:3709735-3713995 REVERSE no original description
34.3	transport.amino acids	virginia_state_74509_9_c10082_3	weakly similar to ( 112)AT2G39130| Symbols: | amino acid transporter family protein | chr2:16330249-16333822 REVERSE no original description
35.2	not assigned.unknown	virginia_state_74509_9_c10083_3	no original description
35.2	not assigned.unknown	virginia_state_74509_9_c10084_3	no original description
35.2	not assigned.unknown	virginia_state_74509_9_c10085_3	no original description
35.2	not assigned.unknown	virginia_state_74509_9_c10086_3	no original description
35.2	not assigned.unknown	virginia_state_74509_9_c10087_2	no original description
35.2	not assigned.unknown	virginia_state_74509_9_c10088_2	no original description
10.6.3	cell wall.degradation.pectate lyases and polygalacturonases	virginia_state_74509_9_c10089_2	weakly similar to ( 127)AT3G62110| Symbols: | glycoside hydrolase family 28 protein / polygalacturonase (pectinase) family protein | chr3:23008288-23010478 REVERSE no original description
33.99	development.unspecified	virginia_state_74509_9_c1009_46	moderately similar to ( 353)AT4G01080| Symbols: | similar to unknown protein [Arabidopsis thaliana] (TAIR:AT1G01430.1); similar to unknown protein Cr17 [Brassica napus] (GB:AAX51387.1); contains InterPro domain Protein of unknown function DUF231, plant (InterPro:IPR004253) | chr4:466626-468275 REVERSE no original description
35.2	not assigned.unknown	virginia_state_74509_9_c10090_2	no original description
35.2	not assigned.unknown	virginia_state_74509_9_c10091_2	no original description
35.2	not assigned.unknown	virginia_state_74509_9_c10092_2	no original description
35.2	not assigned.unknown	virginia_state_74509_9_c10093_2	no original description
35.2	not assigned.unknown	virginia_state_74509_9_c10094_3	no original description
10.8.02	cell wall.pectin*esterases.acetyl esterase	virginia_state_74509_9_c10095_2	weakly similar to ( 102)AT1G57590| Symbols: | carboxylesterase | chr1:21331123-21333372 REVERSE no original description
35.2	not assigned.unknown	virginia_state_74509_9_c10096_4	no original description
35.2	not assigned.unknown	virginia_state_74509_9_c10097_3	no original description
35.2	not assigned.unknown	virginia_state_74509_9_c10098_2	no original description
35.2	not assigned.unknown	virginia_state_74509_9_c10099_3	no original description
1.1.2.01	PS.lightreaction.photosystem I.LHC-I	virginia_state_74509_9_c101_95	weakly similar to ( 112)AT1G61520| Symbols: LHCA3 | LHCA3 (Photosystem I light harvesting complex gene 3) | chr1:22704158-22704814 FORWARD no original description
29.5.7	protein.degradation.metalloprotease	virginia_state_74509_9_c1010_14	moderately similar to ( 274)AT1G50250| Symbols: FTSH1 | FTSH1 (FtsH protease 1); ATP-dependent peptidase/ ATPase/ metallopeptidase | chr1:18618066-18620598 REVERSEmoderately similar to ( 271)FTSH_ORYSA no original description
35.2	not assigned.unknown	virginia_state_74509_9_c10100_3	no original description
35.2	not assigned.unknown	virginia_state_74509_9_c10101_3	very weakly similar to (84.3)AT1G14710| Symbols: | hydroxyproline-rich glycoprotein family protein | chr1:5062163-5064692 REVERSE no original description
35.2	not assigned.unknown	virginia_state_74509_9_c10102_2	no original description
13.1.4.1	amino acid metabolism.synthesis.branched chain group.common	virginia_state_74509_9_c10103_3	weakly similar to ( 167)AT3G58610| Symbols: | ketol-acid reductoisomerase | chr3:21682538-21685616 FORWARDweakly similar to ( 167)ILV5_PEA no original description
35.2	not assigned.unknown	virginia_state_74509_9_c10104_2	no original description
27.1.2	RNA.processing.RNA helicase	virginia_state_74509_9_c10105_2	weakly similar to ( 143)AT2G33730| Symbols: | DEAD box RNA helicase, putative | chr2:14272755-14274956 REVERSE no original description
35.2	not assigned.unknown	virginia_state_74509_9_c10106_2	no original description
35.2	not assigned.unknown	virginia_state_74509_9_c10107_2	no original description
35.2	not assigned.unknown	virginia_state_74509_9_c10108_2	no original description
35.2	not assigned.unknown	virginia_state_74509_9_c10109_2	no original description
35.2	not assigned.unknown	virginia_state_74509_9_c1011_33	no original description
35.2	not assigned.unknown	virginia_state_74509_9_c10110_2	weakly similar to ( 102)AT5G44250| Symbols: | similar to unknown protein [Arabidopsis thaliana] (TAIR:AT2G15695.1); similar to unnamed protein product [Vitis vinifera] (GB:CAO61325.1); contains InterPro domain Protein of unknown function DUF829, eukaryotic (InterPro:IPR008547) | chr5:17841103-17842380 REVERSE no original description
35.2	not assigned.unknown	virginia_state_74509_9_c10111_2	no original description
35.2	not assigned.unknown	virginia_state_74509_9_c10112_3	very weakly similar to (91.7)AT4G24220| Symbols: AWI31, VEP1 | VEP1 (VEIN PATTERNING 1); binding / catalytic | chr4:12565229-12566484 FORWARD no original description
35.2	not assigned.unknown	virginia_state_74509_9_c10113_2	no original description
29.5.9	protein.degradation.AAA type	virginia_state_74509_9_c10114_4	weakly similar to ( 122)AT2G45500| Symbols: | similar to ATPase [Arabidopsis thaliana] (TAIR:AT3G27120.1); similar to Tobacco mosaic virus helicase domain-binding protein [Nicotiana tabacum] (GB:AAL25088.1); contains InterPro domain AAA ATPase, conserved site; (InterPro:IPR003960); contains InterPro domain MIT (InterPro:IPR007330); contains InterPro domain AAA+ ATPase, core; (InterPro:IPR003593);…
35.2	not assigned.unknown	virginia_state_74509_9_c10115_3	no original description
35.2	not assigned.unknown	virginia_state_74509_9_c10116_2	no original description
20.2.3	stress.abiotic.drought/salt	virginia_state_74509_9_c10117_3	moderately similar to ( 224)AT3G51070| Symbols: | dehydration-responsive protein-related | chr3:18980048-18983271 FORWARD no original description
29.5.11.4.3.2	protein.degradation.ubiquitin.E3.SCF.FBOX	virginia_state_74509_9_c10118_4	very weakly similar to (82.4)AT1G27420| Symbols: | kelch repeat-containing F-box family protein | chr1:9519095-9520507 FORWARD no original description
35.2	not assigned.unknown	virginia_state_74509_9_c10119_5	no original description
29.2.1.2.1.03	protein.synthesis.ribosomal protein.eukaryotic.40S subunit.S3	virginia_state_74509_9_c1012_37	moderately similar to ( 399)AT5G35530| Symbols: | 40S ribosomal protein S3 (RPS3C) | chr5:13727585-13729422 REVERSE no original description
30.5	signalling.G-proteins	virginia_state_74509_9_c10120_3	weakly similar to ( 161)AT4G02080| Symbols: ATSARA1C, ATSAR2, ASAR1 | ASAR1 (Arabidopsis thaliana secretion-associated RAS super family 2); GTP binding | chr4:921554-922547 FORWARDweakly similar to ( 157)SAR1A_BRACM no original description
35.2	not assigned.unknown	virginia_state_74509_9_c10121_2	no original description
35.2	not assigned.unknown	virginia_state_74509_9_c10122_2	no original description
35.2	not assigned.unknown	virginia_state_74509_9_c10123_2	no original description
35.2	not assigned.unknown	virginia_state_74509_9_c10124_2	no original description
35.2	not assigned.unknown	virginia_state_74509_9_c10125_2	no original description
35.2	not assigned.unknown	virginia_state_74509_9_c10126_2	no original description
23.1.1.03	nucleotide metabolism.synthesis.pyrimidine.dihydroorotase	virginia_state_74509_9_c10127_2	weakly similar to ( 108)AT4G22930| Symbols: DHOASE, PYR4 | PYR4 (PYRIMIDIN 4); dihydroorotase | chr4:12019326-12021211 FORWARD no original description
35.2	not assigned.unknown	virginia_state_74509_9_c10128_2	no original description
35.2	not assigned.unknown	virginia_state_74509_9_c10129_2	no original description
35.2	not assigned.unknown	virginia_state_74509_9_c1013_9	no original description
29.3.99	protein.targeting.unknown	virginia_state_74509_9_c10130_3	very weakly similar to (83.2)AT5G51220| Symbols: | ubiquinol-cytochrome C chaperone family protein | chr5:20838631-20840351 REVERSE no original description
35.2	not assigned.unknown	virginia_state_74509_9_c10131_2	very weakly similar to (97.8)AT2G03800| Symbols: GEK1 | GEK1 (GEKO1) | chr2:1156779-1158692 FORWARD no original description
27.3.99	RNA.regulation of transcription.unclassified	virginia_state_74509_9_c10132_4	very weakly similar to (85.1)AT3G12680| Symbols: HUA1 | HUA1 (ENHANCER OF AG-4 1) | chr3:4025283-4029006 REVERSE no original description
27.4	RNA.RNA binding	virginia_state_74509_9_c10133_3	weakly similar to ( 112)AT3G52380| Symbols: PDE322, CP33 | CP33 (PIGMENT DEFECTIVE 322); RNA binding | chr3:19432597-19433833 FORWARDweakly similar to ( 107)ROC5_NICSY no original description
35.2	not assigned.unknown	virginia_state_74509_9_c10134_3	no original description
35.2	not assigned.unknown	virginia_state_74509_9_c10135_2	no original description
35.2	not assigned.unknown	virginia_state_74509_9_c10136_2	no original description
35.2	not assigned.unknown	virginia_state_74509_9_c10137_2	no original description
35.2	not assigned.unknown	virginia_state_74509_9_c10138_2	no original description
35.2	not assigned.unknown	virginia_state_74509_9_c10139_2	no original description
30.11	signalling.light	virginia_state_74509_9_c1014_64	moderately similar to ( 414)AT3G18890| Symbols: | binding / catalytic/ coenzyme binding | chr3:6511175-6514735 FORWARD no original description
35.2	not assigned.unknown	virginia_state_74509_9_c10140_2	no original description
35.2	not assigned.unknown	virginia_state_74509_9_c10141_2	no original description
35.2	not assigned.unknown	virginia_state_74509_9_c10142_2	no original description
35.2	not assigned.unknown	virginia_state_74509_9_c10143_2	no original description
35.2	not assigned.unknown	virginia_state_74509_9_c10144_2	no original description
29.5.5	protein.degradation.serine protease	virginia_state_74509_9_c10145_2	weakly similar to ( 149)AT2G47940| Symbols: DEGP2 | DEGP2 (DEGP PROTEASE 2) | chr2:19625442-19629234 REVERSE no original description
35.2	not assigned.unknown	virginia_state_74509_9_c10146_2	no original description
35.2	not assigned.unknown	virginia_state_74509_9_c10147_2	no original description
35.2	not assigned.unknown	virginia_state_74509_9_c10148_4	weakly similar to ( 151)AT4G01660| Symbols: ATATH10, ABC1At | ABC1At (ARABIDOPSIS THALIANA ABC TRANSPORTER 1) | chr4:708652-711095 FORWARD no original description
27.3.19	RNA.regulation of transcription.EIN3-like(EIL) transcription factor family	virginia_state_74509_9_c10149_3	weakly similar to ( 108)AT2G27050| Symbols: EIL1 | EIL1 (ETHYLENE-INSENSITIVE3-LIKE 1); transcription factor | chr2:11553392-11555146 FORWARD no original description
29.6	protein.folding	virginia_state_74509_9_c1015_58	moderately similar to ( 292)AT5G17710| Symbols: EMB1241 | EMB1241 (EMBRYO DEFECTIVE 1241); adenyl-nucleotide exchange factor/ chaperone binding / protein binding / protein homodimerization | chr5:5839562-5841641 REVERSE no original description
8.1.3	TCA / org. transformation.TCA.aconitase	virginia_state_74509_9_c10150_4	moderately similar to ( 310)AT4G35830| Symbols: | aconitate hydratase, cytoplasmic / citrate hydro-lyase / aconitase (ACO) | chr4:16973011-16977282 REVERSEmoderately similar to ( 328)ACOC_ORYSA no original description
16.8.4	secondary metabolism.flavonoids.flavonols	virginia_state_74509_9_c10151_3	weakly similar to ( 110)AT5G08640| Symbols: FLS | FLS (FLAVONOL SYNTHASE) | chr5:2804010-2805176 FORWARDweakly similar to ( 109)FLS_SOLTU no original description
35.2	not assigned.unknown	virginia_state_74509_9_c10152_3	no original description
29.3.1	protein.targeting.nucleus	virginia_state_74509_9_c10153_2	weakly similar to ( 115)AT5G17020| Symbols: ATCRM1, ATXPO1, XPO1, XPO1A | XPO1A (exportin 1A); protein transporter | chr5:5594907-5602470 FORWARD no original description
35.2	not assigned.unknown	virginia_state_74509_9_c10154_3	moderately similar to ( 217)AT5G25970| Symbols: | similar to unknown protein [Arabidopsis thaliana] (TAIR:AT5G11730.1); similar to unnamed protein product [Vitis vinifera] (GB:CAO43773.1); similar to hypothetical protein [Vitis vinifera] (GB:CAN70606.1); contains InterPro domain Protein of unknown function DUF266, plant (InterPro:IPR004949) | chr5:9066700-9067977 FORWARD no original description
35.2	not assigned.unknown	virginia_state_74509_9_c10155_3	no original description
35.2	not assigned.unknown	virginia_state_74509_9_c10156_2	no original description
35.2	not assigned.unknown	virginia_state_74509_9_c10157_2	no original description
35.2	not assigned.unknown	virginia_state_74509_9_c10158_2	no original description
8.1.6	TCA / org. transformation.TCA.succinyl-CoA ligase	virginia_state_74509_9_c10159_2	weakly similar to ( 153)AT2G20420| Symbols: | succinyl-CoA ligase (GDP-forming) beta-chain, mitochondrial, putative / succinyl-CoA synthetase, beta chain, putative / SCS-beta, putative | chr2:8812655-8814939 FORWARDweakly similar to ( 159)SUCB_ORYSA no original description
35.2	not assigned.unknown	virginia_state_74509_9_c1016_41	no original description
29.3.3	protein.targeting.chloroplast	virginia_state_74509_9_c10160_2	weakly similar to ( 156)AT3G46740| Symbols: TOC75-III | TOC75-III (translocon outer membrane complex 75-III); P-P-bond-hydrolysis-driven protein transmembrane transporter | chr3:17227089-17230281 REVERSEweakly similar to ( 152)TOC75_PEA no original description
35.2	not assigned.unknown	virginia_state_74509_9_c10161_2	no original description
29.4.1.57	protein.postranslational modification.kinase.receptor like cytoplasmatic kinase VII	virginia_state_74509_9_c10162_2	weakly similar to ( 129)AT2G39660| Symbols: BIK1 | BIK1 (BOTRYTIS-INDUCED KINASE1); kinase | chr2:16539021-16540679 FORWARD no original description
35.2	not assigned.unknown	virginia_state_74509_9_c10163_2	no original description
33.99	development.unspecified	virginia_state_74509_9_c10164_2	weakly similar to ( 116)AT3G06790| Symbols: | plastid developmental protein DAG, putative | chr3:2144570-2145749 REVERSE no original description
35.2	not assigned.unknown	virginia_state_74509_9_c10165_2	no original description
35.2	not assigned.unknown	virginia_state_74509_9_c10166_2	no original description
35.2	not assigned.unknown	virginia_state_74509_9_c10167_2	no original description
28.99	DNA.unspecified	virginia_state_74509_9_c10168_2	weakly similar to ( 145)AT3G13772| Symbols: | endomembrane protein 70, putative | chr3:4521719-4524401 REVERSE no original description
35.2	not assigned.unknown	virginia_state_74509_9_c10169_3	very weakly similar to ( 100)AT5G17550| Symbols: PEX19-2, PEROXIN 19-2 | PEROXIN 19-2/PEX19-2 | chr5:5786745-5788168 REVERSE no original description
35.2	not assigned.unknown	virginia_state_74509_9_c1017_26	no original description
35.2	not assigned.unknown	virginia_state_74509_9_c10170_2	no original description
35.2	not assigned.unknown	virginia_state_74509_9_c10171_3	no original description
35.2	not assigned.unknown	virginia_state_74509_9_c10172_2	no original description
35.2	not assigned.unknown	virginia_state_74509_9_c10173_2	weakly similar to ( 154)AT3G01690| Symbols: | similar to unknown protein [Arabidopsis thaliana] (TAIR:AT5G14390.1); similar to unnamed protein product [Vitis vinifera] (GB:CAO14651.1); contains InterPro domain Alpha/beta hydrolase fold-1 (InterPro:IPR000073) | chr3:256760-258386 FORWARD no original description
35.2	not assigned.unknown	virginia_state_74509_9_c10174_2	no original description
35.2	not assigned.unknown	virginia_state_74509_9_c10175_2	very weakly similar to (82.4)AT5G10010| Symbols: | similar to unknown protein [Arabidopsis thaliana] (TAIR:AT5G64910.1); similar to 117M18_4 [Brassica rapa] (GB:AAZ66923.1) | chr5:3128099-3131453 FORWARD no original description
16.1.2.02	secondary metabolism.isoprenoids.mevalonate pathway.HMG-CoA synthase	virginia_state_74509_9_c10176_3	moderately similar to ( 263)AT4G11820| Symbols: HMGS, EMB2778, MVA1 | MVA1 (HYDROXYMETHYLGLUTARYL-COA SYNTHASE) | chr4:7109118-7111895 REVERSE no original description
29.5.11.4.5.02	protein.degradation.ubiquitin.E3.BTB/POZ Cullin3.BTB/POZ	virginia_state_74509_9_c10177_3	moderately similar to ( 236)AT3G06190| Symbols: ATBPM2 | ATBPM2; protein binding | chr3:1874583-1876581 REVERSE no original description
17.5.2	hormone metabolism.ethylene.signal transduction	virginia_state_74509_9_c10178_2	very weakly similar to (97.1)AT4G17500| Symbols: ATERF-1 | ATERF-1 (ETHYLENE RESPONSIVE ELEMENT BINDING FACTOR 1); DNA binding / transcription activator/ transcription factor | chr4:9759658-9760224 FORWARDvery weakly similar to (93.2)ERF2_TOBAC no original description
35.2	not assigned.unknown	virginia_state_74509_9_c10179_2	no original description
29.5.3	protein.degradation.cysteine protease	virginia_state_74509_9_c1018_43	moderately similar to ( 306)AT5G43060| Symbols: | cysteine proteinase, putative / thiol protease, putative | chr5:17287012-17289345 REVERSEmoderately similar to ( 331)ORYA_ORYSA no original description
35.2	not assigned.unknown	virginia_state_74509_9_c10180_2	no original description
35.2	not assigned.unknown	virginia_state_74509_9_c10181_2	no original description
34.99	transport.misc	virginia_state_74509_9_c10182_3	weakly similar to ( 196)AT1G55840| Symbols: | SEC14 cytosolic factor (SEC14) / phosphoglyceride transfer protein | chr1:20877609-20879684 FORWARD no original description
35.2	not assigned.unknown	virginia_state_74509_9_c10183_2	no original description
13.1.3.4.02	amino acid metabolism.synthesis.aspartate family.methionine.cystathionine beta-lyase	virginia_state_74509_9_c10184_3	weakly similar to ( 146)AT3G57050| Symbols: CBL | CBL (CYSTATHIONINE BETA-LYASE) | chr3:21122918-21125500 REVERSE no original description
35.2	not assigned.unknown	virginia_state_74509_9_c10185_3	no original description
30.3	signalling.calcium	virginia_state_74509_9_c10186_2	weakly similar to ( 156)AT1G79270| Symbols: ECT8 | ECT8 (evolutionarily conserved C-terminal region 8) | chr1:29821050-29823704 FORWARD no original description
35.2	not assigned.unknown	virginia_state_74509_9_c10187_2	no original description
21.1	redox.thioredoxin	virginia_state_74509_9_c10188_3	very weakly similar to (95.5)AT3G17880| Symbols: ATHIP2, ATTDX | ATTDX (TETRATICOPEPTIDE DOMAIN-CONTAINING THIOREDOXIN) | chr3:6123540-6126119 FORWARDvery weakly similar to (83.6)TRXH_ORYSA no original description
35.2	not assigned.unknown	virginia_state_74509_9_c10189_4	no original description
29.2.4	protein.synthesis.elongation	virginia_state_74509_9_c1019_44	moderately similar to ( 392)AT5G60390| Symbols: | elongation factor 1-alpha / EF-1-alpha | chr5:24306452-24307901 FORWARDmoderately similar to ( 396)EF1A_TOBAC no original description
20.2.5	stress.abiotic.light	virginia_state_74509_9_c10190_3	weakly similar to ( 105)AT5G63860| Symbols: UVR8 | UVR8 (UVB-RESISTANCE 8) | chr5:25572047-25575813 REVERSE no original description
11.1.06	lipid metabolism.FA synthesis and FA elongation.enoyl ACP reductase	virginia_state_74509_9_c10191_3	weakly similar to ( 139)AT2G05990| Symbols: ENR1, MOD1 | MOD1 (MOSAIC DEATH 1); enoyl-[acyl-carrier-protein] reductase (NADH)/ oxidoreductase | chr2:2322873-2324864 FORWARDweakly similar to ( 136)FABI_BRANA no original description
35.2	not assigned.unknown	virginia_state_74509_9_c10192_3	no original description
35.2	not assigned.unknown	virginia_state_74509_9_c10193_2	no original description
35.2	not assigned.unknown	virginia_state_74509_9_c10194_3	no original description
35.2	not assigned.unknown	virginia_state_74509_9_c10195_2	no original description
35.2	not assigned.unknown	virginia_state_74509_9_c10196_2	no original description
35.2	not assigned.unknown	virginia_state_74509_9_c10197_2	no original description
35.2	not assigned.unknown	virginia_state_74509_9_c10198_2	no original description
35.2	not assigned.unknown	virginia_state_74509_9_c10199_2	no original description
35.2	not assigned.unknown	virginia_state_74509_9_c1020_25	no original description
35.2	not assigned.unknown	virginia_state_74509_9_c10200_2	no original description
35.2	not assigned.unknown	virginia_state_74509_9_c10201_2	no original description
35.2	not assigned.unknown	virginia_state_74509_9_c10202_2	no original description
27.4	RNA.RNA binding	virginia_state_74509_9_c10203_2	weakly similar to ( 142)AT4G26480| Symbols: | KH domain-containing protein | chr4:13372893-13378398 REVERSE no original description
35.2	not assigned.unknown	virginia_state_74509_9_c10204_2	no original description
35.2	not assigned.unknown	virginia_state_74509_9_c10205_2	no original description
35.2	not assigned.unknown	virginia_state_74509_9_c10206_2	no original description
35.2	not assigned.unknown	virginia_state_74509_9_c10207_2	no original description
35.2	not assigned.unknown	virginia_state_74509_9_c10208_5	no original description
35.2	not assigned.unknown	virginia_state_74509_9_c10209_2	no original description
26.9	misc.glutathione S transferases	virginia_state_74509_9_c1021_36	moderately similar to ( 240)AT2G02390| Symbols: GST18, ATGSTZ1 | ATGSTZ1 (GLUTATHIONE S-TRANSFERASE 18); glutathione transferase | chr2:629014-630954 FORWARDmoderately similar to ( 213)GSTZ_WHEAT no original description
35.2	not assigned.unknown	virginia_state_74509_9_c10210_2	no original description
35.2	not assigned.unknown	virginia_state_74509_9_c10211_2	no original description
35.2	not assigned.unknown	virginia_state_74509_9_c10212_2	no original description
35.2	not assigned.unknown	virginia_state_74509_9_c10213_2	no original description
35.2	not assigned.unknown	virginia_state_74509_9_c10214_3	no original description
35.2	not assigned.unknown	virginia_state_74509_9_c10215_3	no original description
33.99	development.unspecified	virginia_state_74509_9_c10216_3	moderately similar to ( 225)AT5G48850| Symbols: | male sterility MS5 family protein | chr5:19822802-19824925 REVERSE no original description
30.11	signalling.light	virginia_state_74509_9_c10217_4	weakly similar to ( 131)AT1G30440| Symbols: | phototropic-responsive NPH3 family protein | chr1:10759457-10762181 FORWARDvery weakly similar to (81.6)NPH3_ORYSA no original description
35.2	not assigned.unknown	virginia_state_74509_9_c10218_3	no original description
17.2.3	hormone metabolism.auxin.induced-regulated-responsive-activated	virginia_state_74509_9_c10219_2	weakly similar to ( 103)AT4G24530| Symbols: | similar to unknown protein [Arabidopsis thaliana] (TAIR:AT5G65470.1); similar to unnamed protein product [Vitis vinifera] (GB:CAO61608.1); similar to expressed protein [Prunus persica] (GB:ABJ96379.1); similar to hypothetical protein [Vitis vinifera] (GB:CAN78778.1); contains InterPro domain Protein of unknown function DUF246, plant (InterPro:IPR00434…
27.4	RNA.RNA binding	virginia_state_74509_9_c1022_34	weakly similar to ( 169)AT5G59950| Symbols: | RNA and export factor-binding protein, putative | chr5:24157461-24158636 FORWARD no original description
35.2	not assigned.unknown	virginia_state_74509_9_c10220_2	no original description
20.2.1	stress.abiotic.heat	virginia_state_74509_9_c10221_2	weakly similar to ( 118)AT2G25560| Symbols: | DNAJ heat shock N-terminal domain-containing protein | chr2:10888868-10890838 FORWARD no original description
31.1	cell.organisation	virginia_state_74509_9_c10222_2	weakly similar to ( 124)AT3G61060| Symbols: ATPP2-A13 | ATPP2-A13 | chr3:22614141-22615311 FORWARD no original description
35.2	not assigned.unknown	virginia_state_74509_9_c10223_2	no original description
35.2	not assigned.unknown	virginia_state_74509_9_c10224_2	no original description
35.2	not assigned.unknown	virginia_state_74509_9_c10225_2	no original description
35.2	not assigned.unknown	virginia_state_74509_9_c10226_2	no original description
35.2	not assigned.unknown	virginia_state_74509_9_c10227_2	weakly similar to ( 115)AT1G76405| Symbols: | similar to unknown protein [Arabidopsis thaliana] (TAIR:AT1G20816.1); similar to unnamed protein product [Vitis vinifera] (GB:CAO66270.1) | chr1:28666888-28668567 FORWARD no original description
35.2	not assigned.unknown	virginia_state_74509_9_c10228_2	no original description
35.2	not assigned.unknown	virginia_state_74509_9_c10229_2	no original description
35.2	not assigned.unknown	virginia_state_74509_9_c1023_42	weakly similar to ( 181)AT4G14420| Symbols: | lesion inducing protein-related | chr4:8302167-8303734 REVERSE no original description
35.2	not assigned.unknown	virginia_state_74509_9_c10230_2	no original description
35.2	not assigned.unknown	virginia_state_74509_9_c10231_2	no original description
3.5	minor CHO metabolism.others	virginia_state_74509_9_c10232_2	very weakly similar to (85.9)AT5G52190| Symbols: | sugar isomerase (SIS) domain-containing protein | chr5:21219043-21219669 REVERSE no original description
35.2	not assigned.unknown	virginia_state_74509_9_c10233_3	no original description
35.2	not assigned.unknown	virginia_state_74509_9_c10234_3	no original description
35.2	not assigned.unknown	virginia_state_74509_9_c10235_3	no original description
35.2	not assigned.unknown	virginia_state_74509_9_c10236_3	no original description
35.2	not assigned.unknown	virginia_state_74509_9_c10237_3	no original description
35.2	not assigned.unknown	virginia_state_74509_9_c10238_2	no original description
35.2	not assigned.unknown	virginia_state_74509_9_c10239_13	no original description
29.5.7	protein.degradation.metalloprotease	virginia_state_74509_9_c1024_58	moderately similar to ( 223)AT5G35690| Symbols: | similar to zinc ion binding [Arabidopsis thaliana] (TAIR:AT1G55915.1); similar to unnamed protein product [Vitis vinifera] (GB:CAO24086.1); contains InterPro domain WLM (InterPro:IPR013536); contains InterPro domain PUG (InterPro:IPR006567) | chr5:13882257-13885347 REVERSE no original description
35.2	not assigned.unknown	virginia_state_74509_9_c10240_2	no original description
35.2	not assigned.unknown	virginia_state_74509_9_c10241_3	no original description
29.2.4	protein.synthesis.elongation	virginia_state_74509_9_c10242_3	weakly similar to ( 141)AT1G57720| Symbols: | elongation factor 1B-gamma, putative / eEF-1B gamma, putative | chr1:21381538-21383779 FORWARDweakly similar to ( 162)EF1G2_ORYSA no original description
35.2	not assigned.unknown	virginia_state_74509_9_c10243_4	no original description
35.2	not assigned.unknown	virginia_state_74509_9_c10244_2	no original description
35.2	not assigned.unknown	virginia_state_74509_9_c10245_2	very weakly similar to (99.0)AT4G26910| Symbols: | 2-oxoacid dehydrogenase family protein | chr4:13520133-13522895 REVERSE no original description
35.2	not assigned.unknown	virginia_state_74509_9_c10246_2	weakly similar to ( 125)AT5G61250| Symbols: ATGUS1 | ATGUS1 (ARABIDOPSIS THALIANA GLUCURONIDASE 1); beta-glucuronidase | chr5:24649520-24651823 REVERSE no original description
35.2	not assigned.unknown	virginia_state_74509_9_c10247_2	no original description
35.2	not assigned.unknown	virginia_state_74509_9_c10248_2	no original description
35.2	not assigned.unknown	virginia_state_74509_9_c10249_2	no original description
29.2.1.2.2.05	protein.synthesis.ribosomal protein.eukaryotic.60S subunit.L5	virginia_state_74509_9_c1025_64	moderately similar to ( 436)AT3G25520| Symbols: ATL5, PGY3 | ATL5 (A. THALIANA RIBOSOMAL PROTEIN L5); structural constituent of ribosome | chr3:9270810-9272564 REVERSEmoderately similar to ( 442)RL5_CUCSA no original description
35.2	not assigned.unknown	virginia_state_74509_9_c10250_5	no original description
35.2	not assigned.unknown	virginia_state_74509_9_c10251_2	no original description
35.2	not assigned.unknown	virginia_state_74509_9_c10252_2	no original description
12.4	N-metabolism.misc	virginia_state_74509_9_c10253_2	very weakly similar to (91.7)AT3G63510| Symbols: | FAD binding / catalytic/ tRNA dihydrouridine synthase | chr3:23461590-23463657 FORWARD no original description
35.2	not assigned.unknown	virginia_state_74509_9_c10254_2	no original description
35.2	not assigned.unknown	virginia_state_74509_9_c10255_2	no original description
35.2	not assigned.unknown	virginia_state_74509_9_c10256_2	no original description
31.2	cell.division	virginia_state_74509_9_c10257_4	very weakly similar to (88.6)AT3G02510| Symbols: | regulator of chromosome condensation (RCC1) family protein | chr3:522531-524543 REVERSE no original description
29.5.11.20	protein.degradation.ubiquitin.proteasom	virginia_state_74509_9_c10258_3	weakly similar to ( 103)AT1G20200| Symbols: EMB2719 | EMB2719 (EMBRYO DEFECTIVE 2719) | chr1:7001400-7004145 REVERSEweakly similar to ( 108)PSMD3_TOBAC no original description
35.2	not assigned.unknown	virginia_state_74509_9_c10259_2	no original description
26.11	misc.alcohol dehydrogenases	virginia_state_74509_9_c1026_35	moderately similar to ( 233)AT1G15950| Symbols: IRX4, ATCCR1, CCR1 | CCR1 (CINNAMOYL COA REDUCTASE 1) | chr1:5478849-5481943 FORWARDvery weakly similar to (92.0)DFRA_DIACA no original description
35.2	not assigned.unknown	virginia_state_74509_9_c10260_2	no original description
35.2	not assigned.unknown	virginia_state_74509_9_c10261_2	no original description
35.2	not assigned.unknown	virginia_state_74509_9_c10262_2	no original description
35.2	not assigned.unknown	virginia_state_74509_9_c10263_2	no original description
35.2	not assigned.unknown	virginia_state_74509_9_c10264_2	no original description
35.2	not assigned.unknown	virginia_state_74509_9_c10265_4	no original description
35.2	not assigned.unknown	virginia_state_74509_9_c10266_4	no original description
27.1.1	RNA.processing.splicing	virginia_state_74509_9_c10267_2	very weakly similar to ( 100)AT4G03430| Symbols: STA1, EMB2770 | EMB2770/STA1 (STABILIZED1); RNA splicing factor, transesterification mechanism | chr4:1517409-1520498 REVERSE no original description
26.3	misc.gluco-, galacto- and mannosidases	virginia_state_74509_9_c10268_2	very weakly similar to (81.3)AT4G26140| Symbols: BGAL12 | BGAL12 (beta-galactosidase 12); beta-galactosidase | chr4:13243683-13247832 REVERSE no original description
35.2	not assigned.unknown	virginia_state_74509_9_c10269_2	weakly similar to ( 132)AT5G19500| Symbols: | tryptophan/tyrosine permease family protein | chr5:6579021-6581701 FORWARD no original description
29.2.3	protein.synthesis.initiation	virginia_state_74509_9_c1027_47	weakly similar to ( 112)AT1G69410| Symbols: | eukaryotic translation initiation factor 5A, putative / eIF-5A, putative | chr1:26092964-26093857 FORWARDweakly similar to ( 122)IF5A2_NICPL no original description
30.5	signalling.G-proteins	virginia_state_74509_9_c10270_3	very weakly similar to (87.4)AT3G59920| Symbols: ATGDI2 | ATGDI2 (RAB GDP DISSOCIATION INHIBITOR 2); RAB GDP-dissociation inhibitor | chr3:22146134-22149198 FORWARD no original description
35.2	not assigned.unknown	virginia_state_74509_9_c10271_2	no original description
20.2.1	stress.abiotic.heat	virginia_state_74509_9_c10272_2	weakly similar to ( 135)AT4G16660| Symbols: | heat shock protein 70, putative / HSP70, putative | chr4:9377247-9381254 FORWARD no original description
35.2	not assigned.unknown	virginia_state_74509_9_c10273_2	no original description
35.2	not assigned.unknown	virginia_state_74509_9_c10274_2	no original description
35.2	not assigned.unknown	virginia_state_74509_9_c10275_2	no original description
35.2	not assigned.unknown	virginia_state_74509_9_c10276_2	no original description
35.2	not assigned.unknown	virginia_state_74509_9_c10277_2	no original description
17.2.3	hormone metabolism.auxin.induced-regulated-responsive-activated	virginia_state_74509_9_c10278_2	weakly similar to ( 131)AT1G60710| Symbols: ATB2 | ATB2; oxidoreductase | chr1:22358738-22360292 REVERSEweakly similar to ( 129)IN22_MAIZE no original description
35.2	not assigned.unknown	virginia_state_74509_9_c10279_2	no original description
17.2.3	hormone metabolism.auxin.induced-regulated-responsive-activated	virginia_state_74509_9_c1028_28	moderately similar to ( 268)AT5G43830| Symbols: | similar to unknown protein [Arabidopsis thaliana] (TAIR:AT3G22850.1); similar to aluminum-induced protein-like protein [Thellungiella halophila] (GB:AAM19711.1); contains domain G3DSA:3.60.20.10 (G3DSA:3.60.20.10); contains domain SSF56235 (SSF56235) | chr5:17639820-17641466 REVERSEvery weakly similar to (84.0)TSJT1_TOBAC no original description
27.4	RNA.RNA binding	virginia_state_74509_9_c10280_3	very weakly similar to (94.0)AT5G46840| Symbols: | RNA recognition motif (RRM)-containing protein | chr5:19023289-19024836 FORWARD no original description
26.1	misc.cytochrome P450	virginia_state_74509_9_c10281_3	weakly similar to ( 137)AT2G27690| Symbols: CYP94C1 | CYP94C1 (cytochrome P450, family 94, subfamily C, polypeptide 1); oxygen binding | chr2:11816450-11817937 FORWARD no original description
35.2	not assigned.unknown	virginia_state_74509_9_c10282_2	no original description
35.2	not assigned.unknown	virginia_state_74509_9_c10283_2	no original description
15.1	metal handling.acquisition	virginia_state_74509_9_c10284_4	weakly similar to ( 112)AT5G49740| Symbols: ATFRO7, FRO7 | ATFRO7/FRO7 (FERRIC REDUCTION OXIDASE 7); ferric-chelate reductase/ oxidoreductase | chr5:20222775-20225854 REVERSE no original description
35.2	not assigned.unknown	virginia_state_74509_9_c10285_3	no original description
35.2	not assigned.unknown	virginia_state_74509_9_c10286_3	weakly similar to ( 180)AT5G62740| Symbols: | band 7 family protein | chr5:25218546-25219761 FORWARD no original description
34.16	transport.ABC transporters and multidrug resistance systems	virginia_state_74509_9_c10287_3	weakly similar to ( 103)AT3G55320| Symbols: PGP20 | PGP20 (P-GLYCOPROTEIN 20); ATPase, coupled to transmembrane movement of substances | chr3:20518368-20524370 REVERSE no original description
35.2	not assigned.unknown	virginia_state_74509_9_c10288_2	no original description
35.2	not assigned.unknown	virginia_state_74509_9_c10289_2	no original description
35.2	not assigned.unknown	virginia_state_74509_9_c1029_57	moderately similar to ( 215)AT1G17100| Symbols: | SOUL heme-binding family protein | chr1:5844759-5845532 FORWARD no original description
35.2	not assigned.unknown	virginia_state_74509_9_c10290_2	no original description
35.2	not assigned.unknown	virginia_state_74509_9_c10291_2	no original description
35.2	not assigned.unknown	virginia_state_74509_9_c10292_2	no original description
35.2	not assigned.unknown	virginia_state_74509_9_c10293_2	very weakly similar to (94.0)AT4G04670| Symbols: | Met-10+ like family protein / kelch repeat-containing protein | chr4:2367601-2371988 FORWARD no original description
27.3.99	RNA.regulation of transcription.unclassified	virginia_state_74509_9_c10294_2	very weakly similar to (86.7)AT5G63260| Symbols: | zinc finger (CCCH-type) family protein | chr5:25379126-25381679 FORWARDvery weakly similar to (81.3)ZFNL2_ORYSA no original description
35.2	not assigned.unknown	virginia_state_74509_9_c10295_2	no original description
11.9.2	lipid metabolism.lipid degradation.lipases	virginia_state_74509_9_c10296_3	very weakly similar to (96.3)AT2G44970| Symbols: | lipase-related | chr2:18556074-18559094 REVERSE no original description
35.2	not assigned.unknown	virginia_state_74509_9_c10297_2	no original description
35.2	not assigned.unknown	virginia_state_74509_9_c10298_2	no original description
26.7	misc.oxidases - copper, flavone etc.	virginia_state_74509_9_c10299_2	weakly similar to ( 130)AT1G20270| Symbols: | oxidoreductase, 2OG-Fe(II) oxygenase family protein | chr1:7021373-7022913 REVERSE no original description
29.6	protein.folding	virginia_state_74509_9_c103_278	highly similar to ( 668)AT2G28000| Symbols: CH-CPN60A, SLP, CPN60A | CPN60A (chloroplast / 60 kDa chaperonin alpha subunit); ATP binding / protein binding / unfolded protein binding | chr2:11933680-11936261 FORWARDhighly similar to ( 671)RUBA_PEA no original description
35.2	not assigned.unknown	virginia_state_74509_9_c1030_27	no original description
35.2	not assigned.unknown	virginia_state_74509_9_c10300_2	no original description
35.2	not assigned.unknown	virginia_state_74509_9_c10301_2	no original description
35.2	not assigned.unknown	virginia_state_74509_9_c10302_2	weakly similar to ( 109)AT1G25290| Symbols: | rhomboid family protein | chr1:8867144-8868932 FORWARD no original description
35.2	not assigned.unknown	virginia_state_74509_9_c10303_2	no original description
35.2	not assigned.unknown	virginia_state_74509_9_c10304_5	very weakly similar to (80.9)AT1G79160| Symbols: | similar to unknown protein [Arabidopsis thaliana] (TAIR:AT1G16500.1); similar to unnamed protein product [Vitis vinifera] (GB:CAO47911.1) | chr1:29784755-29785561 REVERSE no original description
35.2	not assigned.unknown	virginia_state_74509_9_c10305_2	no original description
35.2	not assigned.unknown	virginia_state_74509_9_c10306_2	no original description
35.2	not assigned.unknown	virginia_state_74509_9_c10307_2	no original description
35.2	not assigned.unknown	virginia_state_74509_9_c10308_2	no original description
35.2	not assigned.unknown	virginia_state_74509_9_c10309_2	no original description
17.7.1.05	hormone metabolism.jasmonate.synthesis-degradation.12-Oxo-PDA-reductase	virginia_state_74509_9_c1031_49	highly similar to ( 547)AT1G76690| Symbols: OPR2 | OPR2 (12-oxophytodienoate reductase 2); 12-oxophytodienoate reductase | chr1:28783870-28785249 FORWARD no original description
35.2	not assigned.unknown	virginia_state_74509_9_c10310_2	no original description
22.1.03	polyamine metabolism.synthesis.arginine decarboxylase	virginia_state_74509_9_c10311_2	weakly similar to ( 127)AT4G34710| Symbols: SPE2, ADC2 | ADC2 (ARGININE DECARBOXYLASE 2) | chr4:16560320-16562455 REVERSEweakly similar to ( 131)SPE1_PEA no original description
35.2	not assigned.unknown	virginia_state_74509_9_c10312_2	very weakly similar to (92.8)AT2G26200| Symbols: | similar to unknown protein [Arabidopsis thaliana] (TAIR:AT1G54650.1); similar to unnamed protein product [Vitis vinifera] (GB:CAO15575.1); contains InterPro domain Methyltransferase type 12 (InterPro:IPR013217) | chr2:11159953-11163408 FORWARD no original description
35.2	not assigned.unknown	virginia_state_74509_9_c10313_2	no original description
26.2	misc.UDP glucosyl and glucoronyl transferases	virginia_state_74509_9_c10314_5	weakly similar to ( 143)AT2G36750| Symbols: UGT72C1 | UGT72C1 (UDP-GLUCOSYL TRANSFERASE 72C1); UDP-glycosyltransferase/ transferase, transferring glycosyl groups | chr2:15417610-15419085 REVERSE no original description
35.2	not assigned.unknown	virginia_state_74509_9_c10315_3	no original description
35.2	not assigned.unknown	virginia_state_74509_9_c10316_2	no original description
27.3.32	RNA.regulation of transcription.WRKY domain transcription factor family	virginia_state_74509_9_c10317_4	weakly similar to ( 107)AT1G29280| Symbols: ATWRKY65, WRKY65 | WRKY65 (WRKY DNA-binding protein 65); transcription factor | chr1:10236575-10237453 FORWARD no original description
35.2	not assigned.unknown	virginia_state_74509_9_c10318_2	no original description
27.1	RNA.processing	virginia_state_74509_9_c10319_4	weakly similar to ( 148)AT4G02840| Symbols: | small nuclear ribonucleoprotein D1, putative / snRNP core protein D1, putative / Sm protein D1, putative | chr4:1264726-1266253 FORWARD no original description
34.8	transport.metabolite transporters at the envelope membrane	virginia_state_74509_9_c1032_56	moderately similar to ( 392)AT5G46110| Symbols: TPT, APE2 | APE2 (ACCLIMATION OF PHOTOSYNTHESIS TO ENVIRONMENT) | chr5:18714833-18717450 FORWARDmoderately similar to ( 401)TPT_PEA no original description
35.2	not assigned.unknown	virginia_state_74509_9_c10320_4	no original description
4.02	glycolysis.PGM	virginia_state_74509_9_c10321_4	moderately similar to ( 270)AT1G70730| Symbols: | phosphoglucomutase, cytoplasmic, putative / glucose phosphomutase, putative | chr1:26672682-26676388 REVERSEmoderately similar to ( 276)PGMC_SOLTU no original description
35.2	not assigned.unknown	virginia_state_74509_9_c10322_3	no original description
15.2	metal handling.binding, chelation and storage	virginia_state_74509_9_c10323_3	very weakly similar to (84.3)AT5G44070| Symbols: ARA8, ATPCS1, PCS1, CAD1 | CAD1 (CADMIUM SENSITIVE 1) | chr5:17752103-17754899 FORWARD no original description
35.2	not assigned.unknown	virginia_state_74509_9_c10324_2	no original description
35.2	not assigned.unknown	virginia_state_74509_9_c10325_2	no original description
35.2	not assigned.unknown	virginia_state_74509_9_c10326_2	no original description
34.2	transporter.sugars	virginia_state_74509_9_c10327_2	weakly similar to ( 145)AT5G17010| Symbols: | sugar transporter family protein | chr5:5587854-5592335 REVERSE no original description
35.2	not assigned.unknown	virginia_state_74509_9_c10328_2	no original description
35.2	not assigned.unknown	virginia_state_74509_9_c10329_2	no original description
35.2	not assigned.unknown	virginia_state_74509_9_c1033_9	no original description
35.2	not assigned.unknown	virginia_state_74509_9_c10330_2	no original description
34.3	transport.amino acids	virginia_state_74509_9_c10331_2	weakly similar to ( 145)AT4G21120| Symbols: CAT1 | AAT1 (CATIONIC AMINO ACID TRANSPORTER 1); cationic amino acid transmembrane transporter | chr4:11270329-11273786 FORWARD no original description
35.2	not assigned.unknown	virginia_state_74509_9_c10332_2	no original description
35.2	not assigned.unknown	virginia_state_74509_9_c10333_2	very weakly similar to (93.2)AT4G22310| Symbols: | similar to unknown protein [Arabidopsis thaliana] (TAIR:AT4G14695.1); similar to unknown [Populus trichocarpa] (GB:ABK93494.1); contains InterPro domain Protein of unknown function UPF0041 (InterPro:IPR005336) | chr4:11791455-11792650 FORWARD no original description
35.2	not assigned.unknown	virginia_state_74509_9_c10334_2	no original description
34.12	transport.metal	virginia_state_74509_9_c10335_2	weakly similar to ( 152)AT3G19490| Symbols: NHD1, ATNHD1 | ATNHD1 (Arabidopsis thaliana Na/H antiporter 1); sodium:hydrogen antiporter | chr3:6754881-6758133 REVERSE no original description
35.2	not assigned.unknown	virginia_state_74509_9_c10336_2	no original description
29.2.5	protein.synthesis.release	virginia_state_74509_9_c10337_2	weakly similar to ( 130)AT5G36170| Symbols: ATPRFB, HCF109 | HCF109 (HIGH CHLOROPHYLL FLUORESCENT 109); translation release factor | chr5:14253313-14255204 REVERSE no original description
35.2	not assigned.unknown	virginia_state_74509_9_c10338_2	no original description
16.4.1	secondary metabolism.N misc.alkaloid-like	virginia_state_74509_9_c10339_2	weakly similar to ( 145)AT2G20340| Symbols: | tyrosine decarboxylase, putative | chr2:8786885-8789571 FORWARDweakly similar to ( 158)TYDC1_ORYSA no original description
20.2.1	stress.abiotic.heat	virginia_state_74509_9_c1034_2	very weakly similar to (91.7)AT5G59720| Symbols: | HSP18.2 (HEAT SHOCK PROTEIN 18.2) | chr5:24079858-24080343 FORWARDvery weakly similar to ( 100)HSP21_ORYSA no original description
35.2	not assigned.unknown	virginia_state_74509_9_c10340_2	no original description
1.2.1	PS.photorespiration.phosphoglycolate phosphatase	virginia_state_74509_9_c10341_2	very weakly similar to (90.5)AT5G47760| Symbols: PGLP2, ATPGLP2, ATPK5 | ATPGLP2/ATPK5/PGLP2 (ARABIDOPSIS THALIANA SERINE/THREONINE PROTEIN KINASE 5); phosphoglycolate phosphatase/ protein serine/threonine kinase | chr5:19360347-19362205 REVERSE no original description
33.99	development.unspecified	virginia_state_74509_9_c10342_4	moderately similar to ( 224)AT5G46220| Symbols: | similar to unknown protein [Arabidopsis thaliana] (TAIR:AT1G28240.1); similar to unnamed protein product [Vitis vinifera] (GB:CAO14440.1); contains InterPro domain Protein of unknown function DUF616 (InterPro:IPR006852) | chr5:18756054-18759191 FORWARD no original description
21.2.1.01	redox.ascorbate and glutathione.ascorbate.GME	virginia_state_74509_9_c10343_2	weakly similar to ( 150)AT5G28840| Symbols: GME | GME (GDP-D-MANNOSE 3',5'-EPIMERASE); GDP-mannose 3,5-epimerase/ NAD binding / catalytic | chr5:10862476-10864028 REVERSEweakly similar to ( 155)GME1_ORYSA no original description
35.2	not assigned.unknown	virginia_state_74509_9_c10344_4	very weakly similar to (94.4)AT4G34320| Symbols: | Identical to UPF0496 protein At4g34320 [Arabidopsis Thaliana] (GB:Q9SYZ7); similar to unknown protein [Arabidopsis thaliana] (TAIR:AT4G34330.1); similar to unnamed protein product [Vitis vinifera] (GB:CAO47666.1); contains InterPro domain Protein of unknown function DUF677 (InterPro:IPR007749) | chr4:16422440-16423828 FORWARD no original descript…
35.2	not assigned.unknown	virginia_state_74509_9_c10345_2	no original description
35.2	not assigned.unknown	virginia_state_74509_9_c10346_2	weakly similar to ( 108)AT5G58220| Symbols: TTL | TTL (TRANSTHYRETIN-LIKE PROTEIN); steroid binding | chr5:23571772-23573087 REVERSE no original description
35.2	not assigned.unknown	virginia_state_74509_9_c10347_2	no original description
35.2	not assigned.unknown	virginia_state_74509_9_c10348_2	no original description
30.2.17	signalling.receptor kinases.DUF 26	virginia_state_74509_9_c10349_2	weakly similar to ( 139)AT4G21390| Symbols: B120 | B120; protein kinase/ sugar binding | chr4:11394469-11397485 REVERSEvery weakly similar to (82.8)NORK_MEDTR no original description
35.2	not assigned.unknown	virginia_state_74509_9_c1035_21	no original description
35.2	not assigned.unknown	virginia_state_74509_9_c10350_2	weakly similar to ( 112)AT4G35785| Symbols: | transformer serine/arginine-rich ribonucleoprotein, putative | chr4:16953989-16955131 REVERSE no original description
35.2	not assigned.unknown	virginia_state_74509_9_c10351_2	no original description
29.4	protein.postranslational modification	virginia_state_74509_9_c10352_2	weakly similar to ( 120)AT5G28850| Symbols: | calcium-binding EF hand family protein | chr5:10877364-10881282 REVERSE no original description
35.2	not assigned.unknown	virginia_state_74509_9_c10353_2	no original description
31.4	cell.vesicle transport	virginia_state_74509_9_c10354_2	weakly similar to ( 111)AT1G52360| Symbols: | coatomer protein complex, subunit beta 2 (beta prime), putative | chr1:19502951-19509066 FORWARD no original description
27.3.65	RNA.regulation of transcription.Polycomb Group (PcG)	virginia_state_74509_9_c10355_2	weakly similar to ( 167)AT2G23380| Symbols: ICU1, SDG1, SET1, CLF | CLF (CURLY LEAF); transcription factor | chr2:9962650-9967197 FORWARDweakly similar to ( 162)EZ1_MAIZE no original description
35.2	not assigned.unknown	virginia_state_74509_9_c10356_2	no original description
35.2	not assigned.unknown	virginia_state_74509_9_c10357_2	no original description
35.2	not assigned.unknown	virginia_state_74509_9_c10358_2	no original description
35.2	not assigned.unknown	virginia_state_74509_9_c10359_2	very weakly similar to (82.0)AT5G49900| Symbols: | catalytic | chr5:20314461-20319245 REVERSE no original description
35.2	not assigned.unknown	virginia_state_74509_9_c1036_58	moderately similar to ( 207)AT3G27090| Symbols: | similar to unknown protein [Arabidopsis thaliana] (TAIR:AT5G42050.1); similar to hypothetical protein [Citrus x paradisi] (GB:CAA04664.1); contains InterPro domain Kelch related (InterPro:IPR013089); contains InterPro domain Development and cell death (InterPro:IPR013989) | chr3:9991257-9992644 FORWARDweakly similar to ( 182)B2_DAUCA no original d…
35.2	not assigned.unknown	virginia_state_74509_9_c10360_2	no original description
29.5.11.4.1	protein.degradation.ubiquitin.E3.HECT	virginia_state_74509_9_c10361_2	weakly similar to ( 154)AT1G55860| Symbols: UPL1 | UPL1 (UBIQUITIN-PROTEIN LIGASE 1); ubiquitin-protein ligase | chr1:20883566-20899059 REVERSE no original description
29.5.5	protein.degradation.serine protease	virginia_state_74509_9_c10362_3	moderately similar to ( 216)AT5G40200| Symbols: DEGP9 | DEGP9 (DEGP PROTEASE 9); serine-type peptidase/ trypsin | chr5:16087630-16090329 FORWARD no original description
35.2	not assigned.unknown	virginia_state_74509_9_c10363_2	no original description
30.2.22	signalling.receptor kinases.proline extensin like	virginia_state_74509_9_c10364_2	very weakly similar to ( 100)AT2G01820| Symbols: | leucine-rich repeat protein kinase, putative | chr2:357663-360680 REVERSE no original description
34.7	transport.phosphate	virginia_state_74509_9_c10365_2	very weakly similar to (92.0)AT3G26570| Symbols: ORF02, PHT2;1 | PHT2;1 (phosphate transporter 2;1) | chr3:9757653-9759650 FORWARD no original description
35.2	not assigned.unknown	virginia_state_74509_9_c10366_2	no original description
35.2	not assigned.unknown	virginia_state_74509_9_c10367_2	no original description
33.99	development.unspecified	virginia_state_74509_9_c10368_2	very weakly similar to (97.8)AT3G06790| Symbols: | plastid developmental protein DAG, putative | chr3:2144570-2145749 REVERSE no original description
35.2	not assigned.unknown	virginia_state_74509_9_c10369_3	no original description
21.5	redox.peroxiredoxin	virginia_state_74509_9_c1037_51	moderately similar to ( 267)AT1G65980| Symbols: TPX1 | TPX1 (THIOREDOXIN-DEPENDENT PEROXIDASE 1); antioxidant | chr1:24563258-24564416 REVERSE no original description
35.2	not assigned.unknown	virginia_state_74509_9_c10370_2	no original description
35.2	not assigned.unknown	virginia_state_74509_9_c10371_2	no original description
35.2	not assigned.unknown	virginia_state_74509_9_c10372_2	no original description
35.2	not assigned.unknown	virginia_state_74509_9_c10373_2	no original description
35.2	not assigned.unknown	virginia_state_74509_9_c10374_2	no original description
35.2	not assigned.unknown	virginia_state_74509_9_c10375_2	no original description
35.2	not assigned.unknown	virginia_state_74509_9_c10376_3	no original description
2.2.2.1	major CHO metabolism.degradation.starch.starch cleavage	virginia_state_74509_9_c10377_3	weakly similar to ( 132)AT1G69830| Symbols: ATAMY3, AMY3 | AMY3/ATAMY3 (ALPHA-AMYLASE-LIKE 3); alpha-amylase | chr1:26292181-26296666 REVERSEvery weakly similar to (85.9)AMY3E_ORYSA no original description
35.2	not assigned.unknown	virginia_state_74509_9_c10378_4	no original description
35.2	not assigned.unknown	virginia_state_74509_9_c10379_2	no original description
13.1.5.3.01	amino acid metabolism.synthesis.serine-glycine-cysteine group.cysteine.OASTL	virginia_state_74509_9_c1038_13	weakly similar to ( 163)AT3G22460| Symbols: | cysteine synthase, putative / O-acetylserine (thiol)-lyase, putative / O-acetylserine sulfhydrylase, putative | chr3:7963862-7964776 FORWARDweakly similar to ( 174)CYSK_WHEAT no original description
28.1	DNA.synthesis/chromatin structure	virginia_state_74509_9_c10380_2	weakly similar to ( 176)AT1G07540| Symbols: TRFL2 | TRFL2 (TRF-LIKE 2); DNA binding | chr1:2318430-2321045 REVERSE no original description
35.2	not assigned.unknown	virginia_state_74509_9_c10381_3	no original description
9.2.1	mitochondrial electron transport / ATP synthesis.NADH-DH.type II.internal matrix	virginia_state_74509_9_c10382_4	weakly similar to ( 188)AT1G07180| Symbols: ATNDI1, NDA1 | ATNDI1/NDA1 (ALTERNATIVE NAD(P)H DEHYDROGENASE 1); NADH dehydrogenase | chr1:2204413-2206772 FORWARD no original description
35.2	not assigned.unknown	virginia_state_74509_9_c10383_4	no original description
27.3.99	RNA.regulation of transcription.unclassified	virginia_state_74509_9_c10384_3	weakly similar to ( 114)AT1G20110| Symbols: | zinc finger (FYVE type) family protein | chr1:6971545-6974569 FORWARD no original description
35.2	not assigned.unknown	virginia_state_74509_9_c10385_2	no original description
35.2	not assigned.unknown	virginia_state_74509_9_c10386_2	very weakly similar to (82.4)AT3G15410| Symbols: | leucine-rich repeat family protein | chr3:5203387-5207286 FORWARD no original description
26.7	misc.oxidases - copper, flavone etc.	virginia_state_74509_9_c10387_2	weakly similar to ( 135)AT4G16310| Symbols: LDL3 | LDL3 (LSD1-LIKE3); amine oxidase | chr4:9218652-9224781 FORWARD no original description
30.2.17	signalling.receptor kinases.DUF 26	virginia_state_74509_9_c10388_2	weakly similar to ( 125)AT4G23310| Symbols: | receptor-like protein kinase, putative | chr4:12185747-12188773 FORWARD no original description
27.3.70	RNA.regulation of transcription.Silencing Group	virginia_state_74509_9_c10389_2	weakly similar to ( 157)AT1G03150| Symbols: | GCN5-related N-acetyltransferase (GNAT) family protein | chr1:756461-758441 FORWARD no original description
1.1.1.01	PS.lightreaction.photosystem II.LHC-II	virginia_state_74509_9_c1039_3	very weakly similar to (81.3)CB24_TOBAC no original description
35.2	not assigned.unknown	virginia_state_74509_9_c10390_2	weakly similar to ( 145)AT3G08550| Symbols: ELD1, ABI8, KOB1 | ABI8/ELD1/KOB1 (KOBITO) | chr3:2596519-2599521 FORWARD no original description
21.2.2	redox.ascorbate and glutathione.glutathione	virginia_state_74509_9_c10391_2	weakly similar to ( 120)AT2G25080| Symbols: ATGPX1 | ATGPX1 (GLUTATHIONE PEROXIDASE 1); glutathione peroxidase | chr2:10675213-10676907 FORWARDweakly similar to ( 111)GPX4_CITSI no original description
35.2	not assigned.unknown	virginia_state_74509_9_c10392_2	no original description
35.2	not assigned.unknown	virginia_state_74509_9_c10393_2	no original description
26.01	misc.misc2	virginia_state_74509_9_c10394_2	very weakly similar to (85.5)AT1G79870| Symbols: | oxidoreductase family protein | chr1:30049687-30050744 FORWARD no original description
29.5	protein.degradation	virginia_state_74509_9_c10395_2	very weakly similar to (94.4)AT4G17830| Symbols: | peptidase M20/M25/M40 family protein | chr4:9915929-9918062 FORWARD no original description
35.2	not assigned.unknown	virginia_state_74509_9_c10396_2	no original description
35.2	not assigned.unknown	virginia_state_74509_9_c10397_2	no original description
27.3.25	RNA.regulation of transcription.MYB domain transcription factor family	virginia_state_74509_9_c10398_2	very weakly similar to (88.6)AT4G38620| Symbols: ATMYB4, MYB4 | MYB4 (myb domain protein 4); transcription factor | chr4:18053860-18054870 FORWARDvery weakly similar to (86.3)MYB38_MAIZE no original description
29.4	protein.postranslational modification	virginia_state_74509_9_c10399_2	very weakly similar to (98.2)AT1G30270| Symbols: SnRK3.23, ATCIPK23, LKS1, CIPK23 | CIPK23 (CBL-INTERACTING PROTEIN KINASE 23); kinase | chr1:10655254-10658508 FORWARDvery weakly similar to (82.0)CIPK1_ORYSA no original description
21.2.2	redox.ascorbate and glutathione.glutathione	virginia_state_74509_9_c1040_54	moderately similar to ( 306)AT4G31870| Symbols: ATGPX7 | ATGPX7 (GLUTATHIONE PEROXIDASE 7); glutathione peroxidase | chr4:15410211-15411623 FORWARDmoderately similar to ( 303)GPX1_PEA no original description
35.2	not assigned.unknown	virginia_state_74509_9_c10400_2	no original description
35.2	not assigned.unknown	virginia_state_74509_9_c10401_2	no original description
35.2	not assigned.unknown	virginia_state_74509_9_c10402_2	no original description
35.2	not assigned.unknown	virginia_state_74509_9_c10403_4	no original description
16.1.4	secondary metabolism.isoprenoids.carotenoids	virginia_state_74509_9_c10404_3	moderately similar to ( 237)AT1G57770| Symbols: | amine oxidase family | chr1:21398919-21401800 FORWARD no original description
35.2	not assigned.unknown	virginia_state_74509_9_c10405_3	no original description
35.2	not assigned.unknown	virginia_state_74509_9_c10406_2	no original description
35.2	not assigned.unknown	virginia_state_74509_9_c10407_2	no original description
13.1.1.2	amino acid metabolism.synthesis.central amino acid metabolism.aspartate	virginia_state_74509_9_c10408_2	very weakly similar to (97.1)AT5G11520| Symbols: YLS4, ASP3 | ASP3 (ASPARTATE AMINOTRANSFERASE 3) | chr5:3685258-3687722 REVERSEvery weakly similar to (84.7)AAT1_MEDSA no original description
35.2	not assigned.unknown	virginia_state_74509_9_c10409_2	no original description
35.2	not assigned.unknown	virginia_state_74509_9_c1041_3	no original description
27.3.51	RNA.regulation of transcription.General Transcription, TBP-binding protein	virginia_state_74509_9_c10410_2	weakly similar to ( 122)AT3G56510| Symbols: | TBP-binding protein, putative | chr3:20955327-20957214 REVERSE no original description
35.2	not assigned.unknown	virginia_state_74509_9_c10411_2	weakly similar to ( 126)AT5G28350| Symbols: | similar to unknown protein [Arabidopsis thaliana] (TAIR:AT3G61480.1); similar to unnamed protein product [Vitis vinifera] (GB:CAO39674.1); similar to hypothetical protein [Vitis vinifera] (GB:CAN81454.1); similar to WD40-like [Medicago truncatula] (GB:ABD28704.1); contains InterPro domain WD40/YVTN repeat-like (InterPro:IPR015943); contains InterPro d…
35.2	not assigned.unknown	virginia_state_74509_9_c10412_2	no original description
29.6	protein.folding	virginia_state_74509_9_c10413_2	weakly similar to ( 121)AT5G16070| Symbols: | chaperonin, putative | chr5:5247552-5251053 REVERSE no original description
35.2	not assigned.unknown	virginia_state_74509_9_c10414_2	no original description
35.2	not assigned.unknown	virginia_state_74509_9_c10415_2	no original description
35.2	not assigned.unknown	virginia_state_74509_9_c10416_2	no original description
35.2	not assigned.unknown	virginia_state_74509_9_c10417_3	no original description
35.2	not assigned.unknown	virginia_state_74509_9_c10418_2	no original description
35.2	not assigned.unknown	virginia_state_74509_9_c10419_2	no original description
35.2	not assigned.unknown	virginia_state_74509_9_c1042_19	no original description
35.2	not assigned.unknown	virginia_state_74509_9_c10420_2	no original description
16.1.4.05	secondary metabolism.isoprenoids.carotenoids.lycopene beta cyclase	virginia_state_74509_9_c10421_2	weakly similar to ( 110)AT3G10230| Symbols: LYC | LYC (LYCOPENE CYCLASE) | chr3:3164345-3165454 REVERSEweakly similar to ( 117)LCYB_CAPAN no original description
13.1.1.2.1	amino acid metabolism.synthesis.central amino acid metabolism.aspartate.aspartate aminotransferase	virginia_state_74509_9_c10422_2	very weakly similar to (83.6)AT5G11520| Symbols: YLS4, ASP3 | ASP3 (ASPARTATE AMINOTRANSFERASE 3) | chr5:3685258-3687722 REVERSE no original description
35.2	not assigned.unknown	virginia_state_74509_9_c10423_2	no original description
10.2	cell wall.cellulose synthesis	virginia_state_74509_9_c10424_2	very weakly similar to (89.4)AT5G60920| Symbols: COB | COB (COBRA) | chr5:24528692-24531158 REVERSEvery weakly similar to (97.4)COBL1_ORYSA no original description
35.2	not assigned.unknown	virginia_state_74509_9_c10425_2	no original description
18.2	Co-factor and vitamine metabolism.thiamine	virginia_state_74509_9_c10426_4	moderately similar to ( 286)AT2G29630| Symbols: | thiamine biosynthesis family protein / thiC family protein | chr2:12674472-12676646 FORWARD no original description
35.2	not assigned.unknown	virginia_state_74509_9_c10427_2	no original description
35.2	not assigned.unknown	virginia_state_74509_9_c10428_2	no original description
27.4	RNA.RNA binding	virginia_state_74509_9_c10429_3	very weakly similar to (99.0)AT5G01270| Symbols: CPL2 | CPL2 (CTD phosphatase-like 2); double-stranded RNA binding | chr5:108162-112142 REVERSE no original description
20.2.1	stress.abiotic.heat	virginia_state_74509_9_c1043_2	weakly similar to ( 109)AT4G21320| Symbols: HSA32 | HSA32 (HEAT-STRESS-ASSOCIATED 32); catalytic | chr4:11340502-11341742 FORWARD no original description
35.2	not assigned.unknown	virginia_state_74509_9_c10430_2	no original description
27.3.99	RNA.regulation of transcription.unclassified	virginia_state_74509_9_c10431_3	weakly similar to ( 167)AT3G43230| Symbols: | zinc finger (FYVE type) family protein | chr3:15218764-15220587 FORWARD no original description
35.2	not assigned.unknown	virginia_state_74509_9_c10432_4	no original description
35.2	not assigned.unknown	virginia_state_74509_9_c10433_2	no original description
35.2	not assigned.unknown	virginia_state_74509_9_c10434_2	no original description
35.2	not assigned.unknown	virginia_state_74509_9_c10435_2	no original description
35.2	not assigned.unknown	virginia_state_74509_9_c10436_2	no original description
35.2	not assigned.unknown	virginia_state_74509_9_c10437_2	no original description
35.2	not assigned.unknown	virginia_state_74509_9_c10438_2	no original description
33.99	development.unspecified	virginia_state_74509_9_c10439_2	weakly similar to ( 125)AT3G12090| Symbols: TET6 | TET6 (TETRASPANIN6) | chr3:3852332-3853720 REVERSE no original description
20.2.1	stress.abiotic.heat	virginia_state_74509_9_c1044_72	highly similar to ( 798)AT2G04030| Symbols: EMB1956, CR88 | CR88 (EMBRYO DEFECTIVE 1956); ATP binding | chr2:1281980-1285906 FORWARDmoderately similar to ( 391)HSP82_TOBAC no original description
34.12	transport.metal	virginia_state_74509_9_c10440_2	weakly similar to ( 122)AT1G63440| Symbols: HMA5 | HMA5 (HEAVY METAL ATPASE 5); ATPase, coupled to transmembrane movement of ions, phosphorylative mechanism | chr1:23531320-23534774 FORWARD no original description
35.2	not assigned.unknown	virginia_state_74509_9_c10441_2	no original description
35.2	not assigned.unknown	virginia_state_74509_9_c10442_2	weakly similar to ( 112)AT3G18850| Symbols: LPAT5 | LPAT5 | chr3:6499535-6500846 REVERSE no original description
35.2	not assigned.unknown	virginia_state_74509_9_c10443_2	no original description
35.2	not assigned.unknown	virginia_state_74509_9_c10444_3	no original description
35.2	not assigned.unknown	virginia_state_74509_9_c10445_2	no original description
35.2	not assigned.unknown	virginia_state_74509_9_c10446_2	no original description
35.2	not assigned.unknown	virginia_state_74509_9_c10447_2	no original description
35.2	not assigned.unknown	virginia_state_74509_9_c10448_2	no original description
29.3.4.99	protein.targeting.secretory pathway.unspecified	virginia_state_74509_9_c10449_2	very weakly similar to (85.9)AT1G67650| Symbols: | 7S RNA binding | chr1:25363495-25366058 REVERSE no original description
35.2	not assigned.unknown	virginia_state_74509_9_c1045_16	no original description
27.1.1	RNA.processing.splicing	virginia_state_74509_9_c10450_4	moderately similar to ( 264)AT4G36690| Symbols: ATU2AF65A | ATU2AF65A; RNA binding | chr4:17294595-17297613 REVERSE no original description
35.2	not assigned.unknown	virginia_state_74509_9_c10451_2	no original description
35.2	not assigned.unknown	virginia_state_74509_9_c10452_2	no original description
35.2	not assigned.unknown	virginia_state_74509_9_c10453_2	no original description
35.2	not assigned.unknown	virginia_state_74509_9_c10454_3	no original description
35.2	not assigned.unknown	virginia_state_74509_9_c10455_5	no original description
35.2	not assigned.unknown	virginia_state_74509_9_c10456_2	no original description
35.2	not assigned.unknown	virginia_state_74509_9_c10457_2	no original description
35.2	not assigned.unknown	virginia_state_74509_9_c10458_2	no original description
35.2	not assigned.unknown	virginia_state_74509_9_c10459_2	no original description
35.2	not assigned.unknown	virginia_state_74509_9_c1046_31	no original description
29.4	protein.postranslational modification	virginia_state_74509_9_c10460_2	very weakly similar to (89.7)AT1G61850| Symbols: | patatin family protein | chr1:22859982-22865890 FORWARD no original description
34.16	transport.ABC transporters and multidrug resistance systems	virginia_state_74509_9_c10461_2	weakly similar to ( 130)AT1G15520| Symbols: PDR12, ATPDR12 | ATPDR12/PDR12 (PLEIOTROPIC DRUG RESISTANCE 12); ATPase, coupled to transmembrane movement of substances | chr1:5331988-5338170 REVERSEweakly similar to ( 147)PDR7_ORYSA no original description
35.2	not assigned.unknown	virginia_state_74509_9_c10462_2	no original description
35.2	not assigned.unknown	virginia_state_74509_9_c10463_2	no original description
35.2	not assigned.unknown	virginia_state_74509_9_c10464_2	no original description
35.2	not assigned.unknown	virginia_state_74509_9_c10465_5	weakly similar to ( 187)AT1G15060| Symbols: | similar to unknown protein [Arabidopsis thaliana] (TAIR:AT1G73750.1); similar to Os01g0692600 [Oryza sativa (japonica cultivar-group)] (GB:NP_001043943.1); similar to hypothetical protein OsI_003298 [Oryza sativa (indica cultivar-group)] (GB:EAY75451.1); contains InterPro domain Uncharacterised conserved protein UCP031088, alpha/beta hydrolase, At1g15…
29.2.4	protein.synthesis.elongation	virginia_state_74509_9_c10466_2	weakly similar to ( 120)AT2G31060| Symbols: | elongation factor family protein | chr2:13220573-13225621 REVERSE no original description
29.5	protein.degradation	virginia_state_74509_9_c10467_2	weakly similar to ( 117)AT1G55360| Symbols: | similar to unknown protein [Arabidopsis thaliana] (TAIR:AT5G56530.1); similar to unknown protein [Arabidopsis thaliana] (TAIR:AT3G13510.1); similar to unnamed protein product [Vitis vinifera] (GB:CAO22094.1); similar to unknown [Populus trichocarpa] (GB:ABK93966.1); similar to hypothetical protein [Vitis vinifera] (GB:CAN72570.1); contains InterPro do…
27.1.2	RNA.processing.RNA helicase	virginia_state_74509_9_c10468_2	weakly similar to ( 152)AT5G51280| Symbols: | DEAD-box protein abstrakt, putative | chr5:20858682-20860871 FORWARD no original description
27.1.1	RNA.processing.splicing	virginia_state_74509_9_c10469_2	very weakly similar to (87.0)AT1G67210| Symbols: | proline-rich spliceosome-associated (PSP) family protein / zinc knuckle (CCHC-type) family protein | chr1:25145002-25147437 FORWARD no original description
35.2	not assigned.unknown	virginia_state_74509_9_c1047_23	no original description
35.2	not assigned.unknown	virginia_state_74509_9_c10470_2	no original description
35.2	not assigned.unknown	virginia_state_74509_9_c10471_2	no original description
35.2	not assigned.unknown	virginia_state_74509_9_c10472_2	no original description
35.2	not assigned.unknown	virginia_state_74509_9_c10473_2	no original description
35.2	not assigned.unknown	virginia_state_74509_9_c10474_2	no original description
35.2	not assigned.unknown	virginia_state_74509_9_c10475_2	no original description
35.2	not assigned.unknown	virginia_state_74509_9_c10476_2	no original description
35.2	not assigned.unknown	virginia_state_74509_9_c10477_2	no original description
35.2	not assigned.unknown	virginia_state_74509_9_c10478_2	no original description
28.1	DNA.synthesis/chromatin structure	virginia_state_74509_9_c10479_2	weakly similar to ( 121)AT5G60990| Symbols: | DEAD/DEAH box helicase, putative (RH10) | chr5:24563827-24566374 REVERSE no original description
35.2	not assigned.unknown	virginia_state_74509_9_c1048_7	no original description
35.2	not assigned.unknown	virginia_state_74509_9_c10480_2	no original description
35.2	not assigned.unknown	virginia_state_74509_9_c10481_2	no original description
35.2	not assigned.unknown	virginia_state_74509_9_c10482_2	no original description
26.7	misc.oxidases - copper, flavone etc.	virginia_state_74509_9_c10483_2	very weakly similar to ( 100)AT1G65560| Symbols: | allyl alcohol dehydrogenase, putative | chr1:24375271-24377336 REVERSE no original description
35.2	not assigned.unknown	virginia_state_74509_9_c10484_2	very weakly similar to (82.0)AT5G55610| Symbols: | similar to unknown [Populus trichocarpa] (GB:ABK94457.1) | chr5:22543207-22545084 FORWARD no original description
35.2	not assigned.unknown	virginia_state_74509_9_c10485_2	no original description
35.2	not assigned.unknown	virginia_state_74509_9_c10486_2	no original description
35.2	not assigned.unknown	virginia_state_74509_9_c10487_2	no original description
30.2.17	signalling.receptor kinases.DUF 26	virginia_state_74509_9_c10488_2	weakly similar to ( 109)AT4G11900| Symbols: | carbohydrate binding / kinase | chr4:7151390-7153536 REVERSE no original description
35.2	not assigned.unknown	virginia_state_74509_9_c10489_2	no original description
31.1	cell.organisation	virginia_state_74509_9_c1049_44	moderately similar to ( 338)AT3G12360| Symbols: | ankyrin repeat family protein | chr3:3934153-3936502 FORWARD no original description
35.2	not assigned.unknown	virginia_state_74509_9_c10490_2	no original description
27.3.99	RNA.regulation of transcription.unclassified	virginia_state_74509_9_c10491_2	very weakly similar to (83.2)AT3G48060| Symbols: | bromo-adjacent homology (BAH) domain-containing protein | chr3:17754219-17759357 REVERSE no original description
35.2	not assigned.unknown	virginia_state_74509_9_c10492_2	no original description
35.2	not assigned.unknown	virginia_state_74509_9_c10493_2	weakly similar to ( 112)AT5G24810| Symbols: | ABC1 family protein | chr5:8516905-8522619 REVERSE no original description
35.2	not assigned.unknown	virginia_state_74509_9_c10494_2	no original description
35.2	not assigned.unknown	virginia_state_74509_9_c10495_2	no original description
35.2	not assigned.unknown	virginia_state_74509_9_c10496_2	no original description
35.2	not assigned.unknown	virginia_state_74509_9_c10497_3	no original description
35.2	not assigned.unknown	virginia_state_74509_9_c10498_2	no original description
31.1	cell.organisation	virginia_state_74509_9_c10499_2	very weakly similar to (81.6)AT4G04020| Symbols: FIB | FIB (FIBRILLIN); structural molecule | chr4:1932159-1933544 FORWARDvery weakly similar to (90.1)PAP2_ORYSA no original description
1.3.2	PS.calvin cyle.rubisco small subunit	virginia_state_74509_9_c105_6	weakly similar to ( 123)AT5G38430| Symbols: | ribulose bisphosphate carboxylase small chain 1B / RuBisCO small subunit 1B (RBCS-1B) (ATS1B) | chr5:15401580-15402385 REVERSEweakly similar to ( 136)RBS2_ORYSA no original description
35.2	not assigned.unknown	virginia_state_74509_9_c1050_2	no original description
35.2	not assigned.unknown	virginia_state_74509_9_c10500_2	no original description
35.2	not assigned.unknown	virginia_state_74509_9_c10501_2	no original description
35.2	not assigned.unknown	virginia_state_74509_9_c10502_2	very weakly similar to (84.0)AT3G04950| Symbols: | catalytic | chr3:1371792-1373306 FORWARD no original description
35.2	not assigned.unknown	virginia_state_74509_9_c10503_2	no original description
35.2	not assigned.unknown	virginia_state_74509_9_c10504_2	no original description
35.2	not assigned.unknown	virginia_state_74509_9_c10505_2	no original description
35.2	not assigned.unknown	virginia_state_74509_9_c10506_2	very weakly similar to (86.7)AT4G16530| Symbols: | binding | chr4:9311378-9315576 FORWARD no original description
35.2	not assigned.unknown	virginia_state_74509_9_c10507_2	weakly similar to ( 169)AT5G06550| Symbols: | Identical to F-box protein At5g06550 [Arabidopsis Thaliana] (GB:Q67XX3;GB:Q9FG15); similar to transcription factor jumonji (jmjC) domain-containing protein [Arabidopsis thaliana] (TAIR:AT1G78280.1); similar to hypothetical protein [Vitis vinifera] (GB:CAN75104.1); contains InterPro domain Transcription factor jumonji (InterPro:IPR013129); contains Int…
35.2	not assigned.unknown	virginia_state_74509_9_c10508_2	no original description
29.1.01	protein.aa activation.tyrosine-tRNA ligase	virginia_state_74509_9_c10509_2	very weakly similar to (82.4)AT1G28350| Symbols: | ATP binding / aminoacyl-tRNA ligase | chr1:9944470-9949564 FORWARD no original description
29.4	protein.postranslational modification	virginia_state_74509_9_c1051_56	moderately similar to ( 279)AT2G40180| Symbols: ATHPP2C5 | ATHPP2C5; protein serine/threonine phosphatase | chr2:16789600-16791092 FORWARD no original description
26.3	misc.gluco-, galacto- and mannosidases	virginia_state_74509_9_c10510_2	weakly similar to ( 162)AT3G23640| Symbols: HGL1 | HGL1 (HETEROGLYCAN GLUCOSIDASE 1) | chr3:8502362-8509365 FORWARD no original description
35.2	not assigned.unknown	virginia_state_74509_9_c10511_2	weakly similar to ( 103)AT1G78590| Symbols: NADK3, ATNADK-3 | ATNADK-3/NADK3 (NAD(H) kinase 3); NAD+ kinase/ NADH kinase | chr1:29569236-29571021 FORWARDvery weakly similar to (92.4)NADHK_ORYSA no original description
35.2	not assigned.unknown	virginia_state_74509_9_c10512_2	no original description
35.2	not assigned.unknown	virginia_state_74509_9_c10513_2	no original description
35.2	not assigned.unknown	virginia_state_74509_9_c10514_2	no original description
35.2	not assigned.unknown	virginia_state_74509_9_c10515_2	no original description
35.2	not assigned.unknown	virginia_state_74509_9_c10516_2	no original description
34.99	transport.misc	virginia_state_74509_9_c10517_2	weakly similar to ( 120)AT4G09160| Symbols: | SEC14 cytosolic factor family protein / phosphoglyceride transfer family protein | chr4:5839758-5842155 FORWARD no original description
35.2	not assigned.unknown	virginia_state_74509_9_c10518_2	no original description
35.2	not assigned.unknown	virginia_state_74509_9_c10519_3	no original description
35.2	not assigned.unknown	virginia_state_74509_9_c1052_35	no original description
35.2	not assigned.unknown	virginia_state_74509_9_c10520_2	no original description
35.2	not assigned.unknown	virginia_state_74509_9_c10521_2	no original description
35.2	not assigned.unknown	virginia_state_74509_9_c10522_2	very weakly similar to (82.8)AT3G44380| Symbols: | similar to unknown protein [Arabidopsis thaliana] (TAIR:AT1G52330.1); similar to unnamed protein product [Vitis vinifera] (GB:CAO48726.1); contains InterPro domain Water Stress and Hypersensitive response (InterPro:IPR013990); contains InterPro domain Harpin-induced 1 (InterPro:IPR010847) | chr3:16047241-16047801 REVERSE no original description
35.2	not assigned.unknown	virginia_state_74509_9_c10523_2	no original description
35.2	not assigned.unknown	virginia_state_74509_9_c10524_2	no original description
35.2	not assigned.unknown	virginia_state_74509_9_c10525_2	no original description
35.2	not assigned.unknown	virginia_state_74509_9_c10526_2	no original description
35.2	not assigned.unknown	virginia_state_74509_9_c10527_2	no original description
35.2	not assigned.unknown	virginia_state_74509_9_c10528_3	no original description
35.2	not assigned.unknown	virginia_state_74509_9_c10529_2	no original description
20.2.4	stress.abiotic.touch/wounding	virginia_state_74509_9_c1053_61	moderately similar to ( 357)AT1G75380| Symbols: | wound-responsive protein-related | chr1:28285450-28287292 REVERSE no original description
29.5.11.1	protein.degradation.ubiquitin.ubiquitin	virginia_state_74509_9_c10530_4	weakly similar to ( 122)AT4G05320| Symbols: UBQ10 | UBQ10 (POLYUBIQUITIN 10) | chr4:2718557-2719951 FORWARDvery weakly similar to (84.3)UBL1_ORYSA no original description
35.2	not assigned.unknown	virginia_state_74509_9_c10531_3	no original description
30.11	signalling.light	virginia_state_74509_9_c10532_3	weakly similar to ( 118)AT2G14820| Symbols: | phototropic-responsive NPH3 family protein | chr2:6365946-6368382 FORWARD no original description
27.3.99	RNA.regulation of transcription.unclassified	virginia_state_74509_9_c10533_3	weakly similar to ( 127)AT2G21710| Symbols: EMB2219 | EMB2219 (EMBRYO DEFECTIVE 2219) | chr2:9277966-9280387 FORWARD no original description
29.8	protein.assembly and cofactor ligation	virginia_state_74509_9_c10534_5	moderately similar to ( 309)AT3G24430| Symbols: HCF101 | HCF101 (HIGH-CHLOROPHYLL-FLUORESCENCE 101); ATP binding | chr3:8868738-8872161 REVERSE no original description
27.3.04	RNA.regulation of transcription.ARF, Auxin Response Factor family	virginia_state_74509_9_c10535_4	weakly similar to ( 125)AT5G62000| Symbols: ARF1-BP, HSS, ARF2 | ARF2 (AUXIN RESPONSE FACTOR 2) | chr5:24928085-24931906 FORWARD no original description
35.2	not assigned.unknown	virginia_state_74509_9_c10536_4	no original description
35.2	not assigned.unknown	virginia_state_74509_9_c10537_2	no original description
35.2	not assigned.unknown	virginia_state_74509_9_c10538_2	no original description
35.2	not assigned.unknown	virginia_state_74509_9_c10539_4	no original description
35.2	not assigned.unknown	virginia_state_74509_9_c1054_44	moderately similar to ( 409)PPO_MALDO no original description
35.2	not assigned.unknown	virginia_state_74509_9_c10540_2	no original description
35.2	not assigned.unknown	virginia_state_74509_9_c10541_2	no original description
35.2	not assigned.unknown	virginia_state_74509_9_c10542_2	no original description
29.2.1.1.3.2.04	protein.synthesis.ribosomal protein.prokaryotic.unknown organellar.50S subunit.L4	virginia_state_74509_9_c10543_2	weakly similar to ( 143)AT2G20060| Symbols: | ribosomal protein L4 family protein | chr2:8666465-8668308 FORWARD no original description
29.2.1.1.3.1.01	protein.synthesis.ribosomal protein.prokaryotic.unknown organellar.30S subunit.S1	virginia_state_74509_9_c10544_2	very weakly similar to (90.5)AT1G71720| Symbols: | S1 RNA-binding domain-containing protein | chr1:26987406-26989555 FORWARD no original description
29.4.1.57	protein.postranslational modification.kinase.receptor like cytoplasmatic kinase VII	virginia_state_74509_9_c10545_2	weakly similar to ( 153)AT4G02010| Symbols: | protein kinase family protein | chr4:881457-885222 FORWARD no original description
29.3.3	protein.targeting.chloroplast	virginia_state_74509_9_c10546_2	weakly similar to ( 129)AT3G46740| Symbols: TOC75-III | TOC75-III (translocon outer membrane complex 75-III); P-P-bond-hydrolysis-driven protein transmembrane transporter | chr3:17227089-17230281 REVERSEweakly similar to ( 144)TOC75_ORYSA no original description
35.2	not assigned.unknown	virginia_state_74509_9_c10547_2	no original description
35.2	not assigned.unknown	virginia_state_74509_9_c10548_2	no original description
35.2	not assigned.unknown	virginia_state_74509_9_c10549_2	no original description
30.5	signalling.G-proteins	virginia_state_74509_9_c1055_46	weakly similar to ( 144)AT5G17790| Symbols: VAR3 | VAR3 (VARIEGATED 3); binding | chr5:5869812-5872673 REVERSE no original description
30.2.17	signalling.receptor kinases.DUF 26	virginia_state_74509_9_c10550_2	weakly similar to ( 119)AT4G23180| Symbols: RLK4, CRK10 | CRK10 (CYSTEINE-RICH RLK10); kinase | chr4:12138182-12140791 FORWARD no original description
35.2	not assigned.unknown	virginia_state_74509_9_c10551_2	no original description
35.2	not assigned.unknown	virginia_state_74509_9_c10552_2	no original description
28.2	DNA.repair	virginia_state_74509_9_c10553_2	weakly similar to ( 125)AT1G03190| Symbols: ATXPD, UVH6 | ATXPD/UVH6 (ULTRAVIOLET HYPERSENSITIVE 6); ATP binding / ATP-dependent DNA helicase/ ATP-dependent helicase/ DNA binding / hydrolase, acting on acid anhydrides, in phosphorus-containing anhydrides / nucleic acid binding | chr1:775822-779863 FORWARD no original description
35.2	not assigned.unknown	virginia_state_74509_9_c10554_2	very weakly similar to (99.4)AT2G20230| Symbols: | similar to unknown protein [Arabidopsis thaliana] (TAIR:AT4G28770.1); similar to unknown [Populus trichocarpa] (GB:ABK93408.1); similar to unknown [Populus trichocarpa] (GB:ABK93560.1); contains InterPro domain CD9/CD37/CD63 antigen; (InterPro:IPR000301) | chr2:8732843-8734469 FORWARD no original description
35.2	not assigned.unknown	virginia_state_74509_9_c10555_2	no original description
35.2	not assigned.unknown	virginia_state_74509_9_c10556_2	weakly similar to ( 114)AT4G35470| Symbols: | leucine-rich repeat family protein | chr4:16846536-16848453 FORWARD no original description
35.2	not assigned.unknown	virginia_state_74509_9_c10557_2	no original description
35.2	not assigned.unknown	virginia_state_74509_9_c10558_2	no original description
35.2	not assigned.unknown	virginia_state_74509_9_c10559_2	no original description
11.1.08	lipid metabolism.FA synthesis and FA elongation.acyl coa ligase	virginia_state_74509_9_c1056_31	moderately similar to ( 298)AT5G16370| Symbols: | AMP-binding protein, putative | chr5:5356826-5358484 REVERSEweakly similar to ( 115)4CL2_TOBAC no original description
11.9.4.02	lipid metabolism.lipid degradation.beta-oxidation.acyl CoA DH	virginia_state_74509_9_c10560_2	weakly similar to ( 115)AT5G65110| Symbols: ATACX2, ACX2 | ACX2 (ACYL-COA OXIDASE 2); acyl-CoA oxidase | chr5:26027286-26029708 REVERSEweakly similar to ( 107)ACOX2_CUCMA no original description
35.2	not assigned.unknown	virginia_state_74509_9_c10561_3	weakly similar to ( 114)AT3G43520| Symbols: | similar to unknown protein [Arabidopsis thaliana] (TAIR:AT2G26240.1); similar to predicted protein [Physcomitrella patens subsp. patens] (GB:EDQ63811.1); contains InterPro domain Protein of unknown function UPF0136, Transmembrane; (InterPro:IPR005349) | chr3:15417076-15418687 FORWARD no original description
27.3.99	RNA.regulation of transcription.unclassified	virginia_state_74509_9_c10562_3	weakly similar to ( 103)AT2G32080| Symbols: PUR ALPHA-1 | PUR ALPHA-1 (purin-rich alpha 1); nucleic acid binding | chr2:13649793-13651113 REVERSE no original description
35.2	not assigned.unknown	virginia_state_74509_9_c10563_2	weakly similar to ( 125)AT4G19190| Symbols: | zinc knuckle (CCHC-type) family protein | chr4:10493334-10495980 FORWARD no original description
20.1	stress.biotic	virginia_state_74509_9_c10564_2	weakly similar to ( 107)AT5G41040| Symbols: | transferase family protein | chr5:16448810-16450314 FORWARD no original description
35.2	not assigned.unknown	virginia_state_74509_9_c10565_2	no original description
35.2	not assigned.unknown	virginia_state_74509_9_c10566_2	no original description
35.2	not assigned.unknown	virginia_state_74509_9_c10567_2	no original description
29.5.9	protein.degradation.AAA type	virginia_state_74509_9_c10568_2	weakly similar to ( 121)AT5G17760| Symbols: | AAA-type ATPase family protein | chr5:5861278-5862303 REVERSE no original description
35.2	not assigned.unknown	virginia_state_74509_9_c10569_2	weakly similar to ( 120)AT3G19190| Symbols: | similar to hypothetical protein [Vitis vinifera] (GB:CAN64681.1); similar to hypothetical protein OsI_021682 [Oryza sativa (indica cultivar-group)] (GB:EAZ00450.1); similar to unnamed protein product [Vitis vinifera] (GB:CAO47794.1); contains InterPro domain ATG2, C-terminal (InterPro:IPR015412) | chr3:6639885-6648242 FORWARD no original description
35.2	not assigned.unknown	virginia_state_74509_9_c1057_17	no original description
11.8.1	lipid metabolism.''exotics'' (steroids, squalene etc).sphingolipids	virginia_state_74509_9_c10570_2	very weakly similar to ( 100)AT4G36480| Symbols: LCB1, EMB2779, FBR11, ATLCB1 | ATLCB1 (LONG-CHAIN BASE1); serine C-palmitoyltransferase | chr4:17218601-17221127 FORWARD no original description
35.2	not assigned.unknown	virginia_state_74509_9_c10571_4	no original description
35.2	not assigned.unknown	virginia_state_74509_9_c10572_2	no original description
35.2	not assigned.unknown	virginia_state_74509_9_c10573_2	no original description
10.5.5	cell wall.cell wall proteins.RGP	virginia_state_74509_9_c10574_2	weakly similar to ( 162)AT3G08900| Symbols: RGP, RGP3 | RGP3 (REVERSIBLY GLYCOSYLATED POLYPEPTIDE 3); alpha-1,4-glucan-protein synthase (UDP-forming) | chr3:2708353-2709720 REVERSEweakly similar to ( 164)UPTG_MAIZE no original description
35.2	not assigned.unknown	virginia_state_74509_9_c10575_2	no original description
35.2	not assigned.unknown	virginia_state_74509_9_c10576_2	no original description
35.2	not assigned.unknown	virginia_state_74509_9_c10577_2	no original description
35.2	not assigned.unknown	virginia_state_74509_9_c10578_3	no original description
35.2	not assigned.unknown	virginia_state_74509_9_c10579_4	no original description
27.3.23	RNA.regulation of transcription.HSF,Heat-shock transcription factor family	virginia_state_74509_9_c1058_47	moderately similar to ( 217)AT2G26150| Symbols: HSFA2, ATHSFA2 | ATHSFA2 (Arabidopsis thaliana heat shock transcription factor A2) | chr2:11143130-11144295 FORWARD no original description
35.2	not assigned.unknown	virginia_state_74509_9_c10580_2	no original description
35.2	not assigned.unknown	virginia_state_74509_9_c10581_3	no original description
35.2	not assigned.unknown	virginia_state_74509_9_c10582_2	no original description
35.2	not assigned.unknown	virginia_state_74509_9_c10583_2	no original description
35.2	not assigned.unknown	virginia_state_74509_9_c10584_6	no original description
35.2	not assigned.unknown	virginia_state_74509_9_c10585_2	no original description
3.2.04	minor CHO metabolism.trehalose.trehalase	virginia_state_74509_9_c10586_2	very weakly similar to (80.1)AT4G24040| Symbols: ATTRE1, TRE1 | ATTRE1/TRE1 (TREHALASE 1); alpha,alpha-trehalase/ trehalase | chr4:12488252-12491070 FORWARD no original description
16.8.4	secondary metabolism.flavonoids.flavonols	virginia_state_74509_9_c10587_3	very weakly similar to (91.3)AT1G17020| Symbols: ATSRG1, SRG1 | SRG1 (SENESCENCE-RELATED GENE 1); oxidoreductase, acting on paired donors, with incorporation or reduction of molecular oxygen, 2-oxoglutarate as one donor, and incorporation of one atom each of oxygen into both donors | chr1:5820251-5821734 FORWARD no original description
35.2	not assigned.unknown	virginia_state_74509_9_c10588_2	no original description
35.2	not assigned.unknown	virginia_state_74509_9_c10589_2	no original description
29.5.11.03	protein.degradation.ubiquitin.E2	virginia_state_74509_9_c1059_32	moderately similar to ( 305)AT1G64230| Symbols: UBC28 | UBC28; ubiquitin-protein ligase | chr1:23837455-23838883 FORWARDweakly similar to ( 141)UBC2_WHEAT no original description
35.2	not assigned.unknown	virginia_state_74509_9_c10590_2	no original description
35.2	not assigned.unknown	virginia_state_74509_9_c10591_2	very weakly similar to (89.4)AT3G02420| Symbols: | similar to hypothetical protein [Cleome spinosa] (GB:ABD96906.1) | chr3:496186-498779 REVERSE no original description
35.2	not assigned.unknown	virginia_state_74509_9_c10592_2	weakly similar to ( 123)AT3G02420| Symbols: | similar to hypothetical protein [Cleome spinosa] (GB:ABD96906.1) | chr3:496186-498779 REVERSE no original description
5.1	fermentation.aldehyde dehydrogenase	virginia_state_74509_9_c10593_2	very weakly similar to (85.1)AT3G24503| Symbols: ALDH1A, REF1, ALDH2C4 | ALDH2C4 (REDUCED EPIDERMAL FLUORESCENCE1); 3-chloroallyl aldehyde dehydrogenase/ aldehyde dehydrogenase (NAD) | chr3:8919739-8923036 REVERSE no original description
35.2	not assigned.unknown	virginia_state_74509_9_c10594_2	no original description
35.2	not assigned.unknown	virginia_state_74509_9_c10595_2	no original description
17.2.3	hormone metabolism.auxin.induced-regulated-responsive-activated	virginia_state_74509_9_c10596_2	weakly similar to ( 149)AT2G14960| Symbols: GH3.1 | GH3.1 | chr2:6458741-6460752 REVERSEweakly similar to ( 158)GH38_ORYSA no original description
35.2	not assigned.unknown	virginia_state_74509_9_c10597_2	weakly similar to ( 126)AT5G06140| Symbols: SNX1, ATSNX1 | phox (PX) domain-containing protein | chr5:1856213-1858753 REVERSE no original description
35.2	not assigned.unknown	virginia_state_74509_9_c10598_2	very weakly similar to ( 100)AT1G76610| Symbols: | similar to unknown protein [Arabidopsis thaliana] (TAIR:AT1G21050.1); similar to hypothetical protein [Vitis vinifera] (GB:CAN67637.1); contains InterPro domain Protein of unknown function DUF617, plant (InterPro:IPR006460) | chr1:28755943-28756623 FORWARD no original description
35.2	not assigned.unknown	virginia_state_74509_9_c10599_2	no original description
20.2.1	stress.abiotic.heat	virginia_state_74509_9_c106_246	weakly similar to ( 193)AT5G59720| Symbols: | HSP18.2 (HEAT SHOCK PROTEIN 18.2) | chr5:24079858-24080343 FORWARDmoderately similar to ( 207)HSP23_ORYSA no original description
33.99	development.unspecified	virginia_state_74509_9_c1060_29	weakly similar to ( 105)AT2G35980| Symbols: NHL10, YLS9 | YLS9 (YELLOW-LEAF-SPECIFIC GENE 9) | chr2:15117714-15118397 FORWARD no original description
29.5.5	protein.degradation.serine protease	virginia_state_74509_9_c10600_2	weakly similar to ( 150)AT3G27925| Symbols: DEG1, DEGP1 | DEGP1 (DEGP PROTEASE 1); serine-type peptidase | chr3:10367896-10370101 REVERSE no original description
35.2	not assigned.unknown	virginia_state_74509_9_c10601_2	no original description
35.2	not assigned.unknown	virginia_state_74509_9_c10602_2	no original description
35.2	not assigned.unknown	virginia_state_74509_9_c10603_2	no original description
13.1.6.5	amino acid metabolism.synthesis.aromatic aa.tryptophan	virginia_state_74509_9_c10604_2	weakly similar to ( 132)AT5G06850| Symbols: | C2 domain-containing protein | chr5:2127201-2129210 REVERSE no original description
35.2	not assigned.unknown	virginia_state_74509_9_c10605_2	very weakly similar to (88.2)AT5G09580| Symbols: | similar to unknown protein [Arabidopsis thaliana] (TAIR:AT1G53345.1); similar to unnamed protein product [Vitis vinifera] (GB:CAO67819.1) | chr5:2972640-2974439 FORWARD no original description
29.6	protein.folding	virginia_state_74509_9_c10606_2	weakly similar to ( 106)AT3G01480| Symbols: CYP38 | CYP38 (CYCLOPHILIN 38) | chr3:188576-190259 FORWARDweakly similar to ( 110)TLP40_SPIOL no original description
35.2	not assigned.unknown	virginia_state_74509_9_c10607_2	no original description
35.2	not assigned.unknown	virginia_state_74509_9_c10608_2	no original description
35.2	not assigned.unknown	virginia_state_74509_9_c10609_2	no original description
35.2	not assigned.unknown	virginia_state_74509_9_c1061_6	no original description
29.2.2.50	protein.synthesis.misc ribososomal protein.BRIX	virginia_state_74509_9_c10610_2	weakly similar to ( 103)AT3G23620| Symbols: | brix domain-containing protein | chr3:8480154-8481880 FORWARDweakly similar to ( 118)BXDC1_ORYSA no original description
35.2	not assigned.unknown	virginia_state_74509_9_c10611_2	no original description
33.99	development.unspecified	virginia_state_74509_9_c10612_2	weakly similar to ( 131)AT3G44880| Symbols: LLS1, PAO, ACD1 | ACD1 (ACCELERATED CELL DEATH 1) | chr3:16394843-16397189 FORWARD no original description
35.2	not assigned.unknown	virginia_state_74509_9_c10613_2	very weakly similar to (84.7)AT2G41705| Symbols: | camphor resistance CrcB family protein | chr2:17405161-17406988 FORWARD no original description
35.2	not assigned.unknown	virginia_state_74509_9_c10614_2	no original description
35.2	not assigned.unknown	virginia_state_74509_9_c10615_2	no original description
35.2	not assigned.unknown	virginia_state_74509_9_c10616_2	no original description
31.1	cell.organisation	virginia_state_74509_9_c10617_3	moderately similar to ( 239)AT1G54560| Symbols: ATXIE, PCR1, XIE | XIE (Myosin-like protein XIE); motor/ protein binding | chr1:20375316-20383412 REVERSE no original description
19.02	tetrapyrrole synthesis.ferrochelatase	virginia_state_74509_9_c10618_3	very weakly similar to (98.6)AT5G26030| Symbols: FC1 | FC1 (FERROCHELATASE 1); ferrochelatase | chr5:9096678-9098755 FORWARDweakly similar to ( 113)HEMH_CUCSA no original description
26.2	misc.UDP glucosyl and glucoronyl transferases	virginia_state_74509_9_c10619_3	weakly similar to ( 200)AT1G22360| Symbols: ATUGT85A2 | ATUGT85A2 (UDP-GLUCOSYL TRANSFERASE 85A2); UDP-glycosyltransferase | chr1:7895057-7897516 REVERSEweakly similar to ( 110)IAAG_MAIZE no original description
9.04	mitochondrial electron transport / ATP synthesis.alternative oxidase	virginia_state_74509_9_c1062_20	moderately similar to ( 276)AT3G22370| Symbols: ATAOX1A, AOX1A | AOX1A (alternative oxidase 1A); alternative oxidase | chr3:7906897-7908423 FORWARDmoderately similar to ( 273)AOX1_SOYBN no original description
29.5.11.03	protein.degradation.ubiquitin.E2	virginia_state_74509_9_c10620_4	very weakly similar to (80.9)AT5G25760| Symbols: UBC21, PEX4 | PEX4 (PEROXIN4); ubiquitin-protein ligase | chr5:8967986-8969176 FORWARD no original description
35.2	not assigned.unknown	virginia_state_74509_9_c10621_3	no original description
35.2	not assigned.unknown	virginia_state_74509_9_c10622_3	no original description
35.2	not assigned.unknown	virginia_state_74509_9_c10623_3	no original description
35.2	not assigned.unknown	virginia_state_74509_9_c10624_2	no original description
35.2	not assigned.unknown	virginia_state_74509_9_c10625_2	no original description
29.5	protein.degradation	virginia_state_74509_9_c10626_2	weakly similar to ( 120)AT5G65760| Symbols: | serine carboxypeptidase S28 family protein | chr5:26325515-26328117 FORWARD no original description
35.2	not assigned.unknown	virginia_state_74509_9_c10627_2	no original description
35.2	not assigned.unknown	virginia_state_74509_9_c10628_2	no original description
35.2	not assigned.unknown	virginia_state_74509_9_c10629_2	no original description
28.2	DNA.repair	virginia_state_74509_9_c1063_48	moderately similar to ( 438)AT1G79650| Symbols: RAD23 | RAD23; damaged DNA binding | chr1:29977299-29980025 REVERSEmoderately similar to ( 340)RAD23_ORYSA no original description
11.1.13	lipid metabolism.FA synthesis and FA elongation.acyl-CoA binding protein	virginia_state_74509_9_c10630_2	weakly similar to ( 114)AT5G04420| Symbols: | kelch repeat-containing protein | chr5:1246868-1249456 REVERSE no original description
34.15	transport.potassium	virginia_state_74509_9_c10631_2	very weakly similar to (91.7)AT1G01790| Symbols: ATKEA1, KEA1 | KEA1 (K EFFLUX ANTIPORTER 1); potassium:hydrogen antiporter | chr1:284781-290869 FORWARD no original description
35.2	not assigned.unknown	virginia_state_74509_9_c10632_2	no original description
35.2	not assigned.unknown	virginia_state_74509_9_c10633_2	no original description
30.6	signalling.MAP kinases	virginia_state_74509_9_c10634_2	weakly similar to ( 156)AT5G19010| Symbols: MPK16 | MPK16 (mitogen-activated protein kinase 16); MAP kinase | chr5:6345098-6347678 REVERSEweakly similar to ( 157)MPK15_ORYSA no original description
35.2	not assigned.unknown	virginia_state_74509_9_c10635_2	no original description
31.3.1	cell.cycle.peptidylprolyl isomerase	virginia_state_74509_9_c10636_2	weakly similar to ( 139)AT3G54010| Symbols: DEI1, PAS1 | PAS1 (PASTICCINO 1); FK506 binding / peptidyl-prolyl cis-trans isomerase | chr3:20012566-20016041 FORWARD no original description
35.2	not assigned.unknown	virginia_state_74509_9_c10637_2	no original description
27.3.04	RNA.regulation of transcription.ARF, Auxin Response Factor family	virginia_state_74509_9_c10638_2	very weakly similar to (83.2)AT1G30330| Symbols: ARF6 | ARF6 (AUXIN RESPONSE FACTOR 6) | chr1:10686107-10690018 REVERSE no original description
35.2	not assigned.unknown	virginia_state_74509_9_c10639_2	no original description
33.99	development.unspecified	virginia_state_74509_9_c1064_16	very weakly similar to (80.5)AT5G20700| Symbols: | senescence-associated protein-related | chr5:7006180-7007005 REVERSE no original description
27.3.52	RNA.regulation of transcription.Global transcription factor group	virginia_state_74509_9_c10640_2	weakly similar to ( 107)AT4G08350| Symbols: | KOW domain-containing transcription factor family protein | chr4:5286348-5292069 FORWARD no original description
35.2	not assigned.unknown	virginia_state_74509_9_c10641_2	no original description
35.2	not assigned.unknown	virginia_state_74509_9_c10642_2	weakly similar to ( 150)AT5G27490| Symbols: | integral membrane Yip1 family protein | chr5:9703133-9704656 REVERSE no original description
35.2	not assigned.unknown	virginia_state_74509_9_c10643_2	no original description
35.2	not assigned.unknown	virginia_state_74509_9_c10644_2	weakly similar to ( 104)AT3G25060| Symbols: | pentatricopeptide (PPR) repeat-containing protein | chr3:9128523-9130328 FORWARD no original description
35.2	not assigned.unknown	virginia_state_74509_9_c10645_2	no original description
29.5.9	protein.degradation.AAA type	virginia_state_74509_9_c10646_2	weakly similar to ( 131)AT4G04910| Symbols: NSF | NSF (N-ETHYLMALEIMIDE SENSITIVE FACTOR); ATP binding / binding / nucleoside-triphosphatase/ nucleotide binding | chr4:2489694-2495664 REVERSE no original description
23.1.2.01	nucleotide metabolism.synthesis.purine.amidophosphoribosyltransferase	virginia_state_74509_9_c10647_2	very weakly similar to (89.0)AT2G16570| Symbols: ATASE1, ATASE | ATASE (GLN PHOSPHORIBOSYL PYROPHOSPHATE AMIDOTRANSFERASE 1); amidophosphoribosyltransferase | chr2:7187506-7189206 REVERSEvery weakly similar to (83.2)PUR1_SOYBN no original description
35.2	not assigned.unknown	virginia_state_74509_9_c10648_2	very weakly similar to (86.7)AT5G16360| Symbols: | NC domain-containing protein | chr5:5355239-5356198 REVERSE no original description
35.2	not assigned.unknown	virginia_state_74509_9_c10649_2	no original description
4.08	glycolysis.TPI	virginia_state_74509_9_c1065_2	weakly similar to ( 106)AT3G55440| Symbols: TPI, ATCTIMC | ATCTIMC (CYTOSOLIC TRIOSE PHOSPHATE ISOMERASE); triose-phosphate isomerase | chr3:20564771-20567055 FORWARDweakly similar to ( 104)TPIS_PETHY no original description
35.2	not assigned.unknown	virginia_state_74509_9_c10650_2	no original description
35.2	not assigned.unknown	virginia_state_74509_9_c10651_2	weakly similar to ( 113)AT5G24810| Symbols: | ABC1 family protein | chr5:8516905-8522619 REVERSE no original description
35.2	not assigned.unknown	virginia_state_74509_9_c10652_2	no original description
23.5.03	nucleotide metabolism.deoxynucleotide metabolism.cytosine deaminase	virginia_state_74509_9_c10653_2	weakly similar to ( 109)AT5G24670| Symbols: | hydrolase/ zinc ion binding | chr5:8448883-8451049 FORWARD no original description
35.2	not assigned.unknown	virginia_state_74509_9_c10654_2	no original description
35.2	not assigned.unknown	virginia_state_74509_9_c10655_2	no original description
29.4	protein.postranslational modification	virginia_state_74509_9_c10656_2	very weakly similar to (94.0)AT5G24080| Symbols: | protein kinase family protein | chr5:8139337-8141017 REVERSE no original description
27.1.2	RNA.processing.RNA helicase	virginia_state_74509_9_c10657_2	very weakly similar to (88.6)AT3G06480| Symbols: | DEAD box RNA helicase, putative | chr3:1985703-1989672 REVERSEvery weakly similar to (80.1)DB10_NICSY no original description
35.2	not assigned.unknown	virginia_state_74509_9_c10658_2	no original description
27.3.99	RNA.regulation of transcription.unclassified	virginia_state_74509_9_c10659_2	weakly similar to ( 145)AT4G19050| Symbols: | mob1/phocein family protein | chr4:10438224-10443797 REVERSE no original description
34.1.1	transport.p- and v-ATPases.H+-transporting two-sector ATPase	virginia_state_74509_9_c1066_26	moderately similar to ( 266)AT1G64200| Symbols: VHA-E3 | VHA-E3 (VACUOLAR H+-ATPASE SUBUNIT E ISOFORM 3); hydrogen ion transporting ATPase, rotational mechanism | chr1:23832200-23833665 REVERSEmoderately similar to ( 284)VATE_GOSHI no original description
35.2	not assigned.unknown	virginia_state_74509_9_c10660_2	no original description
35.2	not assigned.unknown	virginia_state_74509_9_c10661_2	no original description
35.2	not assigned.unknown	virginia_state_74509_9_c10662_2	no original description
35.2	not assigned.unknown	virginia_state_74509_9_c10663_2	no original description
35.2	not assigned.unknown	virginia_state_74509_9_c10664_2	no original description
35.2	not assigned.unknown	virginia_state_74509_9_c10665_2	no original description
35.2	not assigned.unknown	virginia_state_74509_9_c10666_2	no original description
35.2	not assigned.unknown	virginia_state_74509_9_c10667_2	very weakly similar to (80.5)AT3G59640| Symbols: | glycine-rich protein | chr3:22040078-22041277 FORWARD no original description
35.2	not assigned.unknown	virginia_state_74509_9_c10668_2	no original description
27.3.99	RNA.regulation of transcription.unclassified	virginia_state_74509_9_c10669_2	weakly similar to ( 105)AT1G78930| Symbols: | mitochondrial transcription termination factor-related / mTERF-related | chr1:29683178-29685541 REVERSE no original description
13.2.5.2	amino acid metabolism.degradation.serine-glycine-cysteine group.glycine	virginia_state_74509_9_c1067_9	weakly similar to ( 130)AT1G11860| Symbols: | aminomethyltransferase, putative | chr1:4001800-4003244 FORWARDweakly similar to ( 149)GCST_SOLTU no original description
35.2	not assigned.unknown	virginia_state_74509_9_c10670_3	no original description
35.2	not assigned.unknown	virginia_state_74509_9_c10671_3	no original description
35.2	not assigned.unknown	virginia_state_74509_9_c10672_4	no original description
35.2	not assigned.unknown	virginia_state_74509_9_c10673_3	no original description
35.2	not assigned.unknown	virginia_state_74509_9_c10674_3	weakly similar to ( 164)AT2G04280| Symbols: | similar to unknown protein [Arabidopsis thaliana] (TAIR:AT4G12700.1); similar to Os10g0456400 [Oryza sativa (japonica cultivar-group)] (GB:NP_001064754.1); similar to unnamed protein product [Vitis vinifera] (GB:CAO41132.1) | chr2:1480274-1481980 REVERSE no original description
35.2	not assigned.unknown	virginia_state_74509_9_c10675_2	no original description
35.2	not assigned.unknown	virginia_state_74509_9_c10676_3	no original description
29.4	protein.postranslational modification	virginia_state_74509_9_c10677_2	weakly similar to ( 112)AT3G23310| Symbols: | protein kinase, putative | chr3:8339806-8343362 FORWARD no original description
35.2	not assigned.unknown	virginia_state_74509_9_c10678_2	no original description
35.2	not assigned.unknown	virginia_state_74509_9_c10679_2	no original description
20.2.1	stress.abiotic.heat	virginia_state_74509_9_c1068_79	moderately similar to ( 486)AT3G44110| Symbols: ATJ, ATJ3 | ATJ3 (Arabidopsis thaliana DnaJ homologue 3) | chr3:15880166-15882046 REVERSEmoderately similar to ( 492)DNJH_CUCSA no original description
35.2	not assigned.unknown	virginia_state_74509_9_c10680_2	very weakly similar to (82.4)AT3G18420| Symbols: | tetratricopeptide repeat (TPR)-containing protein | chr3:6324777-6325727 REVERSE no original description
35.2	not assigned.unknown	virginia_state_74509_9_c10681_2	no original description
35.2	not assigned.unknown	virginia_state_74509_9_c10682_2	no original description
34.16	transport.ABC transporters and multidrug resistance systems	virginia_state_74509_9_c10683_2	weakly similar to ( 118)AT3G53480| Symbols: PDR9, ATPDR9 | ATPDR9/PDR9 (PLEIOTROPIC DRUG RESISTANCE 9); ATPase, coupled to transmembrane movement of substances | chr3:19836344-19842622 FORWARDweakly similar to ( 129)PDR3_TOBAC no original description
35.2	not assigned.unknown	virginia_state_74509_9_c10684_2	no original description
30.3	signalling.calcium	virginia_state_74509_9_c10685_2	weakly similar to ( 140)AT1G79270| Symbols: ECT8 | ECT8 (evolutionarily conserved C-terminal region 8) | chr1:29821050-29823704 FORWARD no original description
17.2.3	hormone metabolism.auxin.induced-regulated-responsive-activated	virginia_state_74509_9_c10686_2	weakly similar to ( 125)AT2G20120| Symbols: COV1 | COV1 (CONTINUOUS VASCULAR RING) | chr2:8694649-8696402 REVERSE no original description
35.2	not assigned.unknown	virginia_state_74509_9_c10687_2	no original description
35.2	not assigned.unknown	virginia_state_74509_9_c10688_2	no original description
35.2	not assigned.unknown	virginia_state_74509_9_c10689_2	very weakly similar to (84.7)AT1G72020| Symbols: | similar to unknown [Populus trichocarpa] (GB:ABK92617.1) | chr1:27113183-27113989 REVERSE no original description
35.2	not assigned.unknown	virginia_state_74509_9_c1069_25	no original description
35.2	not assigned.unknown	virginia_state_74509_9_c10690_2	no original description
33.99	development.unspecified	virginia_state_74509_9_c10691_2	very weakly similar to ( 100)AT1G22770| Symbols: FB, GI | GI (GIGANTEA); binding | chr1:8062387-8067436 FORWARDweakly similar to ( 107)GIGAN_ORYSA no original description
35.2	not assigned.unknown	virginia_state_74509_9_c10692_2	no original description
35.2	not assigned.unknown	virginia_state_74509_9_c10693_2	no original description
35.2	not assigned.unknown	virginia_state_74509_9_c10694_2	no original description
35.2	not assigned.unknown	virginia_state_74509_9_c10695_2	no original description
35.2	not assigned.unknown	virginia_state_74509_9_c10696_2	no original description
29.4	protein.postranslational modification	virginia_state_74509_9_c10697_2	weakly similar to ( 142)AT4G33080| Symbols: | protein kinase, putative | chr4:15960149-15964299 FORWARD no original description
35.2	not assigned.unknown	virginia_state_74509_9_c10698_2	no original description
34.12	transport.metal	virginia_state_74509_9_c10699_2	weakly similar to ( 110)AT2G16800| Symbols: | high-affinity nickel-transport family protein | chr2:7292906-7294270 FORWARD no original description
1.1.2.01	PS.lightreaction.photosystem I.LHC-I	virginia_state_74509_9_c107_2	weakly similar to ( 160)AT1G61520| Symbols: LHCA3 | LHCA3 (Photosystem I light harvesting complex gene 3) | chr1:22704158-22704814 FORWARD no original description
29.5.5	protein.degradation.serine protease	virginia_state_74509_9_c1070_86	nearly identical (1161)AT5G50920| Symbols: ATHSP93-V, HSP93-V, CLPC, DCA1, CLPC1 | CLPC (HEAT SHOCK PROTEIN 93-V); ATP binding / ATPase | chr5:20732936-20737026 REVERSEnearly identical (1159)CLPC_PEA no original description
35.2	not assigned.unknown	virginia_state_74509_9_c10700_2	no original description
35.2	not assigned.unknown	virginia_state_74509_9_c10701_2	no original description
18.3.01	Co-factor and vitamine metabolism.riboflavin.GTP cyclohydrolase II	virginia_state_74509_9_c10702_2	very weakly similar to (91.3)AT5G64300| Symbols: ATGCH | ATGCH (ARABIDOPSIS THALIANA GTP CYCLOHYDROLASE II); 3,4-dihydroxy-2-butanone-4-phosphate synthase/ GTP cyclohydrolase II | chr5:25735685-25738016 FORWARD no original description
34.6	transport.sulphate	virginia_state_74509_9_c10703_2	very weakly similar to (92.0)AT5G13550| Symbols: SULTR4;1 | SULTR4;1 (Sulfate transporter 4.1); sulfate transmembrane transporter | chr5:4355415-4359493 REVERSE no original description
35.2	not assigned.unknown	virginia_state_74509_9_c10704_2	no original description
35.2	not assigned.unknown	virginia_state_74509_9_c10705_2	no original description
35.2	not assigned.unknown	virginia_state_74509_9_c10706_2	no original description
35.2	not assigned.unknown	virginia_state_74509_9_c10707_2	no original description
35.2	not assigned.unknown	virginia_state_74509_9_c10708_2	no original description
35.2	not assigned.unknown	virginia_state_74509_9_c10709_2	no original description
1.1.4	PS.lightreaction.ATP synthase	virginia_state_74509_9_c1071_25	weakly similar to ( 181)AT4G32260| Symbols: | ATP synthase family | chr4:15573865-15574592 REVERSEweakly similar to ( 186)ATPX_SPIOL no original description
35.2	not assigned.unknown	virginia_state_74509_9_c10710_2	no original description
35.2	not assigned.unknown	virginia_state_74509_9_c10711_2	no original description
35.2	not assigned.unknown	virginia_state_74509_9_c10712_2	no original description
35.2	not assigned.unknown	virginia_state_74509_9_c10713_2	no original description
1.1.1.2	PS.lightreaction.photosystem II.PSII polypeptide subunits	virginia_state_74509_9_c10714_2	weakly similar to ( 107)AT2G28605| Symbols: | Identical to PsbP-related thylakoid lumenal protein 3, chloroplast precursor [Arabidopsis Thaliana] (GB:Q8VY52;GB:P83050;GB:Q8S8B1); similar to unnamed protein product [Vitis vinifera] (GB:CAO71682.1); contains InterPro domain Mog1/PsbP/DUF1795, alpha/beta/alpha sandwich (InterPro:IPR016124); contains InterPro domain Mog1/PsbP, alpha/beta/alpha sandwi…
35.2	not assigned.unknown	virginia_state_74509_9_c10715_2	no original description
35.2	not assigned.unknown	virginia_state_74509_9_c10716_2	no original description
35.2	not assigned.unknown	virginia_state_74509_9_c10717_4	very weakly similar to (87.4)AT3G49590| Symbols: | similar to unknown protein [Arabidopsis thaliana] (TAIR:AT3G18770.1); similar to unnamed protein product [Vitis vinifera] (GB:CAO48537.1) | chr3:18388877-18391089 FORWARD no original description
9.2.1	mitochondrial electron transport / ATP synthesis.NADH-DH.type II.internal matrix	virginia_state_74509_9_c10718_2	weakly similar to ( 105)AT2G29990| Symbols: NDA2 | NDA2 (ALTERNATIVE NAD(P)H DEHYDROGENASE 2); NADH dehydrogenase | chr2:12800639-12802990 REVERSE no original description
35.2	not assigned.unknown	virginia_state_74509_9_c10719_2	no original description
9.1.2	mitochondrial electron transport / ATP synthesis.NADH-DH.localisation not clear	virginia_state_74509_9_c1072_31	moderately similar to ( 287)AT5G11770| Symbols: | NADH-ubiquinone oxidoreductase 20 kDa subunit, mitochondrial | chr5:3791149-3792930 REVERSEmoderately similar to ( 288)NDUS7_BRAOL no original description
35.2	not assigned.unknown	virginia_state_74509_9_c10720_2	no original description
35.2	not assigned.unknown	virginia_state_74509_9_c10721_2	no original description
35.2	not assigned.unknown	virginia_state_74509_9_c10722_2	no original description
35.2	not assigned.unknown	virginia_state_74509_9_c10723_2	no original description
27.4	RNA.RNA binding	virginia_state_74509_9_c10724_3	weakly similar to ( 106)AT4G24270| Symbols: | RNA recognition motif (RRM)-containing protein | chr4:12581775-12587303 REVERSE no original description
35.2	not assigned.unknown	virginia_state_74509_9_c10725_3	no original description
26.2	misc.UDP glucosyl and glucoronyl transferases	virginia_state_74509_9_c10726_3	moderately similar to ( 245)AT2G20370| Symbols: KAM1, MUR3 | KAM1/MUR3 (MURUS 3); catalytic/ transferase, transferring glycosyl groups | chr2:8799436-8801295 FORWARDmoderately similar to ( 239)KATAM_ORYSA no original description
35.2	not assigned.unknown	virginia_state_74509_9_c10727_2	no original description
35.2	not assigned.unknown	virginia_state_74509_9_c10728_2	no original description
35.2	not assigned.unknown	virginia_state_74509_9_c10729_2	no original description
29.5.01	protein.degradation.subtilases	virginia_state_74509_9_c1073_30	weakly similar to ( 116)AT5G11940| Symbols: | subtilase family protein | chr5:3849284-3852418 FORWARD no original description
35.2	not assigned.unknown	virginia_state_74509_9_c10730_2	no original description
35.2	not assigned.unknown	virginia_state_74509_9_c10731_2	no original description
35.2	not assigned.unknown	virginia_state_74509_9_c10732_2	no original description
35.2	not assigned.unknown	virginia_state_74509_9_c10733_2	very weakly similar to (99.0)AT5G13390| Symbols: NEF1 | NEF1 (NO EXINE FORMATION 1) | chr5:4292812-4296575 FORWARD no original description
35.2	not assigned.unknown	virginia_state_74509_9_c10734_2	no original description
35.2	not assigned.unknown	virginia_state_74509_9_c10735_3	no original description
31.1	cell.organisation	virginia_state_74509_9_c10736_3	very weakly similar to (85.5)AT2G18280| Symbols: AtTLP2 | AtTLP2 (TUBBY LIKE PROTEIN 2); phosphoric diester hydrolase/ transcription factor | chr2:7953836-7955258 FORWARD no original description
35.2	not assigned.unknown	virginia_state_74509_9_c10737_3	no original description
29.5.11.4.2	protein.degradation.ubiquitin.E3.RING	virginia_state_74509_9_c10738_2	very weakly similar to (98.2)AT5G56340| Symbols: | zinc finger (C3HC4-type RING finger) family protein | chr5:22835480-22836670 FORWARD no original description
35.2	not assigned.unknown	virginia_state_74509_9_c10739_2	weakly similar to ( 120)AT1G75210| Symbols: | 5' nucleotidase family protein | chr1:28227651-28232412 FORWARD no original description
35.2	not assigned.unknown	virginia_state_74509_9_c1074_2	no original description
35.2	not assigned.unknown	virginia_state_74509_9_c10740_2	no original description
3.4.03	minor CHO metabolism.myo-inositol.InsP Synthases	virginia_state_74509_9_c10741_2	weakly similar to ( 142)AT5G10170| Symbols: | inositol-3-phosphate synthase, putative / myo-inositol-1-phosphate synthase, putative / MI-1-P synthase, putative | chr5:3187539-3190162 REVERSEweakly similar to ( 145)INO1_TOBAC no original description
34.9	transport.metabolite transporters at the mitochondrial membrane	virginia_state_74509_9_c10742_2	weakly similar to ( 121)AT5G56450| Symbols: | mitochondrial substrate carrier family protein | chr5:22875998-22876990 REVERSE no original description
35.2	not assigned.unknown	virginia_state_74509_9_c10743_2	no original description
35.2	not assigned.unknown	virginia_state_74509_9_c10744_2	no original description
21.1	redox.thioredoxin	virginia_state_74509_9_c10745_2	very weakly similar to (89.0)AT5G06430| Symbols: | thioredoxin-related | chr5:1963581-1964252 REVERSE no original description
35.2	not assigned.unknown	virginia_state_74509_9_c10746_2	no original description
30.3	signalling.calcium	virginia_state_74509_9_c10747_2	weakly similar to ( 120)AT3G51850| Symbols: CPK13 | CPK13 (calcium-dependent protein kinase 13); calmodulin-dependent protein kinase/ kinase | chr3:19243644-19246503 FORWARDvery weakly similar to (89.4)CDPK_SOYBN no original description
29.2.5	protein.synthesis.release	virginia_state_74509_9_c10748_2	weakly similar to ( 101)AT1G33330| Symbols: | peptide chain release factor, putative | chr1:12084948-12086218 FORWARD no original description
30.5	signalling.G-proteins	virginia_state_74509_9_c10749_2	weakly similar to ( 117)AT5G41940| Symbols: | RabGAP/TBC domain-containing protein | chr5:16799267-16802679 FORWARD no original description
35.2	not assigned.unknown	virginia_state_74509_9_c1075_10	no original description
31.1	cell.organisation	virginia_state_74509_9_c10750_2	very weakly similar to (88.2)AT2G46225| Symbols: ABIL1 | ABIL1 (ABI-1-LIKE 1) | chr2:18989186-18991147 FORWARDvery weakly similar to (97.1)ABIL1_ORYSA no original description
35.2	not assigned.unknown	virginia_state_74509_9_c10751_2	no original description
35.2	not assigned.unknown	virginia_state_74509_9_c10752_2	no original description
35.2	not assigned.unknown	virginia_state_74509_9_c10753_2	no original description
31.1	cell.organisation	virginia_state_74509_9_c10754_2	very weakly similar to (95.9)AT4G18950| Symbols: | ankyrin protein kinase, putative | chr4:10375696-10378140 FORWARD no original description
29.4	protein.postranslational modification	virginia_state_74509_9_c10754_2	very weakly similar to (95.9)AT4G18950| Symbols: | ankyrin protein kinase, putative | chr4:10375696-10378140 FORWARD no original description
35.2	not assigned.unknown	virginia_state_74509_9_c10755_2	no original description
29.5.11	protein.degradation.ubiquitin	virginia_state_74509_9_c10756_2	very weakly similar to (97.1)AT1G04850| Symbols: | ubiquitin-associated (UBA)/TS-N domain-containing protein | chr1:1365310-1368705 REVERSE no original description
35.2	not assigned.unknown	virginia_state_74509_9_c10757_2	no original description
29.4	protein.postranslational modification	virginia_state_74509_9_c10758_2	very weakly similar to (83.6)AT1G43900| Symbols: | protein phosphatase 2C, putative / PP2C, putative | chr1:16656485-16658250 FORWARD no original description
13.1.3.5	amino acid metabolism.synthesis.aspartate family.lysine	virginia_state_74509_9_c10759_2	weakly similar to ( 129)AT2G45440| Symbols: DHDPS2 | DHDPS2 (DIHYDRODIPICOLINATE SYNTHASE); dihydrodipicolinate synthase | chr2:18738368-18739941 FORWARDweakly similar to ( 132)DAPA1_WHEAT no original description
13.2.5.2	amino acid metabolism.degradation.serine-glycine-cysteine group.glycine	virginia_state_74509_9_c1076_40	highly similar to ( 562)AT1G11860| Symbols: | aminomethyltransferase, putative | chr1:4001800-4003244 FORWARDhighly similar to ( 577)GCST_SOLTU no original description
35.2	not assigned.unknown	virginia_state_74509_9_c10760_2	very weakly similar to (85.1)AT5G35200| Symbols: | epsin N-terminal homology (ENTH) domain-containing protein | chr5:13479693-13482811 REVERSE no original description
35.2	not assigned.unknown	virginia_state_74509_9_c10761_2	no original description
33.99	development.unspecified	virginia_state_74509_9_c10762_2	very weakly similar to (92.8)AT3G44530| Symbols: HIRA | HIRA (ARABIDOPSIS HOMOLOG OF HISTONE CHAPERONE HIRA); nucleotide binding / protein binding | chr3:16127013-16132234 FORWARD no original description
35.2	not assigned.unknown	virginia_state_74509_9_c10763_2	no original description
35.2	not assigned.unknown	virginia_state_74509_9_c10764_2	no original description
35.2	not assigned.unknown	virginia_state_74509_9_c10765_2	no original description
26.3	misc.gluco-, galacto- and mannosidases	virginia_state_74509_9_c10766_2	weakly similar to ( 134)AT3G18080| Symbols: | glycosyl hydrolase family 1 protein | chr3:6191592-6194130 FORWARDvery weakly similar to (80.1)BGLC_MAIZE no original description
16.8.2	secondary metabolism.flavonoids.chalcones	virginia_state_74509_9_c10767_3	moderately similar to ( 271)AT5G13930| Symbols: CHS, TT4, ATCHS | ATCHS/CHS/TT4 (CHALCONE SYNTHASE); naringenin-chalcone synthase | chr5:4488764-4490037 FORWARDmoderately similar to ( 278)CHSY_BETVE no original description
35.2	not assigned.unknown	virginia_state_74509_9_c10768_2	very weakly similar to (82.4)AT2G22070| Symbols: | pentatricopeptide (PPR) repeat-containing protein | chr2:9390682-9393042 FORWARD no original description
35.2	not assigned.unknown	virginia_state_74509_9_c10769_2	no original description
35.2	not assigned.unknown	virginia_state_74509_9_c1077_18	no original description
33.99	development.unspecified	virginia_state_74509_9_c10770_2	weakly similar to ( 117)AT3G10530| Symbols: | transducin family protein / WD-40 repeat family protein | chr3:3286282-3288675 FORWARD no original description
35.2	not assigned.unknown	virginia_state_74509_9_c10771_2	no original description
35.2	not assigned.unknown	virginia_state_74509_9_c10772_2	no original description
35.2	not assigned.unknown	virginia_state_74509_9_c10773_2	no original description
11.3.02	lipid metabolism.Phospholipid synthesis.choline kinase	virginia_state_74509_9_c10774_2	weakly similar to ( 137)AT1G74320| Symbols: | choline kinase, putative | chr1:27944853-27946564 FORWARD no original description
35.2	not assigned.unknown	virginia_state_74509_9_c10775_2	no original description
35.2	not assigned.unknown	virginia_state_74509_9_c10776_2	no original description
35.2	not assigned.unknown	virginia_state_74509_9_c10777_3	no original description
35.2	not assigned.unknown	virginia_state_74509_9_c10778_2	no original description
35.2	not assigned.unknown	virginia_state_74509_9_c10779_2	no original description
20.2.1	stress.abiotic.heat	virginia_state_74509_9_c1078_3	very weakly similar to (87.4)HSP21_SOYBN no original description
35.2	not assigned.unknown	virginia_state_74509_9_c10780_2	no original description
28.1	DNA.synthesis/chromatin structure	virginia_state_74509_9_c10781_2	weakly similar to ( 104)AT5G41150| Symbols: ATRAD1, RAD1, UVH1 | UVH1 (ULTRAVIOLET HYPERSENSITIVE 1) | chr5:16491606-16494147 REVERSE no original description
35.2	not assigned.unknown	virginia_state_74509_9_c10782_2	weakly similar to ( 134)AT2G35610| Symbols: | similar to unknown protein [Arabidopsis thaliana] (TAIR:AT1G70630.1); similar to unnamed protein product [Vitis vinifera] (GB:CAO63742.1); similar to expressed protein [Oryza sativa (japonica cultivar-group)] (GB:ABF97349.1); similar to hypothetical protein OsI_012032 [Oryza sativa (indica cultivar-group)] (GB:EAY90799.1); contains InterPro domain Ret…
35.2	not assigned.unknown	virginia_state_74509_9_c10783_2	no original description
35.2	not assigned.unknown	virginia_state_74509_9_c10784_2	no original description
35.2	not assigned.unknown	virginia_state_74509_9_c10785_2	no original description
34.9	transport.metabolite transporters at the mitochondrial membrane	virginia_state_74509_9_c10786_2	weakly similar to ( 107)AT1G14560| Symbols: | mitochondrial substrate carrier family protein | chr1:4981295-4983077 FORWARD no original description
35.2	not assigned.unknown	virginia_state_74509_9_c10787_2	no original description
35.2	not assigned.unknown	virginia_state_74509_9_c10788_2	no original description
35.2	not assigned.unknown	virginia_state_74509_9_c10789_2	no original description
20.2.3	stress.abiotic.drought/salt	virginia_state_74509_9_c1079_37	weakly similar to ( 139)AT5G25610| Symbols: RD22 | RD22 (RESPONSIVE TO DESSICATION 22) | chr5:8914501-8916687 REVERSE no original description
35.2	not assigned.unknown	virginia_state_74509_9_c10790_2	no original description
29.1.012	protein.aa activation.aspartate-tRNA ligase	virginia_state_74509_9_c10791_4	moderately similar to ( 222)AT4G31180| Symbols: | aspartyl-tRNA synthetase, putative / aspartate--tRNA ligase, putative | chr4:15156702-15159368 FORWARD no original description
33.99	development.unspecified	virginia_state_74509_9_c10792_2	weakly similar to ( 113)AT3G21060| Symbols: | transducin family protein / WD-40 repeat family protein | chr3:7377828-7379948 FORWARD no original description
29.2.5	protein.synthesis.release	virginia_state_74509_9_c10793_2	very weakly similar to (80.9)AT5G36170| Symbols: ATPRFB, HCF109 | HCF109 (HIGH CHLOROPHYLL FLUORESCENT 109); translation release factor | chr5:14253313-14255204 REVERSE no original description
35.2	not assigned.unknown	virginia_state_74509_9_c10794_2	no original description
35.2	not assigned.unknown	virginia_state_74509_9_c10795_2	no original description
35.2	not assigned.unknown	virginia_state_74509_9_c10796_2	weakly similar to ( 103)AT5G43745| Symbols: | phosphotransferase-related | chr5:17586662-17592181 REVERSE no original description
29.3.1	protein.targeting.nucleus	virginia_state_74509_9_c10797_2	weakly similar to ( 134)AT5G17020| Symbols: ATCRM1, ATXPO1, XPO1, XPO1A | XPO1A (exportin 1A); protein transporter | chr5:5594907-5602470 FORWARD no original description
35.2	not assigned.unknown	virginia_state_74509_9_c10798_2	no original description
35.2	not assigned.unknown	virginia_state_74509_9_c10799_2	no original description
35.2	not assigned.unknown	virginia_state_74509_9_c108_274	no original description
8.1.1.03	TCA / org. transformation.TCA.pyruvate DH.E3	virginia_state_74509_9_c1080_36	highly similar to ( 578)AT1G48030| Symbols: MTLPD1 | dihydrolipoamide dehydrogenase 1, mitochondrial / lipoamide dehydrogenase 1 (MTLPD1) | chr1:17721101-17722810 REVERSEhighly similar to ( 578)DLDH_PEA no original description
29.5.11.05	protein.degradation.ubiquitin.ubiquitin protease	virginia_state_74509_9_c10800_2	weakly similar to ( 110)AT3G11910| Symbols: | ubiquitin-specific protease, putative | chr3:3761764-3770296 REVERSE no original description
17.1.1	hormone metabolism.abscisic acid.synthesis-degradation	virginia_state_74509_9_c10801_2	very weakly similar to (93.6)AT2G27150| Symbols: AAO3 | AAO3 (ABSCISIC ALDEHYDE OXIDASE 3) | chr2:11609030-11614092 FORWARDweakly similar to ( 102)ALDOL_ORYSA no original description
35.2	not assigned.unknown	virginia_state_74509_9_c10802_2	weakly similar to ( 166)AT5G25150| Symbols: TAF5 | TAF5 (TBP-ASSOCIATED FACTOR 5); nucleotide binding | chr5:8677120-8682061 FORWARD no original description
35.2	not assigned.unknown	virginia_state_74509_9_c10803_2	no original description
35.2	not assigned.unknown	virginia_state_74509_9_c10804_2	no original description
29.2.1.2.2.99	protein.synthesis.ribosomal protein.eukaryotic.60S subunit.unknown	virginia_state_74509_9_c10805_2	very weakly similar to (86.3)AT3G58660| Symbols: | 60S ribosomal protein-related | chr3:21712551-21713891 FORWARD no original description
35.2	not assigned.unknown	virginia_state_74509_9_c10806_2	no original description
29.5.11.4.2	protein.degradation.ubiquitin.E3.RING	virginia_state_74509_9_c10807_2	weakly similar to ( 123)AT1G79810| Symbols: PEX2, TED3 | TED3 (REVERSAL OF THE DET PHENOTYPE); protein binding / zinc ion binding | chr1:30025062-30027049 FORWARD no original description
35.2	not assigned.unknown	virginia_state_74509_9_c10808_2	no original description
26.8	misc.nitrilases, *nitrile lyases, berberine bridge enzymes, reticuline oxidases, troponine reductases	virginia_state_74509_9_c10809_2	very weakly similar to (99.8)AT2G29260| Symbols: | tropinone reductase, putative / tropine dehydrogenase, putative | chr2:12589600-12591031 FORWARD no original description
30.6	signalling.MAP kinases	virginia_state_74509_9_c1081_47	moderately similar to ( 460)AT3G45640| Symbols: MPK3, ATMPK3 | ATMPK3 (MITOGEN-ACTIVATED PROTEIN KINASE 3); MAP kinase/ kinase/ protein kinase | chr3:16767903-16769461 FORWARDmoderately similar to ( 476)MPK5_ORYSA no original description
35.2	not assigned.unknown	virginia_state_74509_9_c10810_2	no original description
35.2	not assigned.unknown	virginia_state_74509_9_c10811_2	no original description
35.2	not assigned.unknown	virginia_state_74509_9_c10812_3	weakly similar to ( 180)AT3G60260| Symbols: | phagocytosis and cell motility protein ELMO1-related | chr3:22285278-22287814 FORWARD no original description
35.2	not assigned.unknown	virginia_state_74509_9_c10813_2	no original description
29.5.5	protein.degradation.serine protease	virginia_state_74509_9_c10814_2	weakly similar to ( 133)AT1G11750| Symbols: NCLPP1, NCLPP6, CLPP6 | CLPP6 (Clp protease proteolytic subunit 6); endopeptidase Clp | chr1:3967609-3969535 FORWARD no original description
16.8.1	secondary metabolism.flavonoids.anthocyanins	virginia_state_74509_9_c10815_2	weakly similar to ( 108)AT3G19000| Symbols: | oxidoreductase, 2OG-Fe(II) oxygenase family protein | chr3:6554010-6554993 REVERSE no original description
35.2	not assigned.unknown	virginia_state_74509_9_c10816_2	no original description
25	C1-metabolism	virginia_state_74509_9_c10817_2	weakly similar to ( 112)AT1G50480| Symbols: THFS | THFS (10-FORMYLTETRAHYDROFOLATE SYNTHETASE); ATP binding / formate-tetrahydrofolate ligase | chr1:18705732-18708355 FORWARDweakly similar to ( 106)FTHS_SPIOL no original description
29.1.03	protein.aa activation.threonine-tRNA ligase	virginia_state_74509_9_c10818_2	weakly similar to ( 129)AT2G04842| Symbols: EMB2761 | EMB2761 (EMBRYO DEFECTIVE 2761); threonine-tRNA ligase | chr2:1698463-1701268 REVERSE no original description
28.1	DNA.synthesis/chromatin structure	virginia_state_74509_9_c10819_2	weakly similar to ( 139)AT5G67630| Symbols: | DNA helicase, putative | chr5:26984761-26986532 REVERSE no original description
28.99	DNA.unspecified	virginia_state_74509_9_c10819_2	weakly similar to ( 139)AT5G67630| Symbols: | DNA helicase, putative | chr5:26984761-26986532 REVERSE no original description
4.08	glycolysis.TPI	virginia_state_74509_9_c1082_22	moderately similar to ( 248)AT3G55440| Symbols: TPI, ATCTIMC | ATCTIMC (CYTOSOLIC TRIOSE PHOSPHATE ISOMERASE); triose-phosphate isomerase | chr3:20564771-20567055 FORWARDmoderately similar to ( 257)TPIS_MAIZE no original description
35.2	not assigned.unknown	virginia_state_74509_9_c10820_2	very weakly similar to (92.4)AT3G52570| Symbols: | similar to hydrolase, alpha/beta fold family protein [Arabidopsis thaliana] (TAIR:AT4G10030.1); similar to unnamed protein product [Vitis vinifera] (GB:CAO15880.1); contains domain PTHR10992:SF17 (PTHR10992:SF17); contains domain PTHR10992 (PTHR10992); contains domain SSF53474 (SSF53474); contains domain G3DSA:3.40.50.1820 (G3DSA:3.40.50.1820) | …
35.2	not assigned.unknown	virginia_state_74509_9_c10821_2	no original description
8.2.10	TCA / org. transformation.other organic acid transformaitons.malic	virginia_state_74509_9_c10822_2	very weakly similar to (97.8)AT2G13560| Symbols: | malate oxidoreductase, putative | chr2:5657171-5662185 FORWARDweakly similar to ( 101)MAOM_SOLTU no original description
35.2	not assigned.unknown	virginia_state_74509_9_c10823_2	weakly similar to ( 129)AT1G31170| Symbols: ATSRX, SRX | ATSRX/SRX (SULFIREDOXIN) | chr1:11133502-11134209 FORWARD no original description
35.2	not assigned.unknown	virginia_state_74509_9_c10824_2	no original description
16.8.2	secondary metabolism.flavonoids.chalcones	virginia_state_74509_9_c10825_2	very weakly similar to (92.0)AT5G13930| Symbols: CHS, TT4, ATCHS | ATCHS/CHS/TT4 (CHALCONE SYNTHASE); naringenin-chalcone synthase | chr5:4488764-4490037 FORWARDweakly similar to ( 105)THS2_ARAHY no original description
35.2	not assigned.unknown	virginia_state_74509_9_c10826_4	no original description
35.2	not assigned.unknown	virginia_state_74509_9_c10827_3	no original description
35.2	not assigned.unknown	virginia_state_74509_9_c10828_2	no original description
35.2	not assigned.unknown	virginia_state_74509_9_c10829_3	weakly similar to ( 122)AT1G19130| Symbols: | similar to unknown [Populus trichocarpa] (GB:ABK94529.1); contains InterPro domain Protein of unknown function DUF985 (InterPro:IPR009327); contains InterPro domain RmlC-like jelly roll fold (InterPro:IPR014710) | chr1:6609487-6610546 REVERSE no original description
35.2	not assigned.unknown	virginia_state_74509_9_c1083_34	no original description
21.2.2	redox.ascorbate and glutathione.glutathione	virginia_state_74509_9_c10830_3	weakly similar to ( 162)AT3G54660| Symbols: EMB2360, ATGR2 | GR (GLUTATHIONE REDUCTASE); glutathione-disulfide reductase | chr3:20241334-20244078 REVERSEweakly similar to ( 159)GSHRP_SOYBN no original description
33.99	development.unspecified	virginia_state_74509_9_c10831_2	weakly similar to ( 129)AT2G37860| Symbols: LCD1 | LCD1 (LOWER CELL DENSITY 1) | chr2:15864030-15865871 FORWARD no original description
35.2	not assigned.unknown	virginia_state_74509_9_c10832_2	no original description
35.2	not assigned.unknown	virginia_state_74509_9_c10833_2	weakly similar to ( 120)AT2G17705| Symbols: | peptide-methionine-(S)-S-oxide reductase | chr2:7699588-7699971 FORWARD no original description
35.2	not assigned.unknown	virginia_state_74509_9_c10834_2	no original description
35.2	not assigned.unknown	virginia_state_74509_9_c10835_2	no original description
13.2.5.2	amino acid metabolism.degradation.serine-glycine-cysteine group.glycine	virginia_state_74509_9_c10836_4	weakly similar to ( 164)AT1G08630| Symbols: THA1 | THA1 (THREONINE ALDOLASE 1) | chr1:2743951-2745688 REVERSE no original description
35.2	not assigned.unknown	virginia_state_74509_9_c10837_2	no original description
35.2	not assigned.unknown	virginia_state_74509_9_c10838_2	no original description
31.2	cell.division	virginia_state_74509_9_c10839_2	weakly similar to ( 127)AT2G17510| Symbols: EMB2763 | EMB2763 (EMBRYO DEFECTIVE 2763); RNA binding / ribonuclease | chr2:7616477-7622963 REVERSE no original description
29.4	protein.postranslational modification	virginia_state_74509_9_c1084_41	moderately similar to ( 296)AT4G28400| Symbols: | protein phosphatase 2C, putative / PP2C, putative | chr4:14048505-14050124 FORWARD no original description
35.2	not assigned.unknown	virginia_state_74509_9_c10840_2	no original description
35.2	not assigned.unknown	virginia_state_74509_9_c10841_2	no original description
35.2	not assigned.unknown	virginia_state_74509_9_c10842_2	no original description
34.15	transport.potassium	virginia_state_74509_9_c10843_3	moderately similar to ( 215)AT3G02050| Symbols: ATKUP3, ATKT4, KUP3 | KUP3 (K+ uptake permease 3); potassium ion transmembrane transporter | chr3:350822-354142 FORWARDmoderately similar to ( 225)HAK2_ORYSA no original description
29.5.11.4.3.2	protein.degradation.ubiquitin.E3.SCF.FBOX	virginia_state_74509_9_c10844_2	very weakly similar to (98.2)AT1G30090| Symbols: | kelch repeat-containing F-box family protein | chr1:10559730-10560926 REVERSE no original description
35.2	not assigned.unknown	virginia_state_74509_9_c10845_2	weakly similar to ( 135)AT1G30890| Symbols: | integral membrane HRF1 family protein | chr1:10994871-10995980 FORWARD no original description
35.2	not assigned.unknown	virginia_state_74509_9_c10846_2	no original description
28.1	DNA.synthesis/chromatin structure	virginia_state_74509_9_c10847_2	very weakly similar to (84.3)AT4G01020| Symbols: | helicase domain-containing protein / IBR domain-containing protein / zinc finger protein-related | chr4:439086-445043 FORWARD no original description
29.5.11.4.2	protein.degradation.ubiquitin.E3.RING	virginia_state_74509_9_c10847_2	very weakly similar to (84.3)AT4G01020| Symbols: | helicase domain-containing protein / IBR domain-containing protein / zinc finger protein-related | chr4:439086-445043 FORWARD no original description
35.2	not assigned.unknown	virginia_state_74509_9_c10848_2	weakly similar to ( 107)AT3G19870| Symbols: | binding | chr3:6907487-6911121 FORWARD no original description
13.2.4.4	amino acid metabolism.degradation.branched-chain group.leucine	virginia_state_74509_9_c10849_2	weakly similar to ( 131)AT5G35360| Symbols: CAC2 | CAC2 (acetyl co-enzyme A carboxylase biotin carboxylase subunit) | chr5:13601530-13605057 FORWARDvery weakly similar to (86.7)MCCA_ORYSA no original description
1.1.1.01	PS.lightreaction.photosystem II.LHC-II	virginia_state_74509_9_c1085_3	weakly similar to ( 127)AT4G10340| Symbols: LHCB5 | LHCB5 (LIGHT HARVESTING COMPLEX OF PHOTOSYSTEM II 5); chlorophyll binding | chr4:6408196-6409492 FORWARD no original description
35.2	not assigned.unknown	virginia_state_74509_9_c10850_2	no original description
35.2	not assigned.unknown	virginia_state_74509_9_c10851_2	no original description
13.1.3.5.03	amino acid metabolism.synthesis.aspartate family.lysine.LL-diaminopimelic acid aminotransferase	virginia_state_74509_9_c10852_3	moderately similar to ( 277)AT4G33680| Symbols: AGD2 | AGD2 (ABERRANT GROWTH AND DEATH 2); transaminase | chr4:16171850-16174633 REVERSE no original description
35.2	not assigned.unknown	virginia_state_74509_9_c10853_4	weakly similar to ( 139)AT4G26410| Symbols: | similar to unknown protein [Arabidopsis thaliana] (TAIR:AT2G45060.1); similar to unnamed protein product [Vitis vinifera] (GB:CAO22126.1); contains InterPro domain Uncharacterised conserved protein UCP022280 (InterPro:IPR016803) | chr4:13346769-13348800 FORWARD no original description
34.16	transport.ABC transporters and multidrug resistance systems	virginia_state_74509_9_c10854_3	very weakly similar to (92.0)AT1G15520| Symbols: PDR12, ATPDR12 | ATPDR12/PDR12 (PLEIOTROPIC DRUG RESISTANCE 12); ATPase, coupled to transmembrane movement of substances | chr1:5331988-5338170 REVERSEweakly similar to ( 101)PDR1_NICPL no original description
35.2	not assigned.unknown	virginia_state_74509_9_c10855_2	no original description
28.2	DNA.repair	virginia_state_74509_9_c10856_2	weakly similar to ( 134)AT5G54090| Symbols: | DNA mismatch repair MutS family protein | chr5:21965509-21969776 REVERSE no original description
13.1.6.5	amino acid metabolism.synthesis.aromatic aa.tryptophan	virginia_state_74509_9_c10857_2	weakly similar to ( 134)AT4G11610| Symbols: | C2 domain-containing protein | chr4:7013950-7017840 REVERSE no original description
35.2	not assigned.unknown	virginia_state_74509_9_c10858_2	no original description
31.2	cell.division	virginia_state_74509_9_c10859_2	weakly similar to ( 108)AT2G27170| Symbols: SMC3, TTN7 | TTN7 (TITAN7) | chr2:11616397-11624142 REVERSE no original description
27.4	RNA.RNA binding	virginia_state_74509_9_c1086_26	weakly similar to ( 120)AT2G21660| Symbols: GR-RBP7, GRP7, CCR2, ATGRP7 | ATGRP7 (COLD, CIRCADIAN RHYTHM, AND RNA BINDING 2); RNA binding | chr2:9272557-9273396 REVERSEweakly similar to ( 124)GRP2_SINAL no original description
34.1	transport.nucleotides	virginia_state_74509_9_c10860_2	weakly similar to ( 103)AT2G21120| Symbols: | similar to unknown protein [Arabidopsis thaliana] (TAIR:AT4G38730.1); similar to unnamed protein product [Vitis vinifera] (GB:CAO64612.1); contains InterPro domain Protein of unknown function DUF803 (InterPro:IPR008521) | chr2:9059184-9061347 REVERSE no original description
13.1.6.3.01	amino acid metabolism.synthesis.aromatic aa.phenylalanine.arogenate dehydratase / prephenate dehydratase	virginia_state_74509_9_c10861_6	moderately similar to ( 364)AT3G07630| Symbols: ADT2 | ADT2 (AROGENATE DEHYDRATASE 2); prephenate dehydratase | chr3:2435463-2437536 FORWARD no original description
35.2	not assigned.unknown	virginia_state_74509_9_c10862_2	no original description
35.2	not assigned.unknown	virginia_state_74509_9_c10863_2	no original description
35.2	not assigned.unknown	virginia_state_74509_9_c10864_2	no original description
29.5.11.1	protein.degradation.ubiquitin.ubiquitin	virginia_state_74509_9_c10865_2	weakly similar to ( 110)AT3G13235| Symbols: | ubiquitin family protein | chr3:4271499-4274355 REVERSE no original description
35.2	not assigned.unknown	virginia_state_74509_9_c10866_2	no original description
27.3.9	RNA.regulation of transcription.C2C2(Zn) GATA transcription factor family	virginia_state_74509_9_c10867_2	very weakly similar to (84.0)AT1G51600| Symbols: TIFY2A, ZML2 | ZML2 (ZIM-LIKE 2); transcription factor | chr1:19136844-19138920 FORWARD no original description
27.3.11	RNA.regulation of transcription.C2H2 zinc finger family	virginia_state_74509_9_c10868_2	weakly similar to ( 138)AT1G30970| Symbols: SUF4 | SUF4 (SUPPRESSOR OF FRIGIDA4) | chr1:11040594-11043414 REVERSE no original description
30.4.04	signalling.phosphinositides.phosphoinositide phospholipase C	virginia_state_74509_9_c10869_2	weakly similar to ( 137)AT2G40116| Symbols: | phosphoinositide-specific phospholipase C family protein | chr2:16758860-16761389 FORWARD no original description
35.2	not assigned.unknown	virginia_state_74509_9_c1087_28	very weakly similar to (93.2)AT1G73885| Symbols: | similar to unnamed protein product [Vitis vinifera] (GB:CAO68046.1) | chr1:27790525-27791369 FORWARD no original description
35.2	not assigned.unknown	virginia_state_74509_9_c10870_2	no original description
35.2	not assigned.unknown	virginia_state_74509_9_c10871_2	no original description
35.2	not assigned.unknown	virginia_state_74509_9_c10872_2	no original description
35.2	not assigned.unknown	virginia_state_74509_9_c10873_2	no original description
35.2	not assigned.unknown	virginia_state_74509_9_c10874_2	no original description
35.2	not assigned.unknown	virginia_state_74509_9_c10875_2	no original description
35.2	not assigned.unknown	virginia_state_74509_9_c10876_2	no original description
35.2	not assigned.unknown	virginia_state_74509_9_c10877_2	no original description
35.2	not assigned.unknown	virginia_state_74509_9_c10878_2	weakly similar to ( 154)AT1G03910| Symbols: | similar to unnamed protein product [Vitis vinifera] (GB:CAO62957.1); similar to unknown protein [Oryza sativa (japonica cultivar-group)] (GB:AAO37540.1); similar to hypothetical protein [Vitis vinifera] (GB:CAN74141.1); contains domain PTHR21737 (PTHR21737); contains domain PTHR21737:SF4 (PTHR21737:SF4) | chr1:996431-1000230 FORWARD no original descri…
35.2	not assigned.unknown	virginia_state_74509_9_c10879_2	no original description
3.1.2.2	minor CHO metabolism.raffinose family.raffinose synthases.putative	virginia_state_74509_9_c1088_62	highly similar to ( 643)AT3G57520| Symbols: ATSIP2 | ATSIP2 (ARABIDOPSIS THALIANA SEED IMBIBITION 2); hydrolase, hydrolyzing O-glycosyl compounds | chr3:21300276-21303671 REVERSEmoderately similar to ( 272)STSYN_PEA no original description
35.2	not assigned.unknown	virginia_state_74509_9_c10880_2	no original description
35.2	not assigned.unknown	virginia_state_74509_9_c10881_2	no original description
35.2	not assigned.unknown	virginia_state_74509_9_c10882_2	no original description
35.2	not assigned.unknown	virginia_state_74509_9_c10883_2	no original description
4.02	glycolysis.PGM	virginia_state_74509_9_c10884_2	weakly similar to ( 118)AT5G17530| Symbols: | phosphoglucosamine mutase family protein | chr5:5778170-5781865 FORWARD no original description
35.2	not assigned.unknown	virginia_state_74509_9_c10885_2	no original description
35.2	not assigned.unknown	virginia_state_74509_9_c10886_2	no original description
17.1.2	hormone metabolism.abscisic acid.signal transduction	virginia_state_74509_9_c10887_2	very weakly similar to (83.2)AT5G57050| Symbols: ABI2 | ABI2 (ABA INSENSITIVE 2) | chr5:23104946-23106529 FORWARD no original description
29.4	protein.postranslational modification	virginia_state_74509_9_c10887_2	very weakly similar to (83.2)AT5G57050| Symbols: ABI2 | ABI2 (ABA INSENSITIVE 2) | chr5:23104946-23106529 FORWARD no original description
35.2	not assigned.unknown	virginia_state_74509_9_c10888_2	no original description
35.2	not assigned.unknown	virginia_state_74509_9_c10889_2	no original description
11.8.1	lipid metabolism.''exotics'' (steroids, squalene etc).sphingolipids	virginia_state_74509_9_c1089_22	moderately similar to ( 305)AT1G14290| Symbols: | acid phosphatase, putative | chr1:4880302-4881779 REVERSE no original description
35.2	not assigned.unknown	virginia_state_74509_9_c10890_2	no original description
35.2	not assigned.unknown	virginia_state_74509_9_c10891_2	no original description
31.3	cell.cycle	virginia_state_74509_9_c10892_3	weakly similar to ( 154)AT2G18040| Symbols: PIN1AT | PIN1AT (parvulin 1At) | chr2:7849428-7850619 FORWARDweakly similar to ( 150)PIN1_MALDO no original description
35.2	not assigned.unknown	virginia_state_74509_9_c10893_3	no original description
35.2	not assigned.unknown	virginia_state_74509_9_c10894_3	no original description
11.5.02	lipid metabolism.glyceral metabolism.Glycerol-3-phosphate dehydrogenase (NAD+)	virginia_state_74509_9_c10895_2	weakly similar to ( 130)AT5G40610| Symbols: | glycerol-3-phosphate dehydrogenase (NAD+) / GPDH | chr5:16282299-16284486 REVERSE no original description
35.2	not assigned.unknown	virginia_state_74509_9_c10896_2	no original description
23.3.1.03	nucleotide metabolism.salvage.phosphoribosyltransferases.upp	virginia_state_74509_9_c10897_2	weakly similar to ( 146)AT5G40870| Symbols: ATUK/UPRT1 | ATUK/UPRT1 (URIDINE KINASE/URACIL PHOSPHORIBOSYLTRANSFERASE 1); ATP binding / kinase/ uracil phosphoribosyltransferase/ uridine kinase | chr5:16392249-16395612 FORWARD no original description
13.1.3.4	amino acid metabolism.synthesis.aspartate family.methionine	virginia_state_74509_9_c10898_2	weakly similar to ( 130)AT3G25900| Symbols: HMT-1, ATHMT-1 | ATHMT-1/HMT-1; homocysteine S-methyltransferase | chr3:9482201-9483921 FORWARDweakly similar to ( 117)HMT1_MAIZE no original description
35.2	not assigned.unknown	virginia_state_74509_9_c10899_2	no original description
1.3.013	PS.calvin cyle.rubisco interacting	virginia_state_74509_9_c109_22	weakly similar to ( 153)AT2G39730| Symbols: RCA | RCA (RUBISCO ACTIVASE) | chr2:16578252-16580423 REVERSEweakly similar to ( 154)RCA_PHAAU no original description
35.2	not assigned.unknown	virginia_state_74509_9_c1090_8	weakly similar to ( 174)AT3G12760| Symbols: | similar to unknown protein [Arabidopsis thaliana] (TAIR:AT1G15860.1); similar to SM10 [Nicotiana tabacum] (GB:ABI49160.1); contains InterPro domain Protein of unknown function DUF298 (InterPro:IPR005176); contains InterPro domain UBA-like (InterPro:IPR009060); contains InterPro domain Defective in cullin neddylation (InterPro:IPR014764); contains Inte…
35.2	not assigned.unknown	virginia_state_74509_9_c10900_2	no original description
21.2.2	redox.ascorbate and glutathione.glutathione	virginia_state_74509_9_c10901_2	weakly similar to ( 139)AT2G25080| Symbols: ATGPX1 | ATGPX1 (GLUTATHIONE PEROXIDASE 1); glutathione peroxidase | chr2:10675213-10676907 FORWARDweakly similar to ( 125)GPX1_PEA no original description
29.1.019	protein.aa activation.arginine-tRNA ligase	virginia_state_74509_9_c10902_2	weakly similar to ( 122)AT4G26300| Symbols: EMB1027 | EMB1027 (EMBRYO DEFECTIVE 1027); ATP binding / arginine-tRNA ligase | chr4:13308409-13313118 REVERSE no original description
27.3.25	RNA.regulation of transcription.MYB domain transcription factor family	virginia_state_74509_9_c10903_2	weakly similar to ( 150)AT4G38620| Symbols: ATMYB4, MYB4 | MYB4 (myb domain protein 4); transcription factor | chr4:18053860-18054870 FORWARDweakly similar to ( 148)MYB38_MAIZE no original description
16.2	secondary metabolism.phenylpropanoids	virginia_state_74509_9_c10904_2	very weakly similar to (81.6)7OMT9_MEDSA no original description
35.2	not assigned.unknown	virginia_state_74509_9_c10905_2	no original description
35.2	not assigned.unknown	virginia_state_74509_9_c10906_2	no original description
11.9.4.02	lipid metabolism.lipid degradation.beta-oxidation.acyl CoA DH	virginia_state_74509_9_c10907_2	very weakly similar to (96.7)AT5G65110| Symbols: ATACX2, ACX2 | ACX2 (ACYL-COA OXIDASE 2); acyl-CoA oxidase | chr5:26027286-26029708 REVERSEvery weakly similar to (97.8)ACOX2_CUCMA no original description
35.2	not assigned.unknown	virginia_state_74509_9_c10908_2	no original description
35.2	not assigned.unknown	virginia_state_74509_9_c10909_2	weakly similar to ( 102)AT4G34090| Symbols: | similar to unknown protein [Arabidopsis thaliana] (TAIR:AT2G23370.1); similar to unnamed protein product [Vitis vinifera] (GB:CAO47838.1) | chr4:16328056-16330115 REVERSE no original description
35.2	not assigned.unknown	virginia_state_74509_9_c1091_32	no original description
34.14	transport.unspecified cations	virginia_state_74509_9_c10910_2	weakly similar to ( 119)AT1G80900| Symbols: | magnesium transporter CorA-like family protein (MGT1) (MRS2) | chr1:30403181-30404762 REVERSE no original description
35.2	not assigned.unknown	virginia_state_74509_9_c10911_2	no original description
22.1.06	polyamine metabolism.synthesis.spermidine synthase	virginia_state_74509_9_c10912_2	weakly similar to ( 130)AT5G53120| Symbols: SPMS, SPDS3 | SPDS3 (SPERMIDINE SYNTHASE 3) | chr5:21552655-21554879 FORWARDweakly similar to ( 115)SPD1_PEA no original description
29.7	protein.glycosylation	virginia_state_74509_9_c10913_2	weakly similar to ( 124)AT1G27600| Symbols: | glycosyl transferase family 43 protein | chr1:9604070-9605868 REVERSE no original description
25	C1-metabolism	virginia_state_74509_9_c10914_3	weakly similar to ( 181)AT5G56260| Symbols: | dimethylmenaquinone methyltransferase family protein | chr5:22792775-22793275 REVERSE no original description
35.2	not assigned.unknown	virginia_state_74509_9_c10915_2	no original description
27.3.69	RNA.regulation of transcription.SET-domain transcriptional regulator family	virginia_state_74509_9_c10916_2	weakly similar to ( 107)AT1G76710| Symbols: ASHH1, SDG26 | ASHH1/SDG26 (ASH1-RELATED PROTEIN 1) | chr1:28794781-28797265 REVERSE no original description
35.2	not assigned.unknown	virginia_state_74509_9_c10917_5	no original description
33.99	development.unspecified	virginia_state_74509_9_c10918_2	very weakly similar to (84.3)AT3G48140| Symbols: | senescence-associated protein, putative | chr3:17789456-17790284 FORWARD no original description
29.2.1.2.1.06	protein.synthesis.ribosomal protein.eukaryotic.40S subunit.S6	virginia_state_74509_9_c10919_2	weakly similar to ( 167)AT5G10360| Symbols: EMB3010 | EMB3010 (EMBRYO DEFECTIVE 3010); structural constituent of ribosome | chr5:3258735-3260143 REVERSEweakly similar to ( 171)RS6_ASPOF no original description
35.2	not assigned.unknown	virginia_state_74509_9_c1092_27	weakly similar to ( 125)AT2G47400| Symbols: CP12, CP12-1 | CP12-1 (CP12 domain-containing protein 1) | chr2:19453959-19454333 FORWARD no original description
35.2	not assigned.unknown	virginia_state_74509_9_c10920_2	no original description
35.2	not assigned.unknown	virginia_state_74509_9_c10921_2	no original description
35.2	not assigned.unknown	virginia_state_74509_9_c10922_3	weakly similar to ( 134)AT2G35680| Symbols: | dual specificity protein phosphatase family protein | chr2:15004083-15005669 REVERSE no original description
35.2	not assigned.unknown	virginia_state_74509_9_c10923_2	no original description
35.2	not assigned.unknown	virginia_state_74509_9_c10924_2	very weakly similar to (91.3)AT1G56500| Symbols: | haloacid dehalogenase-like hydrolase family protein | chr1:21163440-21170757 FORWARD no original description
29.5	protein.degradation	virginia_state_74509_9_c10925_3	weakly similar to ( 103)AT3G05230| Symbols: | signal peptidase subunit family protein | chr3:1492310-1493366 FORWARDweakly similar to ( 114)SPCS3_ORYSA no original description
29.3.4.99	protein.targeting.secretory pathway.unspecified	virginia_state_74509_9_c10925_3	weakly similar to ( 103)AT3G05230| Symbols: | signal peptidase subunit family protein | chr3:1492310-1493366 FORWARDweakly similar to ( 114)SPCS3_ORYSA no original description
35.2	not assigned.unknown	virginia_state_74509_9_c10926_2	no original description
35.2	not assigned.unknown	virginia_state_74509_9_c10927_2	no original description
35.2	not assigned.unknown	virginia_state_74509_9_c10928_2	no original description
35.2	not assigned.unknown	virginia_state_74509_9_c10929_2	no original description
26.9	misc.glutathione S transferases	virginia_state_74509_9_c1093_43	weakly similar to ( 191)AT1G65820| Symbols: | microsomal glutathione s-transferase, putative | chr1:24488876-24490345 FORWARD no original description
35.2	not assigned.unknown	virginia_state_74509_9_c10930_2	weakly similar to ( 104)AT1G80770| Symbols: PDE318 | PDE318 (PIGMENT DEFECTIVE 318); GTP binding | chr1:30360158-30362678 FORWARD no original description
26.1	misc.cytochrome P450	virginia_state_74509_9_c10931_2	weakly similar to ( 119)AT1G64930| Symbols: CYP89A7 | CYP89A7 (cytochrome P450, family 87, subfamily A, polypeptide 7); oxygen binding | chr1:24124589-24126124 FORWARD no original description
35.2	not assigned.unknown	virginia_state_74509_9_c10932_2	no original description
35.2	not assigned.unknown	virginia_state_74509_9_c10933_2	no original description
35.2	not assigned.unknown	virginia_state_74509_9_c10934_2	no original description
35.2	not assigned.unknown	virginia_state_74509_9_c10935_3	no original description
27.3.99	RNA.regulation of transcription.unclassified	virginia_state_74509_9_c10936_3	weakly similar to ( 176)AT4G27000| Symbols: ATRBP45C | ATRBP45C; RNA binding | chr4:13554989-13557769 REVERSE no original description
35.2	not assigned.unknown	virginia_state_74509_9_c10937_2	no original description
9.7	mitochondrial electron transport / ATP synthesis.cytochrome c oxidase	virginia_state_74509_9_c10938_2	weakly similar to ( 110)AT3G17910| Symbols: SURF1 | SURF1 (SURFEIT 1) | chr3:6133587-6136059 FORWARD no original description
35.2	not assigned.unknown	virginia_state_74509_9_c10939_2	no original description
1.1.1.2	PS.lightreaction.photosystem II.PSII polypeptide subunits	virginia_state_74509_9_c1094_63	weakly similar to ( 159)AT4G05180| Symbols: PSBQ, PSBQ-2, PSII-Q | PSBQ/PSBQ-2/PSII-Q (PHOTOSYSTEM II SUBUNIT Q-2); calcium ion binding | chr4:2672091-2673168 REVERSEweakly similar to ( 167)PSBQ1_MAIZE no original description
35.2	not assigned.unknown	virginia_state_74509_9_c10940_2	weakly similar to ( 119)AT5G26610| Symbols: | D111/G-patch domain-containing protein | chr5:9375459-9376994 FORWARD no original description
35.2	not assigned.unknown	virginia_state_74509_9_c10941_2	no original description
35.2	not assigned.unknown	virginia_state_74509_9_c10942_2	no original description
35.2	not assigned.unknown	virginia_state_74509_9_c10943_2	no original description
35.2	not assigned.unknown	virginia_state_74509_9_c10944_2	no original description
35.2	not assigned.unknown	virginia_state_74509_9_c10945_2	no original description
35.2	not assigned.unknown	virginia_state_74509_9_c10946_2	no original description
35.2	not assigned.unknown	virginia_state_74509_9_c10947_2	no original description
21.03	redox.heme	virginia_state_74509_9_c10948_2	weakly similar to ( 137)AT5G20140| Symbols: | SOUL heme-binding family protein | chr5:6799049-6800894 REVERSE no original description
35.2	not assigned.unknown	virginia_state_74509_9_c10949_2	no original description
35.2	not assigned.unknown	virginia_state_74509_9_c1095_60	moderately similar to ( 365)AT2G40000| Symbols: HSPRO2, ATHSPRO2 | similar to unknown protein [Arabidopsis thaliana] (TAIR:AT3G55840.1); similar to unnamed protein product [Vitis vinifera] (GB:CAO41329.1); contains InterPro domain Hs1pro-1, C-terminal (InterPro:IPR009743); contains InterPro domain Hs1pro-1, N-terminal (InterPro:IPR009869) | chr2:16707727-16709034 REVERSE no original description
23.2	nucleotide metabolism.degradation	virginia_state_74509_9_c10950_2	weakly similar to ( 132)AT5G54390| Symbols: ATAHL, AHL | AHL (HAL2-LIKE); 3'(2'),5'-bisphosphate nucleotidase/ inositol or phosphatidylinositol phosphatase | chr5:22103359-22104812 FORWARDvery weakly similar to (90.5)DPNP_ORYSA no original description
35.2	not assigned.unknown	virginia_state_74509_9_c10951_2	no original description
34.99	transport.misc	virginia_state_74509_9_c10952_2	weakly similar to ( 125)AT2G03590| Symbols: ATUPS1 | ATUPS1 (Arabidopsis thaliana ureide permease 1); allantoin uptake transmembrane transporter | chr2:1095126-1096708 FORWARDweakly similar to ( 116)UPSA3_VIGUN no original description
35.2	not assigned.unknown	virginia_state_74509_9_c10953_2	no original description
35.2	not assigned.unknown	virginia_state_74509_9_c10954_2	no original description
29.4	protein.postranslational modification	virginia_state_74509_9_c10955_2	weakly similar to ( 148)AT3G13670| Symbols: | protein kinase family protein | chr3:4469441-4473241 FORWARD no original description
28.1	DNA.synthesis/chromatin structure	virginia_state_74509_9_c10956_2	weakly similar to ( 147)AT3G57150| Symbols: ATNAP57, CBF5, ATCBF5, NAP57 | NAP57 (ARABIDOPSIS THALIANA HOMOLOGUE OF NAP57) | chr3:21165234-21166931 REVERSE no original description
35.2	not assigned.unknown	virginia_state_74509_9_c10957_2	very weakly similar to (82.0)AT3G19870| Symbols: | binding | chr3:6907487-6911121 FORWARD no original description
35.2	not assigned.unknown	virginia_state_74509_9_c10958_2	weakly similar to ( 114)AT2G39190| Symbols: ATATH8 | ATATH8 (ABC2 homolog 8) | chr2:16357218-16362823 FORWARD no original description
35.2	not assigned.unknown	virginia_state_74509_9_c10959_2	very weakly similar to (91.7)AT1G62330| Symbols: | similar to unknown protein [Arabidopsis thaliana] (TAIR:AT1G11990.1); similar to unnamed protein product [Vitis vinifera] (GB:CAO22725.1); contains InterPro domain Protein of unknown function DUF246, plant (InterPro:IPR004348) | chr1:23050630-23053718 FORWARD no original description
35.2	not assigned.unknown	virginia_state_74509_9_c1096_4	no original description
34.99	transport.misc	virginia_state_74509_9_c10960_2	very weakly similar to (83.2)AT1G72700| Symbols: | haloacid dehalogenase-like hydrolase family protein | chr1:27370572-27375153 FORWARD no original description
29.5.11.4.2	protein.degradation.ubiquitin.E3.RING	virginia_state_74509_9_c10961_2	very weakly similar to (83.2)AT1G63900| Symbols: | zinc finger (C3HC4-type RING finger) family protein | chr1:23720719-23722749 FORWARD no original description
35.2	not assigned.unknown	virginia_state_74509_9_c10962_2	no original description
35.2	not assigned.unknown	virginia_state_74509_9_c10963_2	no original description
11.1.02	lipid metabolism.FA synthesis and FA elongation.Acetyl CoA Transacylase	virginia_state_74509_9_c10964_2	very weakly similar to (86.3)AT2G30200| Symbols: | binding / catalytic/ transferase | chr2:12890417-12892559 REVERSE no original description
27.3.38	RNA.regulation of transcription.AT-rich interaction domain containing transcription factor family	virginia_state_74509_9_c10965_2	weakly similar to ( 112)AT2G17410| Symbols: | ARID/BRIGHT DNA-binding domain-containing protein | chr2:7566951-7570556 FORWARD no original description
35.2	not assigned.unknown	virginia_state_74509_9_c10966_2	no original description
35.2	not assigned.unknown	virginia_state_74509_9_c10967_2	no original description
35.2	not assigned.unknown	virginia_state_74509_9_c10968_2	weakly similar to ( 102)AT2G40090| Symbols: ATATH9 | ATATH9 (ABC2 homolog 9) | chr2:16744763-16747381 REVERSE no original description
35.2	not assigned.unknown	virginia_state_74509_9_c10969_2	no original description
34.99	transport.misc	virginia_state_74509_9_c1097_17	weakly similar to ( 137)AT3G23560| Symbols: ALF5 | ALF5 (ABERRANT LATERAL ROOT FORMATION 5); antiporter/ transporter | chr3:8454368-8456595 REVERSE no original description
35.2	not assigned.unknown	virginia_state_74509_9_c10970_2	no original description
23.2	nucleotide metabolism.degradation	virginia_state_74509_9_c10971_2	weakly similar to ( 124)AT5G63980| Symbols: ATSAL1, HOS2, FRY1, SAL1 | SAL1 (FIERY1); 3'(2'),5'-bisphosphate nucleotidase/ inositol or phosphatidylinositol phosphatase | chr5:25627066-25629028 FORWARDweakly similar to ( 134)DPNP_ORYSA no original description
23.2	nucleotide metabolism.degradation	virginia_state_74509_9_c10972_3	moderately similar to ( 293)AT2G38280| Symbols: ATAMPD, FAC1 | FAC1 (EMBRYONIC FACTOR1); AMP deaminase | chr2:16040845-16045871 REVERSEmoderately similar to ( 288)AMPD_ORYSA no original description
35.2	not assigned.unknown	virginia_state_74509_9_c10973_2	no original description
35.2	not assigned.unknown	virginia_state_74509_9_c10974_2	no original description
35.2	not assigned.unknown	virginia_state_74509_9_c10975_2	no original description
17.6.1	hormone metabolism.gibberelin.synthesis-degradation	virginia_state_74509_9_c10976_2	very weakly similar to (86.7)AT4G16770| Symbols: | oxidoreductase, 2OG-Fe(II) oxygenase family protein | chr4:9434590-9437187 REVERSE no original description
35.2	not assigned.unknown	virginia_state_74509_9_c10977_2	very weakly similar to (94.0)AT5G49970| Symbols: ATPPOX | ATPPOX (A. THALIANA PYRIDOXIN (PYRODOXAMINE) 5'-PHOSPHATE OXIDASE); pyridoxamine-phosphate oxidase | chr5:20346439-20350126 FORWARD no original description
12.2.1	N-metabolism.ammonia metabolism.glutamate synthase	virginia_state_74509_9_c10978_2	weakly similar to ( 147)AT5G04140| Symbols: GLU1, GLS1, GLUS | GLS1/GLU1/GLUS (FERREDOXIN-DEPENDENT GLUTAMATE SYNTHASE 1) | chr5:1130032-1138187 FORWARDweakly similar to ( 149)GLTB_MAIZE no original description
29.1.01	protein.aa activation.tyrosine-tRNA ligase	virginia_state_74509_9_c10979_2	weakly similar to ( 132)AT2G33840| Symbols: | tRNA synthetase class I (W and Y) family protein | chr2:14322087-14324405 FORWARD no original description
29.5	protein.degradation	virginia_state_74509_9_c1098_52	moderately similar to ( 380)AT3G57680| Symbols: | peptidase S41 family protein | chr3:21392031-21394606 FORWARD no original description
4.012	glycolysis.enolase	virginia_state_74509_9_c10980_2	weakly similar to ( 135)AT2G36530| Symbols: LOS2 | LOS2 (Low expression of osmotically responsive genes 1); phosphopyruvate hydratase | chr2:15328160-15330865 REVERSEweakly similar to ( 142)ENO1_MAIZE no original description
35.2	not assigned.unknown	virginia_state_74509_9_c10981_2	no original description
35.2	not assigned.unknown	virginia_state_74509_9_c10982_2	no original description
11.9.2	lipid metabolism.lipid degradation.lipases	virginia_state_74509_9_c10983_2	weakly similar to ( 105)AT5G16120| Symbols: | hydrolase, alpha/beta fold family protein | chr5:5265823-5267778 FORWARD no original description
3.2.3	minor CHO metabolism.trehalose.potential TPS/TPP	virginia_state_74509_9_c10984_2	weakly similar to ( 127)AT1G68020| Symbols: TPS6, ATTPS6 | ATTPS6 (Arabidopsis thaliana trehalose phosphatase/synthase 6); trehalose-phosphatase | chr1:25501156-25503904 FORWARD no original description
35.2	not assigned.unknown	virginia_state_74509_9_c10985_2	no original description
35.2	not assigned.unknown	virginia_state_74509_9_c10986_4	weakly similar to ( 175)AT5G25150| Symbols: TAF5 | TAF5 (TBP-ASSOCIATED FACTOR 5); nucleotide binding | chr5:8677120-8682061 FORWARD no original description
29.5.11.4.2	protein.degradation.ubiquitin.E3.RING	virginia_state_74509_9_c10987_2	weakly similar to ( 103)AT3G54850| Symbols: | armadillo/beta-catenin repeat family protein / U-box domain-containing family protein | chr3:20332502-20334826 FORWARD no original description
16.2.1.010	secondary metabolism.phenylpropanoids.lignin biosynthesis.CAD	virginia_state_74509_9_c10988_2	weakly similar to ( 117)AT4G39330| Symbols: | mannitol dehydrogenase, putative | chr4:18291262-18292734 FORWARDweakly similar to ( 108)MTDH_FRAAN no original description
35.2	not assigned.unknown	virginia_state_74509_9_c10989_2	no original description
35.2	not assigned.unknown	virginia_state_74509_9_c1099_51	no original description
13.1.5.1.01	amino acid metabolism.synthesis.serine-glycine-cysteine group.serine.phosphoglycerate dehydrogenase	virginia_state_74509_9_c10990_2	weakly similar to ( 135)AT1G17745| Symbols: PGDH | PGDH (3-PHOSPHOGLYCERATE DEHYDROGENASE); phosphoglycerate dehydrogenase | chr1:6101150-6104972 FORWARD no original description
35.2	not assigned.unknown	virginia_state_74509_9_c10991_2	no original description
26.8	misc.nitrilases, *nitrile lyases, berberine bridge enzymes, reticuline oxidases, troponine reductases	virginia_state_74509_9_c10992_2	weakly similar to ( 108)AT5G64440| Symbols: ATFAAH | ATFAAH (ARABIDOPSIS THALIANA FATTY ACID AMIDE HYDROLASE); N-(long-chain-acyl)ethanolamine deacylase/ amidase | chr5:25783455-25787486 FORWARD no original description
35.2	not assigned.unknown	virginia_state_74509_9_c10993_2	weakly similar to ( 149)AT5G35460| Symbols: | similar to unknown [Populus trichocarpa] (GB:ABK95300.1); contains domain Acetyl-CoA synthetase-like (SSF56801) | chr5:13689828-13691776 FORWARD no original description
29.5.11.4.5.01	protein.degradation.ubiquitin.E3.BTB/POZ Cullin3.Cullin3	virginia_state_74509_9_c10994_2	weakly similar to ( 136)AT1G69670| Symbols: CUL3B, ATCUL3B | ATCUL3B/CUL3B (Cullin 3B); protein binding / ubiquitin-protein ligase | chr1:26205832-26208105 REVERSE no original description
29.2.4	protein.synthesis.elongation	virginia_state_74509_9_c10995_2	weakly similar to ( 134)AT2G45030| Symbols: | mitochondrial elongation factor, putative | chr2:18579486-18583831 FORWARDweakly similar to ( 140)EFGM_ORYSA no original description
35.2	not assigned.unknown	virginia_state_74509_9_c10996_2	no original description
35.2	not assigned.unknown	virginia_state_74509_9_c10997_2	no original description
35.2	not assigned.unknown	virginia_state_74509_9_c10998_2	no original description
35.2	not assigned.unknown	virginia_state_74509_9_c10999_2	no original description
26.9	misc.glutathione S transferases	virginia_state_74509_9_c11_1235	moderately similar to ( 270)AT1G10360| Symbols: GST29, ATGSTU18 | ATGSTU18 (GLUTATHIONE S-TRANSFERASE 29); glutathione transferase | chr1:3395740-3396808 REVERSEmoderately similar to ( 227)GSTU6_ORYSA no original description
35.2	not assigned.unknown	virginia_state_74509_9_c110_2	no original description
13.1.6.1.06	amino acid metabolism.synthesis.aromatic aa.chorismate.5-enolpyruvylshikimate-3-phosphate synthase	virginia_state_74509_9_c1100_34	moderately similar to ( 299)AT2G45300| Symbols: | 3-phosphoshikimate 1-carboxyvinyltransferase / 5-enolpyruvylshikimate-3-phosphate / EPSP synthase | chr2:18684592-18686942 FORWARDmoderately similar to ( 313)AROA_PETHY no original description
35.2	not assigned.unknown	virginia_state_74509_9_c11000_2	no original description
35.2	not assigned.unknown	virginia_state_74509_9_c11001_2	no original description
35.2	not assigned.unknown	virginia_state_74509_9_c11002_2	no original description
35.2	not assigned.unknown	virginia_state_74509_9_c11003_2	no original description
26.26.1	misc.aminotransferases.aminotransferase class IV family protein	virginia_state_74509_9_c11004_2	weakly similar to ( 120)AT5G27410| Symbols: | aminotransferase class IV family protein | chr5:9678824-9682471 FORWARD no original description
30.2.9	signalling.receptor kinases.leucine rich repeat IX	virginia_state_74509_9_c11005_2	very weakly similar to (85.1)AT3G23750| Symbols: | leucine-rich repeat family protein / protein kinase family protein | chr3:8558339-8561270 FORWARD no original description
34.16	transport.ABC transporters and multidrug resistance systems	virginia_state_74509_9_c11006_2	weakly similar to ( 127)AT4G25450| Symbols: ATNAP8 | ATNAP8 (Arabidopsis thaliana non-intrinsic ABC protein 8) | chr4:13009855-13013239 REVERSE no original description
17.5.1	hormone metabolism.ethylene.synthesis-degradation	virginia_state_74509_9_c11007_2	weakly similar to ( 104)AT1G48420| Symbols: D-CDES | D-CDES (D-CYSTEINE DESULFHYDRASE); 1-aminocyclopropane-1-carboxylate deaminase/ D-cysteine desulfhydrase/ catalytic | chr1:17900435-17902471 REVERSE no original description
11.9.2	lipid metabolism.lipid degradation.lipases	virginia_state_74509_9_c11008_2	very weakly similar to (90.5)AT5G18640| Symbols: | lipase class 3 family protein | chr5:6213249-6215496 FORWARD no original description
35.2	not assigned.unknown	virginia_state_74509_9_c11009_2	no original description
21.2.1	redox.ascorbate and glutathione.ascorbate	virginia_state_74509_9_c1101_5	weakly similar to ( 107)AT3G09640| Symbols: APX1B | APX2 (ASCORBATE PEROXIDASE 2); L-ascorbate peroxidase | chr3:2956306-2958168 FORWARDweakly similar to ( 101)APX1_PEA no original description
10.1.010	cell wall.precursor synthesis.RHM	virginia_state_74509_9_c11010_2	weakly similar to ( 147)AT1G78570| Symbols: RHM1, ROL1 | RHM1/ROL1 (RHAMNOSE BIOSYNTHESIS1); UDP-L-rhamnose synthase/ UDP-glucose 4,6-dehydratase/ catalytic | chr1:29555003-29557100 FORWARD no original description
34.16	transport.ABC transporters and multidrug resistance systems	virginia_state_74509_9_c11011_2	weakly similar to ( 108)AT4G38380| Symbols: | MATE efflux protein-related | chr4:17972122-17974781 REVERSE no original description
35.2	not assigned.unknown	virginia_state_74509_9_c11012_2	no original description
35.2	not assigned.unknown	virginia_state_74509_9_c11013_3	no original description
30.2.17	signalling.receptor kinases.DUF 26	virginia_state_74509_9_c11014_4	moderately similar to ( 234)AT4G21380| Symbols: ARK3 | ARK3 (Arabidopsis Receptor Kinase 3); kinase | chr4:11389230-11393101 REVERSEweakly similar to ( 126)RPK1_IPONI no original description
35.2	not assigned.unknown	virginia_state_74509_9_c11015_3	no original description
27.3.35	RNA.regulation of transcription.bZIP transcription factor family	virginia_state_74509_9_c11016_3	very weakly similar to (99.0)AT3G25610| Symbols: | haloacid dehalogenase-like hydrolase family protein | chr3:9310179-9314590 REVERSE no original description
35.2	not assigned.unknown	virginia_state_74509_9_c11017_4	very weakly similar to (95.5)AT3G07310| Symbols: | similar to unknown protein [Arabidopsis thaliana] (TAIR:AT5G48590.1); similar to expressed protein [Oryza sativa (japonica cultivar-group)] (GB:ABA93505.2); similar to expressed protein [Oryza sativa (japonica cultivar-group)] (GB:ABA93506.2); contains InterPro domain Protein of unknown function DUF760 (InterPro:IPR008479) | chr3:2328063-2329683 …
35.2	not assigned.unknown	virginia_state_74509_9_c11018_2	no original description
35.2	not assigned.unknown	virginia_state_74509_9_c11019_3	no original description
30.5	signalling.G-proteins	virginia_state_74509_9_c1102_38	moderately similar to ( 405)AT5G60860| Symbols: AtRABA1f | AtRABA1f (Arabidopsis Rab GTPase homolog A1f); GTP binding | chr5:24501976-24502791 FORWARDmoderately similar to ( 389)RB11B_TOBAC no original description
35.2	not assigned.unknown	virginia_state_74509_9_c11020_2	no original description
35.2	not assigned.unknown	virginia_state_74509_9_c11021_2	no original description
35.2	not assigned.unknown	virginia_state_74509_9_c11022_2	no original description
29.4	protein.postranslational modification	virginia_state_74509_9_c11023_2	weakly similar to ( 128)AT2G18030| Symbols: | peptide methionine sulfoxide reductase family protein | chr2:7847289-7848578 FORWARD no original description
35.2	not assigned.unknown	virginia_state_74509_9_c11024_2	no original description
35.2	not assigned.unknown	virginia_state_74509_9_c11025_2	no original description
35.2	not assigned.unknown	virginia_state_74509_9_c11026_3	no original description
35.2	not assigned.unknown	virginia_state_74509_9_c11027_4	no original description
35.2	not assigned.unknown	virginia_state_74509_9_c11028_3	no original description
33.99	development.unspecified	virginia_state_74509_9_c11029_2	very weakly similar to (94.4)AT4G11090| Symbols: | similar to unknown protein [Arabidopsis thaliana] (TAIR:AT4G23790.1); similar to hypothetical protein [Vitis vinifera] (GB:CAN70903.1); contains InterPro domain Protein of unknown function DUF231, plant (InterPro:IPR004253) | chr4:6764641-6766217 REVERSE no original description
20	stress	virginia_state_74509_9_c1103_45	weakly similar to ( 155)AT2G21970| Symbols: SEP2 | SEP2 (STRESS ENHANCED PROTEIN 2) | chr2:9364268-9364954 REVERSE no original description
26.2	misc.UDP glucosyl and glucoronyl transferases	virginia_state_74509_9_c11030_2	weakly similar to ( 134)AT5G15470| Symbols: GAUT14 | GAUT14 (Galacturonosyltransferase 14); polygalacturonate 4-alpha-galacturonosyltransferase/ transferase, transferring glycosyl groups / transferase, transferring hexosyl groups | chr5:5021436-5024171 REVERSE no original description
31.1	cell.organisation	virginia_state_74509_9_c11031_2	weakly similar to ( 160)AT5G23860| Symbols: TUB8 | TUB8 (tubulin beta-8) | chr5:8042965-8044531 FORWARDweakly similar to ( 160)TBB_HORVU no original description
35.2	not assigned.unknown	virginia_state_74509_9_c11032_2	no original description
8.2.011	TCA / org. transformation.other organic acid transformaitons.atp-citrate lyase	virginia_state_74509_9_c11033_2	weakly similar to ( 132)AT5G49460| Symbols: ACLB-2 | ACLB-2 (ATP-citrate lyase B-2) | chr5:20072274-20075421 FORWARD no original description
10.1.5	cell wall.precursor synthesis.UXS	virginia_state_74509_9_c11034_2	weakly similar to ( 106)AT3G53520| Symbols: ATUXS1, UXS1 | UXS1 (UDP-GLUCURONIC ACID DECARBOXYLASE 1) | chr3:19852613-19854498 FORWARD no original description
35.2	not assigned.unknown	virginia_state_74509_9_c11035_2	no original description
35.2	not assigned.unknown	virginia_state_74509_9_c11036_2	no original description
34.99	transport.misc	virginia_state_74509_9_c11037_2	very weakly similar to (99.0)AT1G17500| Symbols: | ATPase, coupled to transmembrane movement of ions, phosphorylative mechanism | chr1:6018750-6023194 FORWARD no original description
35.2	not assigned.unknown	virginia_state_74509_9_c11038_2	no original description
35.2	not assigned.unknown	virginia_state_74509_9_c11039_2	no original description
35.2	not assigned.unknown	virginia_state_74509_9_c1104_2	no original description
35.2	not assigned.unknown	virginia_state_74509_9_c11040_2	no original description
35.2	not assigned.unknown	virginia_state_74509_9_c11041_2	no original description
35.2	not assigned.unknown	virginia_state_74509_9_c11042_2	no original description
29.4	protein.postranslational modification	virginia_state_74509_9_c11043_2	weakly similar to ( 137)AT1G79630| Symbols: | protein phosphatase 2C family protein / PP2C family protein | chr1:29967824-29969813 REVERSE no original description
29.5.11.02	protein.degradation.ubiquitin.E1	virginia_state_74509_9_c11044_2	weakly similar to ( 121)AT1G05180| Symbols: AXR1 | AXR1 (AUXIN RESISTANT 1); small protein activating enzyme | chr1:1498523-1501468 REVERSE no original description
17.2.2	hormone metabolism.auxin.signal transduction	virginia_state_74509_9_c11044_2	weakly similar to ( 121)AT1G05180| Symbols: AXR1 | AXR1 (AUXIN RESISTANT 1); small protein activating enzyme | chr1:1498523-1501468 REVERSE no original description
35.2	not assigned.unknown	virginia_state_74509_9_c11045_2	no original description
35.2	not assigned.unknown	virginia_state_74509_9_c11046_2	no original description
35.2	not assigned.unknown	virginia_state_74509_9_c11047_2	no original description
35.2	not assigned.unknown	virginia_state_74509_9_c11048_2	no original description
35.2	not assigned.unknown	virginia_state_74509_9_c11049_2	no original description
35.2	not assigned.unknown	virginia_state_74509_9_c1105_12	moderately similar to ( 224)AT3G62580| Symbols: | similar to late embryogenesis abundant domain-containing protein / LEA domain-containing protein [Arabidopsis thaliana] (TAIR:AT1G72100.1); similar to hypothetical protein [Vitis vinifera] (GB:CAN73725.1); contains domain LATE EMBRYOGENESIS ABUNDANT (PLANTS) LEA-RELATED (PTHR23241) | chr3:23157907-23158711 FORWARD no original description
35.2	not assigned.unknown	virginia_state_74509_9_c11050_2	no original description
27.3.67	RNA.regulation of transcription.putative transcription regulator	virginia_state_74509_9_c11051_2	very weakly similar to (95.9)AT4G28830| Symbols: | methyltransferase | chr4:14232496-14233702 FORWARD no original description
3.8.2	minor CHO metabolism.galactose.alpha-galactosidases	virginia_state_74509_9_c11052_2	weakly similar to ( 124)AT3G56310| Symbols: | alpha-galactosidase, putative / melibiase, putative / alpha-D-galactoside galactohydrolase, putative | chr3:20893865-20896724 FORWARDvery weakly similar to (94.4)AGAL_ORYSA no original description
29.4	protein.postranslational modification	virginia_state_74509_9_c11053_2	weakly similar to ( 140)AT2G19400| Symbols: | protein kinase, putative | chr2:8406605-8409563 REVERSE no original description
35.2	not assigned.unknown	virginia_state_74509_9_c11054_2	no original description
35.2	not assigned.unknown	virginia_state_74509_9_c11055_2	no original description
35.2	not assigned.unknown	virginia_state_74509_9_c11056_2	no original description
35.2	not assigned.unknown	virginia_state_74509_9_c11057_2	no original description
35.2	not assigned.unknown	virginia_state_74509_9_c11058_2	no original description
35.2	not assigned.unknown	virginia_state_74509_9_c11059_2	no original description
35.2	not assigned.unknown	virginia_state_74509_9_c1106_33	no original description
35.2	not assigned.unknown	virginia_state_74509_9_c11060_2	no original description
16.1.4.01	secondary metabolism.isoprenoids.carotenoids.phytoene synthase	virginia_state_74509_9_c11061_2	very weakly similar to (81.6)AT5G17230| Symbols: PSY | PSY (PHYTOENE SYNTHASE) | chr5:5659841-5662089 REVERSEvery weakly similar to (88.6)PSY_CAPAN no original description
35.2	not assigned.unknown	virginia_state_74509_9_c11062_2	no original description
29.4	protein.postranslational modification	virginia_state_74509_9_c11063_2	weakly similar to ( 129)AT3G51630| Symbols: ZIK1, WNK5 | WNK5 (Arabidopsis WNK kinase 5) | chr3:19160466-19162903 FORWARD no original description
26.6	misc.O-methyl transferases	virginia_state_74509_9_c11064_2	very weakly similar to (97.8)AT5G46340| Symbols: | O-acetyltransferase-related | chr5:18813588-18816952 REVERSE no original description
35.2	not assigned.unknown	virginia_state_74509_9_c11065_2	no original description
35.2	not assigned.unknown	virginia_state_74509_9_c11066_3	no original description
11.1.015	lipid metabolism.FA synthesis and FA elongation.ACP desaturase	virginia_state_74509_9_c11067_4	moderately similar to ( 292)AT2G43710| Symbols: FAB2, SSI2 | SSI2 (fatty acid biosynthesis 2); acyl-[acyl-carrier-protein] desaturase | chr2:18127184-18129572 FORWARDmoderately similar to ( 294)STAD_RICCO no original description
35.2	not assigned.unknown	virginia_state_74509_9_c11068_4	no original description
35.2	not assigned.unknown	virginia_state_74509_9_c11069_2	no original description
2.1.2.05	major CHO metabolism.synthesis.starch.transporter	virginia_state_74509_9_c1107_26	moderately similar to ( 449)AT5G13490| Symbols: AAC2 | AAC2 (ADP/ATP CARRIER 2); binding | chr5:4336037-4337382 FORWARDmoderately similar to ( 461)ADT1_GOSHI no original description
29.5.11.20	protein.degradation.ubiquitin.proteasom	virginia_state_74509_9_c11070_3	weakly similar to ( 190)AT3G11270| Symbols: MEE34 | MEE34 (maternal effect embryo arrest 34) | chr3:3528995-3531323 FORWARD no original description
35.2	not assigned.unknown	virginia_state_74509_9_c11071_2	no original description
29.5.11.4.3.2	protein.degradation.ubiquitin.E3.SCF.FBOX	virginia_state_74509_9_c11072_2	weakly similar to ( 109)AT4G08980| Symbols: | F-box family protein (FBW2) | chr4:5758990-5760105 FORWARD no original description
35.2	not assigned.unknown	virginia_state_74509_9_c11073_2	no original description
35.2	not assigned.unknown	virginia_state_74509_9_c11074_2	no original description
35.2	not assigned.unknown	virginia_state_74509_9_c11075_2	no original description
35.2	not assigned.unknown	virginia_state_74509_9_c11076_2	no original description
35.2	not assigned.unknown	virginia_state_74509_9_c11077_2	no original description
35.2	not assigned.unknown	virginia_state_74509_9_c11078_2	no original description
35.2	not assigned.unknown	virginia_state_74509_9_c11079_2	no original description
31.1	cell.organisation	virginia_state_74509_9_c1108_66	highly similar to ( 692)AT5G23860| Symbols: TUB8 | TUB8 (tubulin beta-8) | chr5:8042965-8044531 FORWARDhighly similar to ( 698)TBB5_ORYSA no original description
11.3.05	lipid metabolism.Phospholipid synthesis.diacylglycerol kinase	virginia_state_74509_9_c11080_2	very weakly similar to (93.2)AT5G63770| Symbols: ATDGK2 | ATDGK2 (DIACYLGLYCEROL KINASE 2) | chr5:25536981-25539630 FORWARD no original description
27.3.67	RNA.regulation of transcription.putative transcription regulator	virginia_state_74509_9_c11081_2	very weakly similar to (82.8)AT1G02080| Symbols: | transcriptional regulator-related | chr1:373694-386682 FORWARD no original description
9.3	mitochondrial electron transport / ATP synthesis.electron transfer flavoprotein	virginia_state_74509_9_c11082_2	very weakly similar to (82.8)AT1G50940| Symbols: ETFALPHA | ETFALPHA (ELECTRON TRANSFER FLAVOPROTEIN ALPHA); FAD binding / electron carrier | chr1:18881706-18883607 REVERSE no original description
27.3.52	RNA.regulation of transcription.Global transcription factor group	virginia_state_74509_9_c11083_2	very weakly similar to (94.4)AT3G27260| Symbols: GTE8 | GTE8 (GLOBAL TRANSCRIPTION FACTOR GROUP E8); DNA binding | chr3:10069648-10073640 FORWARD no original description
35.2	not assigned.unknown	virginia_state_74509_9_c11084_3	no original description
35.2	not assigned.unknown	virginia_state_74509_9_c11085_2	no original description
35.2	not assigned.unknown	virginia_state_74509_9_c11086_2	no original description
35.2	not assigned.unknown	virginia_state_74509_9_c11087_2	no original description
35.2	not assigned.unknown	virginia_state_74509_9_c11088_2	no original description
35.2	not assigned.unknown	virginia_state_74509_9_c11089_2	weakly similar to ( 105)AT2G39080| Symbols: | binding / catalytic | chr2:16317059-16319553 REVERSE no original description
13.2.5.2	amino acid metabolism.degradation.serine-glycine-cysteine group.glycine	virginia_state_74509_9_c1109_20	moderately similar to ( 271)AT1G11860| Symbols: | aminomethyltransferase, putative | chr1:4001800-4003244 FORWARDmoderately similar to ( 274)GCST_PEA no original description
31.1	cell.organisation	virginia_state_74509_9_c11090_2	very weakly similar to (84.0)AT2G42230| Symbols: | tubulin-specific chaperone C-related | chr2:17600885-17603641 REVERSE no original description
35.2	not assigned.unknown	virginia_state_74509_9_c11091_2	no original description
35.2	not assigned.unknown	virginia_state_74509_9_c11092_2	no original description
35.2	not assigned.unknown	virginia_state_74509_9_c11093_2	no original description
35.2	not assigned.unknown	virginia_state_74509_9_c11094_2	no original description
35.2	not assigned.unknown	virginia_state_74509_9_c11095_2	very weakly similar to (99.4)AT1G34020| Symbols: | transporter-related | chr1:12367339-12368945 FORWARD no original description
35.2	not assigned.unknown	virginia_state_74509_9_c11096_2	no original description
29.5.01	protein.degradation.subtilases	virginia_state_74509_9_c11097_2	weakly similar to ( 137)AT1G30600| Symbols: | subtilase family protein | chr1:10841323-10844888 REVERSE no original description
29.4.1.58	protein.postranslational modification.kinase.receptor like cytoplasmatic kinase VIII	virginia_state_74509_9_c11098_2	very weakly similar to (82.4)AT3G62220| Symbols: | serine/threonine protein kinase, putative | chr3:23040251-23041839 REVERSE no original description
35.2	not assigned.unknown	virginia_state_74509_9_c11099_2	no original description
20.2.1	stress.abiotic.heat	virginia_state_74509_9_c111_3	very weakly similar to (87.8)HSP21_ORYSA no original description
35.2	not assigned.unknown	virginia_state_74509_9_c1110_16	no original description
34.13	transport.peptides and oligopeptides	virginia_state_74509_9_c11100_2	very weakly similar to (97.4)AT5G55930| Symbols: ATOPT1 | ATOPT1 (oligopeptide transporter 1); oligopeptide transporter | chr5:22670214-22673053 FORWARD no original description
35.2	not assigned.unknown	virginia_state_74509_9_c11101_2	no original description
26.01	misc.misc2	virginia_state_74509_9_c11102_2	weakly similar to ( 139)AT3G21300| Symbols: | RNA methyltransferase family protein | chr3:7493660-7496263 REVERSE no original description
29.5.11.05	protein.degradation.ubiquitin.ubiquitin protease	virginia_state_74509_9_c11103_2	weakly similar to ( 118)AT5G46750| Symbols: AGD8 | AGD8 (ARF-GAP DOMAIN 8); DNA binding | chr5:18987177-18989044 REVERSE no original description
9.1.2	mitochondrial electron transport / ATP synthesis.NADH-DH.localisation not clear	virginia_state_74509_9_c11104_2	very weakly similar to (90.1)AT4G21810| Symbols: DER2.1 | DER2.1 (DERLIN-2.1) | chr4:11575357-11577015 REVERSEvery weakly similar to (92.4)DERL2_ORYSA no original description
35.2	not assigned.unknown	virginia_state_74509_9_c11105_4	no original description
11.9.2.01	lipid metabolism.lipid degradation.lipases.triacylglycerol lipase	virginia_state_74509_9_c11106_2	weakly similar to ( 127)AT1G18460| Symbols: | lipase family protein | chr1:6352675-6355964 FORWARD no original description
34.3	transport.amino acids	virginia_state_74509_9_c11107_2	weakly similar to ( 134)AT5G63850| Symbols: AAP4 | AAP4 (amino acid permease 4); amino acid transmembrane transporter | chr5:25568720-25570600 FORWARD no original description
35.2	not assigned.unknown	virginia_state_74509_9_c11108_2	no original description
29.4.1.57	protein.postranslational modification.kinase.receptor like cytoplasmatic kinase VII	virginia_state_74509_9_c11109_2	weakly similar to ( 138)AT5G13160| Symbols: PBS1 | PBS1 (AVRPPHB SUSCEPTIBLE 1); kinase | chr5:4176857-4179685 FORWARD no original description
35.2	not assigned.unknown	virginia_state_74509_9_c1111_18	no original description
35.2	not assigned.unknown	virginia_state_74509_9_c11110_2	no original description
35.2	not assigned.unknown	virginia_state_74509_9_c11111_2	no original description
20.2.2	stress.abiotic.cold	virginia_state_74509_9_c11112_2	weakly similar to ( 105)AT3G53990| Symbols: | universal stress protein (USP) family protein | chr3:20000636-20001997 REVERSE no original description
35.2	not assigned.unknown	virginia_state_74509_9_c11113_2	no original description
27.1	RNA.processing	virginia_state_74509_9_c11114_2	very weakly similar to (85.9)AT4G03120| Symbols: | proline-rich family protein | chr4:1385747-1387331 FORWARD no original description
31.3	cell.cycle	virginia_state_74509_9_c11115_2	weakly similar to ( 132)AT1G03860| Symbols: ATPHB2 | ATPHB2 (PROHIBITIN 2) | chr1:979610-981156 REVERSE no original description
35.2	not assigned.unknown	virginia_state_74509_9_c11116_2	no original description
35.2	not assigned.unknown	virginia_state_74509_9_c11117_2	weakly similar to ( 107)AT4G27350| Symbols: | similar to unknown protein [Arabidopsis thaliana] (TAIR:AT5G54240.1); similar to unnamed protein product [Vitis vinifera] (GB:CAO39196.1); contains InterPro domain Protein of unknown function DUF1223 (InterPro:IPR010634) | chr4:13690985-13692627 REVERSE no original description
33.99	development.unspecified	virginia_state_74509_9_c11118_2	very weakly similar to (95.9)AT1G69490| Symbols: ANAC029, ATNAP, NAP | NAP (NAC-LIKE, ACTIVATED BY AP3/PI); transcription factor | chr1:26125896-26126885 FORWARD no original description
29.4.1.57	protein.postranslational modification.kinase.receptor like cytoplasmatic kinase VII	virginia_state_74509_9_c11119_3	weakly similar to ( 154)AT2G28930| Symbols: APK1B | APK1B (Arabidopsis protein kinase 1B); kinase | chr2:12431628-12433642 FORWARD no original description
11.1.012	lipid metabolism.FA synthesis and FA elongation.ACP protein	virginia_state_74509_9_c1112_51	weakly similar to ( 115)AT4G25050| Symbols: ACP4 | ACP4 (ACYL CARRIER PROTEIN 4) | chr4:12870188-12871034 FORWARDweakly similar to ( 130)ACP3_HORVU no original description
35.2	not assigned.unknown	virginia_state_74509_9_c11120_2	no original description
27.3.3	RNA.regulation of transcription.AP2/EREBP, APETALA2/Ethylene-responsive element binding protein family	virginia_state_74509_9_c11121_2	weakly similar to ( 105)AT5G51990| Symbols: CBF4, DREB1D | CBF4/DREB1D (C- REPEAT-BINDING FACTOR 4); DNA binding / transcription activator/ transcription factor | chr5:21134339-21135013 REVERSE no original description
35.2	not assigned.unknown	virginia_state_74509_9_c11122_3	no original description
35.2	not assigned.unknown	virginia_state_74509_9_c11123_2	no original description
35.2	not assigned.unknown	virginia_state_74509_9_c11124_2	weakly similar to ( 119)AT5G12130| Symbols: PDE149 | PDE149 (PIGMENT DEFECTIVE 149) | chr5:3919614-3922155 FORWARD no original description
35.2	not assigned.unknown	virginia_state_74509_9_c11125_2	no original description
35.2	not assigned.unknown	virginia_state_74509_9_c11126_2	no original description
35.2	not assigned.unknown	virginia_state_74509_9_c11127_2	no original description
35.2	not assigned.unknown	virginia_state_74509_9_c11128_2	no original description
35.2	not assigned.unknown	virginia_state_74509_9_c11129_2	no original description
35.2	not assigned.unknown	virginia_state_74509_9_c1113_26	no original description
35.2	not assigned.unknown	virginia_state_74509_9_c11130_2	no original description
31.99	cell.unspecified	virginia_state_74509_9_c11131_2	weakly similar to ( 112)AT3G08850| Symbols: RAPTOR1B, ATRAPTOR1B | ATRAPTOR1B/RAPTOR1B (RAPTOR1); nucleotide binding / protein binding | chr3:2686984-2694917 REVERSE no original description
35.2	not assigned.unknown	virginia_state_74509_9_c11132_2	weakly similar to ( 112)AT5G40770| Symbols: ATPHB3 | ATPHB3 (PROHIBITIN 3) | chr5:16332817-16333849 REVERSE no original description
35.2	not assigned.unknown	virginia_state_74509_9_c11133_2	no original description
35.2	not assigned.unknown	virginia_state_74509_9_c11134_2	no original description
29.4	protein.postranslational modification	virginia_state_74509_9_c11135_2	weakly similar to ( 115)AT4G33920| Symbols: | protein phosphatase 2C family protein / PP2C family protein | chr4:16260881-16262708 FORWARD no original description
31.1	cell.organisation	virginia_state_74509_9_c11136_2	weakly similar to ( 120)AT4G18950| Symbols: | ankyrin protein kinase, putative | chr4:10375696-10378140 FORWARD no original description
29.4	protein.postranslational modification	virginia_state_74509_9_c11136_2	weakly similar to ( 120)AT4G18950| Symbols: | ankyrin protein kinase, putative | chr4:10375696-10378140 FORWARD no original description
35.2	not assigned.unknown	virginia_state_74509_9_c11137_2	weakly similar to ( 109)AT3G63090| Symbols: | similar to unknown protein [Arabidopsis thaliana] (TAIR:AT2G31290.1); similar to unknown protein [Arabidopsis thaliana] (TAIR:AT2G31290.2); similar to unnamed protein product [Vitis vinifera] (GB:CAO22503.1); contains InterPro domain Protein of unknown function DUF860, plant (InterPro:IPR008578) | chr3:23324592-23325806 FORWARD no original description
35.2	not assigned.unknown	virginia_state_74509_9_c11138_2	no original description
35.2	not assigned.unknown	virginia_state_74509_9_c11139_2	no original description
35.2	not assigned.unknown	virginia_state_74509_9_c1114_62	no original description
35.2	not assigned.unknown	virginia_state_74509_9_c11140_2	no original description
27.3.67	RNA.regulation of transcription.putative transcription regulator	virginia_state_74509_9_c11141_2	weakly similar to ( 108)AT3G45830| Symbols: | similar to unknown protein [Arabidopsis thaliana] (TAIR:AT1G02290.1); similar to unnamed protein product [Vitis vinifera] (GB:CAO21749.1); similar to Nuclear factor related to kappa-B-binding protein , related [Medicago truncatula] (GB:ABD32307.2); contains domain PTHR13052 (PTHR13052) | chr3:16852262-16856158 FORWARD no original description
35.2	not assigned.unknown	virginia_state_74509_9_c11142_2	no original description
35.2	not assigned.unknown	virginia_state_74509_9_c11143_2	no original description
35.2	not assigned.unknown	virginia_state_74509_9_c11144_2	no original description
4.014	glycolysis.PEPCase	virginia_state_74509_9_c11145_2	weakly similar to ( 140)AT3G14940| Symbols: ATPPC3 | ATPPC3 (PHOSPHOENOLPYRUVATE CARBOXYLASE 3); phosphoenolpyruvate carboxylase | chr3:5025591-5029483 FORWARDweakly similar to ( 143)CAPP2_SORBI no original description
29.5.11	protein.degradation.ubiquitin	virginia_state_74509_9_c11146_2	weakly similar to ( 113)AT1G19270| Symbols: | ubiquitin interaction motif-containing protein / LIM domain-containing protein | chr1:6663318-6665836 FORWARD no original description
27.3.99	RNA.regulation of transcription.unclassified	virginia_state_74509_9_c11147_2	weakly similar to ( 136)AT3G09320| Symbols: | zinc finger (DHHC type) family protein | chr3:2862148-2864119 REVERSE no original description
35.2	not assigned.unknown	virginia_state_74509_9_c11148_2	no original description
4.011	glycolysis.phosphoglycerate mutase	virginia_state_74509_9_c11149_2	weakly similar to ( 143)AT1G09780| Symbols: | 2,3-biphosphoglycerate-independent phosphoglycerate mutase, putative / phosphoglyceromutase, putative | chr1:3165552-3167814 REVERSEweakly similar to ( 144)PMGI_RICCO no original description
30.2.11	signalling.receptor kinases.leucine rich repeat XI	virginia_state_74509_9_c1115_37	moderately similar to ( 281)AT3G43740| Symbols: | leucine-rich repeat family protein | chr3:15655114-15656433 FORWARDweakly similar to ( 112)RPK1_IPONI no original description
35.2	not assigned.unknown	virginia_state_74509_9_c11150_2	no original description
35.2	not assigned.unknown	virginia_state_74509_9_c11151_2	weakly similar to ( 112)AT2G37370| Symbols: | similar to unknown protein [Arabidopsis thaliana] (TAIR:AT5G13560.1); similar to unnamed protein product [Vitis vinifera] (GB:CAO18081.1) | chr2:15686352-15690011 FORWARD no original description
35.2	not assigned.unknown	virginia_state_74509_9_c11152_2	no original description
34.99	transport.misc	virginia_state_74509_9_c11153_2	weakly similar to ( 127)AT1G75170| Symbols: | SEC14 cytosolic factor family protein / phosphoglyceride transfer family protein | chr1:28218405-28219347 FORWARD no original description
35.2	not assigned.unknown	virginia_state_74509_9_c11154_2	no original description
29.2.1.2.2.141	protein.synthesis.ribosomal protein.eukaryotic.60S subunit.L4/L1	virginia_state_74509_9_c11155_2	weakly similar to ( 135)AT3G09630| Symbols: | 60S ribosomal protein L4/L1 (RPL4A) | chr3:2953818-2955449 FORWARD no original description
35.2	not assigned.unknown	virginia_state_74509_9_c11156_2	no original description
35.2	not assigned.unknown	virginia_state_74509_9_c11157_2	no original description
35.2	not assigned.unknown	virginia_state_74509_9_c11158_2	no original description
10.1.06	cell wall.precursor synthesis.GAE	virginia_state_74509_9_c11159_2	weakly similar to ( 135)AT2G45310| Symbols: GAE4 | GAE4 (UDP-D-GLUCURONATE 4-EPIMERASE 4); catalytic | chr2:18689726-18691039 FORWARD no original description
35.2	not assigned.unknown	virginia_state_74509_9_c1116_2	no original description
35.2	not assigned.unknown	virginia_state_74509_9_c11160_2	no original description
35.2	not assigned.unknown	virginia_state_74509_9_c11161_2	no original description
35.2	not assigned.unknown	virginia_state_74509_9_c11162_2	no original description
35.2	not assigned.unknown	virginia_state_74509_9_c11163_2	no original description
35.2	not assigned.unknown	virginia_state_74509_9_c11164_2	no original description
35.2	not assigned.unknown	virginia_state_74509_9_c11165_2	no original description
35.2	not assigned.unknown	virginia_state_74509_9_c11166_9	very weakly similar to (89.0)AT4G32870| Symbols: | similar to unknown protein [Arabidopsis thaliana] (TAIR:AT2G25770.2); similar to unknown protein [Arabidopsis thaliana] (TAIR:AT2G25770.1); similar to unknown [Populus trichocarpa x Populus deltoides] (GB:ABK96434.1); contains domain SSF55961 (SSF55961) | chr4:15862172-15862645 FORWARD no original description
35.2	not assigned.unknown	virginia_state_74509_9_c11167_2	no original description
35.2	not assigned.unknown	virginia_state_74509_9_c11168_2	no original description
35.2	not assigned.unknown	virginia_state_74509_9_c11169_2	no original description
35.2	not assigned.unknown	virginia_state_74509_9_c1117_3	no original description
29.5.11.03	protein.degradation.ubiquitin.E2	virginia_state_74509_9_c11170_2	very weakly similar to (81.6)AT3G15355| Symbols: UBC25, PFU1 | PFU1/UBC25 (UBIQUITIN-CONJUGATING ENZYME 25); small conjugating protein ligase | chr3:5183865-5186676 FORWARD no original description
35.2	not assigned.unknown	virginia_state_74509_9_c11171_2	no original description
35.2	not assigned.unknown	virginia_state_74509_9_c11172_3	no original description
31.1	cell.organisation	virginia_state_74509_9_c11173_3	weakly similar to ( 102)AT5G17900| Symbols: | similar to microfibrillar-associated protein-related [Arabidopsis thaliana] (TAIR:AT4G08580.1); similar to unnamed protein product [Vitis vinifera] (GB:CAO43282.1); contains InterPro domain Micro-fibrillar-associated 1, C-terminal; (InterPro:IPR009730) | chr5:5925146-5926692 FORWARD no original description
35.2	not assigned.unknown	virginia_state_74509_9_c11174_3	no original description
35.2	not assigned.unknown	virginia_state_74509_9_c11175_3	no original description
16.1.4	secondary metabolism.isoprenoids.carotenoids	virginia_state_74509_9_c11176_2	weakly similar to ( 105)AT4G25700| Symbols: B1, CHY1, BETA-OHASE 1 | BETA-OHASE 1 (BETA-HYDROXYLASE 1) | chr4:13094974-13095875 REVERSE no original description
26.2	misc.UDP glucosyl and glucoronyl transferases	virginia_state_74509_9_c11177_2	weakly similar to ( 130)AT5G16890| Symbols: | exostosin family protein | chr5:5551667-5554744 FORWARD no original description
35.2	not assigned.unknown	virginia_state_74509_9_c11178_2	no original description
35.2	not assigned.unknown	virginia_state_74509_9_c11179_2	no original description
29.5.7	protein.degradation.metalloprotease	virginia_state_74509_9_c1118_38	highly similar to ( 542)AT1G17870| Symbols: ATEGY3 | ATEGY3 | chr1:6150029-6152178 REVERSE no original description
35.2	not assigned.unknown	virginia_state_74509_9_c11180_2	very weakly similar to (92.4)AT4G33780| Symbols: | similar to unknown protein [Arabidopsis thaliana] (TAIR:AT1G69935.1); similar to unnamed protein product [Vitis vinifera] (GB:CAO49867.1) | chr4:16202176-16203619 REVERSE no original description
20.2.3	stress.abiotic.drought/salt	virginia_state_74509_9_c11181_2	weakly similar to ( 103)AT1G58520| Symbols: RXW8 | RXW8 | chr1:21737208-21741830 FORWARD no original description
8.1.1.02	TCA / org. transformation.TCA.pyruvate DH.E2	virginia_state_74509_9_c11182_2	weakly similar to ( 106)AT1G34430| Symbols: EMB3003 | EMB3003 (EMBRYO DEFECTIVE 3003); dihydrolipoyllysine-residue acetyltransferase | chr1:12588005-12590062 REVERSE no original description
34.5	transport.ammonium	virginia_state_74509_9_c11183_2	weakly similar to ( 114)AT1G64780| Symbols: ATAMT1;2 | ATAMT1;2 (AMMONIUM TRANSPORTER 1;2); ammonium transmembrane transporter | chr1:24064684-24066228 REVERSE no original description
20.2.1	stress.abiotic.heat	virginia_state_74509_9_c11184_2	very weakly similar to (92.0)AT5G42480| Symbols: ARC6 | ARC6 (ACCUMULATION AND REPLICATION OF CHLOROPLASTS 6) | chr5:17002523-17005560 FORWARD no original description
33.99	development.unspecified	virginia_state_74509_9_c11185_2	very weakly similar to (93.6)AT4G26370| Symbols: | antitermination NusB domain-containing protein | chr4:13334775-13336162 REVERSE no original description
30.3	signalling.calcium	virginia_state_74509_9_c11186_2	weakly similar to ( 104)AT2G41560| Symbols: ACA4 | ACA4 (AUTO-INHIBITED CA(2+)-ATPASE, ISOFORM 4); calcium-transporting ATPase/ calmodulin binding | chr2:17339334-17344257 REVERSEweakly similar to ( 112)ACA5_ORYSA no original description
35.2	not assigned.unknown	virginia_state_74509_9_c11187_2	no original description
35.2	not assigned.unknown	virginia_state_74509_9_c11188_2	no original description
27.4	RNA.RNA binding	virginia_state_74509_9_c11189_2	very weakly similar to ( 100)AT1G76460| Symbols: | RNA recognition motif (RRM)-containing protein | chr1:28691826-28693400 REVERSE no original description
29.6	protein.folding	virginia_state_74509_9_c1119_37	weakly similar to ( 159)AT1G14980| Symbols: CPN10 | CPN10 (CHAPERONIN 10) | chr1:5165925-5166649 REVERSEweakly similar to ( 160)CH10_BRANA no original description
35.2	not assigned.unknown	virginia_state_74509_9_c11190_2	no original description
35.2	not assigned.unknown	virginia_state_74509_9_c11191_2	no original description
35.2	not assigned.unknown	virginia_state_74509_9_c11192_2	no original description
2.2.1.05	major CHO metabolism.degradation.sucrose.Susy	virginia_state_74509_9_c11193_2	weakly similar to ( 145)AT3G43190| Symbols: SUS4 | SUS4; UDP-glycosyltransferase/ sucrose synthase/ transferase, transferring glycosyl groups | chr3:15190192-15193565 REVERSEweakly similar to ( 149)SUS1_DAUCA no original description
29.4	protein.postranslational modification	virginia_state_74509_9_c11194_2	weakly similar to ( 113)AT3G44620| Symbols: | protein tyrosine phosphatase | chr3:16204845-16206409 FORWARD no original description
35.2	not assigned.unknown	virginia_state_74509_9_c11195_2	weakly similar to ( 113)AT1G02420| Symbols: | pentatricopeptide (PPR) repeat-containing protein | chr1:493683-495158 FORWARD no original description
35.2	not assigned.unknown	virginia_state_74509_9_c11196_2	no original description
35.2	not assigned.unknown	virginia_state_74509_9_c11197_2	no original description
34.2	transporter.sugars	virginia_state_74509_9_c11198_2	weakly similar to ( 111)AT5G16150| Symbols: PGLCT, GLT1 | GLT1/PGLCT (GLUCOSE TRANSPORTER 1); carbohydrate transmembrane transporter/ sugar:hydrogen ion symporter | chr5:5272907-5275681 FORWARD no original description
35.2	not assigned.unknown	virginia_state_74509_9_c11199_2	no original description
35.2	not assigned.unknown	virginia_state_74509_9_c112_7	no original description
35.2	not assigned.unknown	virginia_state_74509_9_c1120_20	moderately similar to ( 249)AT5G51020| Symbols: | similar to hypothetical protein [Vitis vinifera] (GB:CAN83158.1); contains InterPro domain Protein of unknown function DUF1001 (InterPro:IPR010404) | chr5:20762786-20764391 REVERSE no original description
35.2	not assigned.unknown	virginia_state_74509_9_c11200_2	weakly similar to ( 105)AT5G09430| Symbols: | hydrolase | chr5:2932163-2933363 FORWARD no original description
26.7	misc.oxidases - copper, flavone etc.	virginia_state_74509_9_c11201_2	weakly similar to ( 152)AT3G10390| Symbols: FLD | FLD (FLOWERING LOCUS D); amine oxidase | chr3:3229298-3231824 FORWARD no original description
23.3.1.03	nucleotide metabolism.salvage.phosphoribosyltransferases.upp	virginia_state_74509_9_c11202_2	weakly similar to ( 154)AT1G55810| Symbols: | uracil phosphoribosyltransferase, putative / UMP pyrophosphorylase, putative / UPRTase, putative | chr1:20864939-20867669 FORWARD no original description
35.2	not assigned.unknown	virginia_state_74509_9_c11203_4	no original description
35.2	not assigned.unknown	virginia_state_74509_9_c11204_3	no original description
29.4	protein.postranslational modification	virginia_state_74509_9_c11205_2	weakly similar to ( 113)AT3G53380| Symbols: | lectin protein kinase family protein | chr3:19800182-19802329 REVERSE no original description
30.5	signalling.G-proteins	virginia_state_74509_9_c11206_2	weakly similar to ( 105)AT1G07410| Symbols: AtRABA2b | AtRABA2b (Arabidopsis Rab GTPase homolog A2b); GTP binding | chr1:2276267-2277151 FORWARDweakly similar to ( 108)RB11C_LOTJA no original description
35.2	not assigned.unknown	virginia_state_74509_9_c11207_2	no original description
35.2	not assigned.unknown	virginia_state_74509_9_c11208_3	no original description
35.2	not assigned.unknown	virginia_state_74509_9_c11209_2	no original description
35.2	not assigned.unknown	virginia_state_74509_9_c1121_36	no original description
35.2	not assigned.unknown	virginia_state_74509_9_c11210_3	no original description
35.2	not assigned.unknown	virginia_state_74509_9_c11211_3	no original description
35.2	not assigned.unknown	virginia_state_74509_9_c11212_2	no original description
35.2	not assigned.unknown	virginia_state_74509_9_c11213_2	no original description
35.2	not assigned.unknown	virginia_state_74509_9_c11214_2	no original description
29.5	protein.degradation	virginia_state_74509_9_c11215_2	weakly similar to ( 102)AT2G24280| Symbols: | serine carboxypeptidase S28 family protein | chr2:10341702-10344007 FORWARD no original description
35.2	not assigned.unknown	virginia_state_74509_9_c11216_2	no original description
35.2	not assigned.unknown	virginia_state_74509_9_c11217_2	no original description
35.2	not assigned.unknown	virginia_state_74509_9_c11218_2	no original description
35.2	not assigned.unknown	virginia_state_74509_9_c11219_2	no original description
35.2	not assigned.unknown	virginia_state_74509_9_c1122_27	no original description
29.5.11.4.3.2	protein.degradation.ubiquitin.E3.SCF.FBOX	virginia_state_74509_9_c11220_2	weakly similar to ( 149)AT5G57360| Symbols: LKP1, ADO1, FKL2, ZTL | ZTL (ZEITLUPE); ubiquitin-protein ligase | chr5:23258823-23261482 FORWARDweakly similar to ( 154)ADO2_ORYSA no original description
35.2	not assigned.unknown	virginia_state_74509_9_c11221_2	no original description
13.2.7	amino acid metabolism.degradation.histidine	virginia_state_74509_9_c11222_3	weakly similar to ( 130)AT1G43710| Symbols: EMB1075 | EMB1075 (EMBRYO DEFECTIVE 1075); carboxy-lyase | chr1:16488974-16490738 REVERSE no original description
35.2	not assigned.unknown	virginia_state_74509_9_c11223_2	no original description
21.2.2	redox.ascorbate and glutathione.glutathione	virginia_state_74509_9_c11224_2	weakly similar to ( 150)AT3G54660| Symbols: EMB2360, ATGR2 | GR (GLUTATHIONE REDUCTASE); glutathione-disulfide reductase | chr3:20241334-20244078 REVERSEweakly similar to ( 145)GSHRP_TOBAC no original description
29.4.1.55	protein.postranslational modification.kinase.receptor like cytoplasmatic kinase V	virginia_state_74509_9_c11225_2	weakly similar to ( 144)AT2G42960| Symbols: | protein kinase family protein | chr2:17875674-17877707 REVERSEvery weakly similar to (81.6)PSKR_DAUCA no original description
35.2	not assigned.unknown	virginia_state_74509_9_c11226_2	no original description
35.2	not assigned.unknown	virginia_state_74509_9_c11227_2	no original description
29.5	protein.degradation	virginia_state_74509_9_c11228_2	very weakly similar to (95.1)AT1G28320| Symbols: DEG15 | DEG15; endopeptidase | chr1:9920660-9924334 REVERSE no original description
31.1	cell.organisation	virginia_state_74509_9_c11229_2	very weakly similar to (80.1)AT2G26210| Symbols: | ankyrin repeat family protein | chr2:11164801-11166094 FORWARD no original description
1.1.1.01	PS.lightreaction.photosystem II.LHC-II	virginia_state_74509_9_c1123_26	moderately similar to ( 220)AT1G15820| Symbols: CP24, LHCB6 | LHCB6 (LIGHT HARVESTING COMPLEX PSII); chlorophyll binding | chr1:5446680-5447671 REVERSEmoderately similar to ( 228)CB4_SPIOL no original description
12.1.01	N-metabolism.nitrate metabolism.NR	virginia_state_74509_9_c11230_2	weakly similar to ( 114)AT1G77760| Symbols: GNR1, NR1, NIA1 | NIA1 (NITRATE REDUCTASE 1) | chr1:29240899-29244261 REVERSEweakly similar to ( 122)NIA3_MAIZE no original description
30.2.99	signalling.receptor kinases.misc	virginia_state_74509_9_c11231_2	weakly similar to ( 128)AT1G52730| Symbols: | transducin family protein / WD-40 repeat family protein | chr1:19646534-19648646 FORWARD no original description
33.99	development.unspecified	virginia_state_74509_9_c11231_2	weakly similar to ( 128)AT1G52730| Symbols: | transducin family protein / WD-40 repeat family protein | chr1:19646534-19648646 FORWARD no original description
29.4	protein.postranslational modification	virginia_state_74509_9_c11231_2	weakly similar to ( 128)AT1G52730| Symbols: | transducin family protein / WD-40 repeat family protein | chr1:19646534-19648646 FORWARD no original description
35.2	not assigned.unknown	virginia_state_74509_9_c11232_2	no original description
35.2	not assigned.unknown	virginia_state_74509_9_c11233_2	no original description
35.2	not assigned.unknown	virginia_state_74509_9_c11234_3	no original description
35.2	not assigned.unknown	virginia_state_74509_9_c11235_2	no original description
35.2	not assigned.unknown	virginia_state_74509_9_c11236_2	no original description
35.2	not assigned.unknown	virginia_state_74509_9_c11237_2	no original description
30.6	signalling.MAP kinases	virginia_state_74509_9_c11238_2	weakly similar to ( 127)AT1G49740| Symbols: | phospholipase C | chr1:18411396-18413136 FORWARD no original description
17.3.2.01	hormone metabolism.brassinosteroid.signal transduction.BRI	virginia_state_74509_9_c11239_2	weakly similar to ( 111)AT4G39400| Symbols: CBB2, DWF2, BIN1, BRI1 | BRI1 (BRASSINOSTEROID INSENSITIVE 1); kinase | chr4:18324820-18328410 FORWARD no original description
3.5	minor CHO metabolism.others	virginia_state_74509_9_c1124_25	weakly similar to ( 103)AT5G57330| Symbols: | aldose 1-epimerase family protein | chr5:23235618-23237890 FORWARD no original description
35.2	not assigned.unknown	virginia_state_74509_9_c11240_2	no original description
35.2	not assigned.unknown	virginia_state_74509_9_c11241_2	no original description
29.5	protein.degradation	virginia_state_74509_9_c11242_2	very weakly similar to (99.8)AT5G51740| Symbols: | peptidase M48 family protein | chr5:21034336-21036213 FORWARD no original description
10.1.010	cell wall.precursor synthesis.RHM	virginia_state_74509_9_c11243_2	weakly similar to ( 157)AT1G78570| Symbols: RHM1, ROL1 | RHM1/ROL1 (RHAMNOSE BIOSYNTHESIS1); UDP-L-rhamnose synthase/ UDP-glucose 4,6-dehydratase/ catalytic | chr1:29555003-29557100 FORWARD no original description
35.2	not assigned.unknown	virginia_state_74509_9_c11244_2	no original description
35.2	not assigned.unknown	virginia_state_74509_9_c11245_2	no original description
35.2	not assigned.unknown	virginia_state_74509_9_c11246_2	no original description
35.2	not assigned.unknown	virginia_state_74509_9_c11247_2	very weakly similar to (94.0)AT1G27510| Symbols: | similar to EX1 (EXECUTER1) [Arabidopsis thaliana] (TAIR:AT4G33630.1); similar to EX1 (EXECUTER1) [Arabidopsis thaliana] (TAIR:AT4G33630.2); similar to unnamed protein product [Vitis vinifera] (GB:CAO64344.1) | chr1:9554932-9558280 REVERSE no original description
35.2	not assigned.unknown	virginia_state_74509_9_c11248_2	no original description
26.1	misc.cytochrome P450	virginia_state_74509_9_c11249_2	very weakly similar to (88.2)AT4G37340| Symbols: CYP81D3 | CYP81D3 (cytochrome P450, family 81, subfamily D, polypeptide 3); oxygen binding | chr4:17564947-17566700 REVERSE no original description
20.1	stress.biotic	virginia_state_74509_9_c1125_12	weakly similar to ( 196)AT1G05850| Symbols: ERH2, ELP1, CTL1, ELP, HOT2, POM1 | POM1 (POM-POM1); chitinase | chr1:1766832-1768116 REVERSEweakly similar to ( 105)CHI1_GOSHI no original description
35.2	not assigned.unknown	virginia_state_74509_9_c11250_2	no original description
35.2	not assigned.unknown	virginia_state_74509_9_c11251_2	no original description
35.2	not assigned.unknown	virginia_state_74509_9_c11252_2	no original description
35.2	not assigned.unknown	virginia_state_74509_9_c11253_2	weakly similar to ( 130)AT4G16580| Symbols: | catalytic | chr4:9341174-9342577 REVERSE no original description
27.3.22	RNA.regulation of transcription.HB,Homeobox transcription factor family	virginia_state_74509_9_c11254_2	weakly similar to ( 117)AT5G44180| Symbols: | homeobox transcription factor, putative | chr5:17800399-17807099 FORWARD no original description
35.2	not assigned.unknown	virginia_state_74509_9_c11255_2	no original description
35.2	not assigned.unknown	virginia_state_74509_9_c11256_2	no original description
35.2	not assigned.unknown	virginia_state_74509_9_c11257_2	no original description
4.03	glycolysis.G6PIsomerase	virginia_state_74509_9_c11258_2	weakly similar to ( 133)AT5G42740| Symbols: | glucose-6-phosphate isomerase, cytosolic (PGIC) | chr5:17153308-17157850 FORWARDweakly similar to ( 129)G6PI_SPIOL no original description
34.16	transport.ABC transporters and multidrug resistance systems	virginia_state_74509_9_c11259_2	weakly similar to ( 138)AT1G58340| Symbols: ZF14 | ZF14; transporter | chr1:21656827-21658782 FORWARD no original description
35.2	not assigned.unknown	virginia_state_74509_9_c1126_51	moderately similar to ( 402)AT1G16180| Symbols: | TMS membrane family protein / tumour differentially expressed (TDE) family protein | chr1:5540899-5542664 FORWARD no original description
35.2	not assigned.unknown	virginia_state_74509_9_c11260_3	no original description
35.2	not assigned.unknown	virginia_state_74509_9_c11261_3	no original description
35.2	not assigned.unknown	virginia_state_74509_9_c11262_3	no original description
5.1	fermentation.aldehyde dehydrogenase	virginia_state_74509_9_c11263_2	very weakly similar to (96.3)AT3G24503| Symbols: ALDH1A, REF1, ALDH2C4 | ALDH2C4 (REDUCED EPIDERMAL FLUORESCENCE1); 3-chloroallyl aldehyde dehydrogenase/ aldehyde dehydrogenase (NAD) | chr3:8919739-8923036 REVERSE no original description
35.2	not assigned.unknown	virginia_state_74509_9_c11264_3	no original description
35.2	not assigned.unknown	virginia_state_74509_9_c11265_3	no original description
35.2	not assigned.unknown	virginia_state_74509_9_c11266_2	very weakly similar to (94.4)AT1G74530| Symbols: | similar to unnamed protein product [Vitis vinifera] (GB:CAO62539.1) | chr1:28013384-28015705 REVERSE no original description
35.2	not assigned.unknown	virginia_state_74509_9_c11267_2	no original description
35.2	not assigned.unknown	virginia_state_74509_9_c11268_2	no original description
35.2	not assigned.unknown	virginia_state_74509_9_c11269_2	no original description
35.2	not assigned.unknown	virginia_state_74509_9_c1127_13	weakly similar to ( 194)AT1G56500| Symbols: | haloacid dehalogenase-like hydrolase family protein | chr1:21163440-21170757 FORWARD no original description
35.2	not assigned.unknown	virginia_state_74509_9_c11270_2	no original description
35.2	not assigned.unknown	virginia_state_74509_9_c11271_3	weakly similar to ( 125)AT1G63680| Symbols: ATMURE, PDE316 | ATMURE/PDE316 (PIGMENT DEFECTIVE EMBRYO); ATP binding / ligase | chr1:23618124-23620764 FORWARD no original description
35.2	not assigned.unknown	virginia_state_74509_9_c11272_2	no original description
35.2	not assigned.unknown	virginia_state_74509_9_c11273_2	no original description
30.2.8.2	signalling.receptor kinases.leucine rich repeat VIII-2	virginia_state_74509_9_c11274_2	very weakly similar to (90.5)AT3G09010| Symbols: | protein kinase family protein | chr3:2750290-2752091 FORWARD no original description
35.2	not assigned.unknown	virginia_state_74509_9_c11275_2	no original description
35.2	not assigned.unknown	virginia_state_74509_9_c11276_2	no original description
35.2	not assigned.unknown	virginia_state_74509_9_c11277_2	no original description
35.2	not assigned.unknown	virginia_state_74509_9_c11278_2	no original description
27.3.99	RNA.regulation of transcription.unclassified	virginia_state_74509_9_c11279_2	very weakly similar to (88.2)AT3G56930| Symbols: | zinc finger (DHHC type) family protein | chr3:21084784-21086852 FORWARD no original description
11.2.04	lipid metabolism.FA desaturation.omega 6 desaturase	virginia_state_74509_9_c1128_37	highly similar to ( 638)AT4G30950| Symbols: FADC, SFD4, FAD6 | FAD6 (FATTY ACID DESATURASE 6); omega-6 fatty acid desaturase | chr4:15057284-15059679 REVERSEhighly similar to ( 650)FAD6C_BRANA no original description
29.1.020	protein.aa activation.phenylalanine-tRNA ligase	virginia_state_74509_9_c11280_3	weakly similar to ( 151)AT1G72550| Symbols: | tRNA synthetase beta subunit family protein | chr1:27323661-27327570 REVERSE no original description
35.2	not assigned.unknown	virginia_state_74509_9_c11281_3	no original description
35.2	not assigned.unknown	virginia_state_74509_9_c11282_2	no original description
35.2	not assigned.unknown	virginia_state_74509_9_c11283_3	no original description
35.2	not assigned.unknown	virginia_state_74509_9_c11284_2	no original description
35.2	not assigned.unknown	virginia_state_74509_9_c11285_2	no original description
29.5.11.05	protein.degradation.ubiquitin.ubiquitin protease	virginia_state_74509_9_c11286_2	very weakly similar to (86.7)AT5G57990| Symbols: UBP23 | UBP23 (UBIQUITIN-SPECIFIC PROTEASE 23); ubiquitin-specific protease | chr5:23487444-23491223 REVERSE no original description
35.2	not assigned.unknown	virginia_state_74509_9_c11287_2	no original description
35.2	not assigned.unknown	virginia_state_74509_9_c11288_2	no original description
35.2	not assigned.unknown	virginia_state_74509_9_c11289_2	no original description
29.2.4	protein.synthesis.elongation	virginia_state_74509_9_c1129_36	weakly similar to ( 133)AT1G33040| Symbols: NACA5 | NACA5 (NASCENT POLYPEPTIDE-ASSOCIATED COMPLEX SUBUNIT ALPHA-LIKE PROTEIN 5) | chr1:11966527-11967676 FORWARD no original description
35.2	not assigned.unknown	virginia_state_74509_9_c11290_2	no original description
29.5.11.05	protein.degradation.ubiquitin.ubiquitin protease	virginia_state_74509_9_c11291_2	weakly similar to ( 101)AT3G20630| Symbols: TTN6, ATUBP14, UBP14 | UBP14 (UBIQUITIN-SPECIFIC PROTEASE 14); ubiquitin-specific protease | chr3:7203007-7208346 REVERSE no original description
26.22	misc.short chain dehydrogenase/reductase (SDR)	virginia_state_74509_9_c11292_2	weakly similar to ( 127)AT4G13250| Symbols: | short-chain dehydrogenase/reductase (SDR) family protein | chr4:7684413-7686687 REVERSE no original description
35.2	not assigned.unknown	virginia_state_74509_9_c11293_2	weakly similar to ( 128)AT5G62740| Symbols: | band 7 family protein | chr5:25218546-25219761 FORWARD no original description
35.2	not assigned.unknown	virginia_state_74509_9_c11294_2	no original description
35.2	not assigned.unknown	virginia_state_74509_9_c11295_2	no original description
35.2	not assigned.unknown	virginia_state_74509_9_c11296_2	no original description
35.2	not assigned.unknown	virginia_state_74509_9_c11297_2	no original description
35.2	not assigned.unknown	virginia_state_74509_9_c11298_2	very weakly similar to (96.3)AT3G16810| Symbols: APUM24 | APUM24 (ARABIDOPSIS PUMILIO 24); RNA binding | chr3:5723442-5727545 REVERSE no original description
31.2	cell.division	virginia_state_74509_9_c11299_2	weakly similar to ( 108)AT2G27170| Symbols: SMC3, TTN7 | TTN7 (TITAN7) | chr2:11616397-11624142 REVERSE no original description
20.2.1	stress.abiotic.heat	virginia_state_74509_9_c113_7	very weakly similar to (83.2)AT1G53540| Symbols: | 17.6 kDa class I small heat shock protein (HSP17.6C-CI) (AA 1-156) | chr1:19984178-19984651 FORWARDvery weakly similar to (88.2)HSP13_ORYSA no original description
35.2	not assigned.unknown	virginia_state_74509_9_c1130_8	no original description
35.2	not assigned.unknown	virginia_state_74509_9_c11300_2	no original description
35.2	not assigned.unknown	virginia_state_74509_9_c11301_3	weakly similar to ( 115)AT3G45620| Symbols: | transducin family protein / WD-40 repeat family protein | chr3:16756903-16758978 FORWARD no original description
35.2	not assigned.unknown	virginia_state_74509_9_c11302_2	no original description
35.2	not assigned.unknown	virginia_state_74509_9_c11303_2	no original description
35.2	not assigned.unknown	virginia_state_74509_9_c11304_2	no original description
29.4.1.57	protein.postranslational modification.kinase.receptor like cytoplasmatic kinase VII	virginia_state_74509_9_c11305_2	weakly similar to ( 127)AT5G13160| Symbols: PBS1 | PBS1 (AVRPPHB SUSCEPTIBLE 1); kinase | chr5:4176857-4179685 FORWARD no original description
35.2	not assigned.unknown	virginia_state_74509_9_c11306_2	no original description
34.18	transport.unspecified anions	virginia_state_74509_9_c11307_2	very weakly similar to (89.4)AT5G62290| Symbols: | nucleotide-sensitive chloride conductance regulator (ICln) family protein | chr5:25036794-25038198 FORWARD no original description
29.5.5	protein.degradation.serine protease	virginia_state_74509_9_c11308_2	very weakly similar to (99.0)AT3G17180| Symbols: SCPL33 | SCPL33 (serine carboxypeptidase-like 33); serine carboxypeptidase | chr3:5855867-5859163 REVERSE no original description
35.2	not assigned.unknown	virginia_state_74509_9_c11309_2	no original description
15.2	metal handling.binding, chelation and storage	virginia_state_74509_9_c1131_48	moderately similar to ( 289)AT3G11050| Symbols: ATFER2 | ATFER2 (FERRITIN 2); ferric iron binding | chr3:3463657-3465300 FORWARDmoderately similar to ( 312)FRI3_SOYBN no original description
35.2	not assigned.unknown	virginia_state_74509_9_c11310_2	no original description
35.2	not assigned.unknown	virginia_state_74509_9_c11311_2	no original description
35.2	not assigned.unknown	virginia_state_74509_9_c11312_2	weakly similar to ( 123)AT5G06140| Symbols: SNX1, ATSNX1 | phox (PX) domain-containing protein | chr5:1856213-1858753 REVERSE no original description
35.2	not assigned.unknown	virginia_state_74509_9_c11313_2	no original description
35.2	not assigned.unknown	virginia_state_74509_9_c11314_4	weakly similar to ( 110)AT5G44650| Symbols: | similar to unnamed protein product [Vitis vinifera] (GB:CAO44475.1) | chr5:18030623-18032519 FORWARD no original description
29.5.11.03	protein.degradation.ubiquitin.E2	virginia_state_74509_9_c11315_4	moderately similar to ( 240)AT3G17000| Symbols: UBC32 | UBC32 (UBIQUITIN-CONJUGATING ENZYME 32); ubiquitin-protein ligase | chr3:5797302-5799473 FORWARD no original description
35.2	not assigned.unknown	virginia_state_74509_9_c11316_3	weakly similar to ( 146)AT4G01660| Symbols: ATATH10, ABC1At | ABC1At (ARABIDOPSIS THALIANA ABC TRANSPORTER 1) | chr4:708652-711095 FORWARD no original description
35.2	not assigned.unknown	virginia_state_74509_9_c11317_3	no original description
35.2	not assigned.unknown	virginia_state_74509_9_c11318_2	weakly similar to ( 123)AT5G57410| Symbols: | similar to unknown protein [Arabidopsis thaliana] (TAIR:AT2G18876.1); similar to unnamed protein product [Vitis vinifera] (GB:CAO43234.1); contains domain VERNALIZATION-INSENSITIVE PROTEIN 3 (PTHR21736) | chr5:23282328-23284575 REVERSE no original description
35.2	not assigned.unknown	virginia_state_74509_9_c11319_2	no original description
35.2	not assigned.unknown	virginia_state_74509_9_c1132_22	no original description
35.2	not assigned.unknown	virginia_state_74509_9_c11320_2	no original description
27.3.99	RNA.regulation of transcription.unclassified	virginia_state_74509_9_c11321_2	very weakly similar to (92.0)AT2G30580| Symbols: | zinc finger (C3HC4-type RING finger) family protein | chr2:13033521-13037440 FORWARD no original description
29.5.11.4.2	protein.degradation.ubiquitin.E3.RING	virginia_state_74509_9_c11321_2	very weakly similar to (92.0)AT2G30580| Symbols: | zinc finger (C3HC4-type RING finger) family protein | chr2:13033521-13037440 FORWARD no original description
35.2	not assigned.unknown	virginia_state_74509_9_c11322_2	no original description
35.2	not assigned.unknown	virginia_state_74509_9_c11323_2	no original description
35.2	not assigned.unknown	virginia_state_74509_9_c11324_2	no original description
35.2	not assigned.unknown	virginia_state_74509_9_c11325_2	no original description
35.2	not assigned.unknown	virginia_state_74509_9_c11326_2	no original description
35.2	not assigned.unknown	virginia_state_74509_9_c11327_2	no original description
35.2	not assigned.unknown	virginia_state_74509_9_c11328_2	no original description
35.2	not assigned.unknown	virginia_state_74509_9_c11329_2	no original description
29.2.1.1.1.1.09	protein.synthesis.ribosomal protein.prokaryotic.chloroplast.30S subunit.S9	virginia_state_74509_9_c1133_28	moderately similar to ( 256)AT1G74970| Symbols: TWN3, RPS9 | RPS9 (RIBOSOMAL PROTEIN S9); structural constituent of ribosome | chr1:28161422-28162863 REVERSEmoderately similar to ( 259)RR9_SPIOL no original description
35.2	not assigned.unknown	virginia_state_74509_9_c11330_2	no original description
11.9.3.01	lipid metabolism.lipid degradation.lysophospholipases.phospholipase D	virginia_state_74509_9_c11331_2	weakly similar to ( 145)AT4G11850| Symbols: MEE54 | PLDGAMMA1 (maternal effect embryo arrest 54); phospholipase D | chr4:7129346-7132931 REVERSEvery weakly similar to ( 100)PLDA1_TOBAC no original description
29.5.5	protein.degradation.serine protease	virginia_state_74509_9_c11332_2	weakly similar to ( 121)AT3G10410| Symbols: SCPL49 | SCPL49 (serine carboxypeptidase-like 49); serine carboxypeptidase | chr3:3235523-3238068 REVERSEweakly similar to ( 136)CBP3_ORYSA no original description
35.2	not assigned.unknown	virginia_state_74509_9_c11333_3	no original description
29.4	protein.postranslational modification	virginia_state_74509_9_c11334_3	weakly similar to ( 115)AT3G08760| Symbols: ATSIK | ATSIK; kinase | chr3:2658135-2659990 REVERSE no original description
35.2	not assigned.unknown	virginia_state_74509_9_c11335_2	weakly similar to ( 130)AT5G66930| Symbols: | similar to unknown [Populus trichocarpa x Populus deltoides] (GB:ABK96307.1); contains InterPro domain Protein of unknown function DUF1649 (InterPro:IPR012445) | chr5:26743223-26744775 FORWARD no original description
35.2	not assigned.unknown	virginia_state_74509_9_c11336_3	no original description
30.5	signalling.G-proteins	virginia_state_74509_9_c11337_2	weakly similar to ( 149)AT3G46830| Symbols: AtRab11A, AtRABA2c | AtRABA2c/AtRab11A (Arabidopsis Rab GTPase homolog A2c); GTP binding | chr3:17257684-17259347 REVERSEweakly similar to ( 154)RB2BV_BETVU no original description
29.2.99	protein.synthesis.misc	virginia_state_74509_9_c11338_2	weakly similar to ( 107)AT4G27650| Symbols: PEL1 | PEL1 (PELOTA); translation release factor | chr4:13803465-13807562 REVERSE no original description
35.2	not assigned.unknown	virginia_state_74509_9_c11339_2	no original description
35.2	not assigned.unknown	virginia_state_74509_9_c1134_43	weakly similar to ( 110)AT1G19180| Symbols: JAZ1, TIFY10A | JAZ1/TIFY10A (JASMONATE-ZIM-DOMAIN PROTEIN 1) | chr1:6622699-6623262 FORWARD no original description
35.2	not assigned.unknown	virginia_state_74509_9_c11340_2	no original description
35.2	not assigned.unknown	virginia_state_74509_9_c11341_2	no original description
35.2	not assigned.unknown	virginia_state_74509_9_c11342_2	no original description
29.7	protein.glycosylation	virginia_state_74509_9_c11343_2	weakly similar to ( 134)AT3G04240| Symbols: SEC | SEC (SECRET AGENT); transferase, transferring glycosyl groups | chr3:1114194-1120729 REVERSE no original description
35.2	not assigned.unknown	virginia_state_74509_9_c11344_2	no original description
29.5.01	protein.degradation.subtilases	virginia_state_74509_9_c11345_4	very weakly similar to (84.3)AT3G14240| Symbols: | subtilase family protein | chr3:4741644-4743971 REVERSE no original description
35.2	not assigned.unknown	virginia_state_74509_9_c11346_2	no original description
35.2	not assigned.unknown	virginia_state_74509_9_c11347_2	no original description
35.2	not assigned.unknown	virginia_state_74509_9_c11348_2	no original description
35.2	not assigned.unknown	virginia_state_74509_9_c11349_2	weakly similar to ( 116)AT1G42960| Symbols: | expressed protein localized to the inner membrane of the chloroplast. | chr1:16128303-16129520 FORWARD no original description
35.2	not assigned.unknown	virginia_state_74509_9_c1135_34	moderately similar to ( 287)AT5G08290| Symbols: YLS8 | YLS8 (yellow-leaf-specific gene 8); catalytic | chr5:2666044-2666937 FORWARD no original description
33.99	development.unspecified	virginia_state_74509_9_c11350_2	weakly similar to ( 113)AT1G80490| Symbols: TPR1 | TPR1 (TOPLESS-RELATED 1) | chr1:30265986-30271338 REVERSE no original description
35.2	not assigned.unknown	virginia_state_74509_9_c11351_2	no original description
35.2	not assigned.unknown	virginia_state_74509_9_c11352_2	no original description
35.2	not assigned.unknown	virginia_state_74509_9_c11353_2	no original description
35.2	not assigned.unknown	virginia_state_74509_9_c11354_2	no original description
35.2	not assigned.unknown	virginia_state_74509_9_c11355_2	no original description
10.2	cell wall.cellulose synthesis	virginia_state_74509_9_c11356_2	weakly similar to ( 141)AT5G03760| Symbols: CSLA09, ATCSLA9, CSLA9, RAT4, ATCSLA09 | ATCSLA09 (RESISTANT TO AGROBACTERIUM TRANSFORMATION 4); transferase, transferring glycosyl groups | chr5:985909-990086 REVERSE no original description
35.2	not assigned.unknown	virginia_state_74509_9_c11357_3	no original description
27.3.04	RNA.regulation of transcription.ARF, Auxin Response Factor family	virginia_state_74509_9_c11358_2	weakly similar to ( 142)AT1G30330| Symbols: ARF6 | ARF6 (AUXIN RESPONSE FACTOR 6) | chr1:10686107-10690018 REVERSE no original description
13.1.1.1.1	amino acid metabolism.synthesis.central amino acid metabolism.GABA.Glutamate decarboxylase	virginia_state_74509_9_c11359_2	weakly similar to ( 148)AT5G17330| Symbols: GAD1, GAD | GAD (Glutamate decarboxylase 1); calmodulin binding | chr5:5711143-5714841 FORWARDweakly similar to ( 149)DCE_PETHY no original description
35.2	not assigned.unknown	virginia_state_74509_9_c1136_48	moderately similar to ( 343)AT5G03880| Symbols: | similar to unknown protein [Arabidopsis thaliana] (TAIR:AT4G10000.2); similar to unknown protein [Arabidopsis thaliana] (TAIR:AT4G10000.1); similar to unnamed protein product [Vitis vinifera] (GB:CAO15903.1); contains InterPro domain Thioredoxin-like fold (InterPro:IPR012336); contains InterPro domain Thioredoxin fold (InterPro:IPR012335) | chr5:1…
35.2	not assigned.unknown	virginia_state_74509_9_c11360_2	no original description
35.2	not assigned.unknown	virginia_state_74509_9_c11361_2	no original description
35.2	not assigned.unknown	virginia_state_74509_9_c11362_2	no original description
35.2	not assigned.unknown	virginia_state_74509_9_c11363_2	no original description
35.2	not assigned.unknown	virginia_state_74509_9_c11364_2	no original description
35.2	not assigned.unknown	virginia_state_74509_9_c11365_2	no original description
35.2	not assigned.unknown	virginia_state_74509_9_c11366_2	no original description
35.2	not assigned.unknown	virginia_state_74509_9_c11367_3	no original description
35.2	not assigned.unknown	virginia_state_74509_9_c11368_2	no original description
35.2	not assigned.unknown	virginia_state_74509_9_c11369_2	no original description
35.2	not assigned.unknown	virginia_state_74509_9_c1137_18	no original description
34.9	transport.metabolite transporters at the mitochondrial membrane	virginia_state_74509_9_c11370_2	very weakly similar to (86.3)AT2G46320| Symbols: | mitochondrial substrate carrier family protein | chr2:19023562-19025093 FORWARD no original description
27.3.26	RNA.regulation of transcription.MYB-related transcription factor family	virginia_state_74509_9_c11371_2	very weakly similar to (91.3)AT5G47390| Symbols: | myb family transcription factor | chr5:19244228-19245773 FORWARD no original description
35.2	not assigned.unknown	virginia_state_74509_9_c11372_2	no original description
35.2	not assigned.unknown	virginia_state_74509_9_c11373_2	no original description
35.2	not assigned.unknown	virginia_state_74509_9_c11374_2	no original description
35.2	not assigned.unknown	virginia_state_74509_9_c11375_2	no original description
35.2	not assigned.unknown	virginia_state_74509_9_c11376_2	no original description
9.05	mitochondrial electron transport / ATP synthesis.cytochrome c reductase	virginia_state_74509_9_c11377_2	very weakly similar to (95.5)AT2G01090| Symbols: | ubiquinol-cytochrome C reductase complex 7.8 kDa protein, putative / mitochondrial hinge protein, putative | chr2:80179-80957 FORWARDvery weakly similar to (86.3)UCRH_SOLTU no original description
35.2	not assigned.unknown	virginia_state_74509_9_c11378_3	no original description
29.3.5	protein.targeting.peroxisomes	virginia_state_74509_9_c11379_4	moderately similar to ( 229)AT5G56290| Symbols: PEX5 | PEX5 (PEROXIN 5); peroxisome matrix targeting signal-1 binding | chr5:22803881-22809198 FORWARD no original description
35.2	not assigned.unknown	virginia_state_74509_9_c1138_34	no original description
21.99	redox.misc	virginia_state_74509_9_c11380_3	weakly similar to ( 135)AT5G20080| Symbols: | NADH-cytochrome b5 reductase, putative | chr5:6782710-6786362 FORWARD no original description
35.2	not assigned.unknown	virginia_state_74509_9_c11381_2	no original description
34.2	transporter.sugars	virginia_state_74509_9_c11382_2	weakly similar to ( 106)AT2G43330| Symbols: ATINT1 | ATINT1 (INOSITOL TRANSPORTER 1); carbohydrate transmembrane transporter/ sugar:hydrogen ion symporter | chr2:18008212-18010931 FORWARD no original description
35.2	not assigned.unknown	virginia_state_74509_9_c11383_2	no original description
35.2	not assigned.unknown	virginia_state_74509_9_c11384_2	weakly similar to ( 114)AT1G14345| Symbols: | oxidoreductase | chr1:4899171-4899761 FORWARD no original description
35.2	not assigned.unknown	virginia_state_74509_9_c11385_2	no original description
27.3.54	RNA.regulation of transcription.Histone acetyltransferases	virginia_state_74509_9_c11386_2	very weakly similar to (98.6)AT1G32750| Symbols: TAF1, HAF1, HAC13, GTD1, HAF01 | HAF01 (HISTONE ACETYLTRANSFERASE OF THE TAFII250 FAMILY 1); DNA binding | chr1:11846365-11856241 REVERSE no original description
35.2	not assigned.unknown	virginia_state_74509_9_c11387_3	no original description
27.3.8	RNA.regulation of transcription.C2C2(Zn) DOF zinc finger family	virginia_state_74509_9_c11388_2	very weakly similar to (80.5)AT5G39660| Symbols: CDF2 | CDF2 (CYCLING DOF FACTOR 2); DNA binding / transcription factor | chr5:15896148-15897940 FORWARD no original description
35.2	not assigned.unknown	virginia_state_74509_9_c11389_2	no original description
29.3.4.99	protein.targeting.secretory pathway.unspecified	virginia_state_74509_9_c1139_38	moderately similar to ( 337)AT5G17060| Symbols: ATARFB1B | ATARFB1B; GTP binding | chr5:5611059-5612642 FORWARDmoderately similar to ( 234)ARF1_SOLTU no original description
17.3.1.1.99	hormone metabolism.brassinosteroid.synthesis-degradation.BRs.other	virginia_state_74509_9_c11390_2	weakly similar to ( 108)AT5G05690| Symbols: CYP90A, CYP90, CBB3, DWF3, CYP90A1, CPD | CPD (CABBAGE 3) | chr5:1702908-1706349 REVERSEvery weakly similar to (82.4)C90D2_ORYSA no original description
35.2	not assigned.unknown	virginia_state_74509_9_c11391_2	very weakly similar to (87.0)AT3G12140| Symbols: | emsy N terminus domain-containing protein / ENT domain-containing protein | chr3:3869127-3870970 REVERSE no original description
35.2	not assigned.unknown	virginia_state_74509_9_c11392_2	no original description
35.2	not assigned.unknown	virginia_state_74509_9_c11393_2	weakly similar to ( 125)AT2G39670| Symbols: | radical SAM domain-containing protein | chr2:16541381-16544064 FORWARD no original description
35.2	not assigned.unknown	virginia_state_74509_9_c11394_2	no original description
35.2	not assigned.unknown	virginia_state_74509_9_c11395_2	no original description
35.2	not assigned.unknown	virginia_state_74509_9_c11396_2	no original description
35.2	not assigned.unknown	virginia_state_74509_9_c11397_2	no original description
35.2	not assigned.unknown	virginia_state_74509_9_c11398_3	no original description
35.2	not assigned.unknown	virginia_state_74509_9_c11399_3	no original description
35.2	not assigned.unknown	virginia_state_74509_9_c114_2	no original description
10.2.01	cell wall.cellulose synthesis.cellulose synthase	virginia_state_74509_9_c1140_27	weakly similar to ( 160)AT5G44030| Symbols: CESA4, IRX5, NWS2 | CESA4 (CELLULOSE SYNTHASE 4); transferase, transferring glycosyl groups | chr5:17731940-17736791 FORWARD no original description
29.5.11.05	protein.degradation.ubiquitin.ubiquitin protease	virginia_state_74509_9_c11400_3	weakly similar to ( 179)AT2G22310| Symbols: UBP4, ATUBP4 | ATUBP4 (UBIQUITIN-SPECIFIC PROTEASE 4); ubiquitin-specific protease | chr2:9483813-9485905 REVERSE no original description
35.2	not assigned.unknown	virginia_state_74509_9_c11401_4	no original description
35.2	not assigned.unknown	virginia_state_74509_9_c11402_2	no original description
35.2	not assigned.unknown	virginia_state_74509_9_c11403_2	no original description
28.99	DNA.unspecified	virginia_state_74509_9_c11404_2	weakly similar to ( 128)AT4G34490| Symbols: CAP 1, CAP1, ATCAP1 | ATCAP1 (CYCLASE ASSOCIATED PROTEIN 1) | chr4:16484901-16487360 REVERSE no original description
13.1.1.3.011	amino acid metabolism.synthesis.central amino acid metabolism.alanine.alanine-glyoxylate aminotransferase	virginia_state_74509_9_c11405_2	weakly similar to ( 125)AT3G08860| Symbols: | alanine--glyoxylate aminotransferase, putative / beta-alanine-pyruvate aminotransferase, putative / AGT, putative | chr3:2696760-2699093 REVERSE no original description
34.13	transport.peptides and oligopeptides	virginia_state_74509_9_c11406_2	weakly similar to ( 105)AT5G46040| Symbols: | proton-dependent oligopeptide transport (POT) family protein | chr5:18688624-18690778 REVERSE no original description
35.2	not assigned.unknown	virginia_state_74509_9_c11407_2	no original description
35.2	not assigned.unknown	virginia_state_74509_9_c11408_2	no original description
35.2	not assigned.unknown	virginia_state_74509_9_c11409_2	no original description
1.1.1.01	PS.lightreaction.photosystem II.LHC-II	virginia_state_74509_9_c1141_22	moderately similar to ( 365)AT2G34420| Symbols: LHCB1.5, LHB1B2 | LHB1B2 (Photosystem II light harvesting complex gene 1.5); chlorophyll binding | chr2:14529795-14530592 REVERSEmoderately similar to ( 389)CB2B_PINSY no original description
29.5.11.4.2	protein.degradation.ubiquitin.E3.RING	virginia_state_74509_9_c11410_3	weakly similar to ( 122)AT3G55530| Symbols: SDIR1 | SDIR1 (SALT- AND DROUGHT-INDUCED RING FINGER1); protein binding / ubiquitin-protein ligase/ zinc ion binding | chr3:20606279-20608167 REVERSE no original description
35.2	not assigned.unknown	virginia_state_74509_9_c11411_2	no original description
35.2	not assigned.unknown	virginia_state_74509_9_c11412_2	no original description
35.2	not assigned.unknown	virginia_state_74509_9_c11413_2	no original description
34.9	transport.metabolite transporters at the mitochondrial membrane	virginia_state_74509_9_c11414_2	weakly similar to ( 112)AT3G51870| Symbols: | mitochondrial substrate carrier family protein | chr3:19254955-19257588 FORWARD no original description
35.2	not assigned.unknown	virginia_state_74509_9_c11415_2	no original description
35.2	not assigned.unknown	virginia_state_74509_9_c11416_3	no original description
20.2.99	stress.abiotic.unspecified	virginia_state_74509_9_c11417_3	weakly similar to ( 125)AT1G01170| Symbols: | ozone-responsive stress-related protein, putative | chr1:74105-74443 REVERSE no original description
35.2	not assigned.unknown	virginia_state_74509_9_c11418_2	no original description
27.3.32	RNA.regulation of transcription.WRKY domain transcription factor family	virginia_state_74509_9_c11419_2	weakly similar to ( 114)AT2G38470| Symbols: ATWRKY33, WRKY33 | WRKY33 (WRKY DNA-binding protein 33); transcription factor | chr2:16115554-16117617 FORWARD no original description
35.2	not assigned.unknown	virginia_state_74509_9_c1142_18	no original description
35.2	not assigned.unknown	virginia_state_74509_9_c11420_2	very weakly similar to (92.4)AT1G11755| Symbols: | transferase | chr1:3969987-3971488 REVERSE no original description
4.02	glycolysis.PGM	virginia_state_74509_9_c11421_2	very weakly similar to (89.7)AT1G70820| Symbols: | phosphoglucomutase, putative / glucose phosphomutase, putative | chr1:26709256-26711696 FORWARD no original description
35.2	not assigned.unknown	virginia_state_74509_9_c11422_2	no original description
13.1.5.1.01	amino acid metabolism.synthesis.serine-glycine-cysteine group.serine.phosphoglycerate dehydrogenase	virginia_state_74509_9_c11423_4	weakly similar to ( 152)AT1G17745| Symbols: PGDH | PGDH (3-PHOSPHOGLYCERATE DEHYDROGENASE); phosphoglycerate dehydrogenase | chr1:6101150-6104972 FORWARD no original description
35.2	not assigned.unknown	virginia_state_74509_9_c11424_2	very weakly similar to (84.7)AT4G32272| Symbols: | similar to UDP-glucuronic acid/UDP-N-acetylgalactosamine transporter-related [Arabidopsis thaliana] (TAIR:AT4G31600.1); similar to unnamed protein product [Vitis vinifera] (GB:CAO44247.1); contains InterPro domain Protein of unknown function DUF250 (InterPro:IPR004853) | chr4:15577201-15579695 REVERSE no original description
35.2	not assigned.unknown	virginia_state_74509_9_c11425_2	no original description
35.2	not assigned.unknown	virginia_state_74509_9_c11426_2	no original description
27.3.22	RNA.regulation of transcription.HB,Homeobox transcription factor family	virginia_state_74509_9_c11427_2	very weakly similar to (85.9)AT4G00730| Symbols: AHDP, ANL2 | ANL2 (ANTHOCYANINLESS 2) | chr4:301071-304103 REVERSE no original description
35.2	not assigned.unknown	virginia_state_74509_9_c11428_2	no original description
35.2	not assigned.unknown	virginia_state_74509_9_c11429_2	no original description
7.1.03	OPP.oxidative PP.6-phosphogluconate dehydrogenase	virginia_state_74509_9_c1143_53	highly similar to ( 837)AT3G02360| Symbols: | 6-phosphogluconate dehydrogenase family protein | chr3:482505-483965 FORWARD no original description
35.2	not assigned.unknown	virginia_state_74509_9_c11430_2	no original description
35.2	not assigned.unknown	virginia_state_74509_9_c11431_2	no original description
35.2	not assigned.unknown	virginia_state_74509_9_c11432_2	no original description
10.6.1	cell wall.degradation.cellulases and beta -1,4-glucanases	virginia_state_74509_9_c11433_2	weakly similar to ( 127)AT5G20950| Symbols: | glycosyl hydrolase family 3 protein | chr5:7107611-7110777 REVERSE no original description
35.2	not assigned.unknown	virginia_state_74509_9_c11434_2	no original description
35.2	not assigned.unknown	virginia_state_74509_9_c11435_2	no original description
35.2	not assigned.unknown	virginia_state_74509_9_c11436_2	no original description
35.2	not assigned.unknown	virginia_state_74509_9_c11437_2	no original description
35.2	not assigned.unknown	virginia_state_74509_9_c11438_2	no original description
35.2	not assigned.unknown	virginia_state_74509_9_c11439_3	no original description
29.3.4.2	protein.targeting.secretory pathway.golgi	virginia_state_74509_9_c1144_37	weakly similar to ( 177)AT3G58170| Symbols: ATBET11, BET11, ATBS14A | ATBS14A; protein transporter | chr3:21553609-21554752 REVERSE no original description
35.2	not assigned.unknown	virginia_state_74509_9_c11440_2	no original description
35.2	not assigned.unknown	virginia_state_74509_9_c11441_2	no original description
35.2	not assigned.unknown	virginia_state_74509_9_c11442_2	no original description
27.3.99	RNA.regulation of transcription.unclassified	virginia_state_74509_9_c11443_2	very weakly similar to (95.5)AT5G62090| Symbols: | similar to SLK1 (SEUSS-LIKE 1), transcription regulator [Arabidopsis thaliana] (TAIR:AT4G25520.1); similar to SEU1 protein [Antirrhinum majus] (GB:CAF18247.1) | chr5:24952447-24955766 REVERSE no original description
27.3.11	RNA.regulation of transcription.C2H2 zinc finger family	virginia_state_74509_9_c11443_2	very weakly similar to (95.5)AT5G62090| Symbols: | similar to SLK1 (SEUSS-LIKE 1), transcription regulator [Arabidopsis thaliana] (TAIR:AT4G25520.1); similar to SEU1 protein [Antirrhinum majus] (GB:CAF18247.1) | chr5:24952447-24955766 REVERSE no original description
29.5.11.4.3.2	protein.degradation.ubiquitin.E3.SCF.FBOX	virginia_state_74509_9_c11444_2	weakly similar to ( 124)AT2G32560| Symbols: | F-box family protein | chr2:13831897-13833838 FORWARD no original description
35.2	not assigned.unknown	virginia_state_74509_9_c11445_2	no original description
35.2	not assigned.unknown	virginia_state_74509_9_c11446_2	no original description
35.2	not assigned.unknown	virginia_state_74509_9_c11447_2	no original description
35.2	not assigned.unknown	virginia_state_74509_9_c11448_2	no original description
35.2	not assigned.unknown	virginia_state_74509_9_c11449_2	no original description
35.2	not assigned.unknown	virginia_state_74509_9_c1145_2	no original description
35.2	not assigned.unknown	virginia_state_74509_9_c11450_2	no original description
35.2	not assigned.unknown	virginia_state_74509_9_c11451_2	no original description
35.2	not assigned.unknown	virginia_state_74509_9_c11452_2	no original description
35.2	not assigned.unknown	virginia_state_74509_9_c11453_3	no original description
35.2	not assigned.unknown	virginia_state_74509_9_c11454_3	no original description
35.2	not assigned.unknown	virginia_state_74509_9_c11455_2	no original description
35.2	not assigned.unknown	virginia_state_74509_9_c11456_2	no original description
35.2	not assigned.unknown	virginia_state_74509_9_c11457_2	weakly similar to ( 103)AT2G34680| Symbols: AIR9 | AIR9 (Auxin-Induced in Root cultures 9); protein binding | chr2:14624026-14635379 REVERSE no original description
31.4	cell.vesicle transport	virginia_state_74509_9_c11458_2	weakly similar to ( 120)AT5G47180| Symbols: | vesicle-associated membrane family protein / VAMP family protein | chr5:19178611-19180492 REVERSE no original description
35.2	not assigned.unknown	virginia_state_74509_9_c11459_2	no original description
35.2	not assigned.unknown	virginia_state_74509_9_c1146_35	no original description
35.2	not assigned.unknown	virginia_state_74509_9_c11460_2	no original description
35.2	not assigned.unknown	virginia_state_74509_9_c11461_2	no original description
35.2	not assigned.unknown	virginia_state_74509_9_c11462_2	no original description
30.2.22	signalling.receptor kinases.proline extensin like	virginia_state_74509_9_c11463_2	very weakly similar to (83.2)AT3G24550| Symbols: ATPERK1 | ATPERK1 (PROLINE EXTENSIN-LIKE RECEPTOR KINASE 1); ATP binding / protein kinase | chr3:8960418-8963310 FORWARD no original description
34.16	transport.ABC transporters and multidrug resistance systems	virginia_state_74509_9_c11464_3	weakly similar to ( 185)AT4G31390| Symbols: | ABC1 family protein | chr4:15233132-15236770 FORWARD no original description
35.2	not assigned.unknown	virginia_state_74509_9_c11465_3	no original description
35.2	not assigned.unknown	virginia_state_74509_9_c11466_2	no original description
29.1.017	protein.aa activation.glutamate-tRNA ligase	virginia_state_74509_9_c11467_2	weakly similar to ( 131)AT5G26710| Symbols: | glutamate-tRNA ligase, putative / glutamyl-tRNA synthetase, putatuve / GluRS, putative | chr5:9305676-9308250 FORWARD no original description
35.2	not assigned.unknown	virginia_state_74509_9_c11468_2	no original description
35.2	not assigned.unknown	virginia_state_74509_9_c11469_2	no original description
35.2	not assigned.unknown	virginia_state_74509_9_c1147_56	moderately similar to ( 323)AT5G10860| Symbols: | CBS domain-containing protein | chr5:3429174-3430143 REVERSE no original description
35.2	not assigned.unknown	virginia_state_74509_9_c11470_5	no original description
13.1.5.1.01	amino acid metabolism.synthesis.serine-glycine-cysteine group.serine.phosphoglycerate dehydrogenase	virginia_state_74509_9_c11471_2	weakly similar to ( 121)AT4G34200| Symbols: EDA9 | EDA9 (embryo sac development arrest 9); NAD binding / amino acid binding / binding / catalytic/ cofactor binding / oxidoreductase, acting on the CH-OH group of donors, NAD or NADP as acceptor / phosphoglycerate dehydrogenase | chr4:16374045-16376565 REVERSE no original description
35.2	not assigned.unknown	virginia_state_74509_9_c11472_2	no original description
35.2	not assigned.unknown	virginia_state_74509_9_c11473_2	no original description
35.2	not assigned.unknown	virginia_state_74509_9_c11474_2	no original description
35.2	not assigned.unknown	virginia_state_74509_9_c11475_2	no original description
35.2	not assigned.unknown	virginia_state_74509_9_c11476_3	no original description
29.1.01	protein.aa activation.tyrosine-tRNA ligase	virginia_state_74509_9_c11477_2	weakly similar to ( 107)AT1G28350| Symbols: | ATP binding / aminoacyl-tRNA ligase | chr1:9944470-9949564 FORWARD no original description
31.2	cell.division	virginia_state_74509_9_c11478_2	weakly similar to ( 112)AT5G48600| Symbols: ATCAP-C, SMC4, ATSMC3 | ATSMC3 (ARABIDOPSIS THALIANA STRUCTURAL MAINTENANCE OF CHROMOSOME 3); ATP binding | chr5:19719134-19726317 FORWARD no original description
35.2	not assigned.unknown	virginia_state_74509_9_c11479_2	no original description
29.2.1.2.1.014	protein.synthesis.ribosomal protein.eukaryotic.40S subunit.S14	virginia_state_74509_9_c1148_31	moderately similar to ( 226)AT3G52580| Symbols: | 40S ribosomal protein S14 (RPS14C) | chr3:19514302-19515679 FORWARDmoderately similar to ( 236)RS142_MAIZE no original description
35.2	not assigned.unknown	virginia_state_74509_9_c11480_2	no original description
35.2	not assigned.unknown	virginia_state_74509_9_c11481_2	no original description
35.2	not assigned.unknown	virginia_state_74509_9_c11482_6	no original description
35.2	not assigned.unknown	virginia_state_74509_9_c11483_2	no original description
35.2	not assigned.unknown	virginia_state_74509_9_c11484_2	no original description
11.10.02	lipid metabolism.glycolipid synthesis.DGDG synthase	virginia_state_74509_9_c11485_2	weakly similar to ( 132)AT3G11670| Symbols: DGD1 | DGD1 (DIGALACTOSYL DIACYLGLYCEROL DEFICIENT 1); galactolipid galactosyltransferase | chr3:3681685-3684501 REVERSEweakly similar to ( 141)DGDG1_SOYBN no original description
29.2.1.2.2.057	protein.synthesis.ribosomal protein.eukaryotic.60S subunit.L7A	virginia_state_74509_9_c11486_2	very weakly similar to (94.7)AT4G22380| Symbols: | ribosomal protein L7Ae/L30e/S12e/Gadd45 family protein | chr4:11812053-11812934 REVERSE no original description
35.2	not assigned.unknown	virginia_state_74509_9_c11487_2	no original description
35.2	not assigned.unknown	virginia_state_74509_9_c11488_2	no original description
29.2.1.2.1.017	protein.synthesis.ribosomal protein.eukaryotic.40S subunit.S17	virginia_state_74509_9_c11489_2	weakly similar to ( 140)AT5G04800| Symbols: | 40S ribosomal protein S17 (RPS17D) | chr5:1389218-1389643 FORWARD no original description
35.2	not assigned.unknown	virginia_state_74509_9_c1149_19	weakly similar to ( 184)AT5G17190| Symbols: | similar to unknown protein [Arabidopsis thaliana] (TAIR:AT3G03160.1); similar to unnamed protein product [Vitis vinifera] (GB:CAO42347.1) | chr5:5652312-5652704 FORWARD no original description
27.3.54	RNA.regulation of transcription.Histone acetyltransferases	virginia_state_74509_9_c11490_2	weakly similar to ( 116)AT1G32750| Symbols: TAF1, HAF1, HAC13, GTD1, HAF01 | HAF01 (HISTONE ACETYLTRANSFERASE OF THE TAFII250 FAMILY 1); DNA binding | chr1:11846365-11856241 REVERSE no original description
35.2	not assigned.unknown	virginia_state_74509_9_c11491_2	no original description
35.2	not assigned.unknown	virginia_state_74509_9_c11492_2	no original description
35.2	not assigned.unknown	virginia_state_74509_9_c11493_2	weakly similar to ( 117)AT3G47860| Symbols: | apolipoprotein D-related | chr3:17667763-17669254 REVERSE no original description
35.2	not assigned.unknown	virginia_state_74509_9_c11494_3	no original description
35.2	not assigned.unknown	virginia_state_74509_9_c11495_3	no original description
35.2	not assigned.unknown	virginia_state_74509_9_c11496_3	no original description
35.2	not assigned.unknown	virginia_state_74509_9_c11497_4	no original description
35.2	not assigned.unknown	virginia_state_74509_9_c11498_4	no original description
35.2	not assigned.unknown	virginia_state_74509_9_c11499_2	no original description
1.1.1.01	PS.lightreaction.photosystem II.LHC-II	virginia_state_74509_9_c115_57	moderately similar to ( 205)AT4G10340| Symbols: LHCB5 | LHCB5 (LIGHT HARVESTING COMPLEX OF PHOTOSYSTEM II 5); chlorophyll binding | chr4:6408196-6409492 FORWARDweakly similar to ( 109)CB2A_PINSY no original description
20.1	stress.biotic	virginia_state_74509_9_c1150_5	very weakly similar to (82.8)AT5G47120| Symbols: BI-1, ATBI1, ATBI-1 | ATBI-1 (ARABIDOPSIS BAX INHIBITOR 1) | chr5:19153298-19154812 FORWARD no original description
35.2	not assigned.unknown	virginia_state_74509_9_c11500_2	no original description
34.16	transport.ABC transporters and multidrug resistance systems	virginia_state_74509_9_c11501_2	weakly similar to ( 127)AT1G64550| Symbols: ATGCN3 | ATGCN3 (Arabidopsis thaliana general control non-repressible 3) | chr1:23972513-23977032 FORWARD no original description
35.2	not assigned.unknown	virginia_state_74509_9_c11502_2	no original description
35.2	not assigned.unknown	virginia_state_74509_9_c11503_2	very weakly similar to (87.4)AT1G08030| Symbols: | similar to hypothetical protein OsI_021001 [Oryza sativa (indica cultivar-group)] (GB:EAY99768.1); similar to hypothetical protein OsJ_019377 [Oryza sativa (japonica cultivar-group)] (GB:EAZ35894.1) | chr1:2490422-2492738 REVERSE no original description
35.2	not assigned.unknown	virginia_state_74509_9_c11504_2	no original description
35.2	not assigned.unknown	virginia_state_74509_9_c11505_2	weakly similar to ( 107)AT3G07720| Symbols: | kelch repeat-containing protein | chr3:2465445-2467039 FORWARD no original description
35.2	not assigned.unknown	virginia_state_74509_9_c11506_2	no original description
35.2	not assigned.unknown	virginia_state_74509_9_c11507_2	no original description
35.2	not assigned.unknown	virginia_state_74509_9_c11508_2	no original description
35.2	not assigned.unknown	virginia_state_74509_9_c11509_2	no original description
34.99	transport.misc	virginia_state_74509_9_c1151_7	weakly similar to ( 147)AT1G26690| Symbols: | emp24/gp25L/p24 family protein | chr1:9224286-9225669 REVERSE no original description
35.2	not assigned.unknown	virginia_state_74509_9_c11510_2	no original description
35.2	not assigned.unknown	virginia_state_74509_9_c11511_2	no original description
29.6	protein.folding	virginia_state_74509_9_c11512_2	weakly similar to ( 185)AT3G18190| Symbols: | chaperonin, putative | chr3:6232232-6233842 FORWARD no original description
3.4.5	minor CHO metabolism.myo-inositol.inositol phosphatase	virginia_state_74509_9_c11513_2	very weakly similar to ( 100)AT1G31190| Symbols: | inositol monophosphatase family protein | chr1:11144842-11146781 FORWARD no original description
35.2	not assigned.unknown	virginia_state_74509_9_c11514_3	no original description
10.2	cell wall.cellulose synthesis	virginia_state_74509_9_c11515_3	weakly similar to ( 102)AT1G09790| Symbols: COBL6 | COBL6 (COBRA-LIKE PROTEIN 6 PRECURSOR) | chr1:3168570-3170821 REVERSEvery weakly similar to ( 100)COBL7_ORYSA no original description
35.2	not assigned.unknown	virginia_state_74509_9_c11516_2	no original description
35.2	not assigned.unknown	virginia_state_74509_9_c11517_3	no original description
35.2	not assigned.unknown	virginia_state_74509_9_c11518_2	no original description
35.2	not assigned.unknown	virginia_state_74509_9_c11519_2	no original description
35.2	not assigned.unknown	virginia_state_74509_9_c1152_5	no original description
35.2	not assigned.unknown	virginia_state_74509_9_c11520_2	no original description
34.2	transporter.sugars	virginia_state_74509_9_c11521_2	weakly similar to ( 130)AT2G43330| Symbols: ATINT1 | ATINT1 (INOSITOL TRANSPORTER 1); carbohydrate transmembrane transporter/ sugar:hydrogen ion symporter | chr2:18008212-18010931 FORWARD no original description
35.2	not assigned.unknown	virginia_state_74509_9_c11522_2	no original description
35.2	not assigned.unknown	virginia_state_74509_9_c11523_2	no original description
35.2	not assigned.unknown	virginia_state_74509_9_c11524_2	no original description
35.2	not assigned.unknown	virginia_state_74509_9_c11525_2	no original description
35.2	not assigned.unknown	virginia_state_74509_9_c11526_2	no original description
35.2	not assigned.unknown	virginia_state_74509_9_c11527_2	no original description
35.2	not assigned.unknown	virginia_state_74509_9_c11528_2	no original description
27.3.25	RNA.regulation of transcription.MYB domain transcription factor family	virginia_state_74509_9_c11529_2	weakly similar to ( 132)AT5G14340| Symbols: AtMYB40 | AtMYB40 (myb domain protein 40); DNA binding / transcription factor | chr5:4623370-4624782 FORWARDweakly similar to ( 127)ODO1_PETHY no original description
1.1.4	PS.lightreaction.ATP synthase	virginia_state_74509_9_c1153_61	highly similar to ( 815)AT4G38510| Symbols: | (VACUOLAR ATP SYNTHASE SUBUNIT B2); hydrogen ion transporting ATP synthase, rotational mechanism | chr4:18011149-18014783 REVERSEhighly similar to ( 813)VATB2_HORVU no original description
35.2	not assigned.unknown	virginia_state_74509_9_c11530_2	no original description
35.2	not assigned.unknown	virginia_state_74509_9_c11531_2	no original description
35.2	not assigned.unknown	virginia_state_74509_9_c11532_2	no original description
35.2	not assigned.unknown	virginia_state_74509_9_c11533_2	no original description
2.2.1.05	major CHO metabolism.degradation.sucrose.Susy	virginia_state_74509_9_c11534_2	weakly similar to ( 113)AT4G02280| Symbols: SUS3 | SUS3; UDP-glycosyltransferase/ sucrose synthase/ transferase, transferring glycosyl groups | chr4:995166-998719 FORWARDweakly similar to ( 120)SUSY_BETVU no original description
29.5.11.4.2	protein.degradation.ubiquitin.E3.RING	virginia_state_74509_9_c11535_2	weakly similar to ( 119)AT2G44900| Symbols: | armadillo/beta-catenin repeat family protein / F-box family protein | chr2:18518794-18522837 REVERSE no original description
29.5.11.4.3.2	protein.degradation.ubiquitin.E3.SCF.FBOX	virginia_state_74509_9_c11535_2	weakly similar to ( 119)AT2G44900| Symbols: | armadillo/beta-catenin repeat family protein / F-box family protein | chr2:18518794-18522837 REVERSE no original description
31.4	cell.vesicle transport	virginia_state_74509_9_c11536_2	very weakly similar to (82.4)AT5G52340| Symbols: ATEXO70A2 | ATEXO70A2 (exocyst subunit EXO70 family protein A2); protein binding | chr5:21268028-21271165 FORWARD no original description
11.8.04	lipid metabolism.''exotics'' (steroids, squalene etc).3-beta hydroxysteroid dehydrogenase/isomerase	virginia_state_74509_9_c11537_2	very weakly similar to (84.3)AT2G33630| Symbols: | 3-beta hydroxysteroid dehydrogenase/isomerase family protein | chr2:14244027-14245810 REVERSE no original description
35.2	not assigned.unknown	virginia_state_74509_9_c11538_2	no original description
35.2	not assigned.unknown	virginia_state_74509_9_c11539_2	no original description
35.2	not assigned.unknown	virginia_state_74509_9_c1154_41	no original description
27.3.67	RNA.regulation of transcription.putative transcription regulator	virginia_state_74509_9_c11540_2	very weakly similar to (88.2)AT5G18230| Symbols: | transcription regulator NOT2/NOT3/NOT5 family protein | chr5:6021612-6027033 REVERSE no original description
35.2	not assigned.unknown	virginia_state_74509_9_c11541_2	no original description
27.3.99	RNA.regulation of transcription.unclassified	virginia_state_74509_9_c11542_6	weakly similar to ( 170)AT2G32080| Symbols: PUR ALPHA-1 | PUR ALPHA-1 (purin-rich alpha 1); nucleic acid binding | chr2:13649793-13651113 REVERSE no original description
26.13	misc.acid and other phosphatases	virginia_state_74509_9_c11543_2	weakly similar to ( 130)AT1G07630| Symbols: PLL5 | PLL5 (POL-like 5); protein serine/threonine phosphatase | chr1:2349186-2351434 FORWARD no original description
29.4	protein.postranslational modification	virginia_state_74509_9_c11543_2	weakly similar to ( 130)AT1G07630| Symbols: PLL5 | PLL5 (POL-like 5); protein serine/threonine phosphatase | chr1:2349186-2351434 FORWARD no original description
13.2.5.2	amino acid metabolism.degradation.serine-glycine-cysteine group.glycine	virginia_state_74509_9_c11544_2	weakly similar to ( 137)AT4G33010| Symbols: ATGLDP1 | ATGLDP1 (ARABIDOPSIS THALIANA GLYCINE DECARBOXYLASE P-PROTEIN 1) | chr4:15927136-15931153 REVERSEweakly similar to ( 139)GCSP_SOLTU no original description
35.2	not assigned.unknown	virginia_state_74509_9_c11545_2	no original description
30.5	signalling.G-proteins	virginia_state_74509_9_c11546_2	weakly similar to ( 138)AT2G44100| Symbols: AT-GDI1 | ATGDI1 (Arabidopsis thaliana guanosine diphosphate dissociation inhibitor 1) | chr2:18248880-18251807 FORWARD no original description
35.2	not assigned.unknown	virginia_state_74509_9_c11547_2	no original description
13.2.6.2	amino acid metabolism.degradation.aromatic aa.tyrosine	virginia_state_74509_9_c11548_3	moderately similar to ( 232)AT1G12050| Symbols: | fumarylacetoacetase, putative | chr1:4072902-4075854 FORWARD no original description
35.2	not assigned.unknown	virginia_state_74509_9_c11549_2	no original description
35.2	not assigned.unknown	virginia_state_74509_9_c1155_8	no original description
35.2	not assigned.unknown	virginia_state_74509_9_c11550_2	no original description
35.2	not assigned.unknown	virginia_state_74509_9_c11551_3	no original description
35.2	not assigned.unknown	virginia_state_74509_9_c11552_4	weakly similar to ( 177)AT4G30260| Symbols: | integral membrane Yip1 family protein | chr4:14816896-14818728 REVERSE no original description
35.2	not assigned.unknown	virginia_state_74509_9_c11553_2	no original description
35.2	not assigned.unknown	virginia_state_74509_9_c11554_2	no original description
35.2	not assigned.unknown	virginia_state_74509_9_c11555_2	no original description
29.4	protein.postranslational modification	virginia_state_74509_9_c11556_2	very weakly similar to (84.7)AT1G71530| Symbols: | protein kinase family protein | chr1:26943428-26945241 FORWARD no original description
35.2	not assigned.unknown	virginia_state_74509_9_c11557_2	no original description
35.2	not assigned.unknown	virginia_state_74509_9_c11558_2	no original description
35.2	not assigned.unknown	virginia_state_74509_9_c11559_2	no original description
21.2.1	redox.ascorbate and glutathione.ascorbate	virginia_state_74509_9_c1156_13	moderately similar to ( 262)AT5G03630| Symbols: ATMDAR2 | ATMDAR2; monodehydroascorbate reductase (NADH) | chr5:922377-924615 REVERSEmoderately similar to ( 273)MDARS_CUCSA no original description
35.2	not assigned.unknown	virginia_state_74509_9_c11560_2	very weakly similar to (93.6)AT2G42130| Symbols: | Identical to Probable plastid-lipid-associated protein 13, chloroplast precursor (PAP13) [Arabidopsis Thaliana] (GB:Q8S9M1;GB:O48521;GB:Q84X37;GB:Q84X38;GB:Q84X39;GB:Q8GY49); similar to unknown protein [Arabidopsis thaliana] (TAIR:AT3G58010.1); similar to unknown [Populus trichocarpa] (GB:ABK96151.1) | chr2:17573320-17574908 FORWARD no original d…
29.5.11.4.2	protein.degradation.ubiquitin.E3.RING	virginia_state_74509_9_c11561_3	very weakly similar to (81.3)AT5G01830| Symbols: | armadillo/beta-catenin repeat family protein / U-box domain-containing protein | chr5:320980-323004 FORWARD no original description
35.2	not assigned.unknown	virginia_state_74509_9_c11562_3	no original description
35.2	not assigned.unknown	virginia_state_74509_9_c11563_3	no original description
35.2	not assigned.unknown	virginia_state_74509_9_c11564_2	no original description
35.2	not assigned.unknown	virginia_state_74509_9_c11565_2	no original description
35.2	not assigned.unknown	virginia_state_74509_9_c11566_2	no original description
10.4	cell wall.pectin synthesis	virginia_state_74509_9_c11567_2	very weakly similar to (86.3)AT4G01220| Symbols: | similar to RGXT1 (RHAMNOGALACTURONAN XYLOSYLTRANSFERASE 1), UDP-xylosyltransferase [Arabidopsis thaliana] (TAIR:AT4G01770.1); similar to unnamed protein product [Vitis vinifera] (GB:CAO39698.1); similar to hypothetical protein [Vitis vinifera] (GB:CAN69309.1); contains InterPro domain Reticulon; (InterPro:IPR003388) | chr4:514146-515648 REVERSE n…
35.2	not assigned.unknown	virginia_state_74509_9_c11568_2	no original description
11.1.015	lipid metabolism.FA synthesis and FA elongation.ACP desaturase	virginia_state_74509_9_c11569_2	weakly similar to ( 155)AT2G43710| Symbols: FAB2, SSI2 | SSI2 (fatty acid biosynthesis 2); acyl-[acyl-carrier-protein] desaturase | chr2:18127184-18129572 FORWARDweakly similar to ( 169)STAD_SOYBN no original description
1.3.4	PS.calvin cyle.GAP	virginia_state_74509_9_c1157_42	weakly similar to ( 140)AT3G26650| Symbols: GAPA-1, GAPA | GAPA (GLYCERALDEHYDE 3-PHOSPHATE DEHYDROGENASE A SUBUNIT); glyceraldehyde-3-phosphate dehydrogenase | chr3:9796463-9798085 FORWARDweakly similar to ( 139)G3PA_SINAL no original description
35.2	not assigned.unknown	virginia_state_74509_9_c11570_2	no original description
35.2	not assigned.unknown	virginia_state_74509_9_c11571_2	no original description
35.2	not assigned.unknown	virginia_state_74509_9_c11572_2	no original description
33.99	development.unspecified	virginia_state_74509_9_c11573_2	weakly similar to ( 140)AT5G27030| Symbols: TPR3 | TPR3 (TOPLESS-RELATED 3) | chr5:9508916-9515266 REVERSE no original description
29.4	protein.postranslational modification	virginia_state_74509_9_c11574_2	weakly similar to ( 125)AT1G43900| Symbols: | protein phosphatase 2C, putative / PP2C, putative | chr1:16656485-16658250 FORWARD no original description
35.2	not assigned.unknown	virginia_state_74509_9_c11575_2	no original description
35.2	not assigned.unknown	virginia_state_74509_9_c11576_2	very weakly similar to (81.3)NOS_ORYSA no original description
35.2	not assigned.unknown	virginia_state_74509_9_c11577_2	no original description
35.2	not assigned.unknown	virginia_state_74509_9_c11578_2	no original description
35.2	not assigned.unknown	virginia_state_74509_9_c11579_2	no original description
29.2.1.2.2.09	protein.synthesis.ribosomal protein.eukaryotic.60S subunit.L9	virginia_state_74509_9_c1158_53	moderately similar to ( 253)AT1G33140| Symbols: PGY2 | 60S ribosomal protein L9 (RPL90A/C) | chr1:12023340-12024482 FORWARDmoderately similar to ( 282)RL9_ORYSA no original description
35.2	not assigned.unknown	virginia_state_74509_9_c11580_2	no original description
35.2	not assigned.unknown	virginia_state_74509_9_c11581_2	no original description
29.3.4.2	protein.targeting.secretory pathway.golgi	virginia_state_74509_9_c11582_2	weakly similar to ( 132)AT4G32640| Symbols: | sec23/sec24 transport protein-related | chr4:15742666-15750550 FORWARD no original description
35.2	not assigned.unknown	virginia_state_74509_9_c11583_2	no original description
35.2	not assigned.unknown	virginia_state_74509_9_c11584_2	weakly similar to ( 130)AT5G56130| Symbols: | transducin family protein / WD-40 repeat family protein | chr5:22739981-22742291 REVERSE no original description
29.4.1.57	protein.postranslational modification.kinase.receptor like cytoplasmatic kinase VII	virginia_state_74509_9_c11585_2	weakly similar to ( 143)AT3G28690| Symbols: | protein kinase, putative | chr3:10756718-10758731 FORWARD no original description
13.1.5.1.01	amino acid metabolism.synthesis.serine-glycine-cysteine group.serine.phosphoglycerate dehydrogenase	virginia_state_74509_9_c11586_2	very weakly similar to (93.2)AT4G34200| Symbols: EDA9 | EDA9 (embryo sac development arrest 9); NAD binding / amino acid binding / binding / catalytic/ cofactor binding / oxidoreductase, acting on the CH-OH group of donors, NAD or NADP as acceptor / phosphoglycerate dehydrogenase | chr4:16374045-16376565 REVERSE no original description
35.2	not assigned.unknown	virginia_state_74509_9_c11587_2	no original description
35.2	not assigned.unknown	virginia_state_74509_9_c11588_2	no original description
35.2	not assigned.unknown	virginia_state_74509_9_c11589_2	very weakly similar to (95.5)AT1G15060| Symbols: | similar to unknown protein [Arabidopsis thaliana] (TAIR:AT1G73750.1); similar to Os01g0692600 [Oryza sativa (japonica cultivar-group)] (GB:NP_001043943.1); similar to hypothetical protein OsI_003298 [Oryza sativa (indica cultivar-group)] (GB:EAY75451.1); contains InterPro domain Uncharacterised conserved protein UCP031088, alpha/beta hydrolase, A…
27.3.3	RNA.regulation of transcription.AP2/EREBP, APETALA2/Ethylene-responsive element binding protein family	virginia_state_74509_9_c1159_26	very weakly similar to (81.3)AT1G03800| Symbols: ERF10, ATERF10 | ATERF10/ERF10 (ERF domain protein 10); DNA binding / transcription factor/ transcription repressor | chr1:957260-957997 REVERSE no original description
35.2	not assigned.unknown	virginia_state_74509_9_c11590_2	no original description
35.2	not assigned.unknown	virginia_state_74509_9_c11591_2	no original description
11.9.4.02	lipid metabolism.lipid degradation.beta-oxidation.acyl CoA DH	virginia_state_74509_9_c11592_3	weakly similar to ( 124)AT2G35690| Symbols: ACX5 | ACX5 (ACYL-COA OXIDASE 5); acyl-CoA oxidase | chr2:15007041-15009971 FORWARD no original description
31.1	cell.organisation	virginia_state_74509_9_c11593_2	weakly similar to ( 116)AT3G04470| Symbols: | similar to ankyrin repeat family protein [Arabidopsis thaliana] (TAIR:AT1G04780.1); similar to hypothetical protein OsI_009190 [Oryza sativa (indica cultivar-group)] (GB:EAY87957.1); similar to Os02g0810100 [Oryza sativa (japonica cultivar-group)] (GB:NP_001048467.1); similar to unnamed protein product [Vitis vinifera] (GB:CAO44660.1); contains InterP…
29.2.1.2.2.07	protein.synthesis.ribosomal protein.eukaryotic.60S subunit.L7	virginia_state_74509_9_c11594_2	weakly similar to ( 112)AT2G01250| Symbols: | 60S ribosomal protein L7 (RPL7B) | chr2:133037-134263 REVERSE no original description
35.2	not assigned.unknown	virginia_state_74509_9_c11595_2	no original description
35.2	not assigned.unknown	virginia_state_74509_9_c11596_2	no original description
35.2	not assigned.unknown	virginia_state_74509_9_c11597_3	no original description
35.2	not assigned.unknown	virginia_state_74509_9_c11598_2	no original description
35.2	not assigned.unknown	virginia_state_74509_9_c11599_2	no original description
20.2.1	stress.abiotic.heat	virginia_state_74509_9_c116_237	highly similar to ( 830)AT1G74310| Symbols: HSP101, HOT1, ATHSP101 | ATHSP101 (HEAT SHOCK PROTEIN 101); ATP binding / ATPase | chr1:27940376-27943523 REVERSEhighly similar to ( 865)HS101_ORYSA no original description
35.2	not assigned.unknown	virginia_state_74509_9_c1160_51	weakly similar to ( 172)AT4G19950| Symbols: | similar to unknown protein [Arabidopsis thaliana] (TAIR:AT5G44860.1); similar to hypothetical protein MtrDRAFT_AC160516g6v2 [Medicago truncatula] (GB:ABN08773.1) | chr4:10809987-10810952 FORWARD no original description
35.2	not assigned.unknown	virginia_state_74509_9_c11600_2	no original description
35.2	not assigned.unknown	virginia_state_74509_9_c11601_2	no original description
35.2	not assigned.unknown	virginia_state_74509_9_c11602_2	no original description
35.2	not assigned.unknown	virginia_state_74509_9_c11603_2	no original description
29.1.03	protein.aa activation.threonine-tRNA ligase	virginia_state_74509_9_c11604_2	weakly similar to ( 148)AT5G26830| Symbols: | threonyl-tRNA synthetase / threonine--tRNA ligase (THRRS) | chr5:9437354-9441571 FORWARD no original description
35.2	not assigned.unknown	virginia_state_74509_9_c11605_3	no original description
29.5.11.4.2	protein.degradation.ubiquitin.E3.RING	virginia_state_74509_9_c11606_3	very weakly similar to (82.0)AT2G38970| Symbols: | zinc finger (C3HC4-type RING finger) family protein | chr2:16281213-16283729 FORWARD no original description
29.5.11.4.3.03	protein.degradation.ubiquitin.E3.SCF.cullin	virginia_state_74509_9_c11607_2	weakly similar to ( 118)AT4G02570| Symbols: CUL1, AXR6, ATCUL1 | ATCUL1 (CULLIN 1) | chr4:1129315-1133435 FORWARD no original description
35.2	not assigned.unknown	virginia_state_74509_9_c11608_2	no original description
35.2	not assigned.unknown	virginia_state_74509_9_c11609_3	weakly similar to ( 152)AT1G49520| Symbols: | SWIB complex BAF60b domain-containing protein | chr1:18333404-18335359 FORWARD no original description
35.2	not assigned.unknown	virginia_state_74509_9_c1161_28	no original description
35.2	not assigned.unknown	virginia_state_74509_9_c11610_2	no original description
35.2	not assigned.unknown	virginia_state_74509_9_c11611_2	no original description
35.2	not assigned.unknown	virginia_state_74509_9_c11612_2	no original description
35.2	not assigned.unknown	virginia_state_74509_9_c11613_2	weakly similar to ( 108)AT1G77360| Symbols: | pentatricopeptide (PPR) repeat-containing protein | chr1:29076877-29078322 REVERSE no original description
27.2	RNA.transcription	virginia_state_74509_9_c11614_2	weakly similar to ( 110)AT1G08540| Symbols: SIGA, SIG2, SIG1, SIGB | SIGB (SIGMA FACTOR B); DNA binding / DNA-directed RNA polymerase/ transcription factor | chr1:2703464-2706699 FORWARD no original description
35.2	not assigned.unknown	virginia_state_74509_9_c11615_2	no original description
35.2	not assigned.unknown	virginia_state_74509_9_c11616_2	no original description
13.1.6.4.01	amino acid metabolism.synthesis.aromatic aa.tyrosine.arogenate dehydrogenase \& prephenate dehydrogenase	virginia_state_74509_9_c11617_2	very weakly similar to (95.5)AT5G34930| Symbols: | arogenate dehydrogenase | chr5:13250621-13252752 FORWARD no original description
13.1.6.4.02	amino acid metabolism.synthesis.aromatic aa.tyrosine.prephenate dehydrogenase	virginia_state_74509_9_c11617_2	very weakly similar to (95.5)AT5G34930| Symbols: | arogenate dehydrogenase | chr5:13250621-13252752 FORWARD no original description
35.2	not assigned.unknown	virginia_state_74509_9_c11618_4	no original description
33.99	development.unspecified	virginia_state_74509_9_c11619_3	weakly similar to ( 126)AT4G24290| Symbols: | similar to NSL1 (NECROTIC SPOTTED LESIONS 1) [Arabidopsis thaliana] (TAIR:AT1G28380.1); similar to unnamed protein product [Vitis vinifera] (GB:CAO46862.1); similar to unnamed protein product [Vitis vinifera] (GB:CAO71620.1); similar to Membrane attack complex component/perforin/complement C9 [Medicago truncatula] (GB:ABE79564.1); contains InterPro do…
35.2	not assigned.unknown	virginia_state_74509_9_c1162_18	moderately similar to ( 244)AT3G51520| Symbols: | diacylglycerol acyltransferase family | chr3:19121718-19123497 FORWARD no original description
35.2	not assigned.unknown	virginia_state_74509_9_c11620_2	no original description
35.2	not assigned.unknown	virginia_state_74509_9_c11621_2	no original description
35.2	not assigned.unknown	virginia_state_74509_9_c11622_3	no original description
30.5	signalling.G-proteins	virginia_state_74509_9_c11623_2	weakly similar to ( 127)AT2G26060| Symbols: EMB1345 | EMB1345 (EMBRYO DEFECTIVE 1345); nucleotide binding | chr2:11109478-11112159 FORWARD no original description
35.2	not assigned.unknown	virginia_state_74509_9_c11624_2	no original description
35.2	not assigned.unknown	virginia_state_74509_9_c11625_2	very weakly similar to (91.7)AT5G44170| Symbols: | similar to Expressed protein [Arabidopsis thaliana] (TAIR:AT1G08125.1); similar to hypothetical protein [Vitis vinifera] (GB:CAN60171.1); contains domain SSF53335 (SSF53335); contains domain PTHR14614 (PTHR14614) | chr5:17797621-17798325 FORWARD no original description
29.3.4.3	protein.targeting.secretory pathway.vacuole	virginia_state_74509_9_c11626_2	weakly similar to ( 130)AT4G32940| Symbols: GAMMAVPE, GAMMA-VPE | GAMMA-VPE (Vacuolar processing enzyme gamma); cysteine-type endopeptidase | chr4:15900560-15903164 REVERSEweakly similar to ( 128)VPE1_PHAVU no original description
35.2	not assigned.unknown	virginia_state_74509_9_c11627_2	no original description
35.2	not assigned.unknown	virginia_state_74509_9_c11628_2	no original description
27.3.32	RNA.regulation of transcription.WRKY domain transcription factor family	virginia_state_74509_9_c11629_2	weakly similar to ( 121)AT1G68150| Symbols: ATWRKY9, WRKY9 | WRKY9 (WRKY DNA-binding protein 9); transcription factor | chr1:25547633-25549278 FORWARD no original description
35.2	not assigned.unknown	virginia_state_74509_9_c1163_33	weakly similar to ( 141)AT5G58640| Symbols: | selenoprotein-related | chr5:23715222-23716731 FORWARD no original description
29.5.11.05	protein.degradation.ubiquitin.ubiquitin protease	virginia_state_74509_9_c11630_2	weakly similar to ( 125)AT4G39910| Symbols: UBP3, ATUBP3 | ATUBP3 (UBIQUITIN-SPECIFIC PROTEASE 3); ubiquitin-specific protease | chr4:18511852-18514133 REVERSE no original description
34.9	transport.metabolite transporters at the mitochondrial membrane	virginia_state_74509_9_c11631_2	very weakly similar to (97.4)AT5G64970| Symbols: | mitochondrial substrate carrier family protein | chr5:25976032-25977669 REVERSE no original description
35.2	not assigned.unknown	virginia_state_74509_9_c11632_2	no original description
35.2	not assigned.unknown	virginia_state_74509_9_c11633_2	no original description
17.2.1	hormone metabolism.auxin.synthesis-degradation	virginia_state_74509_9_c11634_2	very weakly similar to (98.6)AT1G51760| Symbols: JR3, IAR3 | IAR3 (IAA-ALANINE RESISTANT 3); metallopeptidase | chr1:19203231-19205093 FORWARD no original description
28.99	DNA.unspecified	virginia_state_74509_9_c11635_2	weakly similar to ( 103)AT3G57300| Symbols: | transcriptional activator, putative | chr3:21210591-21218614 FORWARD no original description
35.2	not assigned.unknown	virginia_state_74509_9_c11636_4	very weakly similar to (80.1)AT2G18910| Symbols: | hydroxyproline-rich glycoprotein family protein | chr2:8200098-8201213 REVERSE no original description
29.3.4.3	protein.targeting.secretory pathway.vacuole	virginia_state_74509_9_c11637_2	weakly similar to ( 117)AT1G75850| Symbols: | binding | chr1:28481714-28487535 REVERSE no original description
29.5.11.20	protein.degradation.ubiquitin.proteasom	virginia_state_74509_9_c11638_2	weakly similar to ( 137)AT2G32730| Symbols: | 26S proteasome regulatory subunit, putative | chr2:13887266-13892541 FORWARD no original description
30.6	signalling.MAP kinases	virginia_state_74509_9_c11639_2	very weakly similar to (98.6)AT5G40440| Symbols: MKK3, ATMKK3 | ATMKK3 (MITOGEN-ACTIVATED KINASE KINASE 3); MAP kinase kinase | chr5:16199377-16201741 FORWARD no original description
35.2	not assigned.unknown	virginia_state_74509_9_c1164_16	weakly similar to ( 105)AT1G31410| Symbols: | putrescine-binding periplasmic protein-related | chr1:11247075-11249326 REVERSE no original description
11.10.02	lipid metabolism.glycolipid synthesis.DGDG synthase	virginia_state_74509_9_c11640_3	very weakly similar to (97.4)AT3G11670| Symbols: DGD1 | DGD1 (DIGALACTOSYL DIACYLGLYCEROL DEFICIENT 1); galactolipid galactosyltransferase | chr3:3681685-3684501 REVERSEweakly similar to ( 121)DGDG1_SOYBN no original description
34.8	transport.metabolite transporters at the envelope membrane	virginia_state_74509_9_c11641_3	weakly similar to ( 148)AT5G05820| Symbols: | phosphate translocator-related | chr5:1752107-1753858 REVERSE no original description
35.2	not assigned.unknown	virginia_state_74509_9_c11642_2	no original description
35.2	not assigned.unknown	virginia_state_74509_9_c11643_3	no original description
35.2	not assigned.unknown	virginia_state_74509_9_c11644_2	no original description
34.8	transport.metabolite transporters at the envelope membrane	virginia_state_74509_9_c11645_2	very weakly similar to (96.3)AT4G32400| Symbols: SHS1 | SHS1 (SODIUM HYPERSENSITIVE 1); binding / transporter | chr4:15638692-15640244 FORWARDvery weakly similar to (82.0)BT1_MAIZE no original description
35.2	not assigned.unknown	virginia_state_74509_9_c11646_2	no original description
35.2	not assigned.unknown	virginia_state_74509_9_c11647_2	no original description
35.2	not assigned.unknown	virginia_state_74509_9_c11648_2	no original description
35.2	not assigned.unknown	virginia_state_74509_9_c11649_2	no original description
1.2.02	PS.photorespiration.glycolate oxydase	virginia_state_74509_9_c1165_6	weakly similar to ( 157)AT3G14420| Symbols: | (S)-2-hydroxy-acid oxidase, peroxisomal, putative / glycolate oxidase, putative / short chain alpha-hydroxy acid oxidase, putative | chr3:4821906-4823906 FORWARDweakly similar to ( 154)GOX_SPIOL no original description
35.2	not assigned.unknown	virginia_state_74509_9_c11650_2	no original description
29.4	protein.postranslational modification	virginia_state_74509_9_c11651_2	very weakly similar to (99.4)AT4G33950| Symbols: OST1, SNRK2-6, SRK2E, SNRK2.6, P44 | OST1/P44/SNRK2-6/SRK2E (OPEN STOMATA 1, SNF1-RELATED PROTEIN KINASE 2.6) | chr4:16272824-16274662 FORWARDweakly similar to ( 115)SAPK3_ORYSA no original description
3.2.01	minor CHO metabolism.trehalose.TPS	virginia_state_74509_9_c11652_2	weakly similar to ( 133)AT1G78580| Symbols: TPS1, ATTPS1 | ATTPS1 (TREHALOSE-6-PHOSPHATE SYNTHASE); transferase, transferring glycosyl groups | chr1:29557388-29562375 REVERSE no original description
35.2	not assigned.unknown	virginia_state_74509_9_c11653_2	no original description
35.2	not assigned.unknown	virginia_state_74509_9_c11654_2	no original description
35.2	not assigned.unknown	virginia_state_74509_9_c11655_2	no original description
35.2	not assigned.unknown	virginia_state_74509_9_c11656_2	no original description
35.2	not assigned.unknown	virginia_state_74509_9_c11657_2	no original description
16.2	secondary metabolism.phenylpropanoids	virginia_state_74509_9_c11658_2	weakly similar to ( 103)AT5G01210| Symbols: | transferase family protein | chr5:84553-85980 FORWARD no original description
16.8.1	secondary metabolism.flavonoids.anthocyanins	virginia_state_74509_9_c11658_2	weakly similar to ( 103)AT5G01210| Symbols: | transferase family protein | chr5:84553-85980 FORWARD no original description
25	C1-metabolism	virginia_state_74509_9_c11659_2	weakly similar to ( 142)AT2G16370| Symbols: THY-1 | THY-1 (THYMIDYLATE SYNTHASE 1) | chr2:7089120-7091415 REVERSEweakly similar to ( 149)DRTS_MAIZE no original description
26.13	misc.acid and other phosphatases	virginia_state_74509_9_c1166_35	moderately similar to ( 260)AT5G57140| Symbols: ATPAP28, PAP28 | ATPAP28/PAP28 (purple acid phosphatase 28); acid phosphatase/ protein serine/threonine phosphatase | chr5:23167152-23168596 FORWARD no original description
16.8.4	secondary metabolism.flavonoids.flavonols	virginia_state_74509_9_c11660_2	weakly similar to ( 134)AT5G08640| Symbols: FLS | FLS (FLAVONOL SYNTHASE) | chr5:2804010-2805176 FORWARDweakly similar to ( 130)FLS_MALDO no original description
35.2	not assigned.unknown	virginia_state_74509_9_c11661_2	no original description
35.2	not assigned.unknown	virginia_state_74509_9_c11662_2	no original description
35.2	not assigned.unknown	virginia_state_74509_9_c11663_2	no original description
34.12	transport.metal	virginia_state_74509_9_c11664_2	very weakly similar to (87.0)AT4G23700| Symbols: CHX17, ATCHX17 | ATCHX17 (CATION/H+ EXCHANGER 17); monovalent cation:proton antiporter | chr4:12342544-12345626 REVERSE no original description
35.2	not assigned.unknown	virginia_state_74509_9_c11665_2	no original description
35.2	not assigned.unknown	virginia_state_74509_9_c11666_2	no original description
27.1.1	RNA.processing.splicing	virginia_state_74509_9_c11667_2	very weakly similar to (95.9)AT5G42820| Symbols: ATU2AF35B | ATU2AF35B; RNA binding | chr5:17187673-17188524 REVERSE no original description
35.2	not assigned.unknown	virginia_state_74509_9_c11668_2	no original description
35.2	not assigned.unknown	virginia_state_74509_9_c11669_2	no original description
29.2.1.1.1.2.027	protein.synthesis.ribosomal protein.prokaryotic.chloroplast.50S subunit.L27	virginia_state_74509_9_c1167_32	moderately similar to ( 249)AT5G40950| Symbols: RPL27 | RPL27; structural constituent of ribosome | chr5:16428094-16429073 FORWARDmoderately similar to ( 234)RK27_TOBAC no original description
35.2	not assigned.unknown	virginia_state_74509_9_c11670_3	no original description
11.9.4.02	lipid metabolism.lipid degradation.beta-oxidation.acyl CoA DH	virginia_state_74509_9_c11671_3	moderately similar to ( 237)AT2G35690| Symbols: ACX5 | ACX5 (ACYL-COA OXIDASE 5); acyl-CoA oxidase | chr2:15007041-15009971 FORWARD no original description
35.2	not assigned.unknown	virginia_state_74509_9_c11672_2	no original description
35.2	not assigned.unknown	virginia_state_74509_9_c11673_2	no original description
26.13	misc.acid and other phosphatases	virginia_state_74509_9_c11674_2	weakly similar to ( 115)AT2G16430| Symbols: PAP10, ATPAP10 | ATPAP10/PAP10; acid phosphatase/ protein serine/threonine phosphatase | chr2:7127584-7129854 REVERSEweakly similar to ( 120)PPAF_SOYBN no original description
35.2	not assigned.unknown	virginia_state_74509_9_c11675_2	no original description
35.2	not assigned.unknown	virginia_state_74509_9_c11676_2	no original description
11.3	lipid metabolism.Phospholipid synthesis	virginia_state_74509_9_c11677_2	weakly similar to ( 127)AT1G73600| Symbols: | phosphoethanolamine N-methyltransferase | chr1:27674486-27677061 FORWARDweakly similar to ( 127)PEAM3_ARATH no original description
35.2	not assigned.unknown	virginia_state_74509_9_c11678_2	no original description
27.1	RNA.processing	virginia_state_74509_9_c11679_2	weakly similar to ( 108)AT5G63120| Symbols: | ethylene-responsive DEAD box RNA helicase, putative (RH30) | chr5:25337024-25339297 REVERSE no original description
34.9	transport.metabolite transporters at the mitochondrial membrane	virginia_state_74509_9_c1168_63	moderately similar to ( 361)AT2G47490| Symbols: | mitochondrial substrate carrier family protein | chr2:19494619-19496381 FORWARDvery weakly similar to (85.5)BT1_MAIZE no original description
13.1.6.1.010	amino acid metabolism.synthesis.aromatic aa.chorismate.dehydroquinate/shikimate dehydrogenase	virginia_state_74509_9_c11680_2	weakly similar to ( 111)AT3G06350| Symbols: EMB3004, MEE32 | EMB3004/MEE32 (EMBRYO DEFECTIVE 3004); 3-dehydroquinate dehydratase/ NADP binding / binding / catalytic/ shikimate 5-dehydrogenase | chr3:1924542-1927707 REVERSE no original description
35.2	not assigned.unknown	virginia_state_74509_9_c11681_2	no original description
27.1.19	RNA.processing.ribonucleases	virginia_state_74509_9_c11682_5	weakly similar to ( 169)AT1G80780| Symbols: | CCR4-NOT transcription complex protein, putative | chr1:30363409-30364233 FORWARD no original description
29.7	protein.glycosylation	virginia_state_74509_9_c11683_3	moderately similar to ( 229)AT2G01720| Symbols: | ribophorin I family protein | chr2:317192-320015 REVERSE no original description
35.2	not assigned.unknown	virginia_state_74509_9_c11684_2	no original description
30.2.17	signalling.receptor kinases.DUF 26	virginia_state_74509_9_c11685_5	very weakly similar to (87.8)AT4G23160| Symbols: | protein kinase family protein | chr4:12129496-12134097 FORWARDweakly similar to ( 121)POLX_TOBAC no original description
35.2	not assigned.unknown	virginia_state_74509_9_c11686_2	no original description
35.2	not assigned.unknown	virginia_state_74509_9_c11687_2	no original description
35.2	not assigned.unknown	virginia_state_74509_9_c11688_2	no original description
35.2	not assigned.unknown	virginia_state_74509_9_c11689_2	no original description
29.2.1.2.2.0513	protein.synthesis.ribosomal protein.eukaryotic.60S subunit.L13A	virginia_state_74509_9_c1169_36	moderately similar to ( 335)AT5G48760| Symbols: | 60S ribosomal protein L13A (RPL13aD) | chr5:19788541-19789912 REVERSEmoderately similar to ( 314)RL13A_LUPLU no original description
35.2	not assigned.unknown	virginia_state_74509_9_c11690_2	no original description
35.2	not assigned.unknown	virginia_state_74509_9_c11691_2	no original description
35.2	not assigned.unknown	virginia_state_74509_9_c11692_2	no original description
35.2	not assigned.unknown	virginia_state_74509_9_c11693_2	no original description
11.9.4.09	lipid metabolism.lipid degradation.beta-oxidation.mutifunctional	virginia_state_74509_9_c11694_2	weakly similar to ( 121)AT4G29010| Symbols: AIM1 | AIM1 (ABNORMAL INFLORESCENCE MERISTEM); enoyl-CoA hydratase | chr4:14297318-14302022 REVERSEweakly similar to ( 106)MFP_ORYSA no original description
35.2	not assigned.unknown	virginia_state_74509_9_c11695_2	no original description
27.1.2	RNA.processing.RNA helicase	virginia_state_74509_9_c11696_2	weakly similar to ( 118)AT2G42520| Symbols: | DEAD box RNA helicase, putative | chr2:17712460-17715822 FORWARD no original description
35.2	not assigned.unknown	virginia_state_74509_9_c11697_2	no original description
35.2	not assigned.unknown	virginia_state_74509_9_c11698_2	no original description
35.2	not assigned.unknown	virginia_state_74509_9_c11699_3	weakly similar to ( 117)AT5G64130| Symbols: | similar to unknown protein [Arabidopsis thaliana] (TAIR:AT1G69510.2); similar to unknown protein [Arabidopsis thaliana] (TAIR:AT1G69510.1); similar to unknown protein [Arabidopsis thaliana] (TAIR:AT1G69510.3); similar to hypothetical protein [Vitis vinifera] (GB:CAN80447.1); contains InterPro domain Lg106-like (InterPro:IPR012482) | chr5:25681773-2568…
20.2.1	stress.abiotic.heat	virginia_state_74509_9_c117_82	weakly similar to ( 148)AT5G59720| Symbols: | HSP18.2 (HEAT SHOCK PROTEIN 18.2) | chr5:24079858-24080343 FORWARDweakly similar to ( 159)HSP21_ORYSA no original description
17.2.3	hormone metabolism.auxin.induced-regulated-responsive-activated	virginia_state_74509_9_c1170_57	highly similar to ( 634)AT2G46370| Symbols: JAR, FIN219, JAR1 | JAR1 (JASMONATE RESISTANT 1) | chr2:19041652-19043442 FORWARDhighly similar to ( 679)GH35_ORYSA no original description
31.1	cell.organisation	virginia_state_74509_9_c11700_3	weakly similar to ( 107)AT3G09890| Symbols: | ankyrin repeat family protein | chr3:3032683-3033854 FORWARD no original description
29.4	protein.postranslational modification	virginia_state_74509_9_c11701_2	very weakly similar to (91.3)AT5G46570| Symbols: | protein kinase family protein | chr5:18911914-18914425 FORWARD no original description
35.2	not assigned.unknown	virginia_state_74509_9_c11702_2	very weakly similar to (84.7)AT5G47240| Symbols: ATNUDT8 | ATNUDT8 (Arabidopsis thaliana Nudix hydrolase homolog 8); hydrolase | chr5:19201033-19202694 FORWARD no original description
35.2	not assigned.unknown	virginia_state_74509_9_c11703_2	no original description
35.2	not assigned.unknown	virginia_state_74509_9_c11704_2	weakly similar to ( 141)AT3G01310| Symbols: | acid phosphatase/ oxidoreductase/ transition metal ion binding | chr3:94350-101610 REVERSE no original description
26.2	misc.UDP glucosyl and glucoronyl transferases	virginia_state_74509_9_c11705_3	weakly similar to ( 182)AT3G25140| Symbols: GAUT8, QUA1 | GAUT8/QUA1 (GALACTURONOSYLTRANSFERASE 8, QUASIMODO1); polygalacturonate 4-alpha-galacturonosyltransferase/ transferase, transferring glycosyl groups / transferase, transferring hexosyl groups | chr3:9154755-9156649 FORWARD no original description
35.2	not assigned.unknown	virginia_state_74509_9_c11706_2	no original description
3.5.01	minor CHO metabolism.others.Xylose isomerase	virginia_state_74509_9_c11707_3	weakly similar to ( 150)AT5G57655| Symbols: | xylose isomerase family protein | chr5:23364256-23367031 FORWARDweakly similar to ( 147)XYLA_HORVU no original description
29.4	protein.postranslational modification	virginia_state_74509_9_c11708_2	weakly similar to ( 127)AT5G41260| Symbols: | protein kinase family protein | chr5:16521225-16524198 FORWARD no original description
35.2	not assigned.unknown	virginia_state_74509_9_c11709_2	no original description
29.2.4	protein.synthesis.elongation	virginia_state_74509_9_c1171_55	moderately similar to ( 426)AT1G09640| Symbols: | elongation factor 1B-gamma, putative / eEF-1B gamma, putative | chr1:3120164-3122154 FORWARDmoderately similar to ( 454)EF1G2_ORYSA no original description
35.2	not assigned.unknown	virginia_state_74509_9_c11710_2	very weakly similar to (84.0)AT4G30010| Symbols: | similar to unknown [Populus trichocarpa x Populus deltoides] (GB:ABK96249.1) | chr4:14672953-14673225 FORWARD no original description
35.2	not assigned.unknown	virginia_state_74509_9_c11711_2	no original description
35.2	not assigned.unknown	virginia_state_74509_9_c11712_2	no original description
35.2	not assigned.unknown	virginia_state_74509_9_c11713_2	no original description
29.4	protein.postranslational modification	virginia_state_74509_9_c11714_2	weakly similar to ( 119)AT5G03470| Symbols: ATB' ALPHA | ATB' ALPHA (PP2A, B' subunit, alpha isoform); protein phosphatase type 2A regulator | chr5:866794-868871 FORWARD no original description
35.2	not assigned.unknown	virginia_state_74509_9_c11715_2	no original description
35.2	not assigned.unknown	virginia_state_74509_9_c11716_2	no original description
35.2	not assigned.unknown	virginia_state_74509_9_c11717_2	no original description
35.2	not assigned.unknown	virginia_state_74509_9_c11718_2	no original description
30.2.8.1	signalling.receptor kinases.leucine rich repeat VIII-1	virginia_state_74509_9_c11719_2	very weakly similar to (98.2)AT5G01950| Symbols: | ATP binding / kinase/ protein serine/threonine kinase | chr5:365037-369529 REVERSE no original description
9.6	mitochondrial electron transport / ATP synthesis.cytochrome c	virginia_state_74509_9_c1172_15	moderately similar to ( 214)AT4G10040| Symbols: CYTC-2 | CYTC-2 (CYTOCHROME C-2); electron carrier | chr4:6277080-6278278 FORWARDmoderately similar to ( 219)CYC_PHAAU no original description
35.2	not assigned.unknown	virginia_state_74509_9_c11720_2	no original description
35.2	not assigned.unknown	virginia_state_74509_9_c11721_2	no original description
35.2	not assigned.unknown	virginia_state_74509_9_c11722_2	no original description
27.3.99	RNA.regulation of transcription.unclassified	virginia_state_74509_9_c11723_2	very weakly similar to (99.8)AT1G07705| Symbols: | similar to VIP2 (VIRE2 INTERACTING PROTEIN2), transcription regulator [Arabidopsis thaliana] (TAIR:AT5G59710.1); similar to unnamed protein product [Vitis vinifera] (GB:CAO21738.1); similar to VIP2 [Nicotiana benthamiana] (GB:AAY15746.1); contains InterPro domain NOT2/NOT3/NOT5; (InterPro:IPR007282) | chr1:2382087-2385853 FORWARD no original desc…
35.2	not assigned.unknown	virginia_state_74509_9_c11724_2	very weakly similar to (90.5)AT1G69380| Symbols: | similar to unknown protein [Arabidopsis thaliana] (TAIR:AT5G13610.1); similar to unnamed protein product [Vitis vinifera] (GB:CAO15325.1); contains InterPro domain Protein of unknown function DUF155 (InterPro:IPR003734) | chr1:26085392-26087094 REVERSE no original description
33.99	development.unspecified	virginia_state_74509_9_c11725_2	weakly similar to ( 107)AT1G04140| Symbols: | transducin family protein / WD-40 repeat family protein | chr1:1075991-1080320 REVERSE no original description
35.2	not assigned.unknown	virginia_state_74509_9_c11726_2	no original description
35.2	not assigned.unknown	virginia_state_74509_9_c11727_2	no original description
10.6.3	cell wall.degradation.pectate lyases and polygalacturonases	virginia_state_74509_9_c11728_2	very weakly similar to (91.7)AT3G06770| Symbols: | glycoside hydrolase family 28 protein / polygalacturonase (pectinase) family protein | chr3:2135125-2137039 REVERSE no original description
35.2	not assigned.unknown	virginia_state_74509_9_c11729_2	weakly similar to ( 123)AT5G58100| Symbols: | similar to unknown protein [Arabidopsis thaliana] (TAIR:AT3G28720.1); similar to unnamed protein product [Vitis vinifera] (GB:CAO45500.1); similar to unknown protein [Oryza sativa (japonica cultivar-group)] (GB:BAD19375.1); similar to predicted protein [Physcomitrella patens subsp. patens] (GB:EDQ76415.1) | chr5:23525054-23532089 FORWARD no original d…
35.2	not assigned.unknown	virginia_state_74509_9_c1173_15	no original description
35.2	not assigned.unknown	virginia_state_74509_9_c11730_2	no original description
35.2	not assigned.unknown	virginia_state_74509_9_c11731_2	no original description
35.2	not assigned.unknown	virginia_state_74509_9_c11732_2	no original description
35.2	not assigned.unknown	virginia_state_74509_9_c11733_2	no original description
20.2.1	stress.abiotic.heat	virginia_state_74509_9_c11734_2	very weakly similar to (80.5)AT2G35540| Symbols: | DNAJ heat shock N-terminal domain-containing protein | chr2:14934237-14936009 FORWARD no original description
29.5	protein.degradation	virginia_state_74509_9_c11735_4	moderately similar to ( 242)AT4G29490| Symbols: | X-Pro dipeptidase | chr4:14487949-14491327 FORWARD no original description
30.4.04	signalling.phosphinositides.phosphoinositide phospholipase C	virginia_state_74509_9_c11736_2	weakly similar to ( 128)AT3G55940| Symbols: | phosphoinositide-specific phospholipase C, putative | chr3:20758766-20761163 FORWARD no original description
35.2	not assigned.unknown	virginia_state_74509_9_c11737_2	no original description
35.2	not assigned.unknown	virginia_state_74509_9_c11738_2	no original description
35.2	not assigned.unknown	virginia_state_74509_9_c11739_2	no original description
35.2	not assigned.unknown	virginia_state_74509_9_c1174_11	weakly similar to ( 108)AT3G27090| Symbols: | similar to unknown protein [Arabidopsis thaliana] (TAIR:AT5G42050.1); similar to hypothetical protein [Citrus x paradisi] (GB:CAA04664.1); contains InterPro domain Kelch related (InterPro:IPR013089); contains InterPro domain Development and cell death (InterPro:IPR013989) | chr3:9991257-9992644 FORWARDvery weakly similar to ( 100)B2_DAUCA no original …
29.4	protein.postranslational modification	virginia_state_74509_9_c11740_2	weakly similar to ( 152)AT2G27210| Symbols: | kelch repeat-containing serine/threonine phosphoesterase family protein | chr2:11637266-11643260 FORWARDweakly similar to ( 154)BSL2_ORYSA no original description
35.2	not assigned.unknown	virginia_state_74509_9_c11741_3	no original description
35.2	not assigned.unknown	virginia_state_74509_9_c11742_2	very weakly similar to (97.4)AT2G46420| Symbols: | similar to unknown protein [Arabidopsis thaliana] (TAIR:AT3G61700.1); similar to unnamed protein product [Vitis vinifera] (GB:CAO39750.1); contains InterPro domain Conserved hypothetical protein CHP01589, plant (InterPro:IPR006476) | chr2:19061964-19063718 FORWARD no original description
35.2	not assigned.unknown	virginia_state_74509_9_c11743_2	no original description
35.2	not assigned.unknown	virginia_state_74509_9_c11744_2	no original description
35.2	not assigned.unknown	virginia_state_74509_9_c11745_2	weakly similar to ( 138)AT4G24160| Symbols: | hydrolase, alpha/beta fold family protein | chr4:12539881-12542220 FORWARD no original description
35.2	not assigned.unknown	virginia_state_74509_9_c11746_2	no original description
30.4.01	signalling.phosphinositides.phosphatidylinositol-4-phosphate 5-kinase	virginia_state_74509_9_c11747_2	weakly similar to ( 147)AT3G14270| Symbols: | phosphatidylinositol-4-phosphate 5-kinase family protein | chr3:4754631-4761192 FORWARD no original description
35.2	not assigned.unknown	virginia_state_74509_9_c11748_2	no original description
35.2	not assigned.unknown	virginia_state_74509_9_c11749_2	no original description
29.2.4	protein.synthesis.elongation	virginia_state_74509_9_c1175_7	weakly similar to ( 107)AT5G12110| Symbols: | elongation factor 1B alpha-subunit 1 (eEF1Balpha1) | chr5:3914484-3915733 FORWARDweakly similar to ( 110)EF1B_ORYSA no original description
35.2	not assigned.unknown	virginia_state_74509_9_c11750_2	no original description
29.2.4	protein.synthesis.elongation	virginia_state_74509_9_c11751_2	weakly similar to ( 129)AT4G29060| Symbols: EMB2726 | EMB2726 (EMBRYO DEFECTIVE 2726); translation elongation factor | chr4:14317750-14321321 FORWARD no original description
35.2	not assigned.unknown	virginia_state_74509_9_c11752_2	no original description
29.2.4	protein.synthesis.elongation	virginia_state_74509_9_c11753_2	weakly similar to ( 134)AT2G45030| Symbols: | mitochondrial elongation factor, putative | chr2:18579486-18583831 FORWARDweakly similar to ( 132)EFGM_ORYSA no original description
35.2	not assigned.unknown	virginia_state_74509_9_c11754_2	no original description
35.2	not assigned.unknown	virginia_state_74509_9_c11755_5	no original description
27.3.6	RNA.regulation of transcription.bHLH,Basic Helix-Loop-Helix family	virginia_state_74509_9_c11756_3	very weakly similar to (97.8)AT1G06150| Symbols: | transcription factor | chr1:1869227-1873193 REVERSE no original description
35.2	not assigned.unknown	virginia_state_74509_9_c11757_3	no original description
35.2	not assigned.unknown	virginia_state_74509_9_c11758_2	no original description
27.2	RNA.transcription	virginia_state_74509_9_c11759_2	weakly similar to ( 145)AT5G10070| Symbols: | RNase L inhibitor protein-related | chr5:3148685-3150325 REVERSE no original description
27.3.13	RNA.regulation of transcription.CCAAT box binding factor family, DR1	virginia_state_74509_9_c1176_24	moderately similar to ( 238)AT5G23090| Symbols: | TATA-binding protein-associated phosphoprotein Dr1 protein, putative (DR1) | chr5:7749394-7750206 FORWARD no original description
35.2	not assigned.unknown	virginia_state_74509_9_c11760_2	no original description
23.1.03	nucleotide metabolism.synthesis.PRS-PP	virginia_state_74509_9_c11761_2	weakly similar to ( 117)AT2G42910| Symbols: | ribose-phosphate pyrophosphokinase 4 / phosphoribosyl diphosphate synthetase 4 (PRS4) | chr2:17863473-17865471 FORWARDweakly similar to ( 126)KPRS4_ORYSA no original description
35.2	not assigned.unknown	virginia_state_74509_9_c11762_2	no original description
35.2	not assigned.unknown	virginia_state_74509_9_c11763_2	very weakly similar to (92.4)AT2G28100| Symbols: ATFUC1 | ATFUC1 (ALPHA-L-FUCOSIDASE 1); alpha-L-fucosidase | chr2:11981880-11983566 FORWARDweakly similar to ( 109)FUCO1_ORYSA no original description
35.2	not assigned.unknown	virginia_state_74509_9_c11764_2	no original description
35.2	not assigned.unknown	virginia_state_74509_9_c11765_2	no original description
35.2	not assigned.unknown	virginia_state_74509_9_c11766_4	no original description
35.2	not assigned.unknown	virginia_state_74509_9_c11767_2	no original description
29.5.11.4.3.2	protein.degradation.ubiquitin.E3.SCF.FBOX	virginia_state_74509_9_c11768_3	weakly similar to ( 109)AT3G26000| Symbols: | F-box family protein | chr3:9508279-9509779 REVERSE no original description
35.2	not assigned.unknown	virginia_state_74509_9_c11769_2	no original description
35.2	not assigned.unknown	virginia_state_74509_9_c1177_2	no original description
35.2	not assigned.unknown	virginia_state_74509_9_c11770_2	weakly similar to ( 140)AT5G56130| Symbols: | transducin family protein / WD-40 repeat family protein | chr5:22739981-22742291 REVERSE no original description
35.2	not assigned.unknown	virginia_state_74509_9_c11771_2	no original description
30.5	signalling.G-proteins	virginia_state_74509_9_c11772_2	weakly similar to ( 114)AT1G78010| Symbols: | tRNA modification GTPase, putative | chr1:29338429-29341191 FORWARD no original description
35.2	not assigned.unknown	virginia_state_74509_9_c11773_2	weakly similar to ( 119)AT5G15550| Symbols: | transducin family protein / WD-40 repeat family protein | chr5:5059318-5062006 REVERSE no original description
35.2	not assigned.unknown	virginia_state_74509_9_c11774_2	no original description
35.2	not assigned.unknown	virginia_state_74509_9_c11775_2	weakly similar to ( 129)AT5G58100| Symbols: | similar to unknown protein [Arabidopsis thaliana] (TAIR:AT3G28720.1); similar to unnamed protein product [Vitis vinifera] (GB:CAO45500.1); similar to unknown protein [Oryza sativa (japonica cultivar-group)] (GB:BAD19375.1); similar to predicted protein [Physcomitrella patens subsp. patens] (GB:EDQ76415.1) | chr5:23525054-23532089 FORWARD no original d…
35.2	not assigned.unknown	virginia_state_74509_9_c11776_3	no original description
26.1	misc.cytochrome P450	virginia_state_74509_9_c11777_2	weakly similar to ( 126)AT5G45340| Symbols: CYP707A3 | CYP707A3 (cytochrome P450, family 707, subfamily A, polypeptide 3); oxygen binding | chr5:18386348-18388136 REVERSE no original description
35.2	not assigned.unknown	virginia_state_74509_9_c11778_2	no original description
35.2	not assigned.unknown	virginia_state_74509_9_c11779_2	no original description
20.2.1	stress.abiotic.heat	virginia_state_74509_9_c1178_14	moderately similar to ( 223)AT1G79930| Symbols: HSP91 | HSP91 (Heat shock protein 91) | chr1:30068817-30071960 REVERSE no original description
35.2	not assigned.unknown	virginia_state_74509_9_c11780_2	no original description
35.2	not assigned.unknown	virginia_state_74509_9_c11781_2	no original description
35.2	not assigned.unknown	virginia_state_74509_9_c11782_2	weakly similar to ( 140)AT1G26520| Symbols: | similar to PRLI-interacting factor L, putative [Arabidopsis thaliana] (TAIR:AT1G15730.1); similar to unnamed protein product [Vitis vinifera] (GB:CAO41893.1); contains InterPro domain Cobalamin (vitamin B12) biosynthesis CobW-like, C-terminal (InterPro:IPR011629); contains InterPro domain Cobalamin (vitamin B12) biosynthesis CobW-like (InterPro:IPR003…
[truncated: 42,764 more rows]

## Sheet: Mapping info
Mapping file for Yam generated from Mercator tool.
BINCODE	NAME	IDENTIFIER	DESCRIPTION	TYPE
0	control genes
1	PS
1.1	PS.lightreaction
1.1.06	PS.lightreaction.NADH DH
1.1.1	PS.lightreaction.photosystem II
1.1.1.01	PS.lightreaction.photosystem II.LHC-II
1.1.1.2	PS.lightreaction.photosystem II.PSII polypeptide subunits
1.1.1001	PS.lightreaction
1.1.1002	PS.lightreaction.binding proteins.Chlorophyll a
1.1.1003	PS.lightreaction.binding proteins.Chlorophyll b
1.1.1004	PS.lightreaction.PS II.PQ
1.1.2	PS.lightreaction.photosystem I
1.1.2.01	PS.lightreaction.photosystem I.LHC-I
1.1.2.2	PS.lightreaction.photosystem I.PSI polypeptide subunits
1.1.3	PS.lightreaction.cytochrome b6/f
1.1.3.01	PS.lightreaction.cytochrome b6/f.iron sulfur subunit
1.1.3.02	PS.lightreaction.cytochrome b6/f.subunit 4 (PETD)
1.1.3.03	PS.lightreaction.cytochrome b6/f.cytochrome b6 (CYB6)
1.1.3.04	PS.lightreaction.cytochrome b6/f.apocytochrome f (CYF)
1.1.30	PS.lightreaction.state transition
1.1.4	PS.lightreaction.ATP synthase
1.1.4.01	PS.lightreaction.ATP synthase.alpha subunit
1.1.4.02	PS.lightreaction.ATP synthase.beta subunit
1.1.4.03	PS.lightreaction.ATP synthase.epsilon chain
1.1.4.04	PS.lightreaction.ATP synthase.gamma chain
1.1.4.05	PS.lightreaction.ATP synthase.subunit C
1.1.4.06	PS.lightreaction.ATP synthase.chloroplastic subunit a
1.1.4.07	PS.lightreaction.ATP synthase.delta chain
1.1.4.08	PS.lightreaction.ATP synthase.subunit B (ATPF)
1.1.4.09	PS.lightreaction.ATP synthase.subunit B_ (ATPX)
1.1.40	PS.lightreaction.cyclic electron flow-chlororespiration
1.1.5	PS.lightreaction.other electron carrier (ox/red)
1.1.5.01	PS.lightreaction.other electron carrier (ox/red).plastocyanin
1.1.5.02	PS.lightreaction.other electron carrier (ox/red).ferredoxin
1.1.5.03	PS.lightreaction.other electron carrier (ox/red).ferredoxin reductase
1.1.5.04	PS.lightreaction.other electron carrier (ox/red).ferredoxin oxireductase
1.1.6	PS.lightreaction.NADH DH
1.1.99	PS.lightreaction.unspecific
1.2	PS.photorespiration
1.2.01	PS.photorespiration.phosphoglycolate phosphatase
1.2.02	PS.photorespiration.glycolate oxydase
1.2.04	PS.photorespiration.glycine cleavage
1.2.05	PS.photorespiration.serine hydroxymethyltransferase
1.2.06	PS.photorespiration.hydroxypyruvate reductase
1.2.07	PS.photorespiration.glycerate kinase
1.2.1	PS.photorespiration.phosphoglycolate phosphatase
1.2.1001	PS.photorespiration.glycerate
1.2.1002	PS.photorepiration.glycolate
1.2.1003	PS.photorepiration.glycine
1.2.1004	PS.photorepiration.serine
1.2.1005	PS.photorepiration.glyoxylate
1.2.1006	PS.photorepiration.hydroxypyruvate
1.2.3	PS.aminotransferases peroxisomal
1.2.4	PS.photorespiration.glycine cleavage
1.2.4.04	PS.photorespiration.glycine cleavage.H protein
1.2.5	PS.photorespiration.serine hydroxymethyltransferase
1.3	PS.calvin cyle
1.3.01	PS.calvin cyle.rubisco large subunit
1.3.010	PS.calvin cyle.Rib5P Isomerase
1.3.011	PS.calvin cyle.RPE
1.3.012	PS.calvin cyle.PRK
1.3.013	PS.calvin cyle.rubisco interacting
1.3.02	PS.calvin cyle.rubisco small subunit
1.3.03	PS.calvin cyle.phosphoglycerate kinase
1.3.04	PS.calvin cyle.GAP
1.3.05	PS.calvin cycle.TPI
1.3.06	PS.calvin cyle.aldolase
1.3.07	PS.calvin cyle.FBPase
1.3.08	PS.calvin cyle.transketolase
1.3.09	PS.calvin cyle.seduheptulose bisphosphatase
1.3.1001	PS.calvin cyle.ribulose-1,5-bisP
1.3.1002	PS.calvin cyle
1.3.1003	PS.calvin cyle
1.3.1004	PS.calvin cyle
1.3.1005	PS.calvin cyle
1.3.1006	PS.calvin cyle
1.3.1007	PS.calvin cyle
1.3.2	PS.calvin cyle.rubisco small subunit
1.3.3	PS.calvin cyle.phosphoglycerate kinase
1.3.4	PS.calvin cyle.GAP
1.4	PS.reductive PP
10	cell wall
10.1	cell wall.precursor synthesis
10.1.010	cell wall.precursor synthesis.RHM
10.1.011	cell wall.precursor synthesis.UER
10.1.02	cell wall.precursor synthesis.UGE
10.1.020	cell wall.precursor synthesis.phosphomannose isomerase
10.1.021	cell wall.precursor synthesis.phosphomannomutase
10.1.03	cell wall.precursor synthesis.AXS
10.1.04	cell wall.precursor synthesis.UGD
10.1.05	cell wall.precursor synthesis.UXS
10.1.06	cell wall.precursor synthesis.GAE
10.1.07	cell wall.precursor synthesis.GMD
10.1.08	cell wall.precursor synthesis.GER
10.1.09	cell wall.precursor synthesis.MUR4
10.1.1	cell wall.precursor synthesis.NDP sugar pyrophosphorylase
10.1.1.01	cell wall.precursor synthesis.NDP sugar pyrophosphorylase.GDP mannose
10.1.1.20	cell wall.precursor synthesis.NDP sugar pyrophosphorylase.multiple NDP-Sugars
10.1.5	cell wall.precursor synthesis.UXS
10.2	cell wall.cellulose synthesis
10.2.01	cell wall.cellulose synthesis.cellulose synthase
10.2.02	cell wall.cellulose synthesis.COBRA
10.2.1001	cell wall degradation
10.2.1002	cell wall degradation
10.2.1003	cell wall degradation
10.2.1004	cell wall degradation
10.2.1005	cell wall degradation
10.2.1006	cell wall degradation
10.2.1007	cell wall degradation
10.2.1008	cell wall degradation
10.2.1009	cell wall degradation
10.2.1010	cell wall degradation
10.2.1011	cell wall degradation
10.2.1012	cell wall degradation
10.2.1013	cell wall degradation
10.3	cell wall.hemicellulose synthesis
10.4	cell wall.pectin synthesis
10.5	cell wall.cell wall proteins
10.5.1	cell wall.cell wall proteins.AGPs
10.5.2	cell wall.cell wall proteins.proline rich proteins
10.5.3	cell wall.cell wall proteins.LRR
10.5.4	cell wall.cell wall proteins.HRGP
10.5.5	cell wall.cell wall proteins.RGP
10.6	cell wall.degradation
10.6.1	cell wall.degradation.cellulases and beta -1,4-glucanases
10.6.1001	cell wall.degradation
10.6.2	cell wall.degradation.mannan-xylose-arabinose-fucose
10.6.3	cell wall.degradation.pectate lyases and polygalacturonases
10.7	cell wall.modification
10.8	cell wall.pectin*esterases
10.8.01	cell wall.pectin*esterases.PME
10.8.02	cell wall.pectin*esterases.acetyl esterase
10.8.99	cell wall.pectin*esterases.misc
11	lipid metabolism
11.1	lipid metabolism.FA synthesis and FA elongation
11.1.01	lipid metabolism.FA synthesis and FA elongation.Acetyl CoA Carboxylation
11.1.010	lipid metabolism.FA synthesis and FA elongation.beta ketoacyl CoA synthase
11.1.011	lipid metabolism.FA synthesis and FA elongation.fatty acid elongase
11.1.012	lipid metabolism.FA synthesis and FA elongation.ACP protein
11.1.013	lipid metabolism.FA synthesis and FA elongation.acyl-CoA binding protein
11.1.015	lipid metabolism.FA synthesis and FA elongation.ACP desaturase
11.1.02	lipid metabolism.FA synthesis and FA elongation.Acetyl CoA Transacylase
11.1.020	lipid metabolism.FA synthesis and FA elongation.MCD
11.1.03	lipid metabolism.FA synthesis and FA elongation.ketoacyl ACP synthase
11.1.030	lipid metabolism.FA synthesis and FA elongation.pyruvate kinase
11.1.031	lipid metabolism.FA synthesis and FA elongation.pyruvate DH
11.1.04	lipid metabolism.FA synthesis and FA elongation.ACP oxoacyl reductase
11.1.05	lipid metabolism.FA synthesis and FA elongation.beta hydroxyacyl ACP dehydratase
11.1.06	lipid metabolism.FA synthesis and FA elongation.enoyl ACP reductase
11.1.07	lipid metabolism.FA synthesis and FA elongation.ACP thioesterase
11.1.08	lipid metabolism.FA synthesis and FA elongation.acyl coa ligase
11.1.09	lipid metabolism.FA synthesis and FA elongation.long chain fatty acid CoA ligase
11.1.1	lipid metabolism.FA synthesis and FA elongation.Acetyl CoA Carboxylation
11.1.1001	lipid metabolism.FA synthesis and FA elongation
11.1.1002	lipid metabolism.FA synthesis and FA elongation
11.1.1003	lipid metabolism.FA synthesis and FA elongation
11.1.13	lipid metabolism.FA synthesis and FA elongation.acyl-CoA binding protein
11.1	lipid metabolism.glycolipid synthesis
11.10.01	lipid metabolism.glycolipid synthesis.MGDG synthase
11.10.02	lipid metabolism.glycolipid synthesis.DGDG synthase
11.10.03	lipid metabolism.glycolipid synthesis.UDP-sulfoquinovose synthase
11.10.04	lipid metabolism.glycolipid synthesis.sulfolipid synthase
11.10.1	lipid metabolism.glycolipid synthesis.MGDG synthase
11.10.1001	lipid metabolism.galactolipid synthesis
11.10.1002	lipid metabolism.galactolipid synthesis
11.1001	lipid metabolism
11.1002	lipid metabolism
11.1003	lipid metabolism
11.1004	lipid metabolism
11.1005	lipid metabolism
11.1006	lipid metabolism
11.1007	lipid metabolism
11.1008	lipid metabolism
11.1009	lipid metabolism
11.101	lipid metabolism
11.1011	lipid metabolism
11.1012	lipid metabolism
11.1013	lipid metabolism
11.1014	lipid metabolism
11.1015	lipid metabolism
11.1016	lipid metabolism
11.1017	lipid metabolism
11.1018	lipid metabolism
11.1019	lipid metabolism
11.102	lipid metabolism
11.1021	lipid metabolism
11.1022	lipid metabolism
11.1023	lipid metabolism
11.1024	lipid metabolism
11.1025	lipid metabolism
11.1026	lipid metabolism
11.1027	lipid metabolism
11.1028	lipid metabolism
11.1029	lipid metabolism
11.103	lipid metabolism
11.1031	lipid metabolism
11.1032	lipid metabolism
11.1033	lipid metabolism
11.1034	lipid metabolism
11.1035	lipid metabolism
11.1036	lipid metabolism
11.1037	lipid metabolism
11.1038	lipid metabolism
11.1039	lipid metabolism
11.104	lipid metabolism
11.1041	lipid metabolism
11.2	lipid metabolism.FA desaturation
11.2.01	lipid metabolism.FA desaturation.desaturase
11.2.02	lipid metabolism.FA desaturation.a hydroxylase
11.2.03	lipid metabolism.FA desaturation.omega 3 desaturase
11.2.04	lipid metabolism.FA desaturation.omega 6 desaturase
11.2.1001	lipid metabolism.FA desaturation
11.3	lipid metabolism.Phospholipid synthesis
11.3.01	lipid metabolism.Phospholipid synthesis.1-acylglycerol-3-phosphate O-acyltransferase
11.3.010	lipid metabolism.Phospholipid synthesis.(S)-coclaurine-N-methyltransferase
11.3.02	lipid metabolism.Phospholipid synthesis.choline kinase
11.3.03	lipid metabolism.Phospholipid synthesis.phosphatidate cytidylyltransferase
11.3.04	lipid metabolism.Phospholipid synthesis.CDP-diacylglycerol-inositol 3-phosphatidyltransferase
11.3.05	lipid metabolism.Phospholipid synthesis.diacylglycerol kinase
11.3.06	lipid metabolism.Phospholipid synthesis.choline-phosphate cytidylyltransferase
11.3.07	lipid metabolism.Phospholipid synthesis.cyclopropane-fatty-acyl-phospholipid synthase
11.3.08	lipid metabolism.Phospholipid synthesis.phosphatidylserine decarboxylase
11.3.09	lipid metabolism.Phospholipid synthesis.choline monooxygenase
11.4	lipid metabolism.TAG synthesis
11.5	lipid metabolism.glyceral metabolism
11.5.01	lipid metabolism.glyceral metabolism.glycerol kinase
11.5.02	lipid metabolism.glyceral metabolism.Glycerol-3-phosphate dehydrogenase (NAD+)
11.5.03	lipid metabolism.glyceral metabolism.FAD-dependent glycerol-3-phosphate dehydrogenase
11.5.1001	lipid metabolism.glyceral metabolism
11.5.1002	lipid metabolism.glyceral metabolism
11.6	lipid metabolism.lipid transfer proteins etc
11.7	lipid metabolism.unassigned
11.8	lipid metabolism.''exotics'' (steroids, squalene etc)
11.8.02	lipid metabolism.''exotics'' (steroids, squalene etc).methylsterol monooxygenase
11.8.03	lipid metabolism.''exotics'' (steroids, squalene etc).UDP-glucose:sterol glucosyltransferase
11.8.04	lipid metabolism.''exotics'' (steroids, squalene etc).3-beta hydroxysteroid dehydrogenase/isomerase
11.8.05	lipid metabolism.''exotics'' (steroids, squalene etc).squalene monooxygenase
11.8.06	lipid metabolism.''exotics'' (steroids, squalene etc).cycloartenol synthase
11.8.07	lipid metabolism.''exotics'' (steroids, squalene etc).trans-2-enoyl-CoA reductase (NADPH)
11.8.08	lipid metabolism.''exotics'' (steroids, squalene etc).squalene synthase
11.8.1	lipid metabolism.''exotics'' (steroids, squalene etc).sphingolipids
11.8.1.01	lipid metabolism.''exotics'' (steroids, squalene etc).sphingolipids.ceramidase
11.8.1.02	lipid metabolism.''exotics'' (steroids, squalene etc).sphingolipids.serine C-palmitoyltransferase
11.8.1.03	lipid metabolism.''exotics'' (steroids, squalene etc).sphingolipids.ceramide glucosyltransferase
11.8.10	lipid metabolism.'exotics' (steroids, squalene etc).phosphatidylcholinesterol O-acyltransferase
11.8.1001	lipid metabolism.'exotics' (steroids, squalene etc)
11.8.1002	lipid metabolism.'exotics' (steroids, squalene etc)
11.8.1003	lipid metabolism.'exotics' (steroids, squalene etc)
11.8.1004	lipid metabolism.'exotics' (steroids, squalene etc)
11.8.1005	lipid metabolism.'exotics' (steroids, squalene etc)
11.8.1006	lipid metabolism.'exotics' (steroids, squalene etc)
11.8.1007	lipid metabolism.'exotics' (steroids, squalene etc)
11.8.1008	lipid metabolism.'exotics' (steroids, squalene etc)
11.8.1009	lipid metabolism.'exotics' (steroids, squalene etc)
11.8.1010	lipid metabolism.'exotics' (steroids, squalene etc)
11.8.1011	lipid metabolism.'exotics' (steroids, squalene etc)
11.8.1012	lipid metabolism.'exotics' (steroids, squalene etc)
11.8.1013	lipid metabolism.'exotics' (steroids, squalene etc)
11.9	lipid metabolism.lipid degradation
11.9.01	lipid metabolism.lipid degradation.palmitoyl[protein] hydrolase
11.9.2	lipid metabolism.lipid degradation.lipases
11.9.2.01	lipid metabolism.lipid degradation.lipases.triacylglycerol lipase
11.9.2.02	lipid metabolism.lipid degradation.lipases.acylglycerol lipase
11.9.3	lipid metabolism.lipid degradation.lysophospholipases
11.9.3.01	lipid metabolism.lipid degradation.lysophospholipases.phospholipase D
11.9.3.02	lipid metabolism.lipid degradation.lysophospholipases.carboxylesterase
11.9.3.03	lipid metabolism.lipid degradation.lysophospholipases.glycerophosphodiester phosphodiesterase
11.9.3.04	lipid metabolism.lipid degradation.lysophospholipases.phospholipase A2
11.9.3.05	lipid metabolism.lipid degradation.lysophospholipases.phosphoinositide phospholipase C
11.9.3.2	lipid metabolism.lipid degradation.lysophospholipases.carboxylesterase
11.9.4	lipid metabolism.lipid degradation.beta-oxidation
11.9.4.013	lipid metabolism.lipid degradation.beta-oxidation.acyl CoA reductase
11.9.4.014	lipid metabolism.lipid degradation.beta-oxidation.enoyl isomerase
11.9.4.02	lipid metabolism.lipid degradation.beta-oxidation.acyl CoA DH
11.9.4.03	lipid metabolism.lipid degradation.beta-oxidation.enoyl CoA hydratase
11.9.4.04	lipid metabolism.lipid degradation.beta-oxidation.hydroxybutyryl CoA DH
11.9.4.05	lipid metabolism.lipid degradation.beta-oxidation.acyl-CoA thioesterase
11.9.4.09	lipid metabolism.lipid degradation.beta-oxidation.mutifunctional
11.9.4.5	lipid metabolism.lipid degradation.beta-oxidation.acyl-CoA thioesterase
11.9.4.99	lipid metabolism.lipid degradation.beta-oxidation.misc
12	N-metabolism
12.1	N-metabolism.nitrate metabolism
12.1.01	N-metabolism.nitrate metabolism.NR
12.1.02	N-metabolism.nitrate metabolism.nitrite reductase
12.2	N-metabolism.ammonia metabolism
12.2.02	N-metabolism.ammonia metabolism.glutamine synthase
12.2.1	N-metabolism.ammonia metabolism.glutamate synthase
12.2.1.01	N-metabolism.ammonia metabolism.glutamate synthase.ferredoxin dependent
12.2.1.02	N-metabolism.ammonia metabolism.glutamate synthase.NADH dependent
12.2.1001	N-metabolism.ammonia metabolism
12.2.1002	N-metabolism.ammonia metabolism
12.2.1003	N-metabolism.ammonia metabolism
12.2.99	N-metabolism.ammonia metabolism.unspecified
12.3	N-metabolism.N-degradation
12.3.01	N-metabolism.N-degradation.glutamate dehydrogenase
12.3.1	N-metabolism.N-degradation.glutamate dehydrogenase
12.4	N-metabolism.misc
13	amino acid metabolism
13.1	amino acid metabolism.synthesis
13.1.1	amino acid metabolism.synthesis.central amino acid metabolism
13.1.1.1	amino acid metabolism.synthesis.central amino acid metabolism.GABA
13.1.1.1.01	amino acid metabolism.synthesis.central amino acid metabolism.GABA.Glutamate decarboxylase
13.1.1.1.02	amino acid metabolism.synthesis.central amino acid metabolism.GABA.GABA transaminase
13.1.1.1.03	amino acid metabolism.synthesis.central amino acid metabolism.GABA.SSADH
13.1.1.1.1	amino acid metabolism.synthesis.central amino acid metabolism.GABA.Glutamate decarboxylase
13.1.1.2	amino acid metabolism.synthesis.central amino acid metabolism.aspartate
13.1.1.2.01	amino acid metabolism.synthesis.central amino acid metabolism.aspartate.aspartate aminotransferase
13.1.1.2.1	amino acid metabolism.synthesis.central amino acid metabolism.aspartate.aspartate aminotransferase
13.1.1.2.1001	amino acid metabolism.synthesis.central amino acid metabolism.aspartate
13.1.1.3	amino acid metabolism.synthesis.central amino acid metabolism.alanine
13.1.1.3.01	amino acid metabolism.synthesis.central amino acid metabolism.alanine.alanine aminotransferase
13.1.1.3.011	amino acid metabolism.synthesis.central amino acid metabolism.alanine.alanine-glyoxylate aminotransferase
13.1.1.3.10001	amino acid synthesis.alanine
13.1.2	amino acid metabolism.synthesis.glutamate family
13.1.2.1	amino acid metabolism.synthesis.glutamate family.glutamine
13.1.2.2	amino acid metabolism.synthesis.glutamate family.proline
13.1.2.2.01	amino acid metabolism.synthesis.glutamate family.proline.delta 1-pyrroline-5-carboxylate synthetase
13.1.2.2.02	amino acid metabolism.synthesis.glutamate family.proline.pyrroline-5-carboxylate reductase
13.1.2.2.1001	amino acid metabolism.synthesis.glutamate family.proline
13.1.2.3	amino acid metabolism.synthesis.glutamate family.arginine
13.1.2.3.011	amino acid metabolism.synthesis.glutamate family.arginine.carbamoyl-phosphate synthase
13.1.2.3.02	amino acid metabolism.synthesis.glutamate family.arginine.acetylglutamate kinase
13.1.2.3.021	amino acid metabolism.synthesis.glutamate family.arginine.ornithine carbamoyltransferase
13.1.2.3.022	amino acid metabolism.synthesis.glutamate family.arginine.arginosuccinate synthase
13.1.2.3.023	amino acid metabolism.synthesis.glutamate family.arginine.argininosuccinate lyase
13.1.2.3.031	amino acid metabolism.synthesis.glutamate family.arginine.aspartate racemase
13.1.2.3.04	amino acid metabolism.synthesis.glutamate family.arginine.acetylornithine aminotransferase
13.1.2.3.1001	amino acid metabolism.synthesis.glutamate family.arginine
13.1.2.3.1002	amino acid metabolism.synthesis.glutamate family.arginine
13.1.2.3.1003	amino acid metabolism.synthesis.glutamate family.arginine
13.1.2.3.1004	amino acid metabolism.synthesis.glutamate family.arginine
13.1.3	amino acid metabolism.synthesis.aspartate family
13.1.3.1	amino acid metabolism.synthesis.aspartate family.asparagine
13.1.3.1.01	amino acid metabolism.synthesis.aspartate family.asparagine.asparagine synthetase
13.1.3.1.1001	amino acid metabolism.synthesis.aspartate family.asparagine
13.1.3.2	amino acid metabolism.synthesis.aspartate family.threonine
13.1.3.2.01	amino acid metabolism.synthesis.aspartate family.threonine.threonine synthase
13.1.3.2.1001	amino acid metabolism.synthesis.aspartate family.threonine
13.1.3.4	amino acid metabolism.synthesis.aspartate family.methionine
13.1.3.4.01	amino acid metabolism.synthesis.aspartate family.methionine.cystathionine gamma-synthase
13.1.3.4.011	amino acid metabolism.synthesis.aspartate family.methionine.S-adenosylmethionine synthetase
13.1.3.4.012	amino acid metabolism.synthesis.aspartate family.methionine.homocysteine S-methyltransferase
13.1.3.4.013	amino acid metabolism.synthesis.aspartate family.methionine.methionine S-methyltransferase
13.1.3.4.02	amino acid metabolism.synthesis.aspartate family.methionine.cystathionine beta-lyase
13.1.3.4.03	amino acid metabolism.synthesis.aspartate family.methionine.methionine synthase
13.1.3.4.1001	amino acid metabolism.synthesis.aspartate family.methionine
13.1.3.4.1002	amino acid metabolism.synthesis.aspartate family.methionine
13.1.3.4.1003	amino acid metabolism.synthesis.aspartate family.methionine
13.1.3.5	amino acid metabolism.synthesis.aspartate family.lysine
13.1.3.5.01	amino acid metabolism.synthesis.aspartate family.lysine.dihydrodipicolinate synthase
13.1.3.5.02	amino acid metabolism.synthesis.aspartate family.lysine.dihydrodipicolinate reductase
13.1.3.5.03	amino acid metabolism.synthesis.aspartate family.lysine.LL-diaminopimelic acid aminotransferase
13.1.3.5.04	amino acid metabolism.synthesis.aspartate family.lysine.diaminopimelate epimerase
13.1.3.5.05	amino acid metabolism.synthesis.aspartate family.lysine.diaminopimelate decarboxylase
13.1.3.5.1001	amino acid metabolism.synthesis.aspartate family.lysine
13.1.3.6	amino acid metabolism.synthesis.aspartate family.misc
13.1.3.6.1	amino acid metabolism.synthesis.aspartate family.misc.homoserine
13.1.3.6.1.01	amino acid metabolism.synthesis.aspartate family.misc.homoserine.aspartate kinase
13.1.3.6.1.010	amino acid metabolism.synthesis.aspartate family.misc.homoserine.bifunctional aspartate kinase/homoserine dehydrogenase
13.1.3.6.1.02	amino acid metabolism.synthesis.aspartate family.misc.homoserine.aspartate semialdehyde dehydrogenase
13.1.3.6.1.03	amino acid metabolism.synthesis.aspartate family.misc.homoserine.homoserine dehydrogenase
13.1.3.6.1.04	amino acid metabolism.synthesis.aspartate family.misc.homoserine.homoserine kinase
13.1.3.6.1.1001	amino acid metabolism.synthesis.aspartate family.misc.homoserine
13.1.3.6.2	amino acid metabolism.synthesis.aspartate family.misc.homocysteine
13.1.3.6.2.1001	amino acid metabolism.synthesis.aspartate family.misc.homocysteine
13.1.4	amino acid metabolism.synthesis.branched chain group
13.1.4.1	amino acid metabolism.synthesis.branched chain group.common
13.1.4.1.01	amino acid metabolism.synthesis.branched chain group.common.acetolactate synthase
13.1.4.1.02	amino acid metabolism.synthesis.branched chain group.common.ketol-acid reductoisomerase
13.1.4.1.04	amino acid metabolism.synthesis.branched chain group.common.branched-chain amino acid aminotransferase
13.1.4.1.4	amino acid metabolism.synthesis.branched chain group.common.branched-chain amino acid aminotransferase
13.1.4.3	amino acid metabolism.synthesis.branched chain group.valine specific
13.1.4.3.1001	amino acid metabolism.synthesis.branched chain group.valine specific
13.1.4.4	amino acid metabolism.synthesis.branched chain group.leucine specific
13.1.4.4.01	amino acid metabolism.synthesis.branched chain group.leucine specific.2-isopropylmalate synthase
13.1.4.4.03	amino acid metabolism.synthesis.branched chain group.leucine specific.3-isopropylmalate dehydrogenase
13.1.4.4.1001	amino acid metabolism.synthesis.branched chain group.leucine specific
13.1.4.5	amino acid metabolism.synthesis.branched chain group.isoleucine specific
13.1.4.5.01	amino acid metabolism.synthesis.branched chain group.isoleucine specific.threonine ammonia-lyase
13.1.4.5.1001	amino acid metabolism.synthesis.branched chain group.isoleucine specific
13.1.5	amino acid metabolism.synthesis.serine-glycine-cysteine group
13.1.5.1	amino acid metabolism.synthesis.serine-glycine-cysteine group.serine
13.1.5.1.01	amino acid metabolism.synthesis.serine-glycine-cysteine group.serine.phosphoglycerate dehydrogenase
13.1.5.1.02	amino acid metabolism.synthesis.serine-glycine-cysteine group.serine.phosphoserine aminotransferase
13.1.5.1.03	amino acid metabolism.synthesis.serine-glycine-cysteine group.serine.phosphoserine phosphatase
13.1.5.1.1001	amino acid metabolism.synthesis.serine-glycine-cysteine group.serine
13.1.5.2	amino acid metabolism.synthesis.serine-glycine-cysteine group.glycine
13.1.5.2.01	amino acid metabolism.synthesis.serine-glycine-cysteine group.glycine.glycine hydroxymethyltransferase
13.1.5.2.011	amino acid metabolism.synthesis.serine-glycine-cysteine group.glycine.threonine aldolase
13.1.5.2.041	amino acid metabolism.synthesis.serine-glycine-cysteine group.glycine.sarcosine oxidase
13.1.5.2.1001	amino acid metabolism.synthesis.serine-glycine-cysteine group.glycine
13.1.5.3	amino acid metabolism.synthesis.serine-glycine-cysteine group.cysteine
13.1.5.3.01	amino acid metabolism.synthesis.serine-glycine-cysteine group.cysteine.OASTL
13.1.5.3.02	amino acid metabolism.synthesis.serine-glycine-cysteine group.cysteine.SAT
13.1.5.3.1001	amino acid metabolism.synthesis.serine-glycine-cysteine group.cysteine
13.1.5.3.1002	amino acid metabolism.synthesis.serine-glycine-cysteine group.cysteine
13.1.5.3.1003	amino acid metabolism.synthesis.serine-glycine-cysteine group.cysteine
13.1.5.3.1004	amino acid metabolism.synthesis.serine-glycine-cysteine group.cysteine
13.1.6	amino acid metabolism.synthesis.aromatic aa
13.1.6.1	amino acid metabolism.synthesis.aromatic aa.chorismate
13.1.6.1.01	amino acid metabolism.synthesis.aromatic aa.chorismate.3-deoxy-D-arabino-heptulosonate 7-phosphate synthase
13.1.6.1.010	amino acid metabolism.synthesis.aromatic aa.chorismate.dehydroquinate/shikimate dehydrogenase
13.1.6.1.02	amino acid metabolism.synthesis.aromatic aa.chorismate.3-dehydroquinate synthase
13.1.6.1.05	amino acid metabolism.synthesis.aromatic aa.chorismate.shikimate kinase
13.1.6.1.06	amino acid metabolism.synthesis.aromatic aa.chorismate.5-enolpyruvylshikimate-3-phosphate synthase
13.1.6.1.07	amino acid metabolism.synthesis.aromatic aa.chorismate.chorismate synthase
13.1.6.1.1001	amino acid metabolism.synthesis.serine-glycine-cysteine group.cysteine
13.1.6.1.1002	amino acid metabolism.synthesis.aromatic aa.chorismate
13.1.6.1.5	amino acid metabolism.synthesis.aromatic aa.chorismate.shikimate kinase
13.1.6.2	amino acid metabolism.synthesis.aromatic aa.phenylalanine and tyrosine
13.1.6.2.01	amino acid metabolism.synthesis.aromatic aa.phenylalanine and tyrosine.chorismate mutase
13.1.6.3	amino acid metabolism.synthesis.aromatic aa.phenylalanine
13.1.6.3.01	amino acid metabolism.synthesis.aromatic aa.phenylalanine.arogenate dehydratase / prephenate dehydratase
13.1.6.3.1001	amino acid metabolism.synthesis.aromatic aa.phenylalanine
13.1.6.3.1002	amino acid metabolism.synthesis.aromatic aa.phenylalanine
13.1.6.3.1003	amino acid metabolism.synthesis.aromatic aa.phenylalanine
13.1.6.4	amino acid metabolism.synthesis.aromatic aa.tyrosine
13.1.6.4.01	amino acid metabolism.synthesis.aromatic aa.tyrosine.arogenate dehydrogenase \& prephenate dehydrogenase
13.1.6.4.02	amino acid metabolism.synthesis.aromatic aa.tyrosine.prephenate dehydrogenase
13.1.6.4.1001	amino acid metabolism.synthesis.aromatic aa.tyrosine
13.1.6.5	amino acid metabolism.synthesis.aromatic aa.tryptophan
13.1.6.5.01	amino acid metabolism.synthesis.aromatic aa.tryptophan.anthranilate synthase
13.1.6.5.02	amino acid metabolism.synthesis.aromatic aa.tryptophan.anthranilate phosphoribosyltransferase
13.1.6.5.03	amino acid metabolism.synthesis.aromatic aa.tryptophan.phosphoribosyanthranilate isomerase
13.1.6.5.04	amino acid metabolism.synthesis.aromatic aa.tryptophan.indole-3-glycerol phosphate synthase
13.1.6.5.05	amino acid metabolism.synthesis.aromatic aa.tryptophan.tryptophan synthase
13.1.6.5.1001	amino acid metabolism.synthesis.aromatic aa.tryptophan
13.1.6.5.3	amino acid metabolism.synthesis.aromatic aa.tryptophan.phosphoribosyanthranilate isomerase
13.1.6.99	amino acid metabolism.synthesis.aromatic aa.misc
13.1.7	amino acid metabolism.synthesis.histidine
13.1.7.01	amino acid metabolism.synthesis.histidine.ATP phosphoribosyl transferase
13.1.7.010	amino acid metabolism.synthesis.histidine.Imidazole glycerol phosphate synthase
13.1.7.011	amino acid metabolism.synthesis.histidine.ribose-phosphate diphosphokinase
13.1.7.02	amino acid metabolism.synthesis.histidine.bifunctional phosphoribosyl-ATP diphosphatase and phosphoribosyl-AMP cyclohydrolase
13.1.7.03	amino acid metabolism.synthesis.histidine.N'-5'-phosphoribosyl-formimino-5-aminoimidazole-4-carboxamide ribonucleotide isomerase
13.1.7.04	amino acid metabolism.synthesis.histidine.glutamine amidotransferase/cyclase
13.1.7.05	amino acid metabolism.synthesis.histidine.imidazoleglycerol-phosphate dehydratase
13.1.7.06	amino acid metabolism.synthesis.histidine.histidinol-phosphate aminotransferase
13.1.7.08	amino acid metabolism.synthesis.histidine.histidinol dehydrogenase
13.1.7.1001	amino acid metabolism.synthesis.histidine
13.1.7.1002	amino acid metabolism.synthesis.histidine
13.1001	amino acid metabolism.methionine S-oxide
13.2	amino acid metabolism.degradation
13.2.1	amino acid metabolism.degradation.central amino acid metabolism
13.2.1.1	amino acid metabolism.degradation.central amino acid metabolism.GABA
13.2.1.2	amino acid metabolism.degradation.central amino acid metabolism.aspartate
13.2.2	amino acid metabolism.degradation.glutamate family
13.2.2.1	amino acid metabolism.degradation.glutamate family.glutamine
13.2.2.2	amino acid metabolism.degradation.glutamate family.proline
13.2.2.3	amino acid metabolism.degradation.glutamate family.arginine
13.2.2.3.1001	amino acid metabolism.degradation.glutamate family.arginine
13.2.3	amino acid metabolism.degradation.aspartate family
13.2.3.1	amino acid metabolism.degradation.aspartate family.asparagine
13.2.3.1.01	amino acid metabolism.degradation.aspartate family.asparagine.L-asparaginase
13.2.3.2	amino acid metabolism.degradation.aspartate family.threonine
13.2.3.2.1001	amino acid metabolism.degradation.aspartate family.threonine
13.2.3.4	amino acid metabolism.degradation.aspartate family.methionine
13.2.3.4.01	amino acid metabolism.degradation.aspartate family.methionine.methionine gamma-lyase
13.2.3.5	amino acid metabolism.degradation.aspartate family.lysine
13.2.3.5.1001	amino acid metabolism.degradation.aspartate family.lysine
13.2.3.5.1002	amino acid metabolism.degradation.aspartate family.lysine
13.2.4	amino acid metabolism.degradation.branched chain group
13.2.4.1	amino acid metabolism.degradation.branched-chain group.shared
13.2.4.2	amino acid metabolism.degradation.branched-chain group.val ile
13.2.4.3	amino acid metabolism.degradation.branched-chain group.valine
13.2.4.4	amino acid metabolism.degradation.branched-chain group.leucine
13.2.4.5	amino acid metabolism.degradation.branched chain group.isoleucine
13.2.4.99	amino acid metabolism.degradation.branched-chain group.unspecified
13.2.5	amino acid metabolism.degradation.serine-glycine-cysteine group
13.2.5.1	amino acid metabolism.degradation.serine-glycine-cysteine group.serine
13.2.5.1.1001	amino acid metabolism.degradation.serine-glycine-cysteine group.serine
13.2.5.2	amino acid metabolism.degradation.serine-glycine-cysteine group.glycine
13.2.5.3	amino acid metabolism.degradation.serine-glycine-cysteine group.cysteine
13.2.5.4	amino acid metabolism.degradation.serine-glycine-cysteine group.misc
13.2.6	amino acid metabolism.degradation.aromatic aa
13.2.6.1	amino acid metabolism.degradation.aromatic aa.phenylalanine
13.2.6.2	amino acid metabolism.degradation.aromatic aa.tyrosine
13.2.6.3	amino acid metabolism.degradation.aromatic aa.tryptophan
13.2.6.4	amino acid metabolism.degradation.aromatic aa.chorismate
13.2.6.5	amino acid metabolism.degradation.aromatic aa.misc
13.2.7	amino acid metabolism.degradation.histidine
13.99	amino acid metabolism.misc
13.99.1	amino acid metabolism.misc.central amino acid metabolism
13.99.2	amino acid metabolism.misc.glutamate family
13.99.2.4	amino acid metabolism.misc.glutamate family.hydroxyproline
14	S-assimilation
14.01	S-assimilation.APS
14.015	S-assimilation.AKN
14.02	S-assimilation.APR
14.03	S-assimilation.sulfite redox
14.05	S-assimilation.sulfite oxidase
14.1001	Mineral Nutrition
15	metal handling
15.1	metal handling.acquisition
15.2	metal handling.binding, chelation and storage
15.3	metal handling.regulation
16	secondary metabolism
16.1	secondary metabolism.isoprenoids
16.1.1	secondary metabolism.isoprenoids.non-mevalonate pathway
16.1.1.01	secondary metabolism.isoprenoids.non-mevalonate pathway.DXS
16.1.1.010	secondary metabolism.isoprenoids.non-mevalonate pathway.geranylgeranyl pyrophosphate synthase
16.1.1.02	secondary metabolism.isoprenoids.non-mevalonate pathway.DXR
16.1.1.03	secondary metabolism.isoprenoids.non-mevalonate pathway.CMS
16.1.1.04	secondary metabolism.isoprenoids.non-mevalonate pathway.CMK
16.1.1.05	secondary metabolism.isoprenoids.non-mevalonate pathway.MCS
16.1.1.06	secondary metabolism.isoprenoids.non-mevalonate pathway.HDS
16.1.1.07	secondary metabolism.isoprenoids.non-mevalonate pathway.HDR
16.1.1.1010	secondary metabolism.isoprenoids.mevalonate pathway
16.1.1.1011	secondary metabolism.isoprenoids.non-mevalonate pathway
16.1.1.1012	secondary metabolism.isoprenoids.non-mevalonate pathway
16.1.1.1013	secondary metabolism.isoprenoids.non-mevalonate pathway
16.1.1.1014	secondary metabolism.isoprenoids.non-mevalonate pathway
16.1.1.6	secondary metabolism.isoprenoids.non-mevalonate pathway.HDS
16.1.2	secondary metabolism.isoprenoids.mevalonate pathway
16.1.2.01	secondary metabolism.isoprenoids.mevalonate pathway.acetyl-CoA C-acyltransferase
16.1.2.02	secondary metabolism.isoprenoids.mevalonate pathway.HMG-CoA synthase
16.1.2.03	secondary metabolism.isoprenoids.mevalonate pathway.HMG-CoA reductase
16.1.2.04	secondary metabolism.isoprenoids.mevalonate pathway.mevalonate kinase
16.1.2.05	secondary metabolism.isoprenoids.mevalonate pathway.phosphomevalonate kinase
16.1.2.06	secondary metabolism.isoprenoids.mevalonate pathway.mevalonate diphosphate decarboxylase
16.1.2.07	secondary metabolism.isoprenoids.mevalonate pathway.isopentenyl pyrophosphate:dimethyllallyl pyrophosphate isomerase
16.1.2.08	secondary metabolism.isoprenoids.mevalonate pathway.geranyl diphosphate synthase
16.1.2.09	secondary metabolism.isoprenoids.mevalonate pathway.farnesyl pyrophosphate synthetase
16.1.2.1001	secondary metabolism.isoprenoids.mevalonate pathway
16.1.2.1002	secondary metabolism.isoprenoids.mevalonate pathway
16.1.2.1003	secondary metabolism.isoprenoids.mevalonate pathway
16.1.2.1004	secondary metabolism.isoprenoids.mevalonate pathway
16.1.2.1005	secondary metabolism.isoprenoids.mevalonate pathway
16.1.2.1006	secondary metabolism.isoprenoids.mevalonate pathway
16.1.2.1007	secondary metabolism.isoprenoids.mevalonate pathway
16.1.2.1008	secondary metabolism.isoprenoids.mevalonate pathway
16.1.2.1009	secondary metabolism.isoprenoids.mevalonate pathway
16.1.2.1010	secondary metabolism.isoprenoids.mevalonate pathway
16.1.2.1011	secondary metabolism.isoprenoids.mevalonate pathway
16.1.2.1012	secondary metabolism.isoprenoids.mevalonate pathway
16.1.2.1013	secondary metabolism.isoprenoids.mevalonate pathway
16.1.2.1014	secondary metabolism.isoprenoids.mevalonate pathway
16.1.3	secondary metabolism.isoprenoids.tocopherol biosynthesis
16.1.3.01	secondary metabolism.isoprenoids.tocopherol biosynthesis.hydroxyphenylpyruvate dioxygenase
16.1.3.02	secondary metabolism.isoprenoids.tocopherol biosynthesis.homogentisate phytyltransferase
16.1.3.03	secondary metabolism.isoprenoids.tocopherol biosynthesis.MPBQ/MSBQ methyltransferase
16.1.3.04	secondary metabolism.isoprenoids.tocopherol biosynthesis.tocopherol cyclase
16.1.3.05	secondary metabolism.isoprenoids.tocopherol biosynthesis.tocopherol methyltransferase
16.1.3.1001	secondary metabolism.isoprenoids.tocopherol biosynthesis
16.1.3.1002	secondary metabolism.isoprenoids.tocopherol biosynthesis
16.1.3.1003	secondary metabolism.isoprenoids.tocopherol biosynthesis
16.1.3.1004	secondary metabolism.isoprenoids.tocopherol biosynthesis
16.1.3.1005	secondary metabolism.isoprenoids.tocopherol biosynthesis
16.1.4	secondary metabolism.isoprenoids.carotenoids
16.1.4.01	secondary metabolism.isoprenoids.carotenoids.phytoene synthase
16.1.4.02	secondary metabolism.isoprenoids.carotenoids.phytoene dehydrogenase
16.1.4.021	secondary metabolism.isoprenoids.carotenoids.violaxanthin de-epoxidase
16.1.4.03	secondary metabolism.isoprenoids.carotenoids.zeta-carotene desaturase
16.1.4.04	secondary metabolism.isoprenoids.carotenoids.lycopene epsilon cyclase
16.1.4.05	secondary metabolism.isoprenoids.carotenoids.lycopene beta cyclase
16.1.4.10	secondary metabolism.isoprenoids.carotenoids.carotenoid cleavage dioxygenase
16.1.4.1001	secondary metabolism.isoprenoids.carotenoids.phytoene
16.1.4.1002	secondary metabolism.isoprenoids.carotenoids.zeta carotene
16.1.4.1003	secondary metabolism.isoprenoids.carotenoids.lycopene
16.1.4.1004	secondary metabolism.isoprenoids.carotenoids.alpha carotene
16.1.4.1005	secondary metabolism.isoprenoids.carotenoids.beta carotene
16.1.4.1006	secondary metabolism.isoprenoids.carotenoids.delta carotene
16.1.5	secondary metabolism.isoprenoids.terpenoids
16.1.5.1001	secondary metabolism.isoprenoids.terpenoids
16.1.5.1002	secondary metabolism.isoprenoids.terpenoids
16.1.5.1003	secondary metabolism.isoprenoids.terpenoids
16.1	secondary metabolism.simple phenols
16.2	secondary metabolism.phenylpropanoids
16.2.1	secondary metabolism.phenylpropanoids.lignin biosynthesis
16.2.1.01	secondary metabolism.phenylpropanoids.lignin biosynthesis.PAL
16.2.1.010	secondary metabolism.phenylpropanoids.lignin biosynthesis.CAD
16.2.1.02	secondary metabolism.phenylpropanoids.lignin biosynthesis.C4H
16.2.1.03	secondary metabolism.phenylpropanoids.lignin biosynthesis.4CL
16.2.1.04	secondary metabolism.phenylpropanoids.lignin biosynthesis.HCT
16.2.1.05	secondary metabolism.phenylpropanoids.lignin biosynthesis.C3H
16.2.1.06	secondary metabolism.phenylpropanoids.lignin biosynthesis.CCoAOMT
16.2.1.07	secondary metabolism.phenylpropanoids.lignin biosynthesis.CCR1
16.2.1.08	secondary metabolism.phenylpropanoids.lignin biosynthesis.F5H
16.2.1.09	secondary metabolism.phenylpropanoids.lignin biosynthesis.COMT
16.2.1.1001	secondary metabolism.phenylpropanoids.lignin biosynthesis
16.2.1.1002	secondary metabolism.phenylpropanoids.lignin biosynthesis
16.2.1.1003	secondary metabolism.phenylpropanoids.lignin biosynthesis
16.2.1.1004	secondary metabolism.phenylpropanoids.lignin biosynthesis
16.2.1.1007	secondary metabolism.phenylpropanoids.lignin biosynthesis
16.2.1.1008	secondary metabolism.phenylpropanoids.lignin biosynthesis
16.2.1.1010	secondary metabolism.phenylpropanoids.lignin biosynthesis
16.2.1.1011	secondary metabolism.phenylpropanoids.lignin biosynthesis
16.2.99	secondary metabolism.phenylpropanoids
16.2.99.1001	secondary metabolism.phenylpropanoids.unspecified
16.2.99.1002	secondary metabolism.phenylpropanoids.unspecified
16.2.99.1003	secondary metabolism.phenylpropanoids.unspecified
16.2.99.1005	secondary metabolism.phenylpropanoids.unspecified
16.2.99.1006	secondary metabolism.phenylpropanoids.unspecified
16.2.99.1007	secondary metabolism.phenylpropanoids.unspecified
16.2.99.1008	secondary metabolism.phenylpropanoids.unspecified
16.2.99.1009	secondary metabolism.phenylpropanoids.unspecified
16.2.99.1011	secondary metabolism.phenylpropanoids.unspecified
16.2.99.1012	secondary metabolism.phenylpropanoids.unspecified
16.2.99.1013	secondary metabolism.phenylpropanoids.unspecified
16.2.99.1014	secondary metabolism.phenylpropanoids.unspecified
16.2.99.1015	secondary metabolism.phenylpropanoids.unspecified
16.2.99.1016	secondary metabolism.phenylpropanoids.unspecified
16.2.99.1017	secondary metabolism.phenylpropanoids.unspecified
16.2.99.1018	secondary metabolism.phenylpropanoids.unspecified
16.2.99.1019	secondary metabolism.phenylpropanoids.unspecified
16.2.99.1020	secondary metabolism.phenylpropanoids.unspecified
16.2.99.1021	secondary metabolism.phenylpropanoids.unspecified
16.2.99.1022	secondary metabolism.phenylpropanoids.unspecified
16.2.99.1023	secondary metabolism.phenylpropanoids.unspecified
16.2.99.1024	secondary metabolism.phenylpropanoids.unspecified
16.2.99.1025	secondary metabolism.phenylpropanoids.unspecified
16.2.99.1026	secondary metabolism.phenylpropanoids.unspecified
16.2.99.1027	secondary metabolism.phenylpropanoids.unspecified
16.2.99.1028	secondary metabolism.phenylpropanoids.unspecified
16.2.99.1029	secondary metabolism.phenylpropanoids.unspecified
16.2.99.1030	secondary metabolism.phenylpropanoids.unspecified
16.2.99.1031	secondary metabolism.phenylpropanoids.unspecified
16.2.99.1032	secondary metabolism.phenylpropanoids.unspecified
16.2.99.1033	secondary metabolism.phenylpropanoids.unspecified
16.2.99.1034	secondary metabolism.phenylpropanoids.unspecified
16.2.99.1035	secondary metabolism.phenylpropanoids.unspecified
16.2.99.1036	secondary metabolism.phenylpropanoids.unspecified
16.2.99.1037	secondary metabolism.phenylpropanoids.unspecified
16.2.99.1038	secondary metabolism.phenylpropanoids.unspecified
16.2.99.1039	secondary metabolism.phenylpropanoids.unspecified
16.2.99.1040	secondary metabolism.phenylpropanoids.unspecified
16.2.99.1041	secondary metabolism.phenylpropanoids.unspecified
16.2.99.1042	secondary metabolism.phenylpropanoids.unspecified
16.2.99.1043	secondary metabolism.phenylpropanoids.unspecified
16.2.99.1044	secondary metabolism.phenylpropanoids.unspecified
16.2.99.1045	secondary metabolism.phenylpropanoids.unspecified
16.2.99.1046	secondary metabolism.phenylpropanoids.unspecified
16.2.99.1047	secondary metabolism.phenylpropanoids.unspecified
16.2.99.1048	secondary metabolism.phenylpropanoids.unspecified
16.2.99.1051	secondary metabolism.phenylpropanoids.unspecified
16.2	secondary metabolism.amino acid derivatives
16.20.1001	secondary metabolism.amino acid derivatives
16.20.1002	secondary metabolism.amino acid derivatives
16.20.1003	secondary metabolism.amino acid derivatives
16.20.1004	secondary metabolism.amino acid derivatives
16.20.1005	secondary metabolism.amino acid derivatives
16.20.1006	secondary metabolism.amino acid derivatives
16.3	secondary metabolism.shikimate pathway
16.4	secondary metabolism.N misc
16.4.1	secondary metabolism.N misc.alkaloid-like
16.4.1.1001	secondary metabolism.N misc.alkaloid-like
16.4.1.1002	secondary metabolism.N misc.alkaloid-like
16.4.1.1003	secondary metabolism.N misc.alkaloid-like
16.4.1.1004	secondary metabolism.N misc.alkaloid-like
16.4.1.1005	secondary metabolism.N misc.alkaloid-like
16.4.1.1006	secondary metabolism.N misc.alkaloid-like
16.4.1.1007	secondary metabolism.N misc.alkaloid-like
16.4.2	secondary metabolism.N misc.betaine
16.4.2.01	secondary metabolism.N misc.betaine.betaine-aldehyde dehydrogenase
16.4.3	secondary metabolism.N misc.cyanogenic glycosides
16.4.3.01	secondary metabolism.N misc.cyanogenic glycosides
16.5	secondary metabolism.sulfur-containing
16.5.1	secondary metabolism.sulfur-containing.glucosinolates
16.5.1.01	secondary metabolism.sulfur-containing.glucosinolates.methylthioalkylmalate synthase
16.5.99	secondary metabolism.sulfur-containing.misc
16.5.99.01	secondary metabolism.sulfur-containing.misc.alliinase
16.7	secondary metabolism.wax
16.7.1001	secondary metabolism.wax
16.8	secondary metabolism.flavonoids
16.8.1	secondary metabolism.flavonoids.anthocyanins
16.8.1.01	secondary metabolism.flavonoids.anthocyanins.leucocyanidin oxygenase
16.8.1.012	secondary metabolism.flavonoids.anthocyanins.anthocyanidin 3-O-glucosyltransferase
16.8.1.021	secondary metabolism.flavonoids.anthocyanins.anthocyanin 5-aromatic acyltransferase
16.8.1.1001	secondary metabolism.flavonoids.anthocyanins
16.8.2	secondary metabolism.flavonoids.chalcones
16.8.2.01	secondary metabolism.flavonoids.chalcones.naringenin-chalcone synthase
16.8.2.02	secondary metabolism.flavonoids.chalcones.chalcone isomerase
16.8.3	secondary metabolism.flavonoids.dihydroflavonols
16.8.3.01	secondary metabolism.flavonoids.dihydroflavonols.dihydrokaempferol 4-reductase
16.8.3.02	secondary metabolism.flavonoids.dihydroflavonols.flavanone 3-dioxygenase
16.8.3.03	secondary metabolism.flavonoids.dihydroflavonols.flavonoid 3''-monooxygenase
16.8.4	secondary metabolism.flavonoids.flavonols
16.8.4.01	secondary metabolism.flavonoids.flavonols.dihydrokaempferol 4-reductase
16.8.5	secondary metabolism.flavonoids.isoflavonols
16.8.6	secondary metabolism.flavonoids.flavonones
16.99	secondary metabolism.unspecified
16.99.1001	secondary metabolism.unspecified
16.99.1003	secondary metabolism.unspecified
16.99.1004	secondary metabolism.unspecified
16.99.1005	secondary metabolism.unspecified
16.99.1006	secondary metabolism.unspecified
16.99.1007	secondary metabolism.unspecified
16.99.1008	secondary metabolism.unspecified
16.99.1009	secondary metabolism.unspecified
16.99.1010	secondary metabolism.unspecified
16.99.1011	secondary metabolism.unspecified
16.99.1012	secondary metabolism.unspecified
16.99.1013	secondary metabolism.unspecified
16.99.1014	secondary metabolism.unspecified
16.99.1016	secondary metabolism.unspecified
16.99.1017	secondary metabolism.unspecified
16.99.1018	secondary metabolism.unspecified
17	hormone metabolism
17.1	hormone metabolism.abscisic acid
17.1.1	hormone metabolism.abscisic acid.synthesis-degradation
17.1.1.1	hormone metabolism.abscisic acid.synthesis-degradation.synthesis
17.1.1.1.01	hormone metabolism.abscisic acid.synthesis-degradation.synthesis.zeaxanthin epoxidase
17.1.1.1.010	hormone metabolism.abscisic acid.synthesis-degradation.synthesis.9-cis-epoxycarotenoid dioxygenase
17.1.1.1.011	hormone metabolism.abscisic acid.synthesis-degradation.synthesis.short chain alcohol dehydrogenmase (ABA2)
17.1.1.1.012	hormone metabolism.abscisic acid.synthesis-degradation.synthesis.abscisic aldehyde oxidase
17.1.1.1001	hormone metabolism.abscisic acid.synthesis-degradation
17.1.1.1002	hormone metabolism.abscisic acid.synthesis-degradation
17.1.1.2	hormone metabolism.abscisic acid.synthesis-degradation.degradation
17.1.1.2.01	hormone metabolism.abscisic acid.synthesis-degradation.degradation.8-hydroxylase
17.1.2	hormone metabolism.abscisic acid.signal transduction
17.1.3	hormone metabolism.abscisic acid.induced-regulated-responsive-activated
17.2	hormone metabolism.auxin
17.2.1	hormone metabolism.auxin.synthesis-degradation
17.2.1.1001	hormone metabolism.auxin.synthesis-degradation
17.2.1.1002	hormone metabolism.auxin
17.2.1.1003	hormone metabolism.auxin
17.2.1.1004	hormone metabolism.auxin
17.2.1.1005	hormone metabolism.auxin
17.2.1.1006	hormone metabolism.auxin
17.2.1.1007	hormone metabolism.auxin
17.2.2	hormone metabolism.auxin.signal transduction
17.2.3	hormone metabolism.auxin.induced-regulated-responsive-activated
17.3	hormone metabolism.brassinosteroid
17.3.1	hormone metabolism.brassinosteroid.synthesis-degradation
17.3.1.1	hormone metabolism.brassinosteroid.synthesis-degradation.BRs
17.3.1.1.01	hormone metabolism.brassinosteroid.synthesis-degradation.BRs.DET2
17.3.1.1.02	hormone metabolism.brassinosteroid.synthesis-degradation.BRs.DWF4
17.3.1.1.03	hormone metabolism.brassinosteroid.synthesis-degradation.BRs.CPD
17.3.1.1.04	hormone metabolism.brassinosteroid.synthesis-degradation.BRs.BR6OX
17.3.1.1.5	hormone metabolism.brassinosteroid.synthesis-degradation.BRs.metabolic regulation
17.3.1.1.99	hormone metabolism.brassinosteroid.synthesis-degradation.BRs.other
17.3.1.1001	hormone metabolism.brassinosteroid.synthesis-degradation
17.3.1.1002	hormone metabolism.brassinosteroid.synthesis-degradation
17.3.1.1003	hormone metabolism.brassinosteroid.synthesis-degradation
17.3.1.1004	hormone metabolism.brassinosteroid.synthesis-degradation
17.3.1.1005	hormone metabolism.brassinosteroid.synthesis-degradation
17.3.1.1006	hormone metabolism.brassinosteroid.synthesis-degradation
17.3.1.2	hormone metabolism.brassinosteroid.synthesis-degradation.sterols
17.3.1.2.01	hormone metabolism.brassinosteroid.synthesis-degradation.sterols.SMT
17.3.1.2.02	hormone metabolism.brassinosteroid.synthesis-degradation.sterols.SMT
17.3.1.2.03	hormone metabolism.brassinosteroid.synthesis-degradation.sterols.CYP51
17.3.1.2.04	hormone metabolism.brassinosteroid.synthesis-degradation.sterols.FACKEL
17.3.1.2.05	hormone metabolism.brassinosteroid.synthesis-degradation.sterols.HYD1
17.3.1.2.06	hormone metabolism.brassinosteroid.synthesis-degradation.sterols.DWF7
17.3.1.2.07	hormone metabolism.brassinosteroid.synthesis-degradation.sterols.DWF5
17.3.1.2.08	hormone metabolism.brassinosteroid.synthesis-degradation.sterols.DWF1
17.3.1.2.99	hormone metabolism.brassinosteroid.synthesis-degradation.sterols.other
17.3.2	hormone metabolism.brassinosteroid.signal transduction
17.3.2.01	hormone metabolism.brassinosteroid.signal transduction.BRI
17.3.2.02	hormone metabolism.brassinosteroid.signal transduction.BZR
17.3.2.99	hormone metabolism.brassinosteroid.signal transduction.other
17.3.3	hormone metabolism.brassinosteroid.induced-regulated-responsive-activated
17.4	hormone metabolism.cytokinin
17.4.1	hormone metabolism.cytokinin.synthesis-degradation
17.4.1.1001	hormone metabolism.cytokinin.synthesis-degradation
17.4.1.1002	hormone metabolism.cytokinin.synthesis-degradation
17.4.1.1003	hormone metabolism.cytokinin.synthesis-degradation
17.4.2	hormone metabolism.cytokinin.signal transduction
17.4.3	hormone metabolism.cytokinin.induced-regulated-responsive-activated
17.5	hormone metabolism.ethylene
17.5.1	hormone metabolism.ethylene.synthesis-degradation
17.5.1.01	hormone metabolism.ethylene.synthesis-degradation.1-aminocyclopropane-1-carboxylate synthase
17.5.1.02	hormone metabolism.ethylene.synthesis-degradation.1-aminocyclopropane-1-carboxylate oxidase
17.5.1.1001	hormone metabolism.ethylene.synthesis-degradation
17.5.1.1002	hormone metabolism.ethylene.synthesis-degradation
17.5.2	hormone metabolism.ethylene.signal transduction
17.5.3	hormone metabolism.ethylene.induced-regulated-responsive-activated
17.6	hormone metabolism.gibberelin
17.6.1	hormone metabolism.gibberelin.synthesis-degradation
17.6.1.01	hormone metabolism.gibberelin.synthesis-degradation.copalyl diphosphate synthase
17.6.1.011	hormone metabolism.gibberelin.synthesis-degradation.GA20 oxidase
17.6.1.012	hormone metabolism.gibberelin.synthesis-degradation.GA3 oxidase
17.6.1.013	hormone metabolism.gibberelin.synthesis-degradation.GA2 oxidase
17.6.1.02	hormone metabolism.gibberelin.synthesis-degradation.ent-kaurene synthase
17.6.1.03	hormone metabolism.gibberelin.synthesis-degradation.ent-kaurene oxidase
17.6.1.04	hormone metabolism.gibberelin.synthesis-degradation.ent-kaurenoic acid hydroxylase/oxygenase
17.6.1.1001	hormone metabolism.gibberelin.synthesis-degradation
17.6.2	hormone metabolism.gibberelin.signal transduction
17.6.3	hormone metabolism.gibberelin.induced-regulated-responsive-activated
17.7	hormone metabolism.jasmonate
17.7.1	hormone metabolism.jasmonate.synthesis-degradation
17.7.1.010	hormone metabolism.jasmonate.synthesis-degradation.jasmonate-O-methyltransferase
17.7.1.02	hormone metabolism.jasmonate.synthesis-degradation.lipoxygenase
17.7.1.03	hormone metabolism.jasmonate.synthesis-degradation.allene oxidase synthase
17.7.1.04	hormone metabolism.jasmonate.synthesis-degradation.allene oxidase cyclase
17.7.1.05	hormone metabolism.jasmonate.synthesis-degradation.12-Oxo-PDA-reductase
17.7.1.1	hormone metabolism.jasmonate.synthesis-degradation.lipases
17.7.1.1001	hormone metabolism.jasmonate.synthesis-degradation
17.7.1.1002	hormone metabolism.jasmonate.synthesis-degradation
17.7.2	hormone metabolism.jasmonate.signal transduction
17.7.3	hormone metabolism.jasmonate.induced-regulated-responsive-activated
17.8	hormone metabolism.salicylic acid
17.8.1	hormone metabolism.salicylic acid.synthesis-degradation
17.8.1001	hormone metabolism.salicylic acid.synthesis-degradation
17.8.1002	hormone metabolism.salicylic acid.synthesis-degradation.Methylsalicylate
17.8.2	hormone metabolism.salicylic acid.signal transduction
17.8.3	hormone metabolism.salicylic acid.induced-regulated-responsive-activated
18	Co-factor and vitamine metabolism
18.012	Co-factor and vitamine metabolism.NADH kinase
18.013	Co-factor and vitamine metabolism.isochorismatase
18.1	Co-factor and vitamine metabolism.molybdenum cofactor
18.1.01	Co-factor and vitamine metabolism.molybdenum cofactor.gephyrin
18.1	Co-factor and vitamine metabolism.coenzyme M
18.10.03	Co-factor and vitamine metabolism.coenzyme M.2-hydroxyacid dehydrogenase
18.1001	Co-factor and vitamine metabolism
18.1002	Co-factor and vitamine metabolism
18.1003	Co-factor and vitamine metabolism
18.1004	Co-factor and vitamine metabolism
18.1005	Co-factor and vitamine metabolism
18.1006	Co-factor and vitamine metabolism
18.1007	Co-factor and vitamine metabolism
18.1008	Co-factor and vitamine metabolism
18.1009	Co-factor and vitamine metabolism.lumichrome
18.11	Co-factor and vitamine metabolism.lipoic acid
18.2	Co-factor and vitamine metabolism.thiamine
18.2.01	Co-factor and vitamine metabolism.thiamine.thiamine diphosphokinase
18.2.02	Co-factor and vitamine metabolism.thiamine.hydroxymethylpyrimidine kinase
18.2.1	Co-factor and vitamine metabolism.thiamine.thiamine diphosphokinase
18.3	Co-factor and vitamine metabolism.riboflavin
18.3.01	Co-factor and vitamine metabolism.riboflavin.GTP cyclohydrolase II
18.3.02	Co-factor and vitamine metabolism.riboflavin.riboflavin synthase
18.4	Co-factor and vitamine metabolism.pantothenate
18.4.01	Co-factor and vitamine metabolism.pantothenate.pantothenate kinase
18.4.02	Co-factor and vitamine metabolism.pantothenate.pantoate-beta-alanine ligase
18.4.1	Co-factor and vitamine metabolism.pantothenate.pantothenate kinase
18.5	Co-factor and vitamine metabolism.folate & vitamine K
18.5.1	Co-factor and vitamine metabolism.folate & vitamine K.folate
18.5.1.01	Co-factor and vitamine metabolism.folate & vitamine K.folate.methylenetetrahydrofolate dehydrogenase (NADP+ dependent)
18.5.2	Co-factor and vitamine metabolism.folate & vitamine K.vitamine K
18.5.2.01	Co-factor and vitamine metabolism.folate & vitamine K.vitamine K.isochorismate synthase
18.5.2.05	Co-factor and vitamine metabolism.vitamine K.naphthoate synthase
18.6	Co-factor and vitamine metabolism.biotin
18.6.01	Co-factor and vitamine metabolism.biotin.biotin synthase
18.7	Co-factor and vitamine metabolism.iron-sulphur clusters
18.8	Co-factor and vitamine metabolism.ubiquinone
18.8.01	Co-factor and vitamine metabolism.ubiquinone.hexaprenyldihydroxybenzoate methyltransferase
19	tetrapyrrole synthesis
19.01	tetrapyrrole synthesis.glu-tRNA synthetase
19.01	tetrapyrrole synthesis.magnesium chelatase
19.011	tetrapyrrole synthesis.magnesium protoporphyrin IX methyltransferase
19.012	tetrapyrrole synthesis.magnesium-protoporphyrin IX monomethyl ester (oxidative) cyclase
19.013	tetrapyrrole synthesis.divinyl chlorophyllide-a 8-vinyl-reductase
19.014	tetrapyrrole synthesis.protochlorophyllide reductase
19.015	tetrapyrrole synthesis.chlorophyll synthase
19.016	tetrapyrrole synthesis.chlorophyll b synthase
19.02	tetrapyrrole synthesis.glu-tRNA reductase
19.02	tetrapyrrole synthesis.ferrochelatase
19.021	tetrapyrrole synthesis.heme oxygenase
19.03	tetrapyrrole synthesis.GSA
19.03	tetrapyrrole synthesis.urogen III methylase
19.032	tetrapyrrole synthesis.sirohydrochlorin ferrochelatase
19.04	tetrapyrrole synthesis.ALA dehydratase
19.05	tetrapyrrole synthesis.porphobilinogen deaminase
19.06	tetrapyrrole synthesis.uroporphyrinogen III synthase
19.07	tetrapyrrole synthesis.uroporphyrinogen decarboxylase
19.08	tetrapyrrole synthesis.coproporphyrinogen III oxidase
19.09	tetrapyrrole synthesis.protoporphyrin IX oxidase
19.21	tetrapyrrole synthesis.heme oxygenase
19.4	tetrapyrrole synthesis.regulation
19.99	tetrapyrrole synthesis.unspecified
2	major CHO metabolism
2.1	major CHO metabolism.synthesis
2.1.1	major CHO metabolism.synthesis.sucrose
2.1.1.01	major CHO metabolism.synthesis.sucrose.SPS
2.1.1.02	major CHO metabolism.synthesis.sucrose.SPP
2.1.1.03	major CHO metabolism.synthesis.sucrose.FBPase
2.1.1.1001	major CHO metabolism.synthesis.sucrose
2.1.1.1002	major CHO metabolism.synthesis.sucrose
2.1.1.1003	major CHO metabolism.synthesis.sucrose
2.1.1.1004	major CHO metabolism.synthesis.sucrose
2.1.1.1005	major CHO metabolism.synthesis.sucrose
2.1.1.1006	major CHO metabolism.synthesis.sucrose
2.1.1.1007	major CHO metabolism.synthesis.sucrose
2.1.1.1008	major CHO metabolism.synthesis.sucrose
2.1.2	major CHO metabolism.synthesis.starch
2.1.2.01	major CHO metabolism.synthesis.starch.AGPase
2.1.2.02	major CHO metabolism.synthesis.starch.starch synthase
2.1.2.03	major CHO metabolism.synthesis.starch.starch branching
2.1.2.04	major CHO metabolism.synthesis.starch.debranching
2.1.2.05	major CHO metabolism.synthesis.starch.transporter
2.1.2.1001	major CHO metabolism.synthesis.starch
2.1.2.1002	major CHO metabolism.synthesis.starch
2.1.2.1003	major CHO metabolism.synthesis.starch
2.1.2.1004	major CHO metabolism.synthesis.starch
2.2	major CHO metabolism.degradation
2.2.1	major CHO metabolism.degradation.sucrose
2.2.1.01	major CHO metabolism.degradation.sucrose.fructokinase
2.2.1.03	major CHO metabolism.degradation.sucrose.invertases
2.2.1.03.01	major CHO metabolism.degradation.sucrose.invertases.neutral
2.2.1.03.02	major CHO metabolism.degradation.sucrose.invertases.cell wall
2.2.1.03.03	major CHO metabolism.degradation.sucrose.invertases.vacuolar
2.2.1.03.30	major CHO metabolism.degradation.sucrose.invertases.inhibitors
2.2.1.04	major CHO metabolism.degradation.sucrose.hexokinase
2.2.1.05	major CHO metabolism.degradation.sucrose.Susy
2.2.1.1001	major CHO metabolism.degradation.sucrose
2.2.1.1002	major CHO metabolism.degradation.sucrose
2.2.1.3	major CHO metabolism.degradation.sucrose.invertases
2.2.1.3.01	major CHO metabolism.degradation.sucrose.invertases.neutral
2.2.1.3.02	major CHO metabolism.degradation.sucrose.invertases.cell wall
2.2.1.3.03	major CHO metabolism.degradation.sucrose.invertases.vacuolar
2.2.1.3.2	major CHO metabolism.degradation.sucrose.invertases.cell wall
2.2.1.3.30	major CHO metabolism.degradation.sucrose.invertases.inhibitors
2.2.1.99	major CHO metabolism.degradation.sucrose.misc
2.2.2	major CHO metabolism.degradation.starch
2.2.2.02	major CHO metabolism.degradation.starch.starch phosphorylase
2.2.2.03	major CHO metabolism.degradation.starch.glucan water dikinase
2.2.2.04	major CHO metabolism.degradation.starch.D enzyme
2.2.2.06	major CHO metabolism.degradation.starch.transporter
2.2.2.1	major CHO metabolism.degradation.starch.starch cleavage
2.2.2.1001	major CHO metabolism.degradation.starch
2.2.2.1002	major CHO metabolism.degradation.starch
2.2.2.1003	major CHO metabolism.degradation.starch
2.2.2.1004	major CHO metabolism.degradation.starch
2.2.2.3	major CHO metabolism.degradation.starch.glucan water dikinase
2.2.2.6	major CHO metabolism.degradation.starch.transporter
20	stress
20.1	stress.biotic
20.1.01	stress.biotic.respiratory burst
20.1.02	stress.biotic.receptors
20.1.04	stress.biotic.kinases
20.1.05	stress.biotic.regulation of transcription
20.1.1001	stress.biotic
20.1.3	stress.biotic.signalling
20.1.3.01	stress.biotic.signalling.MLO-like
20.1.7	stress.biotic.PR-proteins
20.1.7.12	stress.biotic.PR-proteins.plant defensins
20.1.7.6	stress.biotic.PR-proteins.proteinase inhibitors
20.1.7.6.01	stress.biotic.PR-proteins.proteinase inhibitors.trypsin inhibitor
20.1001	stress
20.1002	stress
20.1003	stress
20.2	stress.abiotic
20.2.1	stress.abiotic.heat
20.2.1001	stress.abiotic
20.2.2	stress.abiotic.cold
20.2.3	stress.abiotic.drought/salt
20.2.4	stress.abiotic.touch/wounding
20.2.5	stress.abiotic.light
20.2.99	stress.abiotic.unspecified
21	redox.regulation
21.01	redox.thioredoxin
21.03	redox.heme
21.04	redox.glutaredoxins
21.1	redox.thioredoxin
21.1001	redox regulation
21.1002	redox regulation
21.1003	redox regulation
21.1004	redox regulation
21.1005	redox regulation
21.1006	redox regulation
21.1007	redox regulation
21.1008	redox regulation
21.1009	redox regulation
21.101	redox regulation
21.1011	redox regulation
21.2	redox.ascorbate and glutathione
21.2.1	redox.ascorbate and glutathione.ascorbate
21.2.1.01	redox.ascorbate and glutathione.ascorbate.GME
21.2.1.02	redox.ascorbate and glutathione.ascorbate.GDP-L-galactose-hexose-1-phosphate guanyltransferase
21.2.1.03	redox.ascorbate and glutathione.ascorbate.L-galactose-1-phosphate phosphatase
21.2.1.04	redox.ascorbate and glutathione.ascorbate.L-galactose dehydrogenase
21.2.1.05	redox.ascorbate and glutathione.ascorbate.L-Galactono-1,4-lactone dehydrogenase
21.2.1.5	redox.ascorbate and glutathione.ascorbate.L-Galactono-1,4-lactone dehydrogenase
21.2.2	redox.ascorbate and glutathione.glutathione
21.4	redox.glutaredoxins
21.5	redox.peroxiredoxin
21.5.01	redox.peroxiredoxin.BAS1
21.5.02	redox.peroxiredoxin.PER1
21.6	redox.dismutases and catalases
21.99	redox.misc
22	polyamine metabolism
22.1	polyamine metabolism.synthesis
22.1.01	polyamine metabolism.synthesis.ornithine decarboxylase
22.1.02	polyamine metabolism.synthesis.SAM decarboxylase
22.1.03	polyamine metabolism.synthesis.arginine decarboxylase
22.1.04	polyamine metabolism.synthesis.agmatine deiminase
22.1.05	polyamine metabolism.synthesis.N-carbamoylputrescine amidohydrolase
22.1.06	polyamine metabolism.synthesis.spermidine synthase
22.1.07	polyamine metabolism.synthesis.spermine synthase
22.1001	polyamine metabolism
22.1002	polyamine metabolism
22.1003	polyamine metabolism
22.1004	polyamine metabolism
22.1005	polyamine metabolism
22.2	polyamine metabolism.degradation
22.2.1	polyamine metabolism.degradation.polyamin oxidase
23	nucleotide metabolism
23.1	nucleotide metabolism.synthesis
23.1.03	nucleotide metabolism.synthesis.PRS-PP
23.1.1	nucleotide metabolism.synthesis.pyrimidine
23.1.1.01	nucleotide metabolism.synthesis.pyrimidine.carbamoyl phosphate synthetase
23.1.1.010	nucleotide metabolism.synthesis.pyrimidine.CTP synthetase
23.1.1.02	nucleotide metabolism.synthesis.pyrimidine.aspartate transcarbamoylase
23.1.1.03	nucleotide metabolism.synthesis.pyrimidine.dihydroorotase
23.1.1.04	nucleotide metabolism.synthesis.pyrimidine.dihydroorotate dehydrogenase
23.1.1.05	nucleotide metabolism.synthesis.pyrimidine.UMP Synthase
23.1.1.1001	nucleotide metabolism.synthesis.pyrimidines
23.1.1.1002	nucleotide metabolism.synthesis.pyrimidines
23.1.1.1003	nucleotide metabolism.synthesis.pyrimidines
23.1.1.1004	nucleotide metabolism.synthesis.pyrimidines
23.1.1.1005	nucleotide metabolism.synthesis.pyrimidines
23.1.1.1006	nucleotide metabolism.synthesis.pyrimidines
23.1.1.1007	nucleotide metabolism.synthesis.pyrimidines
23.1.1.1008	nucleotide metabolism.synthesis.pyrimidines
23.1.1.1009	nucleotide metabolism.synthesis.pyrimidines
23.1.1.1010	nucleotide metabolism.synthesis.pyrimidines
23.1.1.1011	nucleotide metabolism.synthesis.pyrimidines
23.1.2	nucleotide metabolism.synthesis.purine
23.1.2.01	nucleotide metabolism.synthesis.purine.amidophosphoribosyltransferase
23.1.2.02	nucleotide metabolism.synthesis.purine.GAR Synthetase
23.1.2.020	nucleotide metabolism.synthesis.purine.adenylosuccinate synthase
23.1.2.03	nucleotide metabolism.synthesis.purine.GAR transformylase
23.1.2.030	nucleotide metabolism.synthesis.purine.IMP dehydrogenase
23.1.2.031	nucleotide metabolism.synthesis.purine.GMP synthetase
23.1.2.04	nucleotide metabolism.synthesis.purine.FGAR amidotransferase
23.1.2.05	nucleotide metabolism.synthesis.purine.AIR synthase
23.1.2.06	nucleotide metabolism.synthesis.purine.AIR carboxylase
23.1.2.07	nucleotide metabolism.synthesis.purine.SAICAR synthetase
23.1.2.08	nucleotide metabolism.synthesis.purine.SAICAR lyase
23.1.2.09	nucleotide metabolism.synthesis.purine.AICAR transformylase and IMP synthase
23.1.2.1001	nucleotide metabolism.synthesis.purines
23.1.2.1002	nucleotide metabolism.synthesis.purines
23.1.2.1003	nucleotide metabolism.synthesis.purines
23.1.2.1004	nucleotide metabolism.synthesis.purines
23.1.2.1005	nucleotide metabolism.synthesis.purines
23.1.2.1006	nucleotide metabolism.synthesis.purines
23.1.2.1007	nucleotide metabolism.synthesis.purines
23.1.2.1008	nucleotide metabolism.synthesis.purines
23.1.2.1009	nucleotide metabolism.synthesis.purines
23.1.2.1010	nucleotide metabolism.synthesis.purines
23.1.2.1011	nucleotide metabolism.synthesis.purines
23.1.2.1012	nucleotide metabolism.synthesis.purines
23.1.2.20	nucleotide metabolism.synthesis.purine.adenylosuccinate synthase
23.1.99	nucleotide metabolism.synthesis.unspecified
23.2	nucleotide metabolism.degradation
23.2.2	nucleotide metabolism.degradation.purines
23.2.2.1001	nucleotide metabolism.degradation.purines
23.2.2.1002	nucleotide metabolism.degradation.purines
23.2.2.1003	nucleotide metabolism.degradation.purines
23.2.2.1004	nucleotide metabolism.degradation.purines
23.2.2.1005	nucleotide metabolism.degradation.purines
23.2.2.1006	nucleotide metabolism.degradation.purines
23.2.2.1007	nucleotide metabolism.degradation.purines
23.3	nucleotide metabolism.salvage
23.3.1	nucleotide metabolism.salvage.phosphoribosyltransferases
23.3.1.01	nucleotide metabolism.salvage.phosphoribosyltransferases.aprt
23.3.1.02	nucleotide metabolism.salvage.phosphoribosyltransferases.hgprt
23.3.1.03	nucleotide metabolism.salvage.phosphoribosyltransferases.upp
23.3.2	nucleotide metabolism.salvage.nucleoside kinases
23.3.2.01	nucleotide metabolism.salvage.nucleoside kinases.adenosine kinase
23.3.2.02	nucleotide metabolism.salvage.nucleoside kinases.uridine kinase
23.3.2.03	nucleotide metabolism.salvage.nucleoside kinases.thymidine kinase
23.3.3	nucleotide metabolism.salvage.NUDIX hydrolases
23.4	nucleotide metabolism.phosphotransfer and pyrophosphatases
23.4.01	nucleotide metabolism.phosphotransfer and pyrophosphatases.adenylate kinase
23.4.010	nucleotide metabolism.phosphotransfer and pyrophosphatases.nucleoside diphosphate kinase
23.4.02	nucleotide metabolism.phosphotransfer and pyrophosphatases.guanylate kinase
23.4.03	nucleotide metabolism.phosphotransfer and pyrophosphatases.uridylate kinase
23.4.04	nucleotide metabolism.phosphotransfer and pyrophosphatases.thymidylate kinase
23.4.99	nucleotide metabolism.phosphotransfer and pyrophosphatases.misc
23.5	nucleotide metabolism.deoxynucleotide metabolism
23.5.01	nucleotide metabolism.deoxynucleotide metabolism.dihydrofolate reductase-thymidylate synthase
23.5.02	nucleotide metabolism.deoxynucleotide metabolism.pseudouridine synthase
23.5.03	nucleotide metabolism.deoxynucleotide metabolism.cytosine deaminase
23.5.04	nucleotide metabolism.deoxynucleotide metabolism.ribonucleoside-diphosphate reductase
23.5.05	nucleotide metabolism.deoxynucleotide metabolism.dUTP diphosphatase
23.5.06	nucleotide metabolism.deoxynucleotide metabolism.uridylyl transferase
23.6	nucleotide metabolism.signalling
24	Biodegradation of Xenobiotics
24.01	Biodegradation of Xenobiotics.hydroxyacylglutathione hydrolase
24.02	Biodegradation of Xenobiotics.lactoylglutathione lyase
24.03	Biodegradation of Xenobiotics.3-hydroxybutyryl-CoA dehydrogenase
25	C1-metabolism
25.01	C1-metabolism.glycine hydroxymethyltransferase
25.01	C1-metabolism.formate dehydrogenase
25.02	C1-metabolism.formate-tetrahydrofolate ligase
25.03	C1-metabolism.dihydropteridine diphosphokinase
25.04	C1-metabolism.5-formyltetrahydrofolate cyclo-ligase
25.05	C1-metabolism.Methylenetetrahydrofolate dehydrogenase & Methenyltetrahydrofolate cyclohydrolase
25.06	C1-metabolism.methylenetetrahydrofolate reductase
25.07	C1-metabolism.GTP cyclohydrolase I
25.08	C1-metabolism.tetrahydrofolate synthase
25.09	C1-metabolism.dihydroneopterin aldolase
25.1	C1-metabolism.formate dehydrogenase
25.11	C1-metabolism.S-(hydroxymethyl)glutathione dehydrogenase & S-(hydroxymethyl)glutathione synthase
25.5	C1-metabolism.Methylenetetrahydrofolate dehydrogenase & Methenyltetrahydrofolate cyclohydrolase
26	misc
26.01	misc.misc2
26.02	misc.UDP glucosyl and glucoronyl transferases
26.08	misc.nitrilases, *nitrile lyases, berberine bridge enzymes, reticuline oxidases, troponine reductases
26.09	misc.glutathione S transferases
26.1	misc.cytochrome P450
26.11	misc.alcohol dehydrogenases
26.11.01	misc.alcohol dehydrogenases
26.12	misc.peroxidases
26.13	misc.acid and other phosphatases
26.14	misc.oxygenases
26.15	misc.carbonic anhydrases
26.16	misc.myrosinases-lectin-jacalin
26.17	misc.dynamin
26.18	misc.invertase/pectin methylesterase inhibitor family protein
26.19	misc.plastocyanin-like
26.2	misc.UDP glucosyl and glucoronyl transferases
26.2	misc.ferredoxin-like
26.21	misc.protease inhibitor/seed storage/lipid transfer protein (LTP) family protein
26.21.1	misc.protease inhibitor/seed storage/lipid transfer protein (LTP) family protein.protease inhibitor
26.22	misc.short chain dehydrogenase/reductase (SDR)
26.23	misc.rhodanese
26.24	misc.GCN5-related N-acetyltransferase
26.25	misc.sulfotransferase
26.26	misc.aminotransferases
26.26.1	misc.aminotransferases.aminotransferase class IV family protein
26.27	misc.calcineurin-like phosphoesterase family protein
26.28	misc.GDSL-motif lipase
26.3	misc.gluco-, galacto- and mannosidases
26.3.01	misc.gluco-, galacto- and mannosidases.alpha-galactosidase
26.3.02	misc.gluco-, galacto- and mannosidases.beta-galactosidase
26.3.03	misc.gluco-, galacto- and mannosidases.alpha-mannosidase
26.3.04	misc.gluco-, galacto- and mannosidases.endoglucanase
26.3.05	misc.gluco-, galacto- and mannosidases.glycosyl hydrolase family 5
26.3	misc. other Ferredoxins and Rieske domain
26.4	misc.beta 1,3 glucan hydrolases
26.4.01	misc.beta 1,3 glucan hydrolases.glucan endo-1,3-beta-glucosidase
26.5	misc.acyl transferases
26.6	misc.O-methyl transferases
26.7	misc.oxidases - copper, flavone etc.
26.8	misc.nitrilases, *nitrile lyases, berberine bridge enzymes, reticuline oxidases, troponine reductases
26.9	misc.glutathione S transferases
27	RNA
27.1	RNA.processing
27.1.1	RNA.processing.splicing
27.1.19	RNA.processing.ribonucleases
27.1.2	RNA.processing.RNA helicase
27.1.20	RNA.processing.degradation dicer
27.1.21	RNA.processing.siRNA methyltransferase
27.1001	RNA
27.2	RNA.transcription
27.3	RNA.regulation of transcription
27.3.01	RNA.regulation of transcription.ABI3/VP1-related B3-domain-containing transcription factor family
27.3.02	RNA.regulation of transcription.Alfin-like
27.3.03	RNA.regulation of transcription.AP2/EREBP, APETALA2/Ethylene-responsive element binding protein family
27.3.04	RNA.regulation of transcription.ARF, Auxin Response Factor family
27.3.05	RNA.regulation of transcription.ARR
27.3.06	RNA.regulation of transcription.bHLH,Basic Helix-Loop-Helix family
27.3.07	RNA.regulation of transcription.C2C2(Zn) CO-like, Constans-like zinc finger family
27.3.08	RNA.regulation of transcription.C2C2(Zn) DOF zinc finger family
27.3.09	RNA.regulation of transcription.C2C2(Zn) GATA transcription factor family
27.3.10	RNA.regulation of transcription.C2C2(Zn) YABBY family
27.3.11	RNA.regulation of transcription.C2H2 zinc finger family
27.3.12	RNA.regulation of transcription.C3H zinc finger family
27.3.13	RNA.regulation of transcription.CCAAT box binding factor family, DR1
27.3.14	RNA.regulation of transcription.CCAAT box binding factor family, HAP2
27.3.15	RNA.regulation of transcription.CCAAT box binding factor family, HAP3
27.3.16	RNA.regulation of transcription.CCAAT box binding factor family, HAP5
27.3.17	RNA.regulation of transcription.CPP(Zn),CPP1-related transcription factor family
27.3.18	RNA.regulation of transcription.E2F/DP transcription factor family
27.3.19	RNA.regulation of transcription.EIN3-like(EIL) transcription factor family
27.3.20	RNA.regulation of transcription.G2-like transcription factor family, GARP
27.3.21	RNA.regulation of transcription.GRAS transcription factor family
27.3.22	RNA.regulation of transcription.HB,Homeobox transcription factor family
27.3.23	RNA.regulation of transcription.HSF,Heat-shock transcription factor family
27.3.24	RNA.regulation of transcription.MADS box transcription factor family
27.3.25	RNA.regulation of transcription.MYB domain transcription factor family
27.3.26	RNA.regulation of transcription.MYB-related transcription factor family
27.3.27	RNA.regulation of transcription.NAC domain transcription factor family
27.3.28	RNA.regulation of transcription.SBP,Squamosa promoter binding protein family
27.3.29	RNA.regulation of transcription.TCP transcription factor family
27.3.3	RNA.regulation of transcription.AP2/EREBP, APETALA2/Ethylene-responsive element binding protein family
27.3.30	RNA.regulation of transcription.Trihelix, Triple-Helix transcription factor family
27.3.31	RNA.regulation of transcription.TUB transcription factor family
27.3.32	RNA.regulation of transcription.WRKY domain transcription factor family
27.3.33	RNA.regulation of transcription.TUB transcription factor family
27.3.34	RNA.regulation of transcription.Orphan family
27.3.35	RNA.regulation of transcription.bZIP transcription factor family
27.3.36	RNA.regulation of transcription.Argonaute
27.3.37	RNA.regulation of transcription.AS2,Lateral Organ Boundaries Gene Family
27.3.38	RNA.regulation of transcription.AT-rich interaction domain containing transcription factor family
27.3.39	RNA.regulation of transcription.AtSR Transcription Factor family
27.3.40	RNA.regulation of transcription.Aux/IAA family
27.3.41	RNA.regulation of transcription.B3 transcription factor family
27.3.42	RNA.regulation of transcription.Bromodomain proteins
27.3.44	RNA.regulation of transcription.Chromatin Remodeling Factors
27.3.46	RNA.regulation of transcription.DNA methyltransferases
27.3.47	RNA.regulation of transcription.ELF3
27.3.48	RNA.regulation of transcription.FHA transcription factor
27.3.49	RNA.regulation of transcription.GeBP like
27.3.5	RNA.regulation of transcription.ARR
27.3.50	RNA.regulation of transcription.General Transcription
27.3.51	RNA.regulation of transcription.General Transcription, TBP-binding protein
27.3.52	RNA.regulation of transcription.Global transcription factor group
27.3.53	RNA.regulation of transcription.High mobility group (HMG) family
27.3.54	RNA.regulation of transcription.Histone acetyltransferases
27.3.55	RNA.regulation of transcription.HDA
27.3.57	RNA.regulation of transcription.JUMONJI family
27.3.58	RNA.regulation of transcription.LUG
27.3.59	RNA.regulation of transcription.Methyl binding domain proteins
27.3.6	RNA.regulation of transcription.bHLH,Basic Helix-Loop-Helix family
27.3.60	RNA.regulation of transcription.NIN-like bZIP-related family
27.3.61	RNA.regulation of transcription.NPR1/NIM1
27.3.62	RNA.regulation of transcription.Nucleosome/chromatin assembly factor group
27.3.63	RNA.regulation of transcription.PHD finger transcription factor
27.3.64	RNA.regulation of transcription.PHOR1
27.3.65	RNA.regulation of transcription.Polycomb Group (PcG)
27.3.66	RNA.regulation of transcription.Psudo ARR transcription factor family
27.3.67	RNA.regulation of transcription.putative transcription regulator
27.3.68	RNA.regulation of transcription.PWWP domain protein
27.3.69	RNA.regulation of transcription.SET-domain transcriptional regulator family
27.3.7	RNA.regulation of transcription.C2C2(Zn) CO-like, Constans-like zinc finger family
27.3.70	RNA.regulation of transcription.Silencing Group
27.3.71	RNA.regulation of transcription.SNF7
27.3.72	RNA.regulation of transcription.Transcriptional Adaptor Zinc Bundle (TAZ) domain family
27.3.73	RNA.regulation of transcription.Zn-finger(CCHC)
27.3.75	RNA.regulation of transcription.GRP
27.3.8	RNA.regulation of transcription.C2C2(Zn) DOF zinc finger family
27.3.80	RNA.regulation of transcription.zf-HD
27.3.81	RNA.regulation of transcription.S1FA
27.3.82	RNA.regulation of transcription.plant TF (pbf2)
27.3.83	RNA.regulation of transcription.GRF zinc finger family
27.3.9	RNA.regulation of transcription.C2C2(Zn) GATA transcription factor family
27.3.99	RNA.regulation of transcription.unclassified
27.4	RNA.RNA binding
28	DNA
28.1	DNA.synthesis/chromatin structure
28.1.1	DNA.synthesis/chromatin structure.retrotransposon/transposase
28.1.1.1	DNA.synthesis/chromatin structure.retrotransposon/transposase.gypsy-like retrotransposon
28.1.1.2	DNA.synthesis/chromatin structure.retrotransposon/transposase.non-LTR retrotransposon
28.1.1.3	DNA.synthesis/chromatin structure.retrotransposon/transposase.copia-like retrotransposon
28.1.1.4	DNA.synthesis/chromatin structure.retrotransposon/transposase.hat-like transposase
28.1.1.5	DNA.synthesis/chromatin structure.retrotransposon/transposase.CACTA-like transposase
28.1.1.6	DNA.synthesis/chromatin structure.retrotransposon/transposase.Mariner-like transposase
28.1.1.7	DNA.synthesis/chromatin structure.retrotransposon/transposase.mutator-like transposase
28.1.1.8	DNA.synthesis/chromatin structure.retrotransposon/transposase.ac-like transposase
28.1.3	DNA.synthesis/chromatin structure.histone
28.2	DNA.repair
28.99	DNA.unspecified
29	protein
29.1	protein.aa activation
29.1.01	protein.aa activation.tyrosine-tRNA ligase
29.1.010	protein.aa activation.methionine-tRNA ligase
29.1.011	protein.aa activation.serine-tRNA ligase
29.1.012	protein.aa activation.aspartate-tRNA ligase
29.1.014	protein.aa activation.glycine-tRNA ligase
29.1.015	protein.aa activation.proline-tRNA ligase
29.1.016	protein.aa activation.cysteine-tRNA ligase
29.1.017	protein.aa activation.glutamate-tRNA ligase
29.1.018	protein.aa activation.glutamine-tRNA ligase
29.1.019	protein.aa activation.arginine-tRNA ligase
29.1.020	protein.aa activation.phenylalanine-tRNA ligase
29.1.021	protein.aa activation.histidine-tRNA ligase
29.1.022	protein.aa activation.asparagine-tRNA ligase
29.1.03	protein.aa activation.threonine-tRNA ligase
29.1.030	protein.aa activation.pseudouridylate synthase
29.1.04	protein.aa activation.leucine-tRNA ligase
29.1.040	protein.aa activation.bifunctional aminoacyl-tRNA synthetase
29.1.05	protein.aa activation.isoleucine-tRNA ligase
29.1.06	protein.aa activation.lysine-tRNA ligase
29.1.07	protein.aa activation.alanine-tRNA ligase
29.1.09	protein.aa activation.valine-tRNA ligase
29.2	protein.synthesis
29.2.1	protein.synthesis.ribosomal protein
29.2.1.1	protein.synthesis.ribosomal protein.prokaryotic
29.2.1.1.1	protein.synthesis.ribosomal protein.prokaryotic.chloroplast
29.2.1.1.1.1	protein.synthesis.ribosomal protein.prokaryotic.chloroplast.30S subunit
29.2.1.1.1.1.01	protein.synthesis.ribosomal protein.prokaryotic.chloroplast.30S subunit.S1
29.2.1.1.1.1.010	protein.synthesis.ribosomal protein.prokaryotic.chloroplast.30S subunit.S10
29.2.1.1.1.1.011	protein.synthesis.ribosomal protein.prokaryotic.chloroplast.30S subunit.S11
29.2.1.1.1.1.012	protein.synthesis.ribosomal protein.prokaryotic.chloroplast.30S subunit.S12
29.2.1.1.1.1.013	protein.synthesis.ribosomal protein.prokaryotic.chloroplast.30S subunit.S13
29.2.1.1.1.1.014	protein.synthesis.ribosomal protein.prokaryotic.chloroplast.30S subunit.S14
29.2.1.1.1.1.015	protein.synthesis.ribosomal protein.prokaryotic.chloroplast.30S subunit.S15
29.2.1.1.1.1.016	protein.synthesis.ribosomal protein.prokaryotic.chloroplast.30S subunit.S16
29.2.1.1.1.1.017	protein.synthesis.ribosomal protein.prokaryotic.chloroplast.30S subunit.S17
29.2.1.1.1.1.018	protein.synthesis.ribosomal protein.prokaryotic.chloroplast.30S subunit.S18
29.2.1.1.1.1.019	protein.synthesis.ribosomal protein.prokaryotic.chloroplast.30S subunit.S19
29.2.1.1.1.1.02	protein.synthesis.ribosomal protein.prokaryotic.chloroplast.30S subunit.S2
29.2.1.1.1.1.020	protein.synthesis.ribosomal protein.prokaryotic.chloroplast.30S subunit.S20
29.2.1.1.1.1.021	protein.synthesis.ribosomal protein.prokaryotic.chloroplast.30S subunit.S21
29.2.1.1.1.1.03	protein.synthesis.ribosomal protein.prokaryotic.chloroplast.30S subunit.S3
29.2.1.1.1.1.031	protein.synthesis.ribosomal protein.prokaryotic.chloroplast.30S subunit.S31
29.2.1.1.1.1.04	protein.synthesis.ribosomal protein.prokaryotic.chloroplast.30S subunit.S4
29.2.1.1.1.1.05	protein.synthesis.ribosomal protein.prokaryotic.chloroplast.30S subunit.S5
29.2.1.1.1.1.0530	protein.synthesis.ribosomal protein.prokaryotic.chloroplast.30S subunit.S30A
29.2.1.1.1.1.06	protein.synthesis.ribosomal protein.prokaryotic.chloroplast.30S subunit.S6
29.2.1.1.1.1.07	protein.synthesis.ribosomal protein.prokaryotic.chloroplast.30S subunit.S7
29.2.1.1.1.1.08	protein.synthesis.ribosomal protein.prokaryotic.chloroplast.30S subunit.S8
29.2.1.1.1.1.09	protein.synthesis.ribosomal protein.prokaryotic.chloroplast.30S subunit.S9
29.2.1.1.1.1.83	protein.synthesis.ribosomal protein.prokaryotic.chloroplast.30S subunit.PSRP3
29.2.1.1.1.2	protein.synthesis.ribosomal protein.prokaryotic.chloroplast.50S subunit
29.2.1.1.1.2.01	protein.synthesis.ribosomal protein.prokaryotic.chloroplast.50S subunit.L1
29.2.1.1.1.2.010	protein.synthesis.ribosomal protein.prokaryotic.chloroplast.50S subunit.L10
29.2.1.1.1.2.011	protein.synthesis.ribosomal protein.prokaryotic.chloroplast.50S subunit.L11
29.2.1.1.1.2.012	protein.synthesis.ribosomal protein.prokaryotic.chloroplast.50S subunit.L12
29.2.1.1.1.2.013	protein.synthesis.ribosomal protein.prokaryotic.chloroplast.50S subunit.L13
29.2.1.1.1.2.014	protein.synthesis.ribosomal protein.prokaryotic.chloroplast.50S subunit.L14
29.2.1.1.1.2.015	protein.synthesis.ribosomal protein.prokaryotic.chloroplast.50S subunit.L15
29.2.1.1.1.2.016	protein.synthesis.ribosomal protein.prokaryotic.chloroplast.50S subunit.L16
29.2.1.1.1.2.017	protein.synthesis.ribosomal protein.prokaryotic.chloroplast.50S subunit.L17
29.2.1.1.1.2.018	protein.synthesis.ribosomal protein.prokaryotic.chloroplast.50S subunit.L18
29.2.1.1.1.2.019	protein.synthesis.ribosomal protein.prokaryotic.chloroplast.50S subunit.L19
29.2.1.1.1.2.02	protein.synthesis.ribosomal protein.prokaryotic.chloroplast.50S subunit.L2
29.2.1.1.1.2.020	protein.synthesis.ribosomal protein.prokaryotic.chloroplast.50S subunit.L20
29.2.1.1.1.2.021	protein.synthesis.ribosomal protein.prokaryotic.chloroplast.50S subunit.L21
29.2.1.1.1.2.022	protein.synthesis.ribosomal protein.prokaryotic.chloroplast.50S subunit.L22
29.2.1.1.1.2.023	protein.synthesis.ribosomal protein.prokaryotic.chloroplast.50S subunit.L23
29.2.1.1.1.2.024	protein.synthesis.ribosomal protein.prokaryotic.chloroplast.50S subunit.L24
29.2.1.1.1.2.027	protein.synthesis.ribosomal protein.prokaryotic.chloroplast.50S subunit.L27
29.2.1.1.1.2.028	protein.synthesis.ribosomal protein.prokaryotic.chloroplast.50S subunit.L28
29.2.1.1.1.2.029	protein.synthesis.ribosomal protein.prokaryotic.chloroplast.50S subunit.L29
[truncated: 45,482 more rows]

## Sheet: Unique Bin IDs in each library
Unique Bin IDs in each row
Tda 87/01091
Bin ID	Bin Description	EST ID	Description
[truncated: 233 more rows]
