# Supplementary material for: Generation and analysis of expressed sequence tags (ESTs) for marker development in yam (Dioscorea alata L.)
Source: BMC Genomics. 2011 Feb 9;12:100. doi: 10.1186/1471-2164-12-100 (PMC3047301; doi:10.1186/1471-2164-12-100)
Supplement: Additional file 3 — Differential gene expression among the three libraries. The summary of differential gene expression analysis providing the gene information that might be potentially over-expressed or under-expressed compared to other libraries. The sheet 1 of the file has expression differences between TDa 87-01091 compared with TDa 95-0310 and the sheet 2 has expression differences between TDa 95/0328 compared with TDa 95/0310 while sheet 3 has expression differences between TDa 87-01091 compared with TDa 95-0328. [file 1471-2164-12-100-S3.XLS]

## Sheet: 1
Expression differences between Tda 87-01091 compared with Tda 95-0310
GO Term	Name	FDR	FWER	single test p-Value	# in test group	# in reference group	# non annot test	# non annot reference group	Over/Under
GO:0016491	oxidoreductase activity	1.42085e-09	8.88031e-09	0	404	1164	4173	7968	under
GO:0032559	adenyl ribonucleotide binding	1.42085e-09	8.88031e-09	0	342	1156	4235	7976	under
GO:0032553	ribonucleotide binding	1.42085e-09	8.88031e-09	0	444	1354	4133	7778	under
GO:0009850	auxin metabolic process	1.42085e-09	8.88031e-09	0	3	675	4574	8457	under
GO:0042446	hormone biosynthetic process	1.42085e-09	8.88031e-09	0	2	671	4575	8461	under
GO:0016627	oxidoreductase activity, acting on the CH-CH group of donors	1.42085e-09	8.88031e-09	0	23	242	4554	8890	under
GO:0001883	purine nucleoside binding	1.42085e-09	8.88031e-09	0	359	1226	4218	7906	under
GO:0055114	oxidation reduction	1.42085e-09	8.88031e-09	0	339	1022	4238	8110	under
GO:0032440	2-alkenal reductase activity	1.42085e-09	8.88031e-09	0	2	175	4575	8957	under
GO:0005524	ATP binding	1.42085e-09	8.88031e-09	0	340	1151	4237	7981	under
GO:0032555	purine ribonucleotide binding	1.42085e-09	8.88031e-09	0	444	1354	4133	7778	under
GO:0065008	regulation of biological quality	1.42085e-09	8.88031e-09	0	99	871	4478	8261	under
GO:0016628	oxidoreductase activity, acting on the CH-CH group of donors, NAD or NADP as acceptor	1.42085e-09	8.88031e-09	0	12	212	4565	8920	under
GO:0000166	nucleotide binding	1.42085e-09	8.88031e-09	0	618	1777	3959	7355	under
GO:0005515	protein binding	1.42085e-09	8.88031e-09	0	601	1632	3976	7500	under
GO:0010817	regulation of hormone levels	1.42085e-09	8.88031e-09	0	12	696	4565	8436	under
GO:0030554	adenyl nucleotide binding	1.42085e-09	8.88031e-09	0	359	1226	4218	7906	under
GO:0001882	nucleoside binding	1.42085e-09	8.88031e-09	0	359	1228	4218	7904	under
GO:0003824	catalytic activity	1.42085e-09	8.88031e-09	0	1779	4673	2798	4459	under
GO:0009851	auxin biosynthetic process	1.42085e-09	8.88031e-09	0	2	666	4575	8466	under
GO:0055085	transmembrane transport	1.42085e-09	8.88031e-09	0	45	357	4532	8775	under
GO:0065007	biological regulation	1.42085e-09	8.88031e-09	0	455	1644	4122	7488	under
GO:0017076	purine nucleotide binding	1.42085e-09	8.88031e-09	0	461	1429	4116	7703	under
GO:0042445	hormone metabolic process	1.42085e-09	8.88031e-09	0	3	680	4574	8452	under
GO:0016740	transferase activity	1.42085e-09	8.88031e-09	0	527	1528	4050	7604	under
GO:0004715	non-membrane spanning protein tyrosine kinase activity	1.91827e-09	1.24687e-08	4.6393e-11	0	57	4577	9075	under
GO:0004672	protein kinase activity	2.04636e-09	1.38129e-08	7.36027e-11	130	469	4447	8663	under
GO:0005488	binding	2.23294e-09	1.56306e-08	1.01229e-10	2338	5187	2239	3945	under
GO:0016773	phosphotransferase activity, alcohol group as acceptor	2.62162e-09	1.90068e-08	1.56671e-10	170	568	4407	8564	under
GO:0009059	macromolecule biosynthetic process	2.8196e-09	1.83274e-08	0	487	505	4090	8627	over
GO:0032991	macromolecular complex	2.8196e-09	1.83274e-08	0	1114	1314	3463	7818	over
GO:0034728	nucleosome organization	2.8196e-09	1.83274e-08	0	96	23	4481	9109	over
GO:0006412	translation	2.8196e-09	1.83274e-08	0	356	282	4221	8850	over
GO:0022607	cellular component assembly	2.8196e-09	1.83274e-08	0	158	148	4419	8984	over
GO:0006325	chromatin organization	2.8196e-09	1.83274e-08	0	108	69	4469	9063	over
GO:0065004	protein-DNA complex assembly	2.8196e-09	1.83274e-08	0	96	24	4481	9108	over
GO:0005198	structural molecule activity	2.8196e-09	1.83274e-08	0	428	344	4149	8788	over
GO:0034645	cellular macromolecule biosynthetic process	2.8196e-09	1.83274e-08	0	487	503	4090	8629	over
GO:0065003	macromolecular complex assembly	2.8196e-09	1.83274e-08	0	153	142	4424	8990	over
GO:0009522	photosystem I	2.8196e-09	1.83274e-08	0	131	77	4446	9055	over
GO:0043228	non-membrane-bounded organelle	2.8196e-09	1.83274e-08	0	441	416	4136	8716	over
GO:0009765	photosynthesis, light harvesting	2.8196e-09	1.83274e-08	0	140	122	4437	9010	over
GO:0044427	chromosomal part	2.8196e-09	1.83274e-08	0	96	41	4481	9091	over
GO:0006334	nucleosome assembly	2.8196e-09	1.83274e-08	0	96	23	4481	9109	over
GO:0033279	ribosomal subunit	2.8196e-09	1.83274e-08	0	163	146	4414	8986	over
GO:0034622	cellular macromolecular complex assembly	2.8196e-09	1.83274e-08	0	145	108	4432	9024	over
GO:0005840	ribosome	2.8196e-09	1.83274e-08	0	273	219	4304	8913	over
GO:0000786	nucleosome	2.8196e-09	1.83274e-08	0	93	18	4484	9114	over
GO:0032993	protein-DNA complex	2.8196e-09	1.83274e-08	0	94	18	4483	9114	over
GO:0003735	structural constituent of ribosome	2.8196e-09	1.83274e-08	0	369	269	4208	8863	over
GO:0030529	ribonucleoprotein complex	2.8196e-09	1.83274e-08	0	469	424	4108	8708	over
GO:0000287	magnesium ion binding	2.8196e-09	1.83274e-08	0	136	91	4441	9041	over
GO:0009521	photosystem	2.8196e-09	1.83274e-08	0	154	112	4423	9020	over
GO:0043232	intracellular non-membrane-bounded organelle	2.8196e-09	1.83274e-08	0	441	416	4136	8716	over
GO:0034621	cellular macromolecular complex subunit organization	2.8196e-09	1.83274e-08	0	146	121	4431	9011	over
GO:0016168	chlorophyll binding	3.05454e-09	2.06182e-08	1.43379e-11	120	99	4457	9033	over
GO:0016787	hydrolase activity	3.93665e-09	2.95249e-08	2.81569e-10	595	1556	3982	7576	under
GO:0044445	cytosolic part	6.0396e-09	4.22772e-08	1.66409e-10	140	130	4437	9002	over
GO:0016772	transferase activity, transferring phosphorus-containing groups	8.63347e-09	6.69094e-08	8.10399e-10	272	807	4305	8325	under
GO:0015935	small ribosomal subunit	9.704e-09	7.0354e-08	3.35925e-10	79	53	4498	9079	over
GO:0018298	protein-chromophore linkage	1.25666e-08	9.42496e-08	4.81341e-10	86	62	4491	9070	over
GO:0043933	macromolecular complex subunit organization	2.23394e-08	1.73131e-07	1.01299e-09	155	156	4422	8976	over
GO:0010319	stromule	2.59247e-08	2.07398e-07	2.41462e-09	1	56	4576	9076	under
GO:0009523	photosystem II	2.83949e-08	2.27159e-07	1.31383e-09	101	83	4476	9049	over
GO:0006793	phosphorus metabolic process	3.53343e-08	2.91508e-07	3.51204e-09	144	483	4433	8649	under
GO:0006796	phosphate metabolic process	4.00159e-08	3.40135e-07	3.78329e-09	143	480	4434	8652	under
GO:0015629	actin cytoskeleton	4.49313e-08	3.70683e-07	2.26409e-09	29	6	4548	9126	over
GO:0009055	electron carrier activity	9.33336e-08	7.93335e-07	4.53008e-09	150	154	4427	8978	over
GO:0022627	cytosolic small ribosomal subunit	2.05221e-07	1.79568e-06	1.04995e-08	56	33	4521	9099	over
GO:0004674	protein serine/threonine kinase activity	2.13841e-07	1.8711e-06	2.1273e-08	104	369	4473	8763	under
GO:0008568	microtubule-severing ATPase activity	2.51168e-07	2.26051e-06	2.50245e-08	0	43	4577	9089	under
GO:0005057	receptor signaling protein activity	3.59521e-07	3.32557e-06	3.59854e-08	2	55	4575	9077	under
GO:0004702	receptor signaling protein serine/threonine kinase activity	5.26979e-07	5.00629e-06	5.23105e-08	2	54	4575	9078	under
GO:0016301	kinase activity	5.64216e-07	5.50109e-06	5.63649e-08	231	676	4346	8456	under
GO:0046906	tetrapyrrole binding	7.01567e-07	6.31408e-06	3.46527e-08	194	228	4383	8904	over
GO:0006468	protein amino acid phosphorylation	8.56146e-07	8.56142e-06	9.06337e-08	116	391	4461	8741	under
GO:0016310	phosphorylation	8.98405e-07	9.20861e-06	9.99906e-08	119	398	4458	8734	under
GO:0042623	ATPase activity, coupled	9.16901e-07	9.62741e-06	1.06731e-07	68	264	4509	8868	under
GO:0022613	ribonucleoprotein complex biogenesis	1.18234e-06	1.09366e-05	6.24095e-08	66	48	4511	9084	over
GO:0004683	calmodulin-dependent protein kinase activity	1.4482e-06	1.5568e-05	1.59915e-07	2	51	4575	9081	under
GO:0010114	response to red light	1.61545e-06	1.77698e-05	1.78035e-07	1	45	4576	9087	under
GO:0016887	ATPase activity	1.66186e-06	1.86957e-05	1.89437e-07	83	301	4494	8831	under
GO:0016788	hydrolase activity, acting on ester bonds	1.90404e-06	2.18963e-05	2.16295e-07	139	443	4438	8689	under
GO:0042254	ribosome biogenesis	2.18338e-06	2.07419e-05	1.09786e-07	65	48	4512	9084	over
GO:0009538	photosystem I reaction center	2.27235e-06	2.21552e-05	1.14834e-07	33	13	4544	9119	over
GO:0006139	nucleobase, nucleoside, nucleotide and nucleic acid metabolic process	2.97066e-06	3.49047e-05	3.40391e-07	251	708	4326	8424	under
GO:0060089	molecular transducer activity	3.64883e-06	4.46972e-05	4.29733e-07	66	251	4511	8881	under
GO:0004871	signal transducer activity	3.64883e-06	4.46972e-05	4.29733e-07	66	251	4511	8881	under
GO:0090304	nucleic acid metabolic process	4.50246e-06	5.62792e-05	5.21698e-07	146	454	4431	8678	under
GO:0042578	phosphoric ester hydrolase activity	4.91748e-06	6.26959e-05	5.74615e-07	64	244	4513	8888	under
GO:0016757	transferase activity, transferring glycosyl groups	5.03748e-06	6.54851e-05	6.17043e-07	66	249	4511	8883	under
GO:0009639	response to red or far red light	6.88123e-06	9.11721e-05	8.41529e-07	11	84	4566	9048	under
GO:0004709	MAP kinase kinase kinase activity	7.74665e-06	0.000104574	9.81983e-07	0	34	4577	9098	under
GO:0016070	RNA metabolic process	9.85161e-06	0.000135451	1.24436e-06	72	261	4505	8871	under
GO:0044267	cellular protein metabolic process	1.16331e-05	0.000116324	5.93079e-07	817	1334	3760	7798	over
GO:0010262	somatic embryogenesis	1.36697e-05	0.000140104	6.33179e-07	13	0	4564	9132	over
GO:0010218	response to far red light	1.45976e-05	0.000204346	1.79875e-06	1	39	4576	9093	under
GO:0006091	generation of precursor metabolites and energy	1.61368e-05	0.000169422	7.84642e-07	298	414	4279	8718	over
GO:0034660	ncRNA metabolic process	3.25472e-05	0.00046369	3.85931e-06	24	121	4553	9011	under
GO:0016791	phosphatase activity	3.35827e-05	0.000486831	3.92008e-06	52	201	4525	8931	under
GO:0043234	protein complex	4.14661e-05	0.000445661	2.08501e-06	565	889	4012	8243	over
GO:0007010	cytoskeleton organization	4.301e-05	0.000472998	2.17204e-06	44	29	4533	9103	over
GO:0008061	chitin binding	7.81033e-05	0.000878276	4.18747e-06	18	4	4559	9128	over
GO:0022857	transmembrane transporter activity	8.75844e-05	0.00129104	1.0479e-05	175	500	4402	8632	under
GO:0008194	UDP-glycosyltransferase activity	9.99989e-05	0.00149886	1.18391e-05	28	128	4549	9004	under
GO:0016758	transferase activity, transferring hexosyl groups	0.000107866	0.0016436	1.30755e-05	50	189	4527	8943	under
GO:0005856	cytoskeleton	0.000161836	0.00185938	7.80412e-06	46	34	4531	9098	over
GO:0015075	ion transmembrane transporter activity	0.000175162	0.00271133	2.00985e-05	110	339	4467	8793	under
GO:0016705	oxidoreductase activity, acting on paired donors, with incorporation or reduction of molecular oxygen	0.000193617	0.00305916	2.37016e-05	20	101	4557	9031	under
GO:0009408	response to heat	0.000193617	0.0031162	2.40699e-05	33	139	4544	8993	under
GO:0034641	cellular nitrogen compound metabolic process	0.000193617	0.00314133	2.46815e-05	427	1060	4150	8072	under
GO:0004568	chitinase activity	0.000195917	0.00229938	1.00438e-05	24	10	4553	9122	over
GO:0042026	protein refolding	0.000204953	0.00337603	2.55502e-05	0	26	4577	9106	under
GO:0009737	response to abscisic acid stimulus	0.000221962	0.00371097	2.71166e-05	16	88	4561	9044	under
GO:0006414	translational elongation	0.000223655	0.00268027	1.12838e-05	54	45	4523	9087	over
GO:0006399	tRNA metabolic process	0.000234123	0.00397219	2.95357e-05	19	97	4558	9035	under
GO:0006396	RNA processing	0.00037675	0.00647789	4.65856e-05	40	155	4537	8977	under
GO:0006030	chitin metabolic process	0.000445575	0.00566499	2.14974e-05	23	10	4554	9122	over
GO:0006026	aminoglycan catabolic process	0.000445575	0.00566499	2.14974e-05	23	10	4554	9122	over
GO:0006032	chitin catabolic process	0.000445575	0.00566499	2.14974e-05	23	10	4554	9122	over
GO:0030312	external encapsulating structure	0.000469313	0.0060825	2.37013e-05	155	199	4422	8933	over
GO:0022804	active transmembrane transporter activity	0.000528471	0.00920566	6.71598e-05	108	325	4469	8807	under
GO:0005618	cell wall	0.000569642	0.00751936	3.16645e-05	154	199	4423	8933	over
GO:0044085	cellular component biogenesis	0.000602543	0.00810136	3.29789e-05	70	70	4507	9062	over
GO:0008270	zinc ion binding	0.000669629	0.0118156	8.45395e-05	204	548	4373	8584	under
GO:0006022	aminoglycan metabolic process	0.000786752	0.0107596	4.47698e-05	24	12	4553	9120	over
GO:0022891	substrate-specific transmembrane transporter activity	0.000792101	0.0141568	9.44225e-05	147	415	4430	8717	under
GO:0006259	DNA metabolic process	0.000816085	0.0149026	0.00010305	45	164	4532	8968	under
GO:0004812	aminoacyl-tRNA ligase activity	0.000816085	0.0151853	0.000106148	13	73	4564	9059	under
GO:0006418	tRNA aminoacylation for protein translation	0.000816085	0.0151853	0.000106148	13	73	4564	9059	under
GO:0008514	organic anion transmembrane transporter activity	0.000893937	0.0168415	0.000117312	1	28	4576	9104	under
GO:0050897	cobalt ion binding	0.000947686	0.0180777	0.000124277	5	45	4572	9087	under
GO:0004721	phosphoprotein phosphatase activity	0.000965947	0.0186599	0.000127653	31	125	4546	9007	under
GO:0005507	copper ion binding	0.00106414	0.0207976	0.00013762	37	141	4540	8991	under
GO:0009628	response to abiotic stimulus	0.00111718	0.022096	0.000152536	284	722	4293	8410	under
GO:0009058	biosynthetic process	0.00125045	0.0250923	0.000170809	888	2014	3689	7118	under
GO:0006807	nitrogen compound metabolic process	0.00125045	0.0253089	0.000173747	461	1108	4116	8024	under
GO:0009637	response to blue light	0.00156974	0.0321639	0.000208204	8	54	4569	9078	under
GO:0022892	substrate-specific transporter activity	0.00156974	0.0324277	0.000211757	177	477	4400	8655	under
GO:0016875	ligase activity, forming carbon-oxygen bonds	0.00164515	0.0355469	0.000229642	14	73	4563	9059	under
GO:0043038	amino acid activation	0.00164515	0.0355469	0.000229642	14	73	4563	9059	under
GO:0043039	tRNA aminoacylation	0.00164515	0.0355469	0.000229642	14	73	4563	9059	under
GO:0016876	ligase activity, forming aminoacyl-tRNA and related compounds	0.00164515	0.0355469	0.000229642	14	73	4563	9059	under
GO:0065009	regulation of molecular function	0.0016682	0.0364379	0.00023518	16	79	4561	9053	under
GO:0019538	protein metabolic process	0.00185489	0.0256344	9.34118e-05	954	1658	3623	7474	over
GO:0016462	pyrophosphatase activity	0.00199376	0.0438694	0.000281899	180	481	4397	8651	under
GO:0009991	response to extracellular stimulus	0.00200445	0.0445781	0.000285844	13	69	4564	9063	under
GO:0007017	microtubule-based process	0.00203458	0.0285767	0.000110127	34	25	4543	9107	over
GO:0043225	anion transmembrane-transporting ATPase activity	0.00213441	0.0479071	0.000293888	0	20	4577	9112	under
GO:0017111	nucleoside-triphosphatase activity	0.00231428	0.0523865	0.000318867	167	450	4410	8682	under
GO:0016818	hydrolase activity, acting on acid anhydrides, in phosphorus-containing anhydrides	0.00249585	0.0572996	0.000352447	181	481	4396	8651	under
GO:0005215	transporter activity	0.00249585	0.0575556	0.000356535	271	683	4306	8449	under
GO:0016817	hydrolase activity, acting on acid anhydrides	0.00254371	0.0592248	0.000362081	182	483	4395	8649	under
GO:0044431	Golgi apparatus part	0.00265041	0.0628738	0.000393103	9	55	4568	9077	under
GO:0008757	S-adenosylmethionine-dependent methyltransferase activity	0.00265041	0.0628738	0.000393103	9	55	4568	9077	under
GO:0043169	cation binding	0.00270068	0.0646591	0.000418357	677	1555	3900	7577	under
GO:0043167	ion binding	0.00273769	0.0661549	0.000423698	679	1559	3898	7573	under
GO:0050790	regulation of catalytic activity	0.00316837	0.0768879	0.000467307	16	76	4561	9056	under
GO:0043492	ATPase activity, coupled to movement of substances	0.00326447	0.0798767	0.000479147	37	134	4540	8998	under
GO:0005739	mitochondrion	0.00342414	0.0844	0.000519279	541	1263	4036	7869	under
GO:0010043	response to zinc ion	0.00348861	0.0867156	0.000520706	1	24	4576	9108	under
GO:0031668	cellular response to extracellular stimulus	0.00349222	0.0883948	0.000541537	10	57	4567	9075	under
GO:0071496	cellular response to external stimulus	0.00349222	0.0883948	0.000541537	10	57	4567	9075	under
GO:0015934	large ribosomal subunit	0.00355893	0.0502963	0.000172111	84	97	4493	9035	over
GO:0042626	ATPase activity, coupled to transmembrane movement of substances	0.00361005	0.0920568	0.000569306	37	133	4540	8999	under
GO:0046872	metal ion binding	0.003739	0.0960293	0.000601134	662	1517	3915	7615	under
GO:0009416	response to light stimulus	0.00394781	0.101999	0.000631922	109	309	4468	8823	under
GO:0001871	pattern binding	0.00395629	0.0576187	0.000199023	19	9	4558	9123	over
GO:0030247	polysaccharide binding	0.00395629	0.0576187	0.000199023	19	9	4558	9123	over
GO:0008168	methyltransferase activity	0.00454131	0.117409	0.000712895	48	160	4529	8972	under
GO:0009314	response to radiation	0.00458563	0.119495	0.000736782	110	310	4467	8822	under
GO:0031667	response to nutrient levels	0.00463462	0.121924	0.000744717	13	65	4564	9067	under
GO:0016820	hydrolase activity, acting on acid anhydrides, catalyzing transmembrane movement of substances	0.00463462	0.122727	0.000748834	38	134	4539	8998	under
GO:0044430	cytoskeletal part	0.00467175	0.068767	0.000245777	44	40	4533	9092	over
GO:0016410	N-acyltransferase activity	0.00478206	0.127504	0.000761513	5	39	4572	9093	under
GO:0016741	transferase activity, transferring one-carbon groups	0.00478206	0.12846	0.000773906	49	162	4528	8970	under
GO:0009751	response to salicylic acid stimulus	0.00488146	0.132008	0.000809325	8	49	4569	9083	under
GO:0044249	cellular biosynthetic process	0.00496325	0.135138	0.000847855	844	1892	3733	7240	under
GO:0019897	extrinsic to plasma membrane	0.00527711	0.144173	0.000889756	2	27	4575	9105	under
GO:0051336	regulation of hydrolase activity	0.00536542	0.147544	0.000904342	3	31	4574	9101	under
GO:0016998	cell wall macromolecule catabolic process	0.00552093	0.0820172	0.000311341	23	14	4554	9118	over
GO:0008509	anion transmembrane transporter activity	0.00554581	0.153282	0.000937428	14	67	4563	9065	under
GO:0022625	cytosolic large ribosomal subunit	0.00563801	0.0849724	0.000329865	67	74	4510	9058	over
GO:0051641	cellular localization	0.00615241	0.169832	0.000996232	0	17	4577	9115	under
GO:0008080	N-acetyltransferase activity	0.00627571	0.17422	0.0010217	5	38	4572	9094	under
GO:0050896	response to stimulus	0.00643846	0.179631	0.00106107	768	1729	3809	7403	under
GO:0004033	aldo-keto reductase activity	0.00668467	0.187179	0.00108817	1	22	4576	9110	under
GO:0016043	cellular component organization	0.00690628	0.104617	0.000375255	276	425	4301	8707	over
GO:0009579	thylakoid	0.00710177	0.108997	0.000387243	81	96	4496	9036	over
GO:0046128	purine ribonucleoside metabolic process	0.00734175	0.206491	0.0012467	3	30	4574	9102	under
GO:0042278	purine nucleoside metabolic process	0.00734175	0.206491	0.0012467	3	30	4574	9102	under
GO:0003700	transcription factor activity	0.00749362	0.211757	0.00126775	74	220	4503	8912	under
GO:0016874	ligase activity	0.00775958	0.219902	0.00136415	118	323	4459	8809	under
GO:0031669	cellular response to nutrient levels	0.0082108	0.232665	0.00147324	10	53	4567	9079	under
GO:0008375	acetylglucosaminyltransferase activity	0.0088083	0.248968	0.00149642	0	16	4577	9116	under
GO:0051234	establishment of localization	0.00954637	0.268522	0.0016256	441	1031	4136	8101	under
GO:0016407	acetyltransferase activity	0.00972938	0.274661	0.00167604	7	43	4570	9089	under
GO:0015979	photosynthesis	0.00991621	0.150939	0.000528422	71	82	4506	9050	over
GO:0015074	DNA integration	0.00993401	0.283115	0.0017143	3	29	4574	9103	under
GO:0051128	regulation of cellular component organization	0.00993401	0.283115	0.0017143	3	29	4574	9103	under
GO:0043087	regulation of GTPase activity	0.0102557	0.29443	0.00175511	2	25	4575	9107	under
GO:0016706	oxidoreductase activity, acting on paired donors, with incorporation or reduction of molecular oxygen, 2-oxoglutarate as one donor, and incorporation of one atom each of oxygen into both donors	0.0102557	0.29443	0.00175511	2	25	4575	9107	under
GO:0042625	ATPase activity, coupled to transmembrane movement of ions	0.0104148	0.300063	0.00180527	27	100	4550	9032	under
GO:0031300	intrinsic to organelle membrane	0.0104712	0.30324	0.00182449	5	36	4572	9096	under
GO:0034470	ncRNA processing	0.0107492	0.312416	0.00189544	11	55	4566	9077	under
GO:0008324	cation transmembrane transporter activity	0.0107492	0.314927	0.00191863	94	264	4483	8868	under
GO:0006810	transport	0.0107492	0.315437	0.00193493	440	1026	4137	8106	under
GO:0030528	transcription regulator activity	0.0111706	0.327416	0.00210765	122	328	4455	8804	under
GO:0003779	actin binding	0.0111895	0.170915	0.000593678	37	33	4540	9099	over
GO:0044422	organelle part	0.0112023	0.174654	0.000631183	1040	1855	3537	7277	over
GO:0005730	nucleolus	0.0112023	0.17735	0.000645461	115	153	4462	8979	over
GO:0007018	microtubule-based movement	0.0112023	0.179916	0.000658615	26	19	4551	9113	over
GO:0044446	intracellular organelle part	0.0112023	0.180328	0.000659411	1038	1852	3539	7280	over
GO:0015238	drug transmembrane transporter activity	0.0112871	0.332082	0.00210992	4	32	4573	9100	under
GO:0004872	receptor activity	0.0114707	0.338353	0.00218412	49	155	4528	8977	under
GO:0000502	proteasome complex	0.0123664	0.366907	0.00224767	0	15	4577	9117	under
GO:0016905	myosin heavy chain kinase activity	0.0123664	0.366907	0.00224767	0	15	4577	9117	under
GO:0070727	cellular macromolecule localization	0.0123664	0.366907	0.00224767	0	15	4577	9117	under
GO:0031974	membrane-enclosed lumen	0.0123664	0.367229	0.00225088	34	117	4543	9015	under
GO:0051258	protein polymerization	0.0125193	0.201772	0.000733356	25	18	4552	9114	over
GO:0009768	photosynthesis, light harvesting in photosystem I	0.0125576	0.204823	0.000744324	19	11	4558	9121	over
GO:0032318	regulation of Ras GTPase activity	0.0127083	0.381115	0.00225915	1	20	4576	9112	under
GO:0005096	GTPase activator activity	0.0127083	0.381115	0.00225915	1	20	4576	9112	under
GO:0051179	localization	0.0127083	0.381115	0.00225915	1	20	4576	9112	under
GO:0005083	small GTPase regulator activity	0.0131558	0.393487	0.00235091	3	28	4574	9104	under
GO:0044242	cellular lipid catabolic process	0.0133546	0.400058	0.00239303	10	51	4567	9081	under
GO:0005834	heterotrimeric G-protein complex	0.0138515	0.413395	0.00245617	2	24	4575	9108	under
GO:0004713	protein tyrosine kinase activity	0.0140848	0.420686	0.00264823	34	116	4543	9016	under
GO:0005829	cytosol	0.0141719	0.426211	0.00267903	91	254	4486	8878	under
GO:0004497	monooxygenase activity	0.0141719	0.429679	0.00275086	42	136	4535	8996	under
GO:0009266	response to temperature stimulus	0.0141719	0.429792	0.0027517	114	307	4463	8825	under
GO:0044281	small molecule metabolic process	0.0141719	0.431684	0.00276139	488	1122	4089	8010	under
GO:0051704	multi-organism process	0.0141719	0.432783	0.00283093	105	286	4472	8846	under
GO:0043233	organelle lumen	0.014404	0.440047	0.00284238	33	113	4544	9019	under
GO:0008233	peptidase activity	0.0144568	0.443253	0.00290742	130	343	4447	8789	under
GO:0015662	ATPase activity, coupled to transmembrane movement of ions, phosphorylative mechanism	0.0145901	0.448272	0.00295489	8	44	4569	9088	under
GO:0004386	helicase activity	0.0151972	0.463802	0.00309434	21	81	4556	9051	under
GO:0016616	oxidoreductase activity, acting on the CH-OH group of donors, NAD or NADP as acceptor	0.0158722	0.480514	0.00322234	60	179	4517	8953	under
GO:0008170	N-methyltransferase activity	0.0164714	0.495285	0.00324599	1	19	4576	9113	under
GO:0004722	protein serine/threonine phosphatase activity	0.016544	0.499866	0.0033117	23	86	4554	9046	under
GO:0070013	intracellular organelle lumen	0.016544	0.500952	0.00334145	33	112	4544	9020	under
GO:0009922	fatty acid elongase activity	0.017312	0.278329	0.000973604	8	1	4569	9131	over
GO:0043581	mycelium development	0.017312	0.278329	0.000973604	8	1	4569	9131	over
GO:0043229	intracellular organelle	0.017312	0.283434	0.00102391	2493	4718	2084	4414	over
GO:0043226	organelle	0.017312	0.283434	0.00102391	2493	4718	2084	4414	over
GO:0005381	iron ion transmembrane transporter activity	0.0177278	0.534584	0.00337595	0	14	4577	9118	under
GO:0015604	phosphonate transmembrane transporter activity	0.0177278	0.534584	0.00337595	0	14	4577	9118	under
GO:0015605	organophosphate ester transmembrane transporter activity	0.0177278	0.534584	0.00337595	0	14	4577	9118	under
GO:0015416	phosphonate transmembrane-transporting ATPase activity	0.0177278	0.534584	0.00337595	0	14	4577	9118	under
GO:0006470	protein amino acid dephosphorylation	0.0177278	0.535579	0.00339904	15	64	4562	9068	under
GO:0044036	cell wall macromolecule metabolic process	0.0177871	0.29311	0.00110267	29	24	4548	9108	over
GO:0004221	ubiquitin thiolesterase activity	0.0180694	0.544457	0.00342826	2	23	4575	9109	under
GO:0005874	microtubule	0.0189163	0.311773	0.00124624	28	23	4549	9109	over
GO:0030076	light-harvesting complex	0.0190513	0.316868	0.00129349	50	54	4527	9078	over
GO:0016311	dephosphorylation	0.0194251	0.575912	0.00382124	17	69	4560	9063	under
GO:0034654	nucleobase, nucleoside, nucleotide and nucleic acid biosynthetic process	0.0194251	0.576777	0.00383224	49	151	4528	8981	under
GO:0034404	nucleobase, nucleoside and nucleotide biosynthetic process	0.0194251	0.576777	0.00383224	49	151	4528	8981	under
GO:0048364	root development	0.0198817	0.587306	0.0040049	16	66	4561	9066	under
GO:0031969	chloroplast membrane	0.020127	0.593842	0.00422654	22	82	4555	9050	under
GO:0051082	unfolded protein binding	0.0204092	0.602048	0.00431716	51	155	4526	8977	under
GO:0046914	transition metal ion binding	0.0204092	0.603017	0.0043381	407	942	4170	8190	under
GO:0009165	nucleotide biosynthetic process	0.0208241	0.612431	0.00446465	47	145	4530	8987	under
GO:0006520	cellular amino acid metabolic process	0.020911	0.615975	0.00451895	125	327	4452	8805	under
GO:0004402	histone acetyltransferase activity	0.0218179	0.635594	0.00465409	1	18	4576	9114	under
GO:0004468	lysine N-acetyltransferase activity	0.0218179	0.635594	0.00465409	1	18	4576	9114	under
GO:0015082	di-, tri-valent inorganic cation transmembrane transporter activity	0.021849	0.638103	0.00465585	12	54	4565	9078	under
GO:0015294	solute:cation symporter activity	0.0221247	0.644688	0.00477092	11	51	4566	9081	under
GO:0009624	response to nematode	0.0225506	0.653658	0.00485134	10	48	4567	9084	under
GO:0016790	thiolester hydrolase activity	0.0225755	0.658156	0.00486163	8	42	4569	9090	under
GO:0009814	defense response, incompatible interaction	0.0225755	0.658156	0.00486163	8	42	4569	9090	under
GO:0044433	cytoplasmic vesicle part	0.0225755	0.660325	0.00488606	9	45	4568	9087	under
GO:0050662	coenzyme binding	0.0225755	0.661792	0.00492986	110	292	4467	8840	under
GO:0004364	glutathione transferase activity	0.0252346	0.704218	0.00510435	4	29	4573	9103	under
GO:0015291	secondary active transmembrane transporter activity	0.0253956	0.708369	0.00527295	43	134	4534	8998	under
GO:0030093	chloroplast photosystem I	0.0261343	0.410976	0.00143972	18	11	4559	9121	over
GO:0016614	oxidoreductase activity, acting on CH-OH group of donors	0.0265347	0.725886	0.00574838	67	191	4510	8941	under
GO:0009116	nucleoside metabolic process	0.0265602	0.728144	0.00579145	12	53	4565	9079	under
GO:0048519	negative regulation of biological process	0.0265602	0.729843	0.00581336	34	111	4543	9021	under
GO:0016709	oxidoreductase activity, acting on paired donors, with incorporation or reduction of molecular oxygen, NADH or NADPH as one donor, and incorporation of one atom of oxygen	0.0268326	0.735232	0.00594704	6	35	4571	9097	under
GO:0016298	lipase activity	0.027233	0.742195	0.00597913	16	64	4561	9068	under
GO:0009532	plastid stroma	0.0291755	0.767672	0.00656389	188	463	4389	8669	under
GO:0008173	RNA methyltransferase activity	0.0298334	0.77687	0.0066212	2	21	4575	9111	under
GO:0000272	polysaccharide catabolic process	0.0304153	0.463994	0.00174602	34	32	4543	9100	over
GO:0043549	regulation of kinase activity	0.0305521	0.791435	0.00665763	1	17	4576	9115	under
GO:0033036	macromolecule localization	0.0305521	0.791435	0.00665763	1	17	4576	9115	under
GO:0045859	regulation of protein kinase activity	0.0305521	0.791435	0.00665763	1	17	4576	9115	under
GO:0009156	ribonucleoside monophosphate biosynthetic process	0.0305521	0.791435	0.00665763	1	17	4576	9115	under
GO:0016868	intramolecular transferase activity, phosphotransferases	0.0305521	0.800043	0.00680719	4	28	4573	9104	under
GO:0016192	vesicle-mediated transport	0.0305521	0.800367	0.00683299	60	173	4517	8959	under
GO:0050660	FAD binding	0.0305521	0.801564	0.0069006	20	74	4557	9058	under
GO:0046873	metal ion transmembrane transporter activity	0.0305521	0.802648	0.00696631	25	87	4552	9045	under
GO:0009570	chloroplast stroma	0.0305521	0.803426	0.00708327	188	462	4389	8670	under
GO:0009607	response to biotic stimulus	0.0305521	0.803845	0.00710645	113	295	4464	8837	under
GO:0015293	symporter activity	0.0305521	0.806248	0.00718282	12	52	4565	9080	under
GO:0048523	negative regulation of cellular process	0.0305521	0.806972	0.00722733	22	79	4555	9053	under
GO:0030001	metal ion transport	0.0305521	0.807114	0.0072372	37	117	4540	9015	under
GO:0070035	purine NTP-dependent helicase activity	0.0305521	0.808115	0.00727672	16	63	4561	9069	under
GO:0008026	ATP-dependent helicase activity	0.0305521	0.808115	0.00727672	16	63	4561	9069	under
GO:0045271	respiratory chain complex I	0.0309555	0.478043	0.00182285	31	28	4546	9104	over
GO:0030964	NADH dehydrogenase complex	0.0309555	0.478043	0.00182285	31	28	4546	9104	over
GO:0005732	small nucleolar ribonucleoprotein complex	0.0325465	0.49929	0.00184564	14	7	4563	9125	over
GO:0004032	aldehyde reductase activity	0.0326713	0.847392	0.00761505	0	12	4577	9120	under
GO:0055029	nuclear DNA-directed RNA polymerase complex	0.0326713	0.847392	0.00761505	0	12	4577	9120	under
GO:0006415	translational termination	0.0326713	0.847392	0.00761505	0	12	4577	9120	under
GO:0009817	defense response to fungus, incompatible interaction	0.0326713	0.847392	0.00761505	0	12	4577	9120	under
GO:0016703	oxidoreductase activity, acting on single donors with incorporation of molecular oxygen, incorporation of one atom of oxygen (internal monooxygenases or internal mixed function oxidases)	0.0326713	0.847392	0.00761505	0	12	4577	9120	under
GO:0051130	positive regulation of cellular component organization	0.0326713	0.847392	0.00761505	0	12	4577	9120	under
GO:0015923	mannosidase activity	0.0326713	0.847392	0.00761505	0	12	4577	9120	under
GO:0045727	positive regulation of translation	0.0326713	0.847392	0.00761505	0	12	4577	9120	under
GO:0080022	primary root development	0.0326713	0.847392	0.00761505	0	12	4577	9120	under
GO:0015095	magnesium ion transmembrane transporter activity	0.0326713	0.847392	0.00761505	0	12	4577	9120	under
GO:0000428	DNA-directed RNA polymerase complex	0.0326713	0.847392	0.00761505	0	12	4577	9120	under
GO:0043244	regulation of protein complex disassembly	0.0326713	0.847392	0.00761505	0	12	4577	9120	under
GO:0050321	tau-protein kinase activity	0.0326713	0.847392	0.00761505	0	12	4577	9120	under
GO:0008728	GTP diphosphokinase activity	0.0326713	0.847392	0.00761505	0	12	4577	9120	under
GO:0046527	glucosyltransferase activity	0.0333907	0.855526	0.00773212	21	76	4556	9056	under
GO:0010033	response to organic substance	0.0333907	0.856011	0.00777178	146	368	4431	8764	under
GO:0008152	metabolic process	0.0340615	0.86269	0.00789474	2292	4774	2285	4358	under
GO:0016866	intramolecular transferase activity	0.0341319	0.864416	0.00789715	8	40	4569	9092	under
GO:0051338	regulation of transferase activity	0.0349755	0.872078	0.00806467	3	24	4574	9108	under
GO:0051707	response to other organism	0.0354062	0.87638	0.0084221	101	266	4476	8866	under
GO:0051716	cellular response to stimulus	0.0355583	0.879606	0.00869019	130	331	4447	8801	under
GO:0050794	regulation of cellular process	0.0355583	0.880988	0.00881451	340	787	4237	8345	under
GO:0035251	UDP-glucosyltransferase activity	0.0355583	0.881774	0.00882944	19	70	4558	9062	under
GO:0007154	cell communication	0.0355583	0.881774	0.00882944	19	70	4558	9062	under
GO:0031301	integral to organelle membrane	0.0363109	0.888024	0.00904537	4	27	4573	9105	under
GO:0004462	lactoylglutathione lyase activity	0.0371867	0.894772	0.00915769	2	20	4575	9112	under
GO:0010118	stomatal movement	0.0395934	0.910835	0.0094995	1	16	4576	9116	under
GO:0009986	cell surface	0.0395934	0.910835	0.0094995	1	16	4576	9116	under
GO:0009725	response to hormone stimulus	0.0419232	0.923475	0.0101269	97	255	4480	8877	under
GO:0009087	methionine catabolic process	0.0424649	0.611342	0.00261169	7	1	4570	9131	over
GO:0019458	methionine catabolic process via 2-oxobutanoate	0.0424649	0.611342	0.00261169	7	1	4570	9131	over
GO:0018826	methionine gamma-lyase activity	0.0424649	0.611342	0.00261169	7	1	4570	9131	over
GO:0000098	sulfur amino acid catabolic process	0.0424649	0.611342	0.00261169	7	1	4570	9131	over
GO:0044424	intracellular part	0.0449139	0.636076	0.00297209	3255	6284	1322	2848	over
GO:0008092	cytoskeletal protein binding	0.0460158	0.649056	0.00308638	39	41	4538	9091	over
GO:0001676	long-chain fatty acid metabolic process	0.0472124	0.954215	0.0114364	0	11	4577	9121	under
GO:0004029	aldehyde dehydrogenase (NAD) activity	0.0472124	0.954215	0.0114364	0	11	4577	9121	under
GO:0019464	glycine decarboxylation via glycine cleavage system	0.0472124	0.954215	0.0114364	0	11	4577	9121	under
GO:0008079	translation termination factor activity	0.0472124	0.954215	0.0114364	0	11	4577	9121	under
GO:0045552	dihydrokaempferol 4-reductase activity	0.0472124	0.954215	0.0114364	0	11	4577	9121	under
GO:0008612	peptidyl-lysine modification to hypusine	0.0472124	0.954215	0.0114364	0	11	4577	9121	under
GO:0046516	hypusine metabolic process	0.0472124	0.954215	0.0114364	0	11	4577	9121	under
GO:0018205	peptidyl-lysine modification	0.0472124	0.954215	0.0114364	0	11	4577	9121	under
GO:0043155	negative regulation of photosynthesis, light reaction	0.0472124	0.954215	0.0114364	0	11	4577	9121	under
GO:0010205	photoinhibition	0.0472124	0.954215	0.0114364	0	11	4577	9121	under
GO:0048868	pollen tube development	0.0472124	0.954215	0.0114364	0	11	4577	9121	under
GO:0003747	translation release factor activity	0.0472124	0.954215	0.0114364	0	11	4577	9121	under
GO:0004767	sphingomyelin phosphodiesterase activity	0.0472124	0.954215	0.0114364	0	11	4577	9121	under
GO:0000049	tRNA binding	0.0472124	0.954215	0.0114364	0	11	4577	9121	under
GO:0005665	DNA-directed RNA polymerase II, core complex	0.0472124	0.954215	0.0114364	0	11	4577	9121	under
GO:0035295	tube development	0.0472124	0.954215	0.0114364	0	11	4577	9121	under
GO:0042594	response to starvation	0.0472443	0.954848	0.011454	11	47	4566	9085	under
GO:0009267	cellular response to starvation	0.0477628	0.956879	0.0119234	10	44	4567	9088	under
GO:0046942	carboxylic acid transport	0.0491298	0.961923	0.0123331	9	41	4568	9091	under
GO:0015849	organic acid transport	0.0491298	0.961923	0.0123331	9	41	4568	9091	under
GO:0043565	sequence-specific DNA binding	0.0491298	0.962022	0.012417	30	96	4547	9036	under

## Sheet: 2
Expression differences between Tda 95/0328 compared with Tda 95/0310
GO Term	Name	FDR	FWER	single test p-Value	# in test group	# in reference group	# non annot test	# non annot reference group	Over/Under
GO:0009850	auxin metabolic process	1.66129e-07	5.81453e-07	0	59	675	8925	8457	under
GO:0016627	oxidoreductase activity, acting on the CH-CH group of donors	1.66129e-07	5.81453e-07	0	109	242	8875	8890	under
GO:0042445	hormone metabolic process	1.66129e-07	5.81453e-07	0	67	680	8917	8452	under
GO:0055085	transmembrane transport	1.66129e-07	5.81453e-07	0	191	357	8793	8775	under
GO:0009058	biosynthetic process	1.66129e-07	5.81453e-07	0	1423	2014	7561	7118	under
GO:0010817	regulation of hormone levels	1.66129e-07	5.81453e-07	0	91	696	8893	8436	under
GO:0009851	auxin biosynthetic process	1.66129e-07	5.81453e-07	0	49	666	8935	8466	under
GO:0065007	biological regulation	1.66129e-07	5.81453e-07	0	1080	1644	7904	7488	under
GO:0044249	cellular biosynthetic process	1.66129e-07	5.81453e-07	0	1310	1892	7674	7240	under
GO:0032440	2-alkenal reductase activity	1.66129e-07	5.81453e-07	0	55	175	8929	8957	under
GO:0016628	oxidoreductase activity, acting on the CH-CH group of donors, NAD or NADP as acceptor	1.66129e-07	5.81453e-07	0	75	212	8909	8920	under
GO:0065008	regulation of biological quality	1.66129e-07	5.81453e-07	0	248	871	8736	8261	under
GO:0055114	oxidation reduction	1.66129e-07	5.81453e-07	0	701	1022	8283	8110	under
GO:0042446	hormone biosynthetic process	1.66129e-07	5.81453e-07	0	55	671	8929	8461	under
GO:0010319	stromule	1.68214e-07	6.30801e-07	3.63647e-10	8	56	8976	9076	under
GO:0009987	cellular process	1.794e-07	7.17599e-07	9.97755e-10	4209	4686	4775	4446	under
GO:0016491	oxidoreductase activity	4.2959e-07	1.82575e-06	8.54873e-09	905	1164	8079	7968	under
GO:0044434	chloroplast part	1.75269e-06	7.88707e-06	4.32437e-08	785	1016	8199	8116	under
GO:0008152	metabolic process	5.71874e-06	2.71636e-05	1.5365e-07	4354	4774	4630	4358	under
GO:0044237	cellular metabolic process	6.39113e-06	3.19551e-05	1.82876e-07	3380	3774	5604	5358	under
GO:0044435	plastid part	8.29657e-06	4.35561e-05	2.58724e-07	811	1031	8173	8101	under
GO:0010218	response to far red light	1.14901e-05	6.31934e-05	3.45046e-07	6	39	8978	9093	under
GO:0005507	copper ion binding	1.19866e-05	6.89205e-05	3.89013e-07	68	141	8916	8991	under
GO:0055035	plastid thylakoid membrane	1.56123e-05	9.36693e-05	5.0737e-07	255	382	8729	8750	under
GO:0009535	chloroplast thylakoid membrane	1.83698e-05	0.000114805	6.10857e-07	255	381	8729	8751	under
GO:0042651	thylakoid membrane	4.14253e-05	0.000272658	1.45277e-06	268	392	8716	8740	under
GO:0034357	photosynthetic membrane	4.14253e-05	0.000279582	1.5071e-06	269	393	8715	8739	under
GO:0044436	thylakoid part	7.18803e-05	0.000503036	2.51052e-06	320	451	8664	8681	under
GO:0010114	response to red light	9.91777e-05	0.00071878	3.45266e-06	11	45	8973	9087	under
GO:0008568	microtubule-severing ATPase activity	0.000259268	0.00194262	8.88423e-06	11	43	8973	9089	under
GO:0050896	response to stimulus	0.000282498	0.00223465	1.03316e-05	1483	1729	7501	7403	under
GO:0031090	organelle membrane	0.000282498	0.00225743	1.06689e-05	517	669	8467	8463	under
GO:0005515	protein binding	0.000305348	0.00251595	1.16657e-05	1394	1632	7590	7500	under
GO:0044422	organelle part	0.000592753	0.00502574	2.2888e-05	1610	1855	7374	7277	under
GO:0044446	intracellular organelle part	0.000647477	0.00564942	2.45035e-05	1608	1852	7376	7280	under
GO:0046872	metal ion binding	0.000720095	0.00645991	2.87952e-05	1297	1517	7687	7615	under
GO:0009637	response to blue light	0.000780405	0.00719278	3.2783e-05	19	54	8965	9078	under
GO:0006091	generation of precursor metabolites and energy	0.000836394	0.0079342	3.49711e-05	303	414	8681	8718	under
GO:0042026	protein refolding	0.000836394	0.0081217	3.52013e-05	4	26	8980	9106	under
GO:0006950	response to stress	0.000966076	0.00961427	4.09635e-05	926	1111	8058	8021	under
GO:0009055	electron carrier activity	0.00134892	0.000337173	1.68276e-06	243	154	8741	8978	over
GO:0009765	photosynthesis, light harvesting	0.00194293	0.0197182	7.94996e-05	68	122	8916	9010	under
GO:0004033	aldo-keto reductase activity	0.00218812	0.0227135	9.0674e-05	3	22	8981	9110	under
GO:0009628	response to abiotic stimulus	0.00222606	0.0238663	9.82662e-05	581	722	8403	8410	under
GO:0043169	cation binding	0.00222606	0.0241895	0.000101845	1347	1555	7637	7577	under
GO:0043167	ion binding	0.00273704	0.0303228	0.000122675	1353	1559	7631	7573	under
GO:0044425	membrane part	0.00559945	0.0623655	0.000244687	950	1117	8034	8015	under
GO:0008728	GTP diphosphokinase activity	0.00628155	0.0711518	0.000268217	0	12	8984	9120	under
GO:0009416	response to light stimulus	0.00779708	0.0893236	0.000320608	226	309	8758	8823	under
GO:0004715	non-membrane spanning protein tyrosine kinase activity	0.00795799	0.0928871	0.000340653	25	57	8959	9075	under
GO:0009314	response to radiation	0.00974637	0.114705	0.000463537	229	310	8755	8822	under
GO:0009411	response to UV	0.0146674	0.170572	0.000637991	34	68	8950	9064	under
GO:0032270	positive regulation of cellular protein metabolic process	0.0161483	0.192634	0.000732923	2	16	8982	9116	under
GO:0051247	positive regulation of protein metabolic process	0.0161483	0.192634	0.000732923	2	16	8982	9116	under
GO:0070469	respiratory chain	0.0181851	0.217699	0.000838723	3	18	8981	9114	under
GO:0050897	cobalt ion binding	0.0203509	0.244101	0.000956556	19	45	8965	9087	under
GO:0009408	response to heat	0.0223503	0.268701	0.00103965	90	139	8894	8993	under
GO:0045905	positive regulation of translational termination	0.0228531	0.294285	0.00105675	0	10	8984	9122	under
GO:0006452	translational frameshifting	0.0228531	0.294285	0.00105675	0	10	8984	9122	under
GO:0045901	positive regulation of translational elongation	0.0228531	0.294285	0.00105675	0	10	8984	9122	under
GO:0043243	positive regulation of protein complex disassembly	0.0228531	0.294285	0.00105675	0	10	8984	9122	under
GO:0006449	regulation of translational termination	0.0228531	0.294285	0.00105675	0	10	8984	9122	under
GO:0000287	magnesium ion binding	0.0294413	0.0146129	5.97437e-05	149	91	8835	9041	over
GO:0016655	oxidoreductase activity, acting on NADH or NADPH, quinone or similar compound as acceptor	0.0320702	0.397858	0.00156123	22	48	8962	9084	under
GO:0009266	response to temperature stimulus	0.0320702	0.398111	0.00156759	234	307	8750	8825	under
GO:0010224	response to UV-B	0.0320702	0.40142	0.00159788	20	45	8964	9087	under
GO:0005488	binding	0.0338009	0.422674	0.00180848	4909	5187	4075	3945	under
GO:0045727	positive regulation of translation	0.0348732	0.452098	0.00186543	1	12	8983	9120	under
GO:0004032	aldehyde reductase activity	0.0348732	0.452098	0.00186543	1	12	8983	9120	under
GO:0051130	positive regulation of cellular component organization	0.0348732	0.452098	0.00186543	1	12	8983	9120	under
GO:0043244	regulation of protein complex disassembly	0.0348732	0.452098	0.00186543	1	12	8983	9120	under
GO:0003824	catalytic activity	0.0373241	0.479668	0.00208099	4405	4673	4579	4459	under
GO:0008756	o-succinylbenzoate-CoA ligase activity	0.0396731	0.515141	0.00209741	0	9	8984	9123	under
GO:0008447	L-ascorbate oxidase activity	0.0396731	0.515141	0.00209741	0	9	8984	9123	under
GO:0006457	protein folding	0.0396731	0.515273	0.00209907	202	268	8782	8864	under
GO:0016168	chlorophyll binding	0.0407618	0.529632	0.00221132	61	99	8923	9033	under
GO:0022625	cytosolic large ribosomal subunit	0.0455209	0.574165	0.00243855	42	74	8942	9058	under

## Sheet: 3
Expression differences between Tda 87-01091 compared with Tda 95-0328
GO Term	Name	FDR	FWER	single test p-Value	# in test group	# in reference group	# non annot test	# non annot reference group	Over/Under
GO:0003735	structural constituent of ribosome	2.13953e-09	1.28389e-08	0	369	295	4208	8689	over
GO:0005840	ribosome	2.13953e-09	1.28389e-08	0	273	249	4304	8735	over
GO:0006412	translation	2.13953e-09	1.28389e-08	0	356	317	4221	8667	over
GO:0006325	chromatin organization	2.13953e-09	1.28389e-08	0	108	62	4469	8922	over
GO:0009521	photosystem	2.13953e-09	1.28389e-08	0	154	79	4423	8905	over
GO:0009059	macromolecule biosynthetic process	2.13953e-09	1.32897e-08	1.15398e-12	487	527	4090	8457	over
GO:0034645	cellular macromolecule biosynthetic process	2.13953e-09	1.32897e-08	1.15398e-12	487	527	4090	8457	over
GO:0065003	macromolecular complex assembly	2.13953e-09	1.36145e-08	4.32471e-12	153	135	4424	8849	over
GO:0016168	chlorophyll binding	2.13953e-09	1.36271e-08	4.57059e-12	120	61	4457	8923	over
GO:0032993	protein-DNA complex	2.13953e-09	1.36533e-08	5.73155e-12	94	13	4483	8971	over
GO:0043232	intracellular non-membrane-bounded organelle	2.13953e-09	1.36663e-08	5.93147e-12	441	416	4136	8568	over
GO:0043228	non-membrane-bounded organelle	2.13953e-09	1.36663e-08	5.93147e-12	441	416	4136	8568	over
GO:0044445	cytosolic part	2.13953e-09	1.38852e-08	7.50924e-12	140	90	4437	8894	over
GO:0034728	nucleosome organization	2.13953e-09	1.39431e-08	9.13958e-12	96	20	4481	8964	over
GO:0006334	nucleosome assembly	2.13953e-09	1.39431e-08	9.13958e-12	96	20	4481	8964	over
GO:0000786	nucleosome	2.13953e-09	1.39863e-08	9.84342e-12	93	13	4484	8971	over
GO:0006091	generation of precursor metabolites and energy	2.13953e-09	1.39978e-08	1.07101e-11	298	303	4279	8681	over
GO:0065004	protein-DNA complex assembly	2.13953e-09	1.4163e-08	1.16039e-11	96	21	4481	8963	over
GO:0032991	macromolecular complex	2.13953e-09	1.42092e-08	1.18836e-11	1114	1266	3463	7718	over
GO:0046906	tetrapyrrole binding	2.13953e-09	1.42092e-08	1.1932e-11	194	177	4383	8807	over
GO:0005198	structural molecule activity	2.13953e-09	1.4225e-08	1.29435e-11	428	380	4149	8604	over
GO:0018298	protein-chromophore linkage	2.13953e-09	1.42316e-08	1.30382e-11	86	50	4491	8934	over
GO:0034621	cellular macromolecular complex subunit organization	2.13953e-09	1.42316e-08	1.30853e-11	146	107	4431	8877	over
GO:0009523	photosystem II	2.13953e-09	1.4647e-08	1.48239e-11	101	61	4476	8923	over
GO:0009765	photosynthesis, light harvesting	2.13953e-09	1.4655e-08	1.53825e-11	140	68	4437	8916	over
GO:0033279	ribosomal subunit	2.13953e-09	1.48187e-08	1.67605e-11	163	118	4414	8866	over
GO:0044427	chromosomal part	2.13953e-09	1.49245e-08	1.91062e-11	96	27	4481	8957	over
GO:0034622	cellular macromolecular complex assembly	2.13953e-09	1.54075e-08	2.15787e-11	145	96	4432	8888	over
GO:0030529	ribonucleoprotein complex	2.13953e-09	1.55116e-08	2.25414e-11	469	433	4108	8551	over
GO:0044446	intracellular organelle part	2.24642e-09	1.72727e-08	3.34787e-11	1038	1608	3539	7376	over
GO:0009522	photosystem I	2.24642e-09	1.74097e-08	3.48731e-11	131	51	4446	8933	over
GO:0044422	organelle part	2.26416e-09	1.81133e-08	3.78828e-11	1040	1610	3537	7374	over
GO:0022607	cellular component assembly	2.57613e-09	2.12531e-08	5.80212e-11	158	146	4419	8838	over
GO:0043933	macromolecular complex subunit organization	4.24796e-09	3.61077e-08	1.56268e-10	155	147	4422	8837	over
GO:0015935	small ribosomal subunit	5.73126e-09	5.01485e-08	2.46546e-10	79	51	4498	8933	over
GO:0044436	thylakoid part	2.0439e-08	1.83951e-07	1.1519e-09	267	320	4310	8664	over
GO:0022627	cytosolic small ribosomal subunit	2.32779e-08	2.1532e-07	1.34392e-09	56	29	4521	8955	over
GO:0022625	cytosolic large ribosomal subunit	4.56167e-08	4.33359e-07	2.70475e-09	67	42	4510	8942	over
GO:0044249	cellular biosynthetic process	7.8269e-08	7.63123e-07	4.88122e-09	844	1310	3733	7674	over
GO:0009538	photosystem I reaction center	1.52137e-07	1.52137e-06	9.38016e-09	33	10	4544	8974	over
GO:0015629	actin cytoskeleton	1.67654e-07	1.71845e-06	1.05864e-08	29	7	4548	8977	over
GO:0022613	ribonucleoprotein complex biogenesis	3.63449e-07	3.83311e-06	2.35573e-08	66	45	4511	8939	over
GO:0015934	large ribosomal subunit	3.63449e-07	3.90707e-06	2.44306e-08	84	67	4493	8917	over
GO:0042254	ribosome biogenesis	6.83434e-07	7.51775e-06	4.20652e-08	65	45	4512	8939	over
GO:0043234	protein complex	8.84295e-07	9.94827e-06	5.87533e-08	565	841	4012	8143	over
GO:0009058	biosynthetic process	2.09667e-06	2.41115e-05	1.2864e-07	888	1423	3689	7561	over
GO:0032553	ribonucleotide binding	2.22288e-06	9.37607e-06	0	444	1255	4133	7729	under
GO:0032555	purine ribonucleotide binding	2.22288e-06	9.37607e-06	0	444	1255	4133	7729	under
GO:0032559	adenyl ribonucleotide binding	2.22288e-06	9.37607e-06	0	342	1048	4235	7936	under
GO:0016740	transferase activity	2.22288e-06	9.37607e-06	0	527	1467	4050	7517	under
GO:0003824	catalytic activity	2.22288e-06	9.37611e-06	2.46313e-12	1779	4405	2798	4579	under
GO:0001883	purine nucleoside binding	2.22288e-06	9.37638e-06	7.02425e-12	359	1124	4218	7860	under
GO:0030554	adenyl nucleotide binding	2.22288e-06	9.37638e-06	7.02425e-12	359	1124	4218	7860	under
GO:0016773	phosphotransferase activity, alcohol group as acceptor	2.22288e-06	9.37653e-06	8.52758e-12	170	574	4407	8410	under
GO:0017076	purine nucleotide binding	2.22288e-06	9.3766e-06	1.02254e-11	461	1334	4116	7650	under
GO:0005524	ATP binding	2.22288e-06	9.3766e-06	1.02483e-11	340	1041	4237	7943	under
GO:0000166	nucleotide binding	2.22288e-06	9.37674e-06	1.42723e-11	618	1660	3959	7324	under
GO:0001882	nucleoside binding	2.22288e-06	9.37724e-06	2.40803e-11	359	1127	4218	7857	under
GO:0004672	protein kinase activity	2.22288e-06	9.37854e-06	3.78916e-11	130	469	4447	8515	under
GO:0016772	transferase activity, transferring phosphorus-containing groups	2.22288e-06	9.41277e-06	4.88915e-10	272	799	4305	8185	under
GO:0042445	hormone metabolic process	2.22288e-06	9.55092e-06	2.2674e-09	3	67	4574	8917	under
GO:0006793	phosphorus metabolic process	2.22288e-06	9.81731e-06	5.46142e-09	144	473	4433	8511	under
GO:0006796	phosphate metabolic process	2.22288e-06	9.94531e-06	6.88861e-09	143	469	4434	8515	under
GO:0016301	kinase activity	2.22288e-06	1.00029e-05	7.82397e-09	231	681	4346	8303	under
GO:0016787	hydrolase activity	2.22512e-06	1.14635e-05	2.37894e-08	595	1487	3982	7497	under
GO:0042446	hormone biosynthetic process	2.22512e-06	1.16819e-05	2.7179e-08	2	55	4575	8929	under
GO:0032440	2-alkenal reductase activity	2.22512e-06	1.16819e-05	2.7179e-08	2	55	4575	8929	under
GO:0009850	auxin metabolic process	2.40934e-06	1.32513e-05	4.29069e-08	3	59	4574	8925	under
GO:0044267	cellular protein metabolic process	2.42505e-06	2.84939e-05	1.57993e-07	817	1297	3760	7687	over
GO:0004674	protein serine/threonine kinase activity	2.80447e-06	1.61256e-05	7.44708e-08	104	356	4473	8628	under
GO:0016310	phosphorylation	3.11387e-06	1.86831e-05	9.99409e-08	119	392	4458	8592	under
GO:0009987	cellular process	3.78692e-06	4.54419e-05	2.46234e-07	2354	4209	2223	4775	over
GO:0006468	protein amino acid phosphorylation	4.04874e-06	2.53044e-05	1.72802e-07	116	381	4461	8603	under
GO:0010817	regulation of hormone levels	4.65953e-06	3.02865e-05	2.17703e-07	12	91	4565	8893	under
GO:0009851	auxin biosynthetic process	5.17013e-06	3.48978e-05	2.61513e-07	2	49	4575	8935	under
GO:0090304	nucleic acid metabolic process	5.44081e-06	3.8085e-05	3.0129e-07	146	451	4431	8533	under
GO:0055085	transmembrane transport	5.93398e-06	4.30205e-05	3.49962e-07	45	191	4532	8793	under
GO:0000287	magnesium ion binding	8.56504e-06	0.000104916	5.84798e-07	136	149	4441	8835	over
GO:0006414	translational elongation	1.28775e-05	0.000160955	7.77826e-07	54	38	4523	8946	over
GO:0005856	cytoskeleton	1.40298e-05	0.000178864	8.95013e-07	46	29	4531	8955	over
GO:0044425	membrane part	1.81531e-05	0.000235962	1.21591e-06	611	950	3966	8034	over
GO:0055035	plastid thylakoid membrane	2.22545e-05	0.000300391	1.52271e-06	202	255	4375	8729	over
GO:0009535	chloroplast thylakoid membrane	2.22545e-05	0.000300391	1.52271e-06	202	255	4375	8729	over
GO:0044085	cellular component biogenesis	2.45333e-05	0.000346448	1.78365e-06	70	60	4507	8924	over
GO:0006030	chitin metabolic process	2.45333e-05	0.000355669	1.83612e-06	23	7	4554	8977	over
GO:0006026	aminoglycan catabolic process	2.45333e-05	0.000355669	1.83612e-06	23	7	4554	8977	over
GO:0006032	chitin catabolic process	2.45333e-05	0.000355669	1.83612e-06	23	7	4554	8977	over
GO:0009768	photosynthesis, light harvesting in photosystem I	2.76649e-05	0.000407974	2.02293e-06	19	4	4558	8980	over
GO:0004568	chitinase activity	2.85591e-05	0.000428295	2.1535e-06	24	8	4553	8976	over
GO:0042651	thylakoid membrane	4.10006e-05	0.000625064	2.80494e-06	208	268	4369	8716	over
GO:0034357	photosynthetic membrane	4.64347e-05	0.000719479	3.33457e-06	208	269	4369	8715	over
GO:0004683	calmodulin-dependent protein kinase activity	5.63847e-05	0.000422796	3.54716e-06	2	42	4575	8942	under
GO:0030076	light-harvesting complex	5.77886e-05	0.000909756	4.61064e-06	50	37	4527	8947	over
GO:0016070	RNA metabolic process	7.54151e-05	0.000584297	4.95172e-06	72	249	4505	8735	under
GO:0034660	ncRNA metabolic process	9.7054e-05	0.000776131	6.54227e-06	24	117	4553	8867	under
GO:0016887	ATPase activity	0.000117602	0.000969745	7.86613e-06	83	274	4494	8710	under
GO:0044237	cellular metabolic process	0.000123163	0.00196867	8.80635e-06	1897	3380	2680	5604	over
GO:0006022	aminoglycan metabolic process	0.000164546	0.0026703	1.23889e-05	24	10	4553	8974	over
GO:0005730	nucleolus	0.00019129	0.00315131	1.401e-05	115	131	4462	8853	over
GO:0008061	chitin binding	0.000207032	0.00346179	1.56736e-05	18	5	4559	8979	over
GO:0005057	receptor signaling protein activity	0.00022529	0.00202556	1.54077e-05	2	38	4575	8946	under
GO:0004702	receptor signaling protein serine/threonine kinase activity	0.00022529	0.00202556	1.54077e-05	2	38	4575	8946	under
GO:0006139	nucleobase, nucleoside, nucleotide and nucleic acid metabolic process	0.00022529	0.00202556	1.54154e-05	251	662	4326	8322	under
GO:0034641	cellular nitrogen compound metabolic process	0.000238551	0.00220417	1.69348e-05	427	1048	4150	7936	under
GO:0030528	transcription regulator activity	0.000252138	0.00239245	1.90249e-05	122	363	4455	8621	under
GO:0016628	oxidoreductase activity, acting on the CH-CH group of donors, NAD or NADP as acceptor	0.000262082	0.00255204	2.03537e-05	12	75	4565	8909	under
GO:0016627	oxidoreductase activity, acting on the CH-CH group of donors	0.000268311	0.00267952	2.09593e-05	23	109	4554	8875	under
GO:0016757	transferase activity, transferring glycosyl groups	0.000299897	0.00321871	2.45465e-05	66	224	4511	8760	under
GO:0060089	molecular transducer activity	0.000299897	0.00321871	2.45465e-05	66	224	4511	8760	under
GO:0004871	signal transducer activity	0.000299897	0.00321871	2.45465e-05	66	224	4511	8760	under
GO:0004715	non-membrane spanning protein tyrosine kinase activity	0.000427505	0.00469153	3.34618e-05	0	25	4577	8959	under
GO:0010287	plastoglobule	0.000433439	0.0073414	3.02332e-05	69	67	4508	8917	over
GO:0006396	RNA processing	0.000522255	0.00586716	4.40005e-05	40	153	4537	8831	under
GO:0005488	binding	0.000522255	0.0060899	4.60633e-05	2338	4909	2239	4075	under
GO:0042623	ATPase activity, coupled	0.000522255	0.00611773	4.69582e-05	68	225	4509	8759	under
GO:0031090	organelle membrane	0.00054625	0.00937858	4.05318e-05	345	517	4232	8467	over
GO:0007010	cytoskeleton organization	0.000625496	0.0108865	4.87689e-05	44	35	4533	8949	over
GO:0006807	nitrogen compound metabolic process	0.00071759	0.00857416	6.50416e-05	461	1104	4116	7880	under
GO:0008810	cellulase activity	0.000725491	0.012795	5.32656e-05	11	1	4566	8983	over
GO:0044424	intracellular part	0.000916739	0.016366	5.92751e-05	3255	6098	1322	2886	over
GO:0005515	protein binding	0.00120893	0.0147004	0.000103763	601	1394	3976	7590	under
GO:0016758	transferase activity, transferring hexosyl groups	0.00132316	0.0164036	0.000111972	50	174	4527	8810	under
GO:0015979	photosynthesis	0.00140003	0.0252271	0.000101436	71	74	4506	8910	over
GO:0030093	chloroplast photosystem I	0.00144463	0.0263719	0.000104597	18	7	4559	8977	over
GO:0019538	protein metabolic process	0.00148827	0.0275196	0.000109651	954	1633	3623	7351	over
GO:0016043	cellular component organization	0.00166976	0.0312277	0.000126225	276	408	4301	8576	over
GO:0065007	biological regulation	0.00168237	0.0212221	0.000148266	455	1080	4122	7904	under
GO:0010262	somatic embryogenesis	0.00177253	0.033546	0.000132932	13	3	4564	8981	over
GO:0009579	thylakoid	0.0018367	0.0351822	0.000143831	81	90	4496	8894	over
GO:0006259	DNA metabolic process	0.00224739	0.0287939	0.000190847	45	158	4532	8826	under
GO:0005576	extracellular region	0.0026504	0.0509998	0.000190831	141	185	4436	8799	over
GO:0016788	hydrolase activity, acting on ester bonds	0.00281632	0.0366293	0.000238386	139	382	4438	8602	under
GO:0042578	phosphoric ester hydrolase activity	0.00287815	0.0381107	0.000255623	64	204	4513	8780	under
GO:0004709	MAP kinase kinase kinase activity	0.00300348	0.0404576	0.000263304	0	20	4577	8964	under
GO:0008194	UDP-glycosyltransferase activity	0.00317308	0.0434519	0.000279809	28	111	4549	8873	under
GO:0001871	pattern binding	0.00325779	0.0638426	0.000233893	19	9	4558	8975	over
GO:0030247	polysaccharide binding	0.00325779	0.0638426	0.000233893	19	9	4558	8975	over
GO:0016791	phosphatase activity	0.00338984	0.0471584	0.000304147	52	173	4525	8811	under
GO:0004386	helicase activity	0.00351626	0.0497092	0.000316741	21	91	4556	8893	under
GO:0006399	tRNA metabolic process	0.00358936	0.0515675	0.000338623	19	85	4558	8899	under
GO:0034470	ncRNA processing	0.00360811	0.0526846	0.000351072	11	61	4566	8923	under
GO:0003700	transcription factor activity	0.00364433	0.0540616	0.000361391	74	226	4503	8758	under
GO:0030312	external encapsulating structure	0.00366688	0.0724167	0.000271111	155	210	4422	8774	over
GO:0030964	NADH dehydrogenase complex	0.00378501	0.0764102	0.000300084	31	23	4546	8961	over
GO:0045271	respiratory chain complex I	0.00378501	0.0764102	0.000300084	31	23	4546	8961	over
GO:0017111	nucleoside-triphosphatase activity	0.00397191	0.0597097	0.000391852	167	441	4410	8543	under
GO:0016874	ligase activity	0.00413093	0.0629929	0.000401276	118	329	4459	8655	under
GO:0005618	cell wall	0.00427153	0.0867746	0.000347808	154	210	4423	8774	over
GO:0016998	cell wall macromolecule catabolic process	0.00443879	0.0910242	0.000372496	23	14	4554	8970	over
GO:0000038	very-long-chain fatty acid metabolic process	0.00462222	0.0956478	0.0003895	13	4	4564	8980	over
GO:0009773	photosynthetic electron transport in photosystem I	0.00536757	0.111385	0.000422662	21	12	4556	8972	over
GO:0004812	aminoacyl-tRNA ligase activity	0.00615812	0.0938361	0.000594223	13	65	4564	8919	under
GO:0016462	pyrophosphatase activity	0.00695408	0.106859	0.000648177	180	465	4397	8519	under
GO:0016817	hydrolase activity, acting on acid anhydrides	0.00712878	0.112463	0.000676819	182	469	4395	8515	under
GO:0044431	Golgi apparatus part	0.00712878	0.115586	0.000707541	9	52	4568	8932	under
GO:0008026	ATP-dependent helicase activity	0.00712878	0.116185	0.000717883	16	73	4561	8911	under
GO:0070035	purine NTP-dependent helicase activity	0.00712878	0.116185	0.000717883	16	73	4561	8911	under
GO:0016818	hydrolase activity, acting on acid anhydrides, in phosphorus-containing anhydrides	0.00712878	0.117293	0.000727974	181	466	4396	8518	under
GO:0004221	ubiquitin thiolesterase activity	0.00780108	0.129318	0.00078209	2	27	4575	8957	under
GO:0044036	cell wall macromolecule metabolic process	0.00785705	0.160399	0.000579288	29	22	4548	8962	over
GO:0005739	mitochondrion	0.00857273	0.143003	0.000902867	541	1234	4036	7750	under
GO:0016875	ligase activity, forming carbon-oxygen bonds	0.00907127	0.154504	0.000942633	14	66	4563	8918	under
GO:0016876	ligase activity, forming aminoacyl-tRNA and related compounds	0.00907127	0.154504	0.000942633	14	66	4563	8918	under
GO:0008270	zinc ion binding	0.00971753	0.167925	0.00103709	204	513	4373	8471	under
GO:0004721	phosphoprotein phosphatase activity	0.00971753	0.168604	0.00104251	31	112	4546	8872	under
GO:0010025	wax biosynthetic process	0.0101408	0.204022	0.000774946	11	3	4566	8981	over
GO:0070011	peptidase activity, acting on L-amino acid peptides	0.0108524	0.188547	0.00116149	106	292	4471	8692	under
GO:0022857	transmembrane transporter activity	0.0118431	0.206234	0.00135164	175	446	4402	8538	under
GO:0009737	response to abscisic acid stimulus	0.0130137	0.226672	0.00139516	16	70	4561	8914	under
GO:0046128	purine ribonucleoside metabolic process	0.0141615	0.249344	0.00150499	3	29	4574	8955	under
GO:0042278	purine nucleoside metabolic process	0.0141615	0.249344	0.00150499	3	29	4574	8955	under
GO:0009639	response to red or far red light	0.0149715	0.264319	0.00156434	11	55	4566	8929	under
GO:0009922	fatty acid elongase activity	0.0152177	0.292654	0.00105707	8	1	4569	8983	over
GO:0008233	peptidase activity	0.0154036	0.273613	0.00171398	130	343	4447	8641	under
GO:0006278	RNA-dependent DNA replication	0.0154205	0.279447	0.00173943	6	39	4571	8945	under
GO:0003964	RNA-directed DNA polymerase activity	0.0154205	0.279447	0.00173943	6	39	4571	8945	under
GO:0016986	transcription initiation factor activity	0.0196054	0.347209	0.00206993	0	15	4577	8969	under
GO:0008375	acetylglucosaminyltransferase activity	0.0196054	0.347209	0.00206993	0	15	4577	8969	under
GO:0006418	tRNA aminoacylation for protein translation	0.0219751	0.383412	0.00240718	13	59	4564	8925	under
GO:0006520	cellular amino acid metabolic process	0.0226835	0.396385	0.00249691	125	328	4452	8656	under
GO:0000272	polysaccharide catabolic process	0.0233406	0.415446	0.00153199	34	31	4543	8953	over
GO:0031225	anchored to membrane	0.0233695	0.419239	0.00154541	31	27	4546	8957	over
GO:0043039	tRNA aminoacylation	0.0248287	0.431636	0.00290103	14	61	4563	8923	under
GO:0043038	amino acid activation	0.0248287	0.431636	0.00290103	14	61	4563	8923	under
GO:0022804	active transmembrane transporter activity	0.0248472	0.435397	0.00294782	108	288	4469	8696	under
GO:0042335	cuticle development	0.0268092	0.467471	0.00182769	10	3	4567	8981	over
GO:0044451	nucleoplasm part	0.0269027	0.465091	0.00311033	12	55	4565	8929	under
GO:0050660	FAD binding	0.0289128	0.493203	0.0031728	20	77	4557	8907	under
GO:0003779	actin binding	0.0295617	0.507902	0.00203693	37	36	4540	8948	over
GO:0044444	cytoplasmic part	0.0295617	0.508163	0.00204405	2733	5132	1844	3852	over
GO:0016621	cinnamoyl-CoA reductase activity	0.0307821	0.526027	0.0021055	12	5	4565	8979	over
GO:0009991	response to extracellular stimulus	0.0319891	0.532327	0.00375937	13	57	4564	8927	under
GO:0000151	ubiquitin ligase complex	0.032	0.536177	0.00380274	36	117	4541	8867	under
GO:0044260	cellular macromolecule metabolic process	0.0324853	0.548892	0.00225818	1074	1914	3503	7070	over
GO:0022891	substrate-specific transmembrane transporter activity	0.0334588	0.555878	0.00402055	147	372	4430	8612	under
GO:0031668	cellular response to extracellular stimulus	0.0335962	0.564736	0.00411545	10	48	4567	8936	under
GO:0071496	cellular response to external stimulus	0.0335962	0.564736	0.00411545	10	48	4567	8936	under
GO:0009156	ribonucleoside monophosphate biosynthetic process	0.0354197	0.587626	0.0042554	1	18	4576	8966	under
GO:0022900	electron transport chain	0.035602	0.585777	0.00278271	97	130	4480	8854	over
GO:0022892	substrate-specific transporter activity	0.0359807	0.597016	0.00433798	177	437	4400	8547	under
GO:0008237	metallopeptidase activity	0.0368464	0.61362	0.00453553	23	83	4554	8901	under
GO:0009108	coenzyme biosynthetic process	0.0368464	0.61583	0.00465378	17	67	4560	8917	under
GO:0050794	regulation of cellular process	0.0368464	0.616492	0.00467145	340	785	4237	8199	under
GO:0031012	extracellular matrix	0.0387778	0.620795	0.00280523	7	1	4570	8983	over
GO:0048046	apoplast	0.0400069	0.635938	0.0030752	116	162	4461	8822	over
GO:0005622	intracellular	0.0403401	0.653329	0.00482099	35	113	4542	8871	under
GO:0016410	N-acyltransferase activity	0.0410378	0.663103	0.00494378	5	32	4572	8952	under
GO:0015294	solute:cation symporter activity	0.0411585	0.667621	0.00505643	11	50	4566	8934	under
GO:0044464	cell part	0.0412669	0.650967	0.0032849	3648	6977	929	2007	over
GO:0043565	sequence-specific DNA binding	0.041815	0.679102	0.0052558	30	100	4547	8884	under
GO:0051171	regulation of nitrogen compound metabolic process	0.041815	0.680177	0.00530796	174	428	4403	8556	under
GO:0005083	small GTPase regulator activity	0.0432868	0.69607	0.00534187	3	25	4574	8959	under
GO:0016311	dephosphorylation	0.0440703	0.708523	0.00567591	17	66	4560	8918	under
GO:0015075	ion transmembrane transporter activity	0.0440703	0.709045	0.00569801	110	286	4467	8698	under
GO:0009888	tissue development	0.0457023	0.725215	0.0060119	2	21	4575	8963	under
GO:0031461	cullin-RING ubiquitin ligase complex	0.0466573	0.735642	0.00611258	26	89	4551	8895	under
GO:0045595	regulation of cell differentiation	0.0474734	0.753709	0.00612042	1	17	4576	8967	under
GO:0005096	GTPase activator activity	0.0474734	0.753709	0.00612042	1	17	4576	8967	under
GO:0004468	lysine N-acetyltransferase activity	0.0474734	0.753709	0.00612042	1	17	4576	8967	under
GO:0004402	histone acetyltransferase activity	0.0474734	0.753709	0.00612042	1	17	4576	8967	under
GO:0016072	rRNA metabolic process	0.0487199	0.768331	0.00652869	5	31	4572	8953	under
GO:0006364	rRNA processing	0.0487199	0.768331	0.00652869	5	31	4572	8953	under
GO:0044242	cellular lipid catabolic process	0.0487486	0.771338	0.00656267	10	46	4567	8938	under
GO:0044433	cytoplasmic vesicle part	0.0490718	0.77633	0.00674202	9	43	4568	8941	under
GO:0034061	DNA polymerase activity	0.0496574	0.783008	0.00685638	8	40	4569	8944	under
GO:0016407	acetyltransferase activity	0.0499425	0.787576	0.00688111	7	37	4570	8947	under
