# Supplementary material for: Generation and analysis of expressed sequence tags (ESTs) for marker development in yam (Dioscorea alata L.)
Source: BMC Genomics. 2011 Feb 9;12:100. doi: 10.1186/1471-2164-12-100 (PMC3047301; doi:10.1186/1471-2164-12-100)
Supplement: Additional file 4 — Simple Sequence Repeat (SSR) primers generated from the project. The SSR primers generated from library TDa 95-310, TDa 95-0328 and TDa 87-01091 were respectively presented on sheet 1, 2 and 3 of the file. [file 1471-2164-12-100-S4.XLS]

## Sheet: TDa 95-0310
ID	ID_version	FullMatch	MinMatch	Type	Start	Length	SeqLeft[repeat]SeqRight	PrimerLeftSeq	LeftTM	PrimerRightSeq	RightTM	ProductSize
virginia_state_74509_9_c8506_3	virginia_state_74509_9_c8506_3_a	GGTGGTGGTGGT	GGT	3	103	12	GAATTCCCGGGATGGAGGGAAAAAAGCAGTGGTGATTCCACATTCAATGGGTGTTCTGTATTTCTTGCATTTCATGAAGTGGGTTGAGGCACCTGCTCCTATG[GGTGGTGGTGGT]GGATCAGATTGGTGTGCACGACATATAAAAGCTGTTATGAATATTGGAGGGCCTCTTTTAGGTGTCCCAAAAGCAATTGCAGGATTATTCTCTGCTGAGGCCAAAGATGTTGCTGTTGCCAAGGGAAAAGGCACCTGGTGTATTAGATTC	AAAAAGCAGTGGTGATTCCACATT	63.035	TATATGTCGTGCACACCAATCTGA	62.535	122
virginia_state_74509_9_c3468_14	virginia_state_74509_9_c3468_14_a	TATATATATATATA	TA	2	241	14	CAACTATGTGACCCAATTGAACTTTGTGCTTTCACGGAAGGCTGCAGGTCTTGTGAGCCTGCAGGCACGCCTAGCAAGATTCCAACATCGCTTAAAAGAGCAGGAGATTCTGAGCCGAAAAAAAGCTCCCCGATAAGTTGGTGTTTCTGT[TATATATATATATA]TGCATTCAGTGTCCTTTGTAATTGTTTCATTCTTCTGTATCATTGTGGTTATAAATATAAACATCACAGTGAGGCTGTAGTGATTCTAGAGTGCCCACCCCTATTGATAACAAGCCTTACATCCCAGTTGATGTAAGAGCCCCATTAATT	AAAAAGCTCCCCGATAAGTTGGT	63.287	GGGCACTCTAGAATCACTACAGCC	62.627	141
virginia_state_74509_9_c13181_2	virginia_state_74509_9_c13181_2_a	ATTATTATTATTATT	ATT	3	58	15	AATTATGAATAAATCACAAGTAAAAAAAAATGAACCTTATTGCAGGGGTGATAAAAAA[ATTATTATTATTATT]TTTTAACTAAAGTTAATAAACAGCAAAGCAAAGGATAAATGGGGTATGAAAGTGCATAAGTTACAGTGTTTTTTAGAGATAATTTTTTGGTAATGCAACTCTAGAGAAAAGAAAAATAATAATAATAAAACATATTTA	AAAAATGAACCTTATTGCAGGGGT	63.004	TGCACTTTCATACCCCATTTATCC	63.117	104
virginia_state_74509_9_c4740_16	virginia_state_74509_9_c4740_16_a	AACAACAACAAC	AAC	3	88	12	CACAATTCTCATATGGATCTATATTAACACAAACTTTGAATAAAAACACAAAATTCCGGACCGTATTGTTGGCATGGCTCTCTGGATG[AACAACAACAAC]AGCAACAGCTATACAACAAGCCAGCATTTGCAAAAATACATACATAAATAACTACTCTCAATGAGTGATATGAGAGACATCAAGAATAAATACGAAAGCATTCGCTTGTTTCATCGATCGACTAAGAAGAAAGAGACGAAGCCGATGGCC	AAAACACAAAATTCCGGACCGTAT	63.687	ATGTATTTTTGCAAATGCTGGCTT	62.972	99
virginia_state_74509_9_c4594_17	virginia_state_74509_9_c4594_17_a	TGTTGTTGTTGTTGT	TGT	3	848	15	TGCGAGCTAAATTTGGTTTTGATGTGGTGGGGCATTATTCAAGACCCGACGTGCTTAGCTTGATTGTGCGAGACCACTCGATGAAACCTGTCTTCTTCACTTCTGCTGAAAAAAAGGCCGATAACGAACAAAAATTGCCATAAGTCCCTC[TGTTGTTGTTGTTGT]TGATGTATCAGGTTGGCAATGAGTGTCAATGCCTCAAGATGCACATTAAAATCCTTGGCAAAAGTTTGAAACAACCAAATTTCACACTTTTAAGTCATGTTAAATGCTCTTTTCTGGTTTTAATTTGAACTCCATTTGCTCAATGTGTGA	AAAAGGCCGATAACGAACAAAAAT	63.023	CTTTTGCCAAGGATTTTAATGTGC	62.945	118
virginia_state_74509_9_c3516_14	virginia_state_74509_9_c3516_14_a	GCAGCAGCAGCA	GCA	3	181	12	AATGTGATAACTTGCTTGTGAACCTCAAAGATCAATCACGGCCCATTTGTAAGGTAGGTGATTTTGGCCTGTCAAAAATCAAAAGGAACACCCTGGTTTCTGGCGGTGTGAGAGGAACACTGCCTTGGATGGCACCTGAACTATTAAATG[GCAGCAGCAGCA]AGGTGTCTGAGAAGGTTGATGTATTCTCTTTCGGCATTGTAATGTGGGAAATTCTCACTGGTGAGGAGCCATACGCCAATATGCACTATGGTGCAATTATAGGTGGAATTGTGAATAATACACTGAGGCCGCCGTTGCCCGCATCGTGCG	AAAATCAAAAGGAACACCCTGGTT	63.086	GAGAATTTCCCACATTACAATGCC	62.817	144
virginia_state_74509_9_c9597_4	virginia_state_74509_9_c9597_4_a	CTCTCTCTCTCTCTCT	CTCT	4	22	16	AAAATTGTCAACAAGACACCAC[CTCTCTCTCTCTCTCT]TTATATATATATATTGCTAGATATATATTACCATATATATATATATATGCGTACTCATACGCAGTCACCAAGACATAAGCACTCCCATACAACACACGTAACAGACTCACATCTCCAACGGCCAAACCCATTTG	AAAATTGTCAACAAGACACCACC	60.178	GGAGATGTGAGTCTGTTACGTGTG	61.019	154
virginia_state_74509_9_c2928_20	virginia_state_74509_9_c2928_20_a	ATATATATATAT	AT	2	83	12	GATTTGAAAATAAAACATATTCATTAGTTGTATTACTGGTCCTATACAAATAAACAAACTCCGAACTTACAAGCAGTTAAAAA[ATATATATATAT]AATAGCTAAACGATTCGTCATTTCAAGCAAGATCAAATCCCAAAGTGCACAATTAAAACTAAAAGAATACATAATAAACAATAGTACATATACAAAAGAAAACAAAAGGCACAAAAAAAATCAAGAGGGTGCAATAGAAACCTTATCAAC	AAACAAACTCCGAACTTACAAGCAG	62.087	TTAATTGTGCACTTTGGGATTTGA	62.637	100
virginia_state_74509_9_c10470_2	virginia_state_74509_9_c10470_2_b	GCTGCTGCTGCT	GCT	3	36	12	AAATCCTCCCAAAAAACAACCGTTGCTGCTGCTGCC[GCTGCTGCTGCT]GTTGCTGATGAGGATGAGGATGATGACGATGACGAGGACGAGGAAGACGAATCCGATGACTCCCCCGTCGCCGGGAAGAAAGACCCGAAGGAAAAGGAAGACGAAGAAGGAGAAGCGTCAAGCGATGAAGAAGAGGAGGAGGACGAGGAG	AAACAACCGTTGCTGCTGCT	63.203	CCTTCTTCGTCTTCCTTTTCCTTC	62.873	145
virginia_state_74509_9_c9943_3	virginia_state_74509_9_c9943_3_a	AAGAAGAAGAAGAAGAAG	AAG	3	101	18	CGGTGAGAGCAGTATTGCTCTTAAATTAAACTTTAAAAACAAGGAAGCACAGACTACAGAGAATAAAACACAGTAAAATTTATTAAATTCAACAACTTAAC[AAGAAGAAGAAGAAGAAG]GAGGAGGAAGGGTTAAACCAATCTATTGCTCTCACGTACGCTACTCAATGCCACCAGAGCTTTCCACAGCAAGGTGAGCGGTGTACCATGCCCTTTTGACATTCTTTCTCAAGGCCAACAACGAAAGTCAAGAAAATCATAACACCAGCC	AAACAAGGAAGCACAGACTACAGAGAA	62.956	ATTGAGTAGCGTACGTGAGAGCAA	62.469	132
virginia_state_74509_9_c14904_2	virginia_state_74509_9_c14904_2_a	TATATATATATA	TA	2	300	12	TCTTTTTAAAAATAAAAGCAGAACATGTTCAGAATAACATAAATTAAACACCTCAATCTCATCCCATTCCTTAATTCATTCACTCCTACTATGATACTATCTGTATATTACTGTAGATATAAATATATATCCCATGTAAATATATCCCCC[TATATATATATA]TTTTGTAACCCAAATGCATGGTACTGACTCATTCACTGTATATGCACCCACATGCCTTCACTTGG	AAACACCTCAATCTCATCCCATTC	62.572	CAGTACCATGCATTTGGGTTACAA	62.956	143
virginia_state_74509_9_c11928_3	virginia_state_74509_9_c11928_3_a	TCCTCCTCCTCCTCCTCC	TCC	3	65	18	TCCACCTCCAAACAGTGATTCCAAACCCATTAAAGCAAGGCTTCTCTATGATCTTCTCATCCAAT[TCCTCCTCCTCCTCCTCC]TCTTCCTCCTCAGACTTCTCTTCTTCATCAAAACACAGAGCACTAATGGAAGCTTTAGTGATGGACTTGGGAGAGTCCAAATCTAAGTCTAACTCCAAATCTAGTTTCTTGTCCACAAACTCATCCTCCTTCCACTTCTTGAAGAAGACT	AAACCCATTAAAGCAAGGCTTCTC	63.016	GGACTCTCCCAAGTCCATCACTAA	62.884	139
virginia_state_74509_9_c8305_3	virginia_state_74509_9_c8305_3_a	AGAGAGAGAGAGAGAGAGAG	AGAG	4	57	20	AACTACTAATTAGAAATTACTAATTAACTAAGCAAACCCGATAATTACATGTGTGGA[AGAGAGAGAGAGAGAGAGAG]AAAGAGAGCACGTGCGATGAACGTGATACCGAGTCAAGAGGAGCACTCGCCCCAGCCTTCCTCGGCGACTCGGCGAGTCGCGAACGTTCTGGAAACTCGAGTGAGTCGAGACTCGGCGATCACGATAAG	AAACCCGATAATTACATGTGTGGAA	62.546	CTCCTCTTGACTCGGTATCACGTT	63.023	87
virginia_state_74509_9_c7712_3	virginia_state_74509_9_c7712_3_a	AAGAAGAAGAAG	AAG	3	155	12	ATCTCGAAGTAGTTCCCGGGAGTTTCCATCGTCTCTTGCTCCTTCTCGATCTGCAAACCCTAGGAAGCGGAAAACATGGGAAAGGTGCACGGATCTCTTGCTCGCGCTGGGAAGGTGCGCGGACAGACGCCTAAGGTGGCCAAACAGGAT[AAGAAGAAGAAG]CCAAGGGGCCGTGCTCACAAGCGGATGCAGTACAACCGCCGTTTCGTGACCGCCGTTGTTGGGTTTGGGAAGAAGAGAGGCCCCAACTCTTCAGAGAAGTAATCTGGTGGTTAG	AAACCCTAGGAAGCGGAAAACAT	63.287	GTTGTACTGCATCCGCTTGTGAG	64.188	144
virginia_state_74509_9_c1793_5	virginia_state_74509_9_c1793_5_a	TCTCTCTCTCTCTCTC	TCTC	4	166	16	GGAATATACTGGATTGTCTCTCTATCTCTCTTTCTATATATAGATAAGCCTGTCGGGCATGATTGCTGTTTATAAAGTTAGCTGATTAGTAGCAAGTGATGAAGCAATAGTTCTGCAAATTCCCAAACTAGCACCATCCTGCTCTCTCGT[TCTCTCTCTCTCTCTC]TATATATATATACAGGTGAATAAGTAGTGTATTTTAAGTCTGAATTGTTTAGTTTTGGTTTGTTTTTTGTTTG	AAACTAGCACCATCCTGCTCTCTC	62.411	AAAACAAACCAAAACTAAACAATTCAGA	61.479	108
virginia_state_74509_9_c446_3	virginia_state_74509_9_c446_3_a	TTTATTTTATTTTATTTTAT	TTTAT	5	277	20	ATCATCATCGTACACAATTGTCAATACCCGTTGGAGAAACAAGATAAAACCAAAGTAAAAACTAAAAAATGAAAGAAACAAAAGACACAAAACCACCAAGAAGCCATACGGCTAGCGTTCGAATATGCATCACGCTTTTTTTACTTCTTG[TTTATTTTATTTTATTTTAT]TTTTATGGAGTATAGTTTGGGTGGCGGATAGCTTAGCGGGCAACGTTGGGCAAACTATACTCCATAAAAATAAAAT	AAAGACACAAAACCACCAAGAAGC	62.835	CGCCACCCAAACTATACTCCATAA	63.228	116
virginia_state_74509_9_c11923_2	virginia_state_74509_9_c11923_2_a	CAACAACAACAACAACAACAA	CAA	3	94	21	TCAACATGAGGCCAAGGATCAGGAGAGTGATGATAAAGAGAGGAGCATTGAAGGAAGGCAACAAAGAGCACAATCACCAACACAGCATCATCAT[CAACAACAACAACAACAACAA]AACACTGAGAAGCCTGAAACCAATGCATTAGAAAGTGACATCTCCTCCCACTCTCAGGGACCAACGTCCATTTCCATTCACCAACACCACCATGGCCCACCACAGCC	AAAGAGAGGAGCATTGAAGGAAGG	63.381	TTCTAATGCATTGGTTTCAGGCTT	63.138	114
virginia_state_74509_9_c11432_2	virginia_state_74509_9_c11432_2_a	GAAGAAGAAGAAGAAGAAGAA	GAA	3	140	21	CTTCTACTTATGGGCTTGTTATTGAGAGATATGAAGCGAGGGATGAGGCAAGAAGGAAATATCTGAAAGAGCAGCAACTGAAAAAGCTCGAGGAGAAGAACAGTAGCCAGAAGAGTCAAGATCAGGTTACTGATGAAGAC[GAAGAAGAAGAAGAAGAAGAA]GATGATGATGATGACTTGAGGGTGGACGAAGCGAAGGTGGATGAGAGCAAGCAGATGGACTTTG	AAAGAGCAGCAACTGAAAAAGCTC	62.563	AAAGTCCATCTGCTTGCTCTCATC	63.247	159
virginia_state_74509_9_c6434_6	virginia_state_74509_9_c6434_6_a	TGATGATGATGATGATGA	TGA	3	231	18	ATCATTCAGTCTCTTGCTCCTACGTTTATCTGGGAACATTGCATTGAAAACTCTGGGTCTATCCTGGATATAATCATCAAATGAAGCTTGGCCTGGTGGTTCATAAAGAGGGATGTCTGTGGAGATTGTGGAGCTGAAAGTCACTGGACC[TGATGATGATGATGATGA]ATATGATAGCATTGAGAACCTACATGTGTTGAACTCTGTTTGTTTTC	AAAGAGGGATGTCTGTGGAGATTG	62.884	TTCAACACATGTAGGTTCTCAATGC	62.441	97
virginia_state_74509_9_c7946_7	virginia_state_74509_9_c7946_7_a	AGCAGCAGCAGC	AGC	3	342	12	AGCAACCATCTGTTCCAAGATAGAGATCGCATCCTCAGCTTCTTTCACGGATGGAGCTGGGCCAAAGATGAAGCCACGAGAGATCCCAAGCTTGTGCTGCTCTTCCTCGCCATCAATCGGCGAATGGTGGTGACTCGAAGTAGCAGGAGT[AGCAGCAGCAGC]GAGCGGGGGAGAAGAAGAGGAAGAAGAGGAGGGTGAGAAGGAGACAAGGCCAGGGGGGCTTGGCCGGTGACGCGCCCATCGCCGGAGCACTCATTCCGGGGGCCACTGGCCGGCCGGCAGTGCGGAGTGTGCTACCTCCCCCCATTGGTG	AAAGATGAAGCCACGAGAGATCC	63.109	CTCCTTCTCACCCTCCTCTTCTTC	63.161	142
virginia_state_74509_9_c13994_2	virginia_state_74509_9_c13994_2_a	ATATATATATAT	AT	2	64	12	AATTCCCGGGAGAAGAAAAAAGCAACAGAAACGAAGTGGAACTAAGGAATAACATAAGGTAATG[ATATATATATAT]AGAAGGTTTGTGAAACACTTTGCAAATAAATGACAGTGAAGAAATTGCATAATGGTTCACTTGAAGTTTTTAGCAGCAGGTTGTCACTGCTGTCTAATTCATTTCAATCCTCGGAAATAATACGAGATTAGTTCTATTATTGATTCATTA	AAAGCAACAGAAACGAAGTGGAAC	62.946	CAGTGACAACCTGCTGCTAAAAAC	62.353	147
virginia_state_74509_9_c13760_2	virginia_state_74509_9_c13760_2_b	CACCACCACCACCACCAC	CAC	3	277	18	ACGATCACCAAACGCCTCTGGCACATCCTTCGTCTTCTCTACATCACTCTCCGCAACGGCATCTCCAAACGCAAACTCATGCTCGACCTTCACCACCTCTTCCACCGCGGCAAGCTCGCCGGAAAAGCCTTCACCAACCTTCTCTCTCTC[CACCACCACCACCACCAC]AGCACCACCTCCTACGGCGGCGCTCCTTTCTCCTCCTTCTCCTGCCGTTTCATGGATCCCAACCTCT	AAAGCCTTCACCAACCTTCTCTCT	62.996	GAGGTTGGGATCCATGAAACG	63.781	111
virginia_state_74509_9_c10590_2	virginia_state_74509_9_c10590_2_a	ATTATTATTATTATT	ATT	3	41	15	GAAAACCAGATTAAAGGACATCTTAATAAATTTTTCTCCAA[ATTATTATTATTATT]ATCCTAAAAGCAAATTATGTACACCATTCTTCTCCAATAAAAACACTCTAAATTCTCAAAAATTTGAAGTTAAATGTCCAAGAACCGTGAAAATAATCCAACCCAAAGTGATGCAACGTTGACAAAATGGTAGTCCATTAACGAAGTCTC	AAAGGACATCTTAATAAATTTTTCTCCA	60.036	TATTTTCACGGTTCTTGGACATTT	60.92	139
virginia_state_74509_9_c10419_2	virginia_state_74509_9_c10419_2_a	AATAAAATAAAATAAAATAA	AATAA	5	162	20	CTTATTATCAATTAGTTTGTTAAGAAAACAGACCCAGACAGTGGCCAGTCACAGGTTACAGAAGTCACAGGAAGAACAAAGTGAAAACAGGCATGGAAACTCATTAAACAACACAAACACAAAGATAATGATTGGTAGGGAATTTACGCC[AATAAAATAAAATAAAATAA]AGAAGTCTGATATCATATGATTGACAAATGATAATACACACAAAAGGAGACTATAGAGATTAAAA	AAAGTGAAAACAGGCATGGAAACT	62.327	CTCCTTTTGTGTGTATTATCATTTGTCA	61.568	142
virginia_state_74509_9_c5611_4	virginia_state_74509_9_c5611_4_a	TTATTATTATTA	TTA	3	93	12	GGCAAGAATCAAAGGGGTCATGGTTCATTCATTCTTATCTGGTCACCGAAAGTTTGCATTGCTCACTGGAGAGCTTCGCCATGTCTCCTAAAC[TTATTATTATTA]TTTTTTGTATAGATCAGACACCCTGTTGATCAGCATCATCCTTAGTTTATGTTACTGTTTAAGTAGATTGTTTATTGAAGGCCAATTTCAACTTCTGTTTGAATAGATTGTTTACTGAAGACCAATTTCAACTTCCAGAGTATAAAACCG	AAAGTTTGCATTGCTCACTGGAG	62.843	ACAGAAGTTGAAATTGGCCTTCAA	63.227	155
virginia_state_74509_9_c1099_51	virginia_state_74509_9_c1099_51_c	TTATTATTATTA	TTA	3	994	12	GAGTGAAACACCTTATAAAAAGTTTTTGTGTTTTATTTTGTTTCTATGTCTTCTTCCTTATAAAGTGTGTCTCTGTGTGTAAATATGGTTGGTTGTTGGTGCTTGCTCATTGATGTATGTAATAATTTGAGTTTTATCTCTCAGTTGGTT[TTATTATTATTA]TTTATTATTATTTTGACTAAACCATCACAATATATTAAAAAGAAGAAAAATATAAGTAGCGGGTAAACACATAACCAATATAGAAATGATTGAATACACAAAAAGTACAG	AAATATGGTTGGTTGTTGGTGCTT	62.742	TTGGTTATGTGTTTACCCGCTACTT	62.015	160
virginia_state_74509_9_c353_276	virginia_state_74509_9_c353_276_a	AACAACAACAAC	AAC	3	158	12	TGAACCAGAGAAAGTAGAAAAAGATGGAGAATAAATAATACAACAAACAGCATGGTACATGGTACAATGGAACAAAGACTAGAGTAATGAAGAAAACCATCCAAATCCCAAACCAAATGACACATCATAATCATCAAGACCAACAACAAT[AACAACAACAAC]AATAGCATACTACTGAAAGAGAGAGAGAAAGAGAAAGAAAGGAAAGATGATCTAGTTGGGAAGAACCTCATGATCGGAGCACAAGAAGGCATAGGTGTAAACGAGTCCGGCGATTCCGCCGCCGATGAGAGGGCCAACCCAGTAGATCCA	AAATCCCAAACCAAATGACACATC	63.112	CGATCATGAGGTTCTTCCCAACTA	63.625	136
virginia_state_74509_9_c4866_9	virginia_state_74509_9_c4866_9_b	GTGGTGGTGGTGGTG	GTG	3	360	15	GTGGTAAATGGTAATTCACTACACACCATTCATTTTCTTTGCTCTTTCCTTTAATTTTTTTTCCATTTTTTTTAATGTGTGTCTGTAGCTATATATGTAAATGAATGATGTTTGTGTTTGTTGTAATCTACTTTTTGGTGGTATTGTGGA[GTGGTGGTGGTGGTG]ATTGAGTGCTAATGAATTGCTTTTGTTTCTTTTGATTTG	AAATGAATGATGTTTGTGTTTGTTG	60.069	CAAAAGCAATTCATTAGCACTCAA	60.626	92
virginia_state_74509_9_c1676_27	virginia_state_74509_9_c1676_27_a	ATATATATATATATAT	ATAT	4	593	16	GCCGAAGTGATGAATCACCGGAGATTCAATGGCGTTTGGTCGAGCAAATGGCATCATCCTTAACGAAAGATCCGACCTTCACTGCCGCCCTCGCCTCGGCTATTTCCGACAAAATGCTTGATCATTCACCTTCAAGAAGCTAACTCTTTC[ATATATATATATATAT]ATTCAAAGAGATTGAATTGTTGGTGTTTAATTAGAGTTAGGCTTGATATAAATGTAAATAGATTATTGGTATGAAAAAAATGATATTGTATGGGAAGAGTATGAAATGTTCTTTCCTAATGTTTTTATTTCAAAGTTTAGCGCC	AAATGGCATCATCCTTAACGAAAG	62.533	AAACACCAACAATTCAATCTCTTTGA	62.152	149
virginia_state_74509_9_c5688_4	virginia_state_74509_9_c5688_4_a	AATAAATAAATAAATAAATA	AATA	4	202	20	TTTTGTATGTGCACTCATTCATTTTTTTAATACAACTGAATTTTTTTGTTGTGAGAAATGTAAGACAAGATTGGTCGGCTTTTTCTTTCACATTATAAAAATTATAAAATGTTTGAGCAGGATGGATTGTATCATTTGAAATGCTTGTAC[AATAAATAAATAAATAAATA]AACGAACCAAGAAAAGGGTGAGCGCACACAAAATTTGTGCCC	AAATGTTTGAGCAGGATGGATTGT	63.026	GCTCACCCTTTTCTTGGTTCGT	63.864	87
virginia_state_74509_9_c15496_2	virginia_state_74509_9_c15496_2_a	TATATATATATA	TA	2	87	12	AATGAAACACCAAAACAAATGCAAACGTTAAGCAAAACATTAATCACTAATAATAAATTAACCAACTTGCATGGCACTAATTATAGC[TATATATATATA]CCAGTCATAAACAGTGGGAGAGTTGGGCTGAGGTTTGTCAAAGAGGTCAGAGCCCAGAGTTTTGGTTGCAAGGTTGCTCCCTGGGTTGAAGACACTGCGCCAAACGTTCACCTTCCGAGCAGAGGACGGCGTCGTCGGTGTCACCGGAGT	AAATTAACCAACTTGCATGGCACT	62.96	AAAACTCTGGGCTCTGACCTCTTT	62.996	108
virginia_state_74509_9_c9010_3	virginia_state_74509_9_c9010_3_a	AAGAAGAAGAAG	AAG	3	177	12	CCACTTCCTTGTCTCTATCAGCTGCTGCCTCTTGCCTTCCTCTCCTCACAATCCCCAAATTCCCACTTCCAACCTCTACCACATTTTCTAGATTTTCCCTGCATCTCCCTAGATGTTCTCTCTGTATAGCCACCGAGCCTTCGCCTTCGA[AAGAAGAAGAAG]AACGCCGTGTGAAACCTTCTCTTGCGGAGGTCTCTAGGACTATTATGGAACTCGCCTCTGTTGGAACGCTGTCAACCACCGTTGACGATGGGTGGCCGCTCGGTATTGGAGCTCGGTTCGTCGTTGACGCCCAGGGACTGCCGGCTCTGT	AAATTCCCACTTCCAACCTCTACC	62.78	TAGTCCTAGAGACCTCCGCAAGAG	62.497	148
virginia_state_74509_9_c3474_21	virginia_state_74509_9_c3474_21_a	GTGGTGGTGGTG	GTG	3	794	12	TCGGATTTGTGTCTTGCGAAGACCCACAAGTAGGGGAACCTCTTTTGATTCTTGCCGGAGGCTTCATATCATAGTAAAATCCTGAAGGCGATGCTACTGCCCGGGTTTGCTTAATAAATTGTGCATCGTTGACTACTGGGTTGCTCGTTC[GTGGTGGTGGTG]ATCCGCAAAAGAAACTCGCTTGGTTACTGGAATCTAAATCATTTTCATTGTATTCATCCTTATCTAGTATTGTATCCAAAACCTCCAAAACACTCTCCTTCCTAGGCACAGGTAAAATACTCTTAGGCTTGGGACTGATCCTGCCATAAT	AAATTGTGCATCGTTGACTACTGG	62.44	GGAAGGAGAGTGTTTTGGAGGTTT	63.08	149
virginia_state_74509_9_c6091_6	virginia_state_74509_9_c6091_6_a	CACCACCACCACCAC	CAC	3	398	15	CATATTAGATTGAGCAGTGGTGACTCAATTTCAGAATCTGATGACCAGAGAAATGCTAGGAGAAGTAGATCACTTGGAAAGTCCTCTGATGACGACAGGGAAGAGACCAGAGAACCAAGAAATTTCAAGAAATCTCAGCACCGGCATGGG[CACCACCACCACCAC]CATGACCGCCACCATCATCACAGCCATCGCCACCACCCGGATTCCACCGAGGCAAACCTTGTGGACAAGGGTATGTGAAGAAATGTAGCCTCTATTTGGATGCACTGACTTAAACTCTTTTAATTTGCCAACTTCTTCGACAAAACTCAT	AAATTTCAAGAAATCTCAGCACCG	62.826	CAGTGCATCCAAATAGAGGCTACA	62.643	153
virginia_state_74509_9_c8645_3	virginia_state_74509_9_c8645_3_a	CTCCTCCTCCTCCTC	CTC	3	38	15	GCCTGAAACGGCAACAACATCAACGCAAACCTAGCGAT[CTCCTCCTCCTCCTC]ATCATCCTCGACGAGGAGCAACCATGGATTGGGGCAACGTCACTACCGAGGATCTCATCGACGCCCTTCGCGAAGTCGATTGGTCTTCTCCCCCGCGTCCCGTCTCTGAGTTCTTCTCCAGGTTCACCTTTCCCAGATCTTACTCTAAAT	AACAACATCAACGCAAACCTAGC	62.557	GTCGATGAGATCCTCGGTAGTGAC	63.455	103
virginia_state_74509_9_c482_158	virginia_state_74509_9_c482_158_a	AACAACAACAAC	AAC	3	641	12	AACATGAGCAACATTAACAGCATCAACGGTTTTAAGCTGAACTCAGTGACCAACAAGTATGCCCAGAGCAACAGCAGCAAGGATGTCAACAACAATATCAACCACAACAACATTGCTGGGAACAAAAATGTCGACAATATCAACAACAAT[AACAACAACAAC]CTTGTGGTGGACAAGCGTTTCAAGACGCTGCCTTCTGCTGAGATGCTCCCACGCAATGAGGTTCTTGGAGGCTATATTTTTGTTTGTAATAATGATACCATGCAGGAAGATCTCAAGCGACAACTGTTTGGGTTGCCTCCGAGATACCGT	AACAACATTGCTGGGAACAAAAAT	62.839	TATAGCCTCCAAGAACCTCATTGC	62.828	133
virginia_state_74509_9_c8121_5	virginia_state_74509_9_c8121_5_a	AAATAAATAAATAAAT	AAAT	4	72	16	TACCACGAAACATATATTACATAATATGTATAACACGAATTGCCAAAAACAGATTAGGATATGCATCATAAA[AAATAAATAAATAAAT]AAAATGACAAATCTCTTTGAAGCAAAAAAATAGCATAAGCAACATAATGTTCATATAACAGGAGCACCTTGAGTTACACAAACTTATAGGATGCAGTAGCTCAAAGCTTCACCTCAAACCATGGCTCACTTTGACAACCAGTAAATCAGA	AACACGAATTGCCAAAAACAGATT	62.947	TGTGTAACTCAAGGTGCTCCTGTT	62.307	137
virginia_state_74509_9_c10514_2	virginia_state_74509_9_c10514_2_a	TTCTTCTTCTTC	TTC	3	123	12	TTCCCGGGACTTTCCTTTCATCATCTTAATTCTTTTTATTCTTCTTGTTCTGGCTGTGAGAAACATAAGCATGGCTTCTTCATCACCAAAGGACGGAGCGAAGAATGATCGACAAGTTCTTAT[TTCTTCTTCTTC]TCCAAAGAGTCCAAGTGTCGGCGGCGGCGGTGGCCAGTGTTTGTGCTCTCCGACGACACATCAAGGTTCGTTTAGGTGCCGTTTTCATCGATCATCACCTTCAACATGG	AACATAAGCATGGCTTCTTCATCA	62.123	CACCTAAACGAACCTTGATGTGTC	61.984	152
virginia_state_74509_9_c343_104	virginia_state_74509_9_c343_104_a	AGAGAGAGAGAGAGAGAGAGAGAG	AGAGAG	6	101	24	GAAAATTGGCCACCTTATCACTCTAAACAGTTTGATCACAACATCCAACAACCGAGCTTAAAATAATTAATAATATATATATGAATGCACAGCATAAAGAA[AGAGAGAGAGAGAGAGAGAGAGAG]AGCCAGAGAGGTTGTGGAAACTTTTGAGTCAAAAGGTATTTATTACATATCTAAAGAAAAAGCTATTAACAGTCATCACCACCTGAAATCTAAACTTTGGGCCTTAACATAGTTTTCAAGATACTGTTGTTTCAACATACGAGGTAAAGA	AACATCCAACAACCGAGCTTAAAA	63.039	CAAAAGTTTCCACAACCTCTCTGG	63.315	112
virginia_state_74509_9_c10547_2	virginia_state_74509_9_c10547_2_a	GTGGTGGTGGTGGTGGTGGTG	GTG	3	201	21	GAAACACAAATGCAAATGTGAGTTTGGGTACGAACCAAACATGGGATCCTTCATCTGGTAGCTCAAACTGGAGCATGCAGCAGAAGCAGGGCGGAGATGGTCATTCTGGGCAGGGCGACAGGGGTTTCCAGAACAATGACTCGGGGCACA[GTGGTGGTGGTGGTGGTGGTG]GAAGACAATCATGGAGCCGGT	AACATGGGATCCTTCATCTGGTAG	62.571	ACCGGCTCCATGATTGTCTT	61.819	155
virginia_state_74509_9_c7_1154	virginia_state_74509_9_c7_1154_b	GAGAGAGAGAGAGAGAGAGA	GAGA	4	22	20	AACGAACGAACGAACGAACGAC[GAGAGAGAGAGAGAGAGAGA]AGAGAGAGAGAGAGAGAGAGATTGCATGTTTTTCTTATGCTTGCTTAGCATCTTCAAGCATTCTAACCAGAGATTTCAATGGACTTGGTCTCAGGTTTCTGGACCTCCTCCTTGGGCACTGTCACAGTGAGCACCCCATTCTCCATGGCC	AACGAACGAACGAACGAACG	63.405	CAGAAACCTGAGACCAAGTCCATT	62.895	143
virginia_state_74509_9_c11916_2	virginia_state_74509_9_c11916_2_a	ACTACTACTACTACT	ACT	3	120	15	CCCTACTTTCCTTTTTACTTTTTGGTATCCGGATACTATATTAATTTCAAAGGATAATTAATCCTCCTTAATTGGTTCACCTGACAAAAACGACAAATTCCAACCTCTTGTCCTCGATCA[ACTACTACTACTACT]AATCAAAGAAATACAGCAATACAAAGATGACAGTTTTAATCTTATGAGCAGTATTTCAGAATAGAAACGATTGAATCATAAGGTATGAAATACATGATTCTCTAAAG	AACGACAAATTCCAACCTCTTGTC	62.712	TTCAATCGTTTCTATTCTGAAATACTGC	62.075	122
virginia_state_74509_9_c15663_2	virginia_state_74509_9_c15663_2_a	CGACGACGACGA	CGA	3	26	12	GCGGCGAACGATGAGGCGGTGGACTT[CGACGACGACGA]TCTCATGGACGAGGATGGCCAGGAAGCCGAAGCCATCAACGTACCCAAGATACGCTCAACTATCATCGGCGGCGGCGGCGGTGCCGGAGAGGCCTCTAATGTCCCTAGGAAGATCAAGGGGAGAGGCTTCAGGGAGGAAACTGGGGCTGA	AACGATGAGGCGGTGGACTT	64.18	TATCTTGGGTACGTTGATGGCTTC	63.438	84
virginia_state_74509_9_c14735_2	virginia_state_74509_9_c14735_2_a	AATAATAATAAT	AAT	3	102	12	GATTAAAATTCAAGTAATTCATACCACTTCACAATTTCTTATTTTGAGTCCCATACATTCAATGTTTCTCAATTAACTGATAACAAAGGGTGCAATTTGCAA[AATAATAATAAT]TAATAATAATAAATACAACATGACTACTGTCTATTGACCAGTATAACATGTTCTTGTATCACAACCTTAACAATTTT	AACTGATAACAAAGGGTGCAATTT	60.164	ACTGGTCAATAGACAGTAGTCATGTTGT	60.629	82
virginia_state_74509_9_c12254_3	virginia_state_74509_9_c12254_3_a	CGACGACGACGA	CGA	3	137	12	CCAACCAGAAAACAAACTTCCAATGATCCTCCTCCCTTCATCCTCCTCAGCCGCCGGCATTGCTTCACCGCCCTCACCCTCTCAATCTCCGCCACCAACCTCCTCTTCCCTCGCGCCCAAGCAGCCATCCTGGAAGC[CGACGACGACGA]GGAGTCTTCCTTGGAGCGAGTCAAGAAGGACAGACAAAAGAGGATCCAACGCCAGGGTGTTATCAACTCCTCTAAAATAGAAACCGCATATCTTCAAGATGTTATTTACAAGCTGAGCAAAGTGGGACAAGCTATTGAGAAAAGTGATCT	AACTTCCAATGATCCTCCTCCCTT	64.439	CTTGACTCGCTCCAAGGAAGACT	63.44	160
virginia_state_74509_9_c36_593	virginia_state_74509_9_c36_593_a	ATATATATATAT	AT	2	714	12	GCACACAGGCACAAGATAGAGGAGGAGATAGCAGCTGCTGCCGGAGTTGGCAGTGCAGGTTTTGCATTCCATGAGCACCATGAGAAGAAAGAAGCCAAGGAGGATGCTGAAGAGGCTGAGGGCAAGAAGAAGCACCACTTCTTTGGATGA[ATATATATATAT]AATCACCCTTCTTCTTCTTCTTCTTTAGTAAACTATCATCTATATTATATATATGATCATATATATATATGCACTACTTCTCCTTTTGTTGTATGTTTGGCATTATGTATGGATGCTTGTGTAGTTTATTAATTCCTAATAAGGTCTGTT	AAGAAGAAGCACCACTTCTTTGGA	62.71	TGCCAAACATACAACAAAAGGAGA	62.843	141
virginia_state_74509_9_c9336_3	virginia_state_74509_9_c9336_3_a	TGATGATGATGATGATGATGATGATGATGA	TGATGA	6	182	30	AGACGGTGATTGCTGGATGGATGTTGGTCTAACAAGTGCAGGTAATGAAAGTTGTAAAATTCCTGAGAAGTGGAAATGAAGAATCACAAGCATTGGCATGTACCTGTTCTATGATTGGAGGACTCACACTTCTTTCCTTGTGGGAAGGTT[TGATGATGATGATGATGATGATGATGATGA]TGGATAACAAGAAACCTGAAGCCTGATTCTCAAGCAAAGCTATCATCAATTTTCATGTCTCAAAAGGCATTGTTGAAGAAATGAATAAGCACCCTTATGTGTGTTTATCTTTG	AAGAATCACAAGCATTGGCATGTA	62.861	TAGCTTTGCTTGAGAATCAGGCTT	62.851	144
virginia_state_74509_9_c12323_2	virginia_state_74509_9_c12323_2_a	TATATATATATATATATATA	TATA	4	167	20	AGCATTTGATGTCATGGGGGCCTTGGGGGATGTTGTCTCAGCCGGATTCTCTCGCTGCGAAGACTTTGTTCAGGCTGCAATTCTCGCCGGCAAGAGTTAGAATTTATGCTCAGAATTTCGTATTTTTTGGGACATCATAACATTTAAAGT[TATATATATATATATATATA]TGCATTTGCAACAGAAACTACTTGGCCTCTGGGTCTCTTTGTAGATTTG	AAGACTTTGTTCAGGCTGCAATTC	63.048	AGACCCAGAGGCCAAGTAGTTTCT	62.899	147
virginia_state_74509_9_c2197_17	virginia_state_74509_9_c2197_17_a	TCTTCTTCTTCTTCT	TCT	3	930	15	AAAGTGGTTGGGATGGGGAGGTGGAGTTGCATGAGAGTGAAGAAGAGGAACATGTGTTTCATCTTAATAAGCCTGAGTGTGATAAGGCTTTGGCTTTGTTGGACAAGATAGTGGCCTTCTTCAATTCCTTCTAGTCATCATGTGTTTTAA[TCTTCTTCTTCTTCT]TGTTTGTTTTTGTTCTTCTCTGTTAAATGTAATTGCTTG	AAGATAGTGGCCTTCTTCAATTCC	61.116	GCAATTACATTTAACAGAGAAGAACAAA	60.307	97
virginia_state_74509_9_c8179_3	virginia_state_74509_9_c8179_3_a	CAGCAGCAGCAG	CAG	3	74	12	GGAATTCCCGGGAGTCCATGGGACCACCGAAGATCCCTGGGCAAAACTTCTACATGAATTCCTTCCAGCAGCAA[CAGCAGCAGCAG]CTGCAACAGCAACAACAGTTACAGCAACAGCAGCAGCAACAACAACAACAATTGCAACAACAACAGCAGGTTCAGCAGCAGCAGCAGATTAGCCAGCAACAAATTGGCCAGCAGACTGTG	AAGATCCCTGGGCAAAACTTCTAC	62.995	GCTGCTGTTGCTGTAACTGTTGTT	62.91	91
virginia_state_74509_9_c3870_13	virginia_state_74509_9_c3870_13_b	GCAGCAGCAGCAGCA	GCA	3	85	15	TATATATATATATATATATATATGAGCAATTCACTTTCATTGTCAAGATGATGAAGTCATGGGGGATAGAGGTTCAAAACAAAAT[GCAGCAGCAGCAGCA]AAGCAAACAACCACTGAAACCAGTGTTTAAACTACACACTCATTCTCATTCACTTCAGCAGGGTTTTGACGATGGACTTAACATTGAGCTTCTTGAGATCAGTATAAGACTGACCGCAACCAACGAACATGACCGGCGCTCCAGAAATGT	AAGATGATGAAGTCATGGGGGATA	62.876	GTTAAGTCCATCGTCAAAACCCTG	63.019	138
virginia_state_74509_9_c1035_21	virginia_state_74509_9_c1035_21_a	TGATGATGATGATGATGA	TGA	3	78	18	GGCTGAAGAAGCTTCAGGCAAGAAGCACCACCACCTCTTTTAATCAGCTCTTTGAGTTACTACTCTTGTATTTGCTGG[TGATGATGATGATGATGA]TGTTGATGCTGGTGGTTTGATCTTCTTTCATGCAATATTATGGTAATAATAATAATAATGATGATGATGATGATGGTATGAGAGGTTTTTATGTTTGGTGTTTGAGTGTTTTGGATATGTTTGAGGTTTGATCTTTTGTTTAATGATCAG	AAGCACCACCACCTCTTTTAATCA	63.129	AAAGAAGATCAAACCACCAGCATC	62.813	102
virginia_state_74509_9_c13905_2	virginia_state_74509_9_c13905_2_a	CCGCCGCCGCCG	CCG	3	358	12	AGTCGCCCTGACGAATCCGGCCGATGAAGCACGAGATGGTCAGGGTCCGGCGGAGGAGCGCCGCCGGCGCGAGAATGGGTGGAGGAATCGTCCTCCAAGCCGAGAAGACAGTTCACAGAGGCGGAATCCGCGGAGAGACCACGGGGAAGA[CCGCCGCCGCCG]ACACCGATCGCGTTGTTCAGCGCGTCGACGAACCACGTCTCCGACTTGGAATCATCGAGAAGGGAACCGATGGAGGACGGAG	AAGCCGAGAAGACAGTTCACAGAG	63.462	GTTCCCTTCTCGATGATTCCAAGT	63.905	133
virginia_state_74509_9_c9679_3	virginia_state_74509_9_c9679_3_a	AAGAAGAAGAAGAAGAAGAAGAAG	AAGAAG	6	409	24	CAGGGCTACGGTGGTTGTTGGAGCTACTACCGCTGCTGGAGTTTGGTGAAGGGATCTCACGGTCCTGGAGATTTGGGTGGGTTTCCATTGTTGGATGAGCTTAAAAATCGAAGCTTTAAGCGTAGAGATATCCCAGTTTGGATAGAGAGC[AAGAAGAAGAAGAAGAAGAAGAAG]AAGTGAACTGAAAGAGAAGAGATGATGGAGTGTAGAAGCAAAGAAGAAGGAGAAGAAGAAGGGTATTGTTATTTGTTTCCCGGGAATTCC	AAGCGTAGAGATATCCCAGTTTGG	61.929	CGGGAAACAAATAACAATACCCTTC	62.82	139
virginia_state_74509_9_c5114_13	virginia_state_74509_9_c5114_13_a	TATATATATATATA	TA	2	959	14	CTTAGATGAAGAAATACTGATTACAAGAGATTCAATGGGAGCGGCTGATGTCTTGACAAGGTTAGATCCGACTCCAGGGCAGATTGCTGCTGACTCGGTTATTACTGAATACGAAAGCTAAACATTGTGCCAAATCCATATATATGCGTG[TATATATATATATA]CACACACACTGCAGCATCCTTTTGCTATTTATTTCAACAAATGCTTAATGAAAATT	AAGCTAAACATTGTGCCAAATCCA	63.849	AAATAGCAAAAGGATGCTGCAGTG	63.765	80
virginia_state_74509_9_c6565_4	virginia_state_74509_9_c6565_4_a	GTGTGTGTGTGTGT	GT	2	126	14	TCGATTCATGCACGAGAAGTTCGCCACATCCGACTCCCCCGAGGCCCCATTAGTCGTGGTAACTCCAATGAAAGTAAGCTCCTTCAGCATATCAAATCGGCGTTAACCACACTACTCAGGTTTGCA[GTGTGTGTGTGTGT]GAATTGTGTTGTGTTCAGTTTGTCGCTAAAATAAATGTGATGCTGACCAT	AAGCTCCTTCAGCATATCAAATCG	62.937	TAGCGACAAACTGAACACAACACA	62.889	93
virginia_state_74509_9_c1175_7	virginia_state_74509_9_c1175_7_a	GATGATGATGATGATGAT	GAT	3	364	18	GGGTTCCCAAATGTTGCACGTTGGTACGAGAGTGTTTCTTCGGTTGTTGCTGCAAGATTTCCTGGTAAAGCTGTTGGAGTGAAAATTGTGGGCCAAGCTGCATCTTCAACTCCAGAACCACCTGTTGAAGCAGCAAAGGAGGCTGCAGGA[GATGATGATGATGATGAT]CTGGATCTATTTGGTGAAGAAACTGAAGAGGATAAGAAAGCAGCGGAAGCGCGTGAAACTGCTAAAGCATCTTCCAAAAAGAAAGAAAGTGGGAAGTCCTCAGTTCTTTTGGATGTGAAGCCATGG	AAGCTGCATCTTCAACTCCAGAAC	63.255	CTTCCGCTGCTTTCTTATCCTCTT	63.4	123
virginia_state_74509_9_c12106_2	virginia_state_74509_9_c12106_2_a	GATGGAGATGGAGATGGAGATGGA	GATGGA	6	135	24	GCAGAGGCAGAGGCAAAGGCAAAGAGAGTGCATGCACATACTTCTCAGCATAATGAAGCAGATAAAGGTAGACAAGCTTCTTGACTTCGAGTGATGGAGAAGCGACGTTCTTCACGACCTATAGACAGAGATGGC[GATGGAGATGGAGATGGAGATGGA]GATAAGCAAGTGAAGAGGAGATCGGAAGAGATGGGGAATGAATGAGACCTGGGGG	AAGCTTCTTGACTTCGAGTGATGG	63.238	CATCTCTTCCGATCTCCTCTTCAC	62.77	119
virginia_state_74509_9_c6056_4	virginia_state_74509_9_c6056_4_a	CCACCACCACCA	CCA	3	185	12	CCACCAAGGCCATTGCCACCTCCGCCTCAAGCACCGCCTCCACCTCCACCACCATTGCAAGGACTCCCACCATCAGGTCCTGGCATGAACGCCCCCCGACCCCCTCCTGTGATGCCGCCACCACCTCCAATCGGGGGGTCACAACCACTG[CCACCACCACCA]TCAAATGGTCCACCCCGACCAATCACTGCTCCAATACCACCACCAGTTGGCGGTGGTGCCATGGCGAATTTCACACCTGCTGTCCAGATGGGGAGGCCGCCGATGCAGGGTTTTCCN	AAGGACTCCCACCATCAGGTC	62.611	GTGGTGGTATTGGAGCAGTGATT	62.382	147
virginia_state_74509_9_c6069_6	virginia_state_74509_9_c6069_6_a	CTTGCCTTGCCTTGCCTTGCCTTGC	CTTGC	5	165	25	CATGCAGCAGGTTGCTGATGATTATGGCCTTGAGGTCACTGTTGGGTTGTCCGCAGGCTGCTGCGCATGCTATTCCTGCCAAGGAGAAGGAGAAGGTCGATGAGGATGATCTCTCGCGCCGCCTCGCCGAGCTCAAGGCCCGGGGCTAGG[CTTGCCTTGCCTTGCCTTGCCTTGC]ATACCAAGTAAGATATATCTCTCTTTCTCTTTCTGTAATTATTTATCATGCCAAGATGGAAACTTTGAGAAAGAAGAGTGATTAATGATTTAGTCATGTGTGTGTTGCTCTCTGGTTTTATATTGTGTGAATTGGAATTTCAGGCTTTGA	AAGGAGAAGGTCGATGAGGATGAT	63.594	TTCTCAAAGTTTCCATCTTGGCAT	63.219	160
virginia_state_74509_9_c3799_6	virginia_state_74509_9_c3799_6_a	GCGGCGGCGGCGGCG	GCG	3	67	15	CGGGAATCGAAAAGAGGAAACAATGAAGGGAATCGAAGTCCTCTTTTTGACCCTCTTCCTCGCCGGA[GCGGCGGCGGCGGCG]GTCATCGACGCCGGCGCTATCTCCAGGTTCCAGCAATACCTCCAGATCAACACCGCCCATCCTTCACCGGATTATCCCTCTGCCGTTCGCTTTCTCGAATCCGTTGCCTCATCCATCGCCGGCATCCGCTCGGAGACACTTGAGTTCGTT	AAGGGAATCGAAGTCCTCTTTTTG	63.074	GTATTGCTGGAACCTGGAGATAGC	62.425	96
virginia_state_74509_9_c2324_21	virginia_state_74509_9_c2324_21_a	AACAACAACAACAAC	AAC	3	102	15	ACGGTAAGAGAGTTGATATTTCATTACCTCCCATGCCAAAAGCCAAGGGTTAGAATCCCCGAACCCCAAGGTCGAGTGTTCGTGCTTTATCTGCATTTATAT[AACAACAACAACAAC]AATAATGGCCTAGAAATACATATTTCAGGGTACATATAAATTTAGTCATAAGCAAACGAGGTACAAACATTACTCCAGTAATATCCATTGGAGGTCACCAAACATGCCCTAAATAATTATTTGGGATGCATGAAGAGAGAATTGTATTAT	AAGGTCGAGTGTTCGTGCTTTATC	62.949	GTTTGGTGACCTCCAATGGATATT	62.283	153
virginia_state_74509_9_c3711_7	virginia_state_74509_9_c3711_7_a	TATATATATATATATA	TATA	4	76	16	GAAGTCATGGCGCCTGTTTATTTTTTACTTTTACGAATACTTGAGGTATGTTTTCACGTCTATCTGTAATTATATC[TATATATATATATATA]TACTGTAGATAGGGAGGGTTTAGGAAAAAGGATTCTTATCCTTGCAGTGATAGTTTATTGTAAATAAGTTATATAATTATAAAATAAAATTTATTTTAATAAACTTAATTAAATTAATATTATATTCTGAAAGATTGAACCCTCGTCAAT	AAGTCATGGCGCCTGTTTATTTTT	63.99	GAATCCTTTTTCCTAAACCCTCCC	63.32	126
virginia_state_74509_9_c3422_16	virginia_state_74509_9_c3422_16_a	ATATATATATATAT	AT	2	562	14	AAATGAGGCTATCAGATAACAATTCTGAAGAGATTTAAGAGATGAATGGCACCAGTGATTCTGTTCCTCAAATTGTTCTTCTCAATGAAATCAATCAACTTGTTTCTTGAAGTTGTTCACTTCCCACATCTCCCAACAATGAAGCCATAC[ATATATATATATAT]ACACACACCTTGTATTTCCTCTCTTGTTTTCTGAACTTCAGTCTCTTTGTATTCTTAACTTCACACTGTATATTTTTACAGGTGTTATTCTGGCAATGTAGTTATTTATTTATTCATGAAGATATGAAATATAAGAGAAAAATTTGAAAG	AAGTTGTTCACTTCCCACATCTCC	62.795	CATTGCCAGAATAACACCTGTAAAAA	62.397	153
virginia_state_74509_9_c1685_30	virginia_state_74509_9_c1685_30_b	TATATATATATATA	TA	2	1062	14	GCAAGGAGTTCATCAAAATGTATGCATTTATGGTGTTTTTTTCTCGGTTTTGGTGAATGTTACTTGAATTGCCAACGAAATATGCATGGTTAAATATCATGGTTGTGGTAATTTAAGGTTAGATATTGTAGTCACAGAATCGTAATCTAT[TATATATATATATA]GATGTACAAGGATCAGTAGTAAGTGTTGTGTTATAATCATCTAGTGATTATGTAATGTATCTGTGACAATAAAAACCTTTCCTTGCAATCAGAAGTAAATTTCTTGCATGTAATGTTGGATTGTCCAACATGATGGATGTAACTTTG	AATATCATGGTTGTGGTAATTTAAGGTT	60.36	TTGCAAGGAAAGGTTTTTATTGTC	60.684	160
virginia_state_74509_9_c6980_5	virginia_state_74509_9_c6980_5_a	TATATATATATA	TA	2	73	12	GTAACTTGATTGACAGTTTTTCTTTGACAATATGTGTGAGCGTGCAGTCTTCTTGCTCTGATGGTATTTCAAT[TATATATATATA]CAGAGACCTGCAGCTATTGCAAAGGAAATTGCTACATTTATCACCATGCCATGTCCTGGAGAAACTTTGATATATTTACAAAATTGCAAGCCAGGATTTTAAGGTCTGCATGACCCACAACATACAATGCAATTTTACTGCGTTAGAAGT	AATATGTGTGAGCGTGCAGTCTTC	62.771	TAAAATCCTGGCTTGCAATTTTGT	62.945	158
virginia_state_74509_9_c1028_28	virginia_state_74509_9_c1028_28_a	TCTTCTTCTTCTTCTTCTTCTTCTTCTTCT	TCTTCT	6	603	30	CAAGGTTGATGCACAAACTAAAAAGGGGTCTTCCATGCCAAGGGTTGGCAGTGCTGCTGACTGGTCCTCTCAATACTAATTCAACAGCCAGCTACCTTATCAAAAATAAATCAATCAGGGCTCTTTGTTTTGCCCTTGAATGCTCTCTTC[TCTTCTTCTTCTTCTTCTTCTTCTTCTTCT]TCTGTTCTTGTTGGATTTCCATGATGTTGTTTTTCCCTTCATGCTTGCTGAGATTTAATCTTTGATCAGCTGAACCTTGAAGACACAACAGCTTGTTCATCCAGGACTTTTATATCTTGTGTGTAGCAAGTAGTATCACATCCTTTTGAA	AATCAATCAGGGCTCTTTGTTTTG	62.716	CAACATCATGGAAATCCAACAAGA	63.128	101
virginia_state_74509_9_c2062_20	virginia_state_74509_9_c2062_20_a	TCTTCTTCTTCT	TCT	3	477	12	CTTGCTCTTGCGCAACACCATAATCCACTCCATAGTTGTAGTTGTAGTTGTAGTTATAGTTATAATTATAATTATAATCATAACCAAACTCATCCTCGCTACTGCCCTCTGCCTCAAACTCCACCACCACATCCTCTGCAAACCGGACTC[TCTTCTTCTTCT]TCATCTTCTTCTGCTTATTCTTCATCATCTGACTGCTCTCACCTGAACTACTGCTGTTTATGCAGGGGCGCAAACCTAGTTTCTTGGACTGGGGATTTTGGGTGGAAGCATCTGTCAATGATCTTGGCCGGCAAAGCGCGAGAAGGATAA	AATCATAACCAAACTCATCCTCGC	62.622	CAGCAGTAGTTCAGGTGAGAGCAG	62.852	143
virginia_state_74509_9_c12559_2	virginia_state_74509_9_c12559_2_a	CATCATCATCATCAT	CAT	3	39	15	AATCGCAAAGACAACCCATATTGTCTCACTCAATTCCAG[CATCATCATCATCAT]CGACGGTTTCTTCTCCGGCGAGTGTGGTAGAGCATACAAGTCCTCTAATGCAAAGCCATGCCGGAGATACCGATACCGAGTTGAGTAGTACTTCCTGAGTGATTTTGCAACACTGATCCAATGTGTATGTACAAAGTTTACCATCCAATA	AATCGCAAAGACAACCCATATTGT	62.841	ATGGCTTTGCATTAGAGGACTTGT	62.439	113
virginia_state_74509_9_c380_141	virginia_state_74509_9_c380_141_a	ATATATATATATATAT	ATAT	4	184	16	TTTTAATTTCTTTCCCAACAACATGTTCAAATAATGTATTCACACACACATAAGGCAAATCCTGACTTACAAAATCATTGCTAATCAAATTTCAGAATTTGTATTTAGTTTAATCTGAGACACCAGGGATTCAGTGAAGCCATTATTTAC[ATATATATATATATAT]AATAGGTCAAGTAGGTGGATAACTTATACTAGACCTCATAGAATACTTTTAGCTGGAATTCTGGCATTTCAAGATGCTCAAATGAACCATGACTCAGAAACGAGCAGATACCTGAGAGAAGAGTGCCTTGAAATCTTTTGTTGGTGTACC	AATCTGAGACACCAGGGATTCAGT	62.457	GTCATGGTTCATTTGAGCATCTTG	62.938	148
virginia_state_74509_9_c13510_2	virginia_state_74509_9_c13510_2_a	GAAGAAGAAGAA	GAA	3	172	12	AAAAACTTACAAGGGGCAGGTGAGCCCCCATGAGTTTTTGCAAGCAGTCATGAAAGCTAGTGATAAAAGGTTCCAAATCGGGGTGCAATCTGATCCGGTTGAATTCATGTCTTGGTTATTGAATACACTGCATATGAAACTTAGACATTC[GAAGAAGAAGAA]CAAGAGCATCATCCATGACTGCTTTCAGGGTNAGCTGGAGGTTGTGAAAAGAAAGCCATAAGAAACCACTTATT	AATCTGATCCGGTTGAATTCATGT	62.903	TATGGCTTTCTTTTCACAACCTCC	62.716	136
virginia_state_74509_9_c6371_4	virginia_state_74509_9_c6371_4_b	TCTCTCTCTCTCTCTC	TCTC	4	194	16	AAATCAAAGGGAGTGCCACCCAGAGATGTGTAGGATGCCTAGAAAGGGAAAAGAGAGAAGTTATGACTGAGTTATGAAAGTTCAAATGCACACGTGTTGTAATTTTGCTCTTTTGTGGATTCCAAAACTTAGTTGCCTAGCATCTACATT[TCTCTCTCTCTCTCTC]ACTAACCTTCTTATTGATTACTTCTTGTCAACAAGCACGTTTTTCATGTACACCATTTTATTATTATTATTATTTTTTCTATACTATTATTAGTCAATCTCTCAATTA	AATGCACACGTGTTGTAATTTTGC	63.11	GGTGTACATGAAAAACGTGCTTGT	62.353	136
virginia_state_74509_9_c14770_2	virginia_state_74509_9_c14770_2_a	ATGATGATGATG	ATG	3	89	12	TTCTGAGAAGACTGATGTCTTTGGGTATGGAATAATGCTCTTGGAGCTCATTACAGGACAAAGAGCATTTGATCTTGCCCGGCTTGCCA[ATGATGATGATG]TCATGTTACTCGACTGGGTGAAAGGGCTTTTGAAAGAGAAAAAGCTAGAGCAGTTGGTTGATCCAGATCTGCAAAACAGCTATGTGGAGGCAGAGGTGGAGTCACTCATCCAAGTTGCTCTTCTCTGCACACAGGGATCTCCGATGGACA	AATGCTCTTGGAGCTCATTACAGG	63.035	AGATCTGGATCAACCAACTGCTCT	62.694	138
virginia_state_74509_9_c1666_36	virginia_state_74509_9_c1666_36_a	GCTGCTGCTGCTGCTGCTGCTGCTGCTGCTGCTGCT	GCTGCTGCT	9	249	36	CAACAGCACACGTTTTGGAAGTATCAACATATGTAAACAAGCGCACAAGTGACCACTCAAAAACATAGACAATAGTAACAACTAAAGCATAACAACTGCAAAACAGAAGAATAGTGGAAAGTTTTTAATGCTTGTCTTCTTCATCTTGTG[GCTGCTGCTGCTGCTGCTGCTGCTGCTGCTGCTGCT]GCTGCTTATCACCTTGCCATGCCCAAACAATGTCCTTCAGAGCTGGCCTTATATCTTGTTTCATTAGCTTCTGATACTCGAGTGTATCACCATTTGTTTTCTTTATCTCCACAAGATGGAATGCAGGAGTGACCTCGAAGATTTCTGCAT	AATGCTTGTCTTCTTCATCTTGTGG	62.935	ATATAAGGCCAGCTCTGAAGGACA	62.523	114
virginia_state_74509_9_c12898_2	virginia_state_74509_9_c12898_2_a	CTCCTCCTCCTC	CTC	3	54	12	AATGGAATGGTAGTCACTATGGCTACGGCCAAGGATATGACATATATGGTTACG[CTCCTCCTCCTC]AAGATCCGAACATGTATGCATATACCGCATACCAAGGATATGGAAATTATCAGCAGTAACAGTGATCATGGTACAAGGTGGCGATTGATCTAAACTAGCTGACGTGCTTTGGTTTTATCGACACAATTTGCTGTCTAATCCTCATCTATG	AATGGTAGTCACTATGGCTACGGC	62.661	TTCCATATCCTTGGTATGCGGTAT	62.629	106
virginia_state_74509_9_c1646_25	virginia_state_74509_9_c1646_25_c	TTAATTAATTAATTAATTAATTAA	TTAA	4	781	24	GGTGAGGGGATGAAGGGCGGTAAGCGGTCATTCTTGCCTTACCGGCCGGAGTTAGTTGGGTTCTTCGGCAATGGTGCAAATAGATCCCATTTCTAGAAGTTTTATAAATATATATATAAAAAAAATTAATTATGTTTGCATTGTATTTGT[TTAATTAATTAATTAATTAATTAA]TTTTAGTGTTGTGTAGTTGTTTGTGTACATTGATTGTGGTGTGTGATGAGAGGCGTGTAACATGATGAAGAGTTTTGATTTGATTTGATTTTGTTGGTGTATTCTGACTATTTGTTGTACAAAGATGAGACAGAATGGATGTAGAAGTCA	AATGGTGCAAATAGATCCCATTTCT	63.009	TCTCATCACACACCACAATCAATG	63.062	156
virginia_state_74509_9_c8979_6	virginia_state_74509_9_c8979_6_a	TTGTTGTTGTTGTTG	TTG	3	79	15	AATTAGATGCGATTGGGGTGATTGGTGCCGGATGATGCATGGGCTGCATAAAGGGATTTGGCTGCGGCATCATGGACCA[TTGTTGTTGTTGTTG]CTGCTGCTGCTGCTGCTGCTGCTGAGCCATAGCAGCCATTTGAACAGCAGGTGGGGCGGCAATTTGGTTTGACATAGCAAACGGATCAGGTGCAAGGAAAGGGTTTGGAGCTGTTGTTCCATAAGTAATTGTTCTGCTGTCTATAAGCGG	AATTAGATGCGATTGGGGTGATT	62.805	GTTCAAATGGCTGCTATGGCTC	63.163	139
virginia_state_74509_9_c15564_2	virginia_state_74509_9_c15564_2_a	CTTCTCTTCTCTTCTCTTCTCTTCT	CTTCT	5	90	25	ACACTCGGTGAACGCGGCGTTGGGGCAATTCGAGTACTGCCTCGTCGATCGTGGCTGCGCCGTGAACACCCAACTCTTCTCCGGGGTACG[CTTCTCTTCTCTTCTCTTCTCTTCT]TTTCTTCTCCACAAACTCGTCTGCAATGTTATTCCCGAAATACCCCTGCATAAAACTATAAATGATAAAAATGTCTTCTTTTTTGAACATCTGAGAGAGAGAAAAACCTTATCTTGTACT	AATTCGAGTACTGCCTCGTCGAT	63.459	AGGGGTATTTCGGGAATAACATTG	63.175	136
virginia_state_74509_9_c15460_2	virginia_state_74509_9_c15460_2_a	CACACACACACACA	CA	2	74	14	GAAATTTCTAAACAAATAACACCAGAAAATAAAACCCATAATTGAAGCCAACCAACCTAAACCCTTCCTAAACC[CACACACACACACA]CTTTACTTCTACAACACAACGTTGAAGAAAACCCTCCCTCATCAGCTCTAAAAACTCCGTTTCTAAAATCACAAAAATCACCCAAAAAAAAACTCAATCTCTCTCGGAGTGATCAGACCCAAATTCTCTGGGCAAGCTCTGCACAGTATC	AATTGAAGCCAACCAACCTAAACC	63.492	GAGGGTTTTCTTCAACGTTGTGTT	62.723	85
virginia_state_74509_9_c6773_5	virginia_state_74509_9_c6773_5_a	TATATATATATATA	TA	2	63	14	CAATCCAGACCATCAGAGAATTTGGCTTGCTCATATGATTGGTCTGTTTCTTTCTTGTATACT[TATATATATATATA]GGTTTGGGGGAGATGTCCATATCCATGTACCATCATCAGTTAGTAGTAAAATTTGATGTGTGTATCTTTGTTACTGTGCATGATTGCTGAAGACAAATAATTGTTAAAGCATTTATGGTTTGTTCGCTGTAGGTCTTTGATCGAGCATGT	AATTTGGCTTGCTCATATGATTGG	63.332	TGTCTTCAGCAATCATGCACAGTA	62.989	154
virginia_state_74509_9_c6098_4	virginia_state_74509_9_c6098_4_a	ATATATATATATAT	AT	2	311	14	AAACAATAATAATCTTCAGTATGATTGGAGAACCTCTTAGAAATTTCGGCATTGGATTGCTTGAGCAGAAACAAAATTTTGGCCATCTAACTGCAGAAATTCAATGTAAGTTTGAGCAGCATTCTCTTATATCTCTTAGTTCACATATAC[ATATATATATATAT]TAACGTACATATGGTTCTTAGCTTTTGTTACCACAAAACTAGCTAGTTTTCC	AATTTTGGCCATCTAACTGCAGAA	63.138	TTTGTGGTAACAAAAGCTAAGAACCA	62.215	127
virginia_state_74509_9_c3380_8	virginia_state_74509_9_c3380_8_a	ACAACAACAACA	ACA	3	180	12	CAAAAGAGGGAACCAAAATGCACATAATACAATTTCCAATCTTACATAGTATATGTGTGCACAACAGATGCACAACAACCTCACTTAACACTGGTTCACATTTTGATTGTACTTTATATGAACTTACACAAAATTAAAAACTTCACAACT[ACAACAACAACA]CCCACAAAAATTTTATCAGAAAGAACTAACAAGCCATTTGATCTCTGAATGAAGATAACTCTTCAAAGATT	ACAACAGATGCACAACAACCTCAC	63.533	TTCATTCAGAGATCAAATGGCTTG	62.602	155
virginia_state_74509_9_c1853_21	virginia_state_74509_9_c1853_21_a	AAGAAGAAGAAG	AAG	3	340	12	ATCTTCGCCGGTAAGCAGCTCGAGGATGGCCGTACTCTCGCCGACTACAACATCCAGAAGGAATCCACTCTTCATTTGGTGCTTCGCCTCCGCGGCGGTGCCAAGAAACGCAAGAAGAAGACCTATACCAAGCCCAAGAAGATCAAACAC[AAGAAGAAGAAG]GTGAAGCTTGCAGTGCTCCAGTTCTACAGGGTTGATGATTCTGGGAAGGTCGTGAGGCTCAGGAAGGAGTGCCCCAACACTGAGTGCGGGGCTGGGACCTTCATGGCGAATCACTTTGATCGTCACTACTGTGGTAAGTGTGGTCTCACT	ACAACATCCAGAAGGAATCCACTC	62.784	ATCAACCCTGTAGAACTGGAGCAC	62.925	152
virginia_state_74509_9_c978_47	virginia_state_74509_9_c978_47_a	GCAGCAGCAGCAGCA	GCA	3	319	15	CAATCCACTGTGTGAACAAGTGCGGCTTCTTTGGATCACCGGCCACAATGAATATGTGCTCCAAATGCCACAAGGACCATGAGCTGAAGCAGGAACAGGCGAAGCTTGCGGCTGCGTCCATAGACAGCATTGTGAATGATGGCAACAGCG[GCAGCAGCAGCAGCA]ATATAACAGAGCCTGTTGTTACTGATGTTGTGGATGGCTCTGCTAGTTTGGTGGAGTCGAAGGCTGTCTTGGCACAGCCATCGGATGTCCCCGTTGCGAATAAGGATGCAGAAGTGAAGGTGAAGGAGGGCCCAAATCGGTGCAATGCTT	ACAATGAATATGTGCTCCAAATGC	62.238	AGCCATCCACAACATCAGTAACAA	62.844	160
virginia_state_74509_9_c14512_2	virginia_state_74509_9_c14512_2_a	GTGTGTGTGTGT	GT	2	121	12	ACAAGTTGAATGGAGACTTTATGAGGTACACATTTAAGGAAAATAGTACTCTTTATTTCAATCATTCAAATCAAGTTATATTATATACACACGTGTATGTGTCTGTGTGCGCATGCGAAGA[GTGTGTGTGTGT]GGTACAGGTGGAGGAGAGCTGGAGAAGGTGGGAGGAAGCATCCGCAGGTGACATGACGAAGGGCGCTTCGTGCACGCCCCGTTCAAGGTC	ACACACGTGTATGTGTCTGTGTGC	63.266	CTCCCACCTTCTCCAGCTCTC	62.738	81
virginia_state_74509_9_c654_50	virginia_state_74509_9_c654_50_a	AAATAAATAAATAAAT	AAAT	4	172	16	ATTTTCAAATTTATAATTTTCAGATCAGACGAGTTGAACAAGAGCAAGTGGGGACTTGCACCCAATTCCTGGCTAAATCCCGAACCCTGTACTGATTGGGGGCGAGGGTGCACACATCTGACAATAATTGCCCCTCTCGCACTCATTGAA[AAATAAATAAATAAAT]AAACCACTGGACTATTACATAAGATCAGAGCGGATAAAGAAAACTAATACAGAACAATCCATCAAACCTAAAACAAACTAAAACAAACAATATATACAGCAAGCATAGACAGCAGCAAGCATGCCGGAGATATTAGTACACCACCACCCA	ACACATCTGACAATAATTGCCCCT	62.926	TGTTTTAGGTTTGATGGATTGTTCTG	62.451	130
virginia_state_74509_9_c1001_35	virginia_state_74509_9_c1001_35_a	GGTGGTGGTGGTGGT	GGT	3	381	15	CCACCCACCGACATCGCCGGAGAAGCACCTCCCAAGCTTTGGGTAAATGAGAGACTCTTAACTTTAGACCCTATTGGTCACAGTCTTAGTTATGAGATCACAGAGAACAACATGGGTTTCACAAGATACATGGCAACGTTGAAGGTTGTG[GGTGGTGGTGGTGGT]GATGATGGAGATGAAGATGGATGTAGCTTGGAATGGTGTTTTGAGGCTGATCCAGTGGATGGATTCAGTGAAGAGAGTCTTGTTTCTTATCTTCAGAATGGACTTGATGGCATGGCTGCCAAGGTTGAAGATGCTCTTCATGCATGAATG	ACAGAGAACAACATGGGTTTCACA	62.933	AACACCATTCCAAGCTACATCCAT	62.926	106
virginia_state_74509_9_c9006_3	virginia_state_74509_9_c9006_3_a	GCTGCTGCTGCTGCTGCTGCT	GCT	3	261	21	CCGCACATTTTGCGTTAAGAGTACACCCGCTCAAAAATATGTTTGCTCGTTTAAAGCACCGCAAAAAGTTTACAGCAACAAGCACAACAAAGAACCCTGTACAGAAGAAAAGGATTGTCGATTGAGGCTGCCATTGCTGCTACGGTTGAA[GCTGCTGCTGCTGCTGCTGCT]ACTGAGGTTGAGGCTGTTTGATGGTCAGTTCAGCTCTCAGATGAAGCGTGCCAT	ACAGCAACAAGCACAACAAAGAAC	62.78	CTGAGAGCTGAACTGACCATCAAA	63.04	140
virginia_state_74509_9_c12961_2	virginia_state_74509_9_c12961_2_a	GGTGGTGGTGGTGGT	GGT	3	106	15	TAAGACGCCGCTGCACAGCATCCATCCCAGAATCATCAACAACAGTAGCAGCAGCAACATCTTTGGAGGCCATGGAAGCAAGGAAGCGAGAGCGAAGAGGAAGAGG[GGTGGTGGTGGTGGT]GGCGGTGGATCTGAGGGGAAAGGAGAGGATTGCGTGGTGATGATAAATAGGCGCAAAAAAGGAAGGTGCGGATGGTCGAGCGATGGCGCACGAGAGCGCGTGAATAAGAGCAGATGGCGCCGACATGTGCGTTGGGTCCCGGGAATTCCG	ACAGTAGCAGCAGCAACATCTTTG	62.999	TTTTTGCGCCTATTTATCATCACC	63.238	139
virginia_state_74509_9_c9233_3	virginia_state_74509_9_c9233_3_a	CTTCTTCTTCTT	CTT	3	128	12	CATGCACAATGTGGCATCTGAATTGTATGCAGGTAGAGACCCTTACTTAATGGGGTACCCTACACAGACATCACCAGCATCAGTGTCAAGTTCATCACAAGAATATATGGACTTCTCATCCTCTTCAG[CTTCTTCTTCTT]CATGGTCTTATGGAGATCATCAGAGGGGCAAGGATATATAGCAGTCAGTCTTGACATTGAATTAATCAAGCCATTCATTCACACTCTAGCTACTTAACTTTAATTCAGCTCAAGCTGGTGCAATGATCATATATGCATGCTCAAGCTGGT	ACATCACCAGCATCAGTGTCAAGT	63.188	TGCTATATATCCTTGCCCCTCTGA	63.117	116
virginia_state_74509_9_c8748_4	virginia_state_74509_9_c8748_4_a	TAATAATAATAA	TAA	3	148	12	AGTTACAGATCTACAGATCAAATTGACATTTAACATCTCTTCACCGACCAAATGATAAACGTTTTGTGCATTAAAAACAAATTTCAATAATTAAAACACATACTTGACATGCAGATCAACTCCATTGCTTAACAATGATGAGTATAAC[TAATAATAATAA]TCCAATGGCTAGAATCATCAGAAAGCTCTATTTTTGCATAAATATCAATGGCATCTGATGAATTAATTACAGACATTACAAGAACAAACATTTCCTAATTCAAAGAGAAACACTGAATTTTTAATTTCCAACAAATTGCCACCATTTCAT	ACATCTCTTCACCGACCAAATGAT	63.12	AGCTTTCTGATGATTCTAGCCATTG	62.15	155
virginia_state_74509_9_c9138_4	virginia_state_74509_9_c9138_4_a	CAGCAGCAGCAG	CAG	3	280	12	TGAGTGATTTCTGGCTTACTTGCTCACACAATTTACGATGGGCTTCTGACTCGCCGTCAAGTCGGACCTTCAACTGCTCCAACATTAACTTCTTCTCTGCCACCGGGTCGCTTTGACTTGGACCCTCACCAGTCTCCAGATCTGCACCCT[CAGCAGCAGCAG]CTGATGTCTTCATTGCATTCTTTTGGCACCAGTCATCAAAAGCCCGCATTTTGCGCAAGTAATCCTTTTGTAAATCCTCA	ACATTAACTTCTTCTCTGCCACCG	62.933	GCCAAAAGAATGCAATGAAGACAT	63.553	108
virginia_state_74509_9_c8933_8	virginia_state_74509_9_c8933_8_b	GAAGAAGAAGAAGAA	GAA	3	566	15	GGAACCCTAACGCTAACCGTAACCCTAACCTGTATCTTATTGTTGTGGCTTTGTGGTTATTGAGGAGATAAGAATGCACGGAGGAAGGAACAGGAAAGATGATTTGCCGAAGATCAATAACACCAACATTTTTGCGGCACTTGAGACGCT[GAAGAAGAAGAAGAA]GTCGGACAAGGATCAGGGCAAAAGCAAGGCGTCGTCGAAAAGCCTGGTCAAGGAGCCAGAGCCGCCTGTGTTCTGGGCGCCAGCACCGGTGACAAAGAAGTGGGCTGATGTTGAAGATGAAGATGACGACGATTACTTTGAGACCACTGC	ACATTTTTGCGGCACTTGAGAC	63.611	TCTTCAACATCAGCCCACTTCTTT	63.438	157
virginia_state_74509_9_c2477_22	virginia_state_74509_9_c2477_22_b	GCAGCAGCAGCA	GCA	3	109	12	ATTCCCGGGATGTAGAAGAAGAAGAACATCATCAACAACAACACCAAGAAGAAGATGGAGACGATGGTGGTGAAGTCCGAGAAATCCATGCCCTAACACCGCCGCAGCC[GCAGCAGCAGCA]GGCAGGACGGGGAACTCACTCTTGGGAAACAACAAGCCATAGATCATCAACCCTATCGGAGATCCTCAGCGAGAATTTCACCACCATGAGCCGAGAGTTCAACGCGATGGTCCTCGCCGGATCTAGCCTTCAACCCGATGCCCCCAGCGA	ACCAAGAAGAAGATGGAGACGATG	63	GCTTGTTGTTTCCCAAGAGTGAGT	63.036	116
virginia_state_74509_9_c6379_2	virginia_state_74509_9_c6379_2_a	ATAATAATAATAATA	ATA	3	22	15	ACCAATGAGAACGAAAATCATC[ATAATAATAATAATA]TGATTTTTAAGATGCCCCGACGAGGAGATGGCTCTGAATTCGACAGTTGTTCATCTGTCTTGAATTCCTGCATCTATACAATTAAGACAATTAGTACAAATACACTTTGTGACAAGAAATCTATAAATGGTTGTTTGCTTTGTATTTGAA	ACCAATGAGAACGAAAATCATCA	60.716	CAGGAATTCAAGACAGATGAACAA	60.514	107
virginia_state_74509_9_c1526_43	virginia_state_74509_9_c1526_43_a	GCTGCTGCTGCT	GCT	3	243	12	CAACTTCATGGCTCAGGCTGCATCTTCTCACACTCATCTCTAATTGACTCGAAAAGAACAGTGGAAAGGTATCGCTCACCAAAGCTCGGGAACACGACCACAATGAGTTTTCCTGCATTTTCTGGTCTCTTTGCAACCTTCATAGCAGCA[GCTGCTGCTGCT]CCTGAAGAAATTCCAACCAGTAAACCTTCCTGGAGAGCCAATTGCTTTGCTGTCTCAACAGCTTCAGCACTAGATACCTCTACAACTTCATCAAGGACATCAAGATCCAGATTCCTTGGCACAAAACCTGCACCAATGCCTTGAATCTTA	ACCACAATGAGTTTTCCTGCATTT	63.035	AATTGGCTCTCCAGGAAGGTTTAC	62.995	109
virginia_state_74509_9_c766_57	virginia_state_74509_9_c766_57_a	CCTCCTCCTCCT	CCT	3	331	12	TCCAAACCGACCCATCCACACAAAAGTCGGCAGCCCAAACACCGAATTCACCAACCCAAAAGTCGGCAGCCCAAGCACCGAATTCACCACGTCATCATCTTCTTCAAGCCAGCAACAACCTCGGCTTCTTCAACGGCAACGGGCTCTGCA[CCTCCTCCTCCT]CTCCAACCACCGACAAGCACCTCGCCAGTTCCGGCACCGCCGGCAAGTTCAAGTCAAACCCTCTAAAAACCGAGCTTGTCGTCGTCGTCGTCGTCTCCGACGCAGCAGCACCACTTCCACTAGCACTCCCCGGAGTTCCATCATAGTGAC	ACCACGTCATCATCTTCTTCAAGC	63.896	TAGAGGGTTTGACTTGAACTTGCC	62.921	142
virginia_state_74509_9_c7007_4	virginia_state_74509_9_c7007_4_a	GATGATGATGAT	GAT	3	183	12	AGCGCTAATGGTAACTTTAAGGAGGAAGTAGCCAAACCGGCTGCAGCAAAGGCTGCTGCTGGCAAAGCTGGTGCTACCCCTGCTAAACCCAAGGCTAAGACAGAAGAACCTATTAAGGCTAATAAGCTTAAAGCAGAAGCTGATGATGAG[GATGATGATGAT]GAAGATGACGACGAGGATGATGAAGACATTGATGAAGATGAAT	ACCCAAGGCTAAGACAGAAGAACC	63.201	TCATCAATGTCTTCATCATCCTCG	63.462	111
virginia_state_74509_9_c471_2	virginia_state_74509_9_c471_2_a	ACTACTACTACTACT	ACT	3	35	15	ACCCGGGAACCAACTAACTAAAATTAATTTAAGTA[ACTACTACTACTACT]TTAGAATTACAATAAAAACTAAACTAACTAGCTCAACCTAGCTCCACAAATGGCAATGGCAGCAGCCACCTCTGCTGCAGCTCTACAAGCCATTGGCACACCTTTCCTTTCTGGCTCTAGAACCTCCAGGTTACTCATCGCCGGAGCCAA	ACCCGGGAACCAACTAACTAAAAT	62.148	TTGTAGAGCTGCAGCAGAGGTG	63.086	138
virginia_state_74509_9_c10079_2	virginia_state_74509_9_c10079_2_a	AATAATAATAATAATAAT	AAT	3	91	18	ACACTCACCCAGAACCCTCCAAAACCAAGTGCTTATCCCGAGGCCCCACCAATGAAACAGTCCAAAAAAGTCCATATCATAACCCAAATAA[AATAATAATAATAATAAT]AGTAAAATAATAAATATCTCGCGCGACAACATAACCATATCCTGCACCCCAACCATCGTTTTCCACAGCTGGCCACAACGTGCGAGACTTGGGGACCAGATGAACGGCTGTCGTACTCTTTAAAGTCACGCGGCCCCATCTCAGCCATTT	ACCCTCCAAAACCAAGTGCTTATC	63.7	ATGTTGTCGCGCGAGATATTTATT	62.975	128
virginia_state_74509_9_c13791_2	virginia_state_74509_9_c13791_2_a	ATATATATATAT	AT	2	143	12	TCTTTGATGGGATTACTGGAATCATAACCATGGATTTGTATCAGCCATATAATGGATGCCATCACTGACGCCAATACTCTACCGACCGTCATCTATAAGCATGCACCTATGTTACTCCTTAATAATGAATTCATTCCGCAAGG[ATATATATATAT]ACATATAATAACTATGTATGAACTGTCACCACACGTTTCTTTTCATTCTCTATGAAAAGAGTTTGTAGTGTTATTTTGAGCTTTGCAATCATGTTGAGATATTTCTCTGTCGTAAGTGTGTTTCAATTGC	ACCGTCATCTATAAGCATGCACCT	63.162	AAAGAAACGTGTGGTGACAGTTCA	63.063	113
virginia_state_74509_9_c5822_7	virginia_state_74509_9_c5822_7_a	GCTGCTGCTGCTGCT	GCT	3	373	15	CTTGGACAACCTCATATCAGCTCTTCCCAAAGCTCAAGCACAAACAAACATCAACATCAGCCACCGCATCAGAAACAGCCCTACCCCCAACCTCAGCTCTTTTTCAACAACACCTACATGCCAACACAGTCTTCACAGTCGAATGCATCA[GCTGCTGCTGCTGCT]GCCGCTGCTTCGGCAGCTGTTGCTGCTTCCTACTATCATAGACGACCGTCAGACCAGCAGCCTGTGCAGGGGCCAAACTTGGTTGCAGCTTCCACCGGAATGCTCTCACTCTGCCCATCTACATTGTCATTGGTTGGCTCCCCGGTGACT	ACCTACATGCCAACACAGTCTTCA	63.067	CGGTCGTCTATGATAGTAGGAAGCA	62.85	102
virginia_state_74509_9_c7847_5	virginia_state_74509_9_c7847_5_a	TGCTGCTGCTGCTGCTGCTGCTGC	TGCTGC	6	142	24	CCCTTTTAGGAGACGCCATTACCTACATCAATGAGCTCCGTTCCAAGATGCAAACACTAGAATCAGATAAAGAAATCTTGCAGTCACAACTAGAAGACCTTAAGCAAGATCAAGACGGTGACTCAAAACCAATGAATGGCAG[TGCTGCTGCTGCTGCTGCTGCTGC]AGCCAAATGCGTTGGAGTGGAGATTGAAGTGAAGATACTCGGACCGGAAGCGATGATTCGAGTACAATGCATCAAGAAGAACCATCCGGCCGCGAGGCTGATGACGGCGATGAGAGAGCTGGACCTGGACTTGCATTATGCGAGCGTAAC	ACCTTAAGCAAGATCAAGACGGTG	62.933	CGGTCCGAGTATCTTCACTTCAAT	62.811	116
virginia_state_74509_9_c3194_8	virginia_state_74509_9_c3194_8_b	CACCACCACCACCACCACCAC	CAC	3	130	21	TCCGGAATTCCCGGGAATTCCCGGGAGCATACCCAAAACCCAAAACCCAAAACCCAAATGGACTCATCTTTCCCTCCACTCTCTCTTCACCTTTACACACCGGAAACACACTCTCAACCACCACGTCCAA[CACCACCACCACCACCACCAC]AAGCACAACCACAGCCACACTTCAGTTCAACACTTCATTCCATTAAGAAGCCGCCGGTGAAGTCTTGGCGCCGGCCGGAGCAACCACCTCCAAGAGTTTACCGTGTTGAGCCACGTGGATTCCGTAAACTGGTGCAACGACTCACCGGCG	ACCTTTACACACCGGAAACACACT	63.046	AGTGTTGAACTGAAGTGTGGCTGT	62.412	97
virginia_state_74509_9_c2023_35	virginia_state_74509_9_c2023_35_a	TTCTTCTTCTTCTTCTTC	TTC	3	179	18	GTTGAGCGTCAATTGGGTCGTAAAAGTTACAACATTTTTAAATCAAACTCAAAATTAGAAACGAAAAAGGGCTAACAACAACAAACAAGTATGATATAATGAGAGAAGACAACGCAAAATTGGACCCAATGCATTATACCCAGTTAAATT[TTCTTCTTCTTCTTCTTC]TTTCTTCTTGTCAATCTGTTTTTGTTTCACCGAGAATCCACAACAGTGGTTTCCGGTAGAGGCACAAGCTGCACTAGAGAGTGATGAGGAATGAGCCGGATATGCGGCGGCACGGCCGCAATCTTCTTCTCTTTCAGCCTACCAAGCACT	ACGAAAAAGGGCTAACAACAACAA	63.048	GTGGATTCTCGGTGAAACAAAAAC	63.022	149
virginia_state_74509_9_c1016_41	virginia_state_74509_9_c1016_41_a	AAGAAGAAGAAG	AAG	3	274	12	ACAGAATCAAAGACATGGGTTATTGGAAATCAAAAGTGCTTCCTAAGATCAAGAAGGTTTTCGGATCAAAGAAGGCTGGGGCGACAGAGCCAGAAGCTCCGGCAGCTGAGACGACTAGCAAAGAAGTGGCAGTCGAGACCGAAGAGAAGA[AAGAAGAAGAAG]AAACAACTCCACCTCCACCTCCAGCAGAAGAGATCCCTGCAGCTCCGGCAACCACTGAAGAAGTTACACAGGCTGCTGAGCCATCGGCACCGGCAGTGGCACCGGAACCAGCTAAGCCTGCGGAGACCTCTGAGGAGCCTCCTAAAGCTT	ACGACTAGCAAAGAAGTGGCAGTC	63.275	CAGCAGCCTGTGTAACTTCTTCAG	62.648	130
virginia_state_74509_9_c309_105	virginia_state_74509_9_c309_105_a	TCTCTCTCTCTCTC	TC	2	274	14	CAGGTGACCACGGCCACCACAGTTGTGGCAGATCATAAGAGGACCCATGCAATCTCGACTCATGTGACCAACTTGGTTGCAATTCCGGCAAATGATATCCCGAAATCCACCACGGTAATACGTACGTACATCCACACAACCACCACCTTT[TCTCTCTCTCTCTC]AATATTCAGCAGAAGGAAGCTGCTCATGAGAATGAGAAATGAAAAACAACTCATAAACAAGACCAGCAAGTCCACCACCAATCAAAGGACCAACCCAATAAACCCACTGATTATCCCAAGACCAGCTCACCAGCGACGGTCCAAAGCTCA	ACGTACGTACATCCACACAACCAC	63.094	TAATCAGTGGGTTTATTGGGTTGG	63.002	158
virginia_state_74509_9_c14397_2	virginia_state_74509_9_c14397_2_a	TATATATATATA	TA	2	73	12	GAGTCCATATCTGCATAATAATAACATAACATACAAAACTACAGTAATGCCTCGAACCCTGAGGCAGAATTGT[TATATATATATA]GCGCTTGAAATAACTTAGGAACAAAGAATTAAAAGGAAGGGGAAAAAAAGGAAAAAGGAAAAAGAAAACTTAC	ACTACAGTAATGCCTCGAACCCTG	62.835	CCCCTTCCTTTTAATTCTTTGTTCC	63.237	90
virginia_state_74509_9_c8780_7	virginia_state_74509_9_c8780_7_a	GATGATGATGAT	GAT	3	106	12	TATTAAAGCAGTTTGGGAAAAAGTCTCTCGATGTCAATATAGCCGCAATTTATGTAGGTGGCGCAAGTATTATGAAGAGACTAGTAAGAAGCCTGCTTGGGTTGAG[GATGATGATGAT]GACCTCGACTTATAGATCTTTTTTGTTGTTTGTATTTTTTACACACTTTTATTGTTATTACTATGGATGTTATTATTTTGTTAAACATGGTAGAACTTTTATTGAAATATTTGAAAATTAAATTTAAATATGGATGTTATAGATCTATTG	ACTAGTAAGAAGCCTGCTTGGGTT	60.984	ACCATGTTTAACAAAATAATAACATCCA	60.067	130
virginia_state_74509_9_c784_55	virginia_state_74509_9_c784_55_b	TATTATTATTATTATTAT	TAT	3	874	18	GTTTTTTTTATCTTAACTTCTTTTTAAATTATTAAAAACTTGCTGGAAAAAAATATATGATATGTAAATACCAGAGCTTCACTTTTTTGCGCCGAGAAAAAACTTGGAATAAATACTCACAAGTTTTTCTCGGTGTTGTATGTAGCTCAA[TATTATTATTATTATTAT]TAGTTTTGCCTTGCCAATGTAACGCAATTTGTTGTTTTTTTCCTGAAAGAGANAAAATT	ACTCACAAGTTTTTCTCGGTGTTG	61.78	AAACAACAAATTGCGTTACATTGG	62.08	91
virginia_state_74509_9_c635_107	virginia_state_74509_9_c635_107_a	AAGAAGAAGAAG	AAG	3	93	12	CCGGTCTCTCTCTTTTATCCTGCAAACCAGAGCTTGTCAAAAGGGAACCAGCCATGGCTTCAACTCCATTGTTGGAGTCTCATGGTAGAAGGA[AAGAAGAAGAAG]AAAGATGGTGGAGAAGATGTTTAGACCTGGAGGAAGCCAAGAAGCAGTTCTACTTTGCAGTTCCCATGATACTGACCAACATGTCTTACTATGGTATCACTCTTGTCTCAGTCATGTTTGCTGGCCATCTTGGCCAACTTGAGCTTGCTG	ACTCCATTGTTGGAGTCTCATGGT	63.228	ATGGGAACTGCAAAGTAGAACTGC	62.949	110
virginia_state_74509_9_c2336_13	virginia_state_74509_9_c2336_13_a	ATATATATATATATATATAT	ATAT	4	549	20	TTCTTGTGCCGATGAGCTTATATAAACATGAAGCTAAGTAGAAATTATATGTATACTTGGGTGGAATCTACCTGTGTTTTATTCACTCTCATTGTTGGGTTTGTGGTTTTGTGAACAAGTCCAAGAATCATATTTTTGAACCGAATGCTA[ATATATATATATATATATAT]ATGTATATTTGTTTTCACCAGTTAAATCAAATGGCAGAGGAAAATGTCACAATTTTT	ACTCTCATTGTTGGGTTTGTGGTT	63.023	ATTGTGACATTTTCCTCTGCCATT	63.026	139
virginia_state_74509_9_c1308_31	virginia_state_74509_9_c1308_31_a	TATATATATATATATATATA	TATA	4	730	20	CCAGTTCTGGACCCAAATGGACCCTTCCCTTTCTCTCAGTTGGTTCAGGCTTTCTCTTCTCTTGAAACTGGAAGAGCTATTGGCAAAGTGGTCATATTTCCAATCCCATGAGACATTTTCACCTTGTAGATATCTAATTATTTAGCTAAT[TATATATATATATATATATA]GATGTAATTGTGTGAGTGTGCTCTTCTTTCTATGTGCATGTATTGAACTATAAAATGTGTTCTTCAGAAACTACACAAATTGGTTTATATTGAAGATTATGTGTCTGTTTGTTTTCG	ACTGGAAGAGCTATTGGCAAAGTG	63.044	ACATGCACATAGAAAGAAGAGCACA	62.353	145
virginia_state_74509_9_c3881_18	virginia_state_74509_9_c3881_18_a	TATATATATATA	TA	2	622	12	ATAAAAGACTGCATTAGTGGTGTATAATAAACCTTGGTATTACCTACATCACCAGATGTAAAACATTGATTCCTTGATCACACTGGTGGTCTTGTTCTTGCTGAGCAACTTAAGCATGCTCGCTTATGTAAAGCAAGACATATATATATG[TATATATATATA]CACACATACTTATAGAAGGACTGTTATATATGCATTACCAAATGGTGATACGGAATAATATTTTTGAAGGCTTTGCTTAATTAATCAGTTGTGTTGTATT	ACTGGTGGTCTTGTTCTTGCTGAG	64.119	GCAAAGCCTTCAAAAATATTATTCCG	63.892	157
virginia_state_74509_9_c6968_6	virginia_state_74509_9_c6968_6_a	GAGAGAGAGAGAGA	GA	2	439	14	AGAAGAGTTTGAGAGTGGTGGTTGTTGTGGAGTGTTTGAAAAATTGGAGGGAACTGTCAGGAGTGCTGAAACAGTGTTGGTGGTGGAGGAGGAGGTGATGAAGGAGTGGTGGTTTGTGGAGGGATTGGAAGGAAGTGGTGGCCATGGATT[GAGAGAGAGAGAGA]GGGAGAGAGGAGAAGGAGAAGAGGGAGAAGAAGGGAGATGATCCCGGG	ACTGTCAGGAGTGCTGAAACAGTG	63.07	TCCCTCTTCTCCTTCTCCTCTCTC	62.937	138
virginia_state_74509_9_c633_91	virginia_state_74509_9_c633_91_a	TATTATTATTATTATTAT	TAT	3	641	18	CATCGGAGAACCAGTTTGGACAGCTTATAACCGCCCTCAAGAAGACCATCCTGCACGGCAAAGTTACATCAAGAACTTGTTTGAGAACTCTGGGGTTGCTCTTGAAGCTCATTAATGTTCATTTTGCGCATTCAGTGCTCCAAGTTCTAA[TATTATTATTATTATTAT]TTACAATCACCAGAGCATCAATGTATAGGATGCCGGGTGCCATTGTTGGAGAATGTTTGTGATCAATCATCATATACTCTATTTGTATACAATACAAGGCTTTATGTTGTATTGTTACACTGTATGAGCATTATGCTGTAAATTGGCATA	ACTTGTTTGAGAACTCTGGGGTTG	62.906	CGGCATCCTATACATTGATGCTCT	63.553	129
virginia_state_74509_9_c10086_3	virginia_state_74509_9_c10086_3_a	CAGCAGCAGCAGCAG	CAG	3	75	15	GGTGCAAAGATTTGACCACCAACCAAACAAAAGTGCACAACTTTCACTTCACTTTCAAGTTCCAACTCACAGCCT[CAGCAGCAGCAGCAG]AAGAAGAAATAGGTAAGCATGATAGTGATGGAGTGATGAACATTTGAAATTTGTCCATTACTGCCATCAGTAGAGGAGATGCTGGTTCCTGATGGACCTAAGCTTCCTCCAATCACTCCAGTTCCAGTGCTTCCTGTTGGTGTGAATGTG	ACTTTCAAGTTCCAACTCACAGCC	63.036	AACCAGCATCTCCTCTACTGATGG	63.014	127
virginia_state_74509_9_c3076_10	virginia_state_74509_9_c3076_10_a	ATCATCATCATCATCATCATC	ATC	3	26	21	GGAAGAAAGAACCCAAGACGGGCTAT[ATCATCATCATCATCATCATC]TTTGTCTGCTTGGACTGAAGTGCTAGTTCACTTAGAGGATCAAAACAAGGTTGAAGGCTGAAGAAGCAACTTAAGTTAAGTTGAGTCTGAAATGAAGATGATGCTGATGTTGGGCTCAATTGTTAAGTGGTATTAGTTTGGTTTAATTTA	AGAAAGAACCCAAGACGGGCTAT	63.491	TTCAGCCTTCAACCTTGTTTTGAT	63.227	106
virginia_state_74509_9_c264_204	virginia_state_74509_9_c264_204_a	TATTATTATTATTATTATTATTATTATTAT	TATTAT	6	263	30	ATTACATATCAGGATTGAAATTTATTGTAGAAATTAACTTTGTCCGAGTTCTTACTAGTACAAAGTAGAGTAAAAAACAGAACATTAACGTCCTCTAGAAGATCAATATACAAAGTACAACACACATACAAACTATAGTAGTACAGCTGA[TATTATTATTATTATTATTATTATTATTAT]TATACTCTCATGCAACAACTGCTTCATCTTCATGGAGAAGCATCTGATCAAAATGCCAAACTCCATGCCCTTTGCCCACCCTTCTCAGTTGTGAAATGTAATCGGAGATTTTCTTTATAGCTTCCACCTGTTCACCGAGAAACTCACTCT	AGAACATTAACGTCCTCTAGAAGATCAA	61.121	CTCCATGAAGATGAAGCAGTTGTT	61.862	139
virginia_state_74509_9_c5461_7	virginia_state_74509_9_c5461_7_a	CACCACCACCACCAC	CAC	3	211	15	CAAACGCCGATGAGAAGAAGTCATCCCCAAACATCCCACCGGGGAATCTCGACCCACCTTTTCCACCGCCCATGCCTCCGGACGTGCTTGTGAACCCAAAGAACTCGGCAAATATATCATCGGCGCTCCTCGTATTAAACCGACCTCCAT[CACCACCACCACCAC]CAAAGAAAGATGATCCTCCGGCTCCAGGCGGCGGAACCTGGCCCTTGAGCCCTTCCTCCCCATACTGATCATACACCGCACGCTTCTGCGGATCACTAAGAACATCATACGCTTCAGAGATCTGCTTAAACTTCGCCTCAGCTTCATTCT	AGAACTCGGCAAATATATCATCGG	62.533	GGTGTATGATCAGTATGGGGAGGA	63.311	143
virginia_state_74509_9_c6162_7	virginia_state_74509_9_c6162_7_a	ACACACACACACACACACAC	ACAC	4	521	20	TCCTGCCTCTTCCATCTTGGCTCCGTTGTCTCTTAAAAGATCTCTTCTTCCGAAGGAAATGTTGCTGCAGAAGCCTTGGTCTCCTTACAGGTTGCCCCTGGACCAATGGAGGACATATGAGTTTAAAATGCATAATCAAAACAAGACAAA[ACACACACACACACACACAC]ACATTTTTTAGTTTATAGAAGAATGGAAAGATAAAAGCATACGCAGTCTTGATTCAATTGGGCATAGAACAATTTA	AGAAGCCTTGGTCTCCTTACAGGT	62.899	TGAATCAAGACTGCGTATGCTTTT	62.255	158
virginia_state_74509_9_c3306_13	virginia_state_74509_9_c3306_13_a	TATTATTATTATTAT	TAT	3	417	15	GCTATGGCGATGGCTTCAAGCACTCATCAGACTTGAAGGGGAAAGGGAAGAGCTGAAGAATGCTAAGGAAGTGCCTGATGCAGGAATTCAAGACAGATGAACAACTGTCGAATTCAGAGCCATCTCCTCGTCGGGGCATCTTAAAAATCA[TATTATTATTATTAT]GATGATTTTCGTTCTCATTGGTACTGCTATTGAGCAATCAACCTCTTTATTTAAATTCTGTATCAATTATCTTGTATCGCGATCATTATTAGTGTGTCGAATGATTTATCATCATACTGTTTGAGGGGCAGCTTTGTTGTTATAATATCA	AGAATGCTAAGGAAGTGCCTGATG	63.035	TGATTGCTCAATAGCAGTACCAATG	62.467	149
virginia_state_74509_9_c8580_4	virginia_state_74509_9_c8580_4_b	AGGAGGAGGAGG	AGG	3	418	12	GGGGCCATGGGAACGGTGCCCCGCCAGGGAGAATGAAGGCAGCATCGCGCGGAGACCTACGGAGGCGGAGTAAGGCCAGCAATGCCGGTGCAAGAACCGGTGGCGGAGCCGGAGAGAGTCCCCGCCGACGACGCCATCGTGATGGTGGGA[AGGAGGAGGAGG]GGGTGAGGTTTTATCCCGGGAATT	AGACCTACGGAGGCGGAGTAAG	63.111	AATTCCCGGGATAAAACCTCAC	62.354	134
virginia_state_74509_9_c2605_21	virginia_state_74509_9_c2605_21_a	ATAATAATAATA	ATA	3	73	12	TAGAACTCCACTTCTCACTATAGACTTCATGTACCCTACCAGTGGACTATACCATATATTCAATGGTTTGTCC[ATAATAATAATA]AGGTATGCAGAAAGCCAGAGAAATATTTAAGGAGGTCTTTGTTTGTCCGCTCATATACACTAAGTAGGAATAATTTTTTGCATGGGGGAGTACTGGAATGAGTAGTAATAGCATGGGTCCGAGTGAGGAGTTTATCTATATATGGGTTCC	AGACTTCATGTACCCTACCAGTGGA	62.296	CGGACAAACAAAGACCTCCTTAAA	62.713	113
virginia_state_74509_9_c368_127	virginia_state_74509_9_c368_127_a	AGCAGCAGCAGC	AGC	3	1278	12	CTGCATCTTTTGGTATCCGGAGCAATGGAAGCAGTTTTGCTGGTTTGGCCTCTGGTGCCCCTGCAGCGCCAGGCTTTGATGAGCCAGACTTGTCTTGGGTTCAGTCCCTGGTTAAGGATGGACCATCTGCCCCGGGTTCTCTTAGTTTGG[AGCAGCAGCAGC]GGAAGCTCTATGGGCTTAATGGAGGAGGTGAATTCCATGCCTCAGAGATGCTCCCTGCTTGGGCAGAGGAGCCAATGGTTGCCTGATCAAACTACCTACAGTCCTAACAAGTTCTTTAGTTTGTTCTCATATTATTTTATTCAAGCAAAT	AGACTTGTCTTGGGTTCAGTCCCT	63.72	ACCTCCTCCATTAAGCCCATAGAG	62.983	106
virginia_state_74509_9_c11360_2	virginia_state_74509_9_c11360_2_a	AAGAAGAAGAAGAAG	AAG	3	22	15	AGAGAGCAAAGAGGCATTGGGA[AAGAAGAAGAAGAAG]AGGCCTGGTGTTCTAGTGAAGCTCCGGCGAACTCAGGAGGATGGCAACTTCCACTTATCTTACTGTATTTCAATATTATTTTCTTGGATCTACATCATTATTTAGCTTATTTTGTTGAGATTCTGTTTTCTGGTTGGAATTTTGGAGTAT	AGAGAGCAAAGAGGCATTGGG	63.003	GAAGTTGCCATCCTCCTGAGTTC	63.544	88
virginia_state_74509_9_c1362_31	virginia_state_74509_9_c1362_31_a	TGATGATGATGA	TGA	3	434	12	GTCCTACTCTGAGGATAGGGATCGGAGGAAGGGATCGTCATCTGGGCAATTTTTGTTAGAAGGGGGTAAGAAAGAGATTGAAGACCGGATTTTTCCAAAGAATATTGATGCTGATGACTCTGATGTCGATGCCAAGAGTGACAATGAGAG[TGATGATGATGA]CGATGATGATGATGAGGATGACACTGAAGCTTTGTTGGCTGAGCTTGAACGGATAAAGAAAGAGAGAGCTGAGGAAAAGCTCCGAAAGGACCGGGAGAAACAAGAAGAAGAACTGAAGGCCAAAGAGGCTGAATTGCTGCGTGGCAACCC	AGAGATTGAAGACCGGATTTTTCC	62.974	AACAAAGCTTCAGTGTCATCCTCA	62.397	126
virginia_state_74509_9_c1506_35	virginia_state_74509_9_c1506_35_a	AGAAGGAGAAGGAGAAGGAGAAGGAGAAGG	AGAAGG	6	784	30	GGAACTTCCTTGTGGGGCATAACAAGGTTGATCCTGAGGACCCTGAGACCTTTCCCAAGGTCCTGCATTATACTTCTGGAGGGCCGTGGTTTGAGAGGTACAAGGATTGCGAGTTTGCAGATTTGTGGCTGAAGGAGCTGGAGGAATGCA[AGAAGGAGAAGGAGAAGGAGAAGGAGAAGG]AGAAAGTGGAGGGGGAGAAGGTGGTGTGTGCTTAACCATGGAGTGGTATTATTCTGCAGATCTATTCTTTTATTTTCGAATCATATTAGTTCTCTTATTGCCAATGAATTACATTTACCTGCTTTGTGGGTTTGTTATATGTAGTTTTGA	AGAGGTACAAGGATTGCGAGTTTG	62.933	ATGGTTAAGCACACACCACCTTCT	63.15	126
virginia_state_74509_9_c9130_3	virginia_state_74509_9_c9130_3_a	GTTGTTGTTGTTGTT	GTT	3	94	15	AAATATTCTTTTTTCCTTTTTTAAGTTTTGGCATTAGTTCTAATTAGTTGACCTGGAGAAGAGTTGTCAGGTCATTTTCCTCGTTTTTTTTTGG[GTTGTTGTTGTTGTT]TCCTTTGCCTATAATTTGTACTATAGCATTTCATTTGTATTGGAGCAAAGGGAACAAAGGGAGCAAGGGGGAGGATTGTAAATAACATGTATAAGTCTGAAGTGCTGTGCCATGGGAGGCTAGTTCCAATATAGAGCATTAGTTTACATT	AGAGTTGTCAGGTCATTTTCCTCG	63.01	GTTATTTACAATCCTCCCCCTTGC	62.995	136
virginia_state_74509_9_c12859_2	virginia_state_74509_9_c12859_2_a	TGTGTGTGTGTG	TG	2	134	12	CGGCCATCCAAGCTGTTGGGCCATTTACATAACAGAGAGATCAACTTGGTCAAGAGCTTCGGTCAGTAAAGAATCAATCAACTCCAAACACACAAAAATTACATGCACTGGTTTCATATCCTCAACGCCTCTAA[TGTGTGTGTGTG]TTTTCTCAAGTATGCATGTGACAGTGACCGAGGGCT	AGATCAACTTGGTCAAGAGCTTCG	63.238	CTCGGTCACTGTCACATGCATACT	63.64	141
virginia_state_74509_9_c2998_20	virginia_state_74509_9_c2998_20_a	GAAGAAGAAGAAGAA	GAA	3	551	15	GGTGTCACCAAGGCAATGGGACAAATGAACAGGCAGATGAACCTCCCTGCACTGCAGAAGATCATGCAAGAGTTTGAAAGGCAAAACGAAAAGATGGAGATGGTCAGTGAAGTCATGGGAGATGCCATAGACGATGCGTTGGAAGGAGAT[GAAGAAGAAGAAGAA]ACTGAAGAACTTGTGAACCAAGTCCTTGATGAAATCGGGATTGATATTAACTCAGAGCTCGTTAAGGCGCCTTCAACTGCAGTGGCGAAAGCCGAATCTACCAGCAAGGTTCCTCAAGCGGAAGCAACCGGGACCGGTGACAGTGGAATC	AGATCATGCAAGAGTTTGAAAGGC	63.039	TTTCATCAAGGACTTGGTTCACAA	62.918	141
virginia_state_74509_9_c6646_7	virginia_state_74509_9_c6646_7_a	GATGATGATGATGATGATGATGATGATGAT	GATGAT	6	232	30	ATTACTGAGGACTGCCCTCCACCTCCTGAATTCCACACCTTGCGCGGAGGAATGGATGAGGAAGATGATGACATCGATGCCGAAGATGATTGGGAAGATGATGAAGGCTTGGAAGACTATAATGATGAAAAAGAAAACATCATAATTGTC[GATGATGATGATGATGATGATGATGATGAT]GGAGGTCAAAATAGAAGTATGAAAACACTAGAGGCTAAGAAAATAGCTTTGTAGTTTGCTAACTTCATCACACATTGTAATGTACTTCCTCCGTTCCTTTTTACCTGTCGTGATTATATTTTCACATTTCTCTCTGGAGTTTAATAGAGT	AGATGATTGGGAAGATGATGAAGG	62.66	GCAAACTACAAAGCTATTTTCTTAGCCT	61.82	156
virginia_state_74509_9_c2566_32	virginia_state_74509_9_c2566_32_a	GCTGCTGCTGCT	GCT	3	247	12	AATGGAGTTTCCTCATCTCTGCCTCTCTCTCGGACCCTCCGTTGCTCTCCCGTGGCCATGGCATCAACCACTTCTCAGTCATCGCAGACCGTGGAATCTGGTGATGCCGGTGGTGGTTCAGATGTTTTCCAGTTGATTCAGGCCCATCAG[GCTGCTGCTGCT]CGGCTCTCTCCGATTGAGGAAGCGCGGACATTGCTTGATTATAGTGTTCGGGGTGTGCTTTCTAGTTTTTCCAAGGATCATGAGAGTTATCCATCTGGATCAATGGTGGATTTTGCATGTGATGATAATGGCTCCCCAATATTGGCAGTC	AGATGTTTTCCAGTTGATTCAGGC	62.813	ACCCCGAACACTATAATCAAGCAA	62.935	97
virginia_state_74509_9_c13711_3	virginia_state_74509_9_c13711_3_a	GCAGCAGCAGCA	GCA	3	395	12	TCTTTTGCTTTCTGTTGCGAAGGACTAGGGGCTGGGGCAGATGTGGCTTTCTTCGCCTTGCGGGTCTGGAATGCAGCAAGCTCCTTCTGCAGCTCAGCAGCAACCATCTTCTCCTTTCGAGCAGCAAGCTCTGTGGGGTCAGGCTCTGGC[GCAGCAGCAGCA]CGCTCCCGCTCCTCAAGGTCAGATGCTAGCTTTCGCCGTTTTGCATCAAAAAGCGAGGCACGGATCCCGGGAATTCC	AGCAACCATCTTCTCCTTTCGAG	63.215	AAAGCTAGCATCTGACCTTGAGGA	62.824	97
virginia_state_74509_9_c950_72	virginia_state_74509_9_c950_72_a	TAATAATAATAATAATAA	TAA	3	270	18	GCCTTTTATTCAAGGATAGGTTGGTAATAAGAGTATGCCAATTACTTTGTTGGAGTGAACTACAACCAGCCATAAGTGTGCAAACTGAGCACAACAACAAAACAACCATTGAAAAGCTCTCTTCTGCTCTCTTGTAATAAACTGGAAAAG[TAATAATAATAATAATAA]TATAAAAAAGGAAAGAATAATTTTAATGTTTGGTTGTGGTACCAGATATCTGGTTAACCAAACTGCTCTCATCTGCAATGTGGTCATCATGATGTTCTTCACTGGAACCACAGTTAGGCAAGTTGTTATCAACTGGTACCTTAATAGGAG	AGCACAACAACAAAACAACCATTG	63.184	TTGCAGATGAGAGCAGTTTGGTTA	63.278	159
virginia_state_74509_9_c12390_2	virginia_state_74509_9_c12390_2_a	TATTATTATTAT	TAT	3	177	12	TTGACAATGAGAAGGCTATCAAGAAGCTTCCTAGTACTAAGCACTACGAACACAGAGAAAGGCATTGCCCTGAAGAAGGACCAACCTGCCTTGTTCCTCTTCCTGAGGGATACAAAAGGCCAATTGAGTGGCCAACAAGCAGGGATAAGG[TATTATTATTAT]GCCTATTAGTCTGCAATGAAGCTGTTGTTATTCTAATCAAACTTGATG	AGCACTACGAACACAGAGAAAGGC	63.275	CAACAGCTTCATTGCAGACTAATAGG	62.49	150
virginia_state_74509_9_c3762_9	virginia_state_74509_9_c3762_9_a	ACAACAACAACAACAACAACAACA	ACAACA	6	338	24	TATGCTAAATTATTTTGTTTTAAGAAACAAATTTAGTGAGTATAATAATTGCAAACTTGTTCTCATGTATCTTCTATAAAACCATACTAGCAGAGTGTTTTAGCCAATGTGACACCTTATCTGAACAAAGTTTTGTTACTTCCTTTCAAC[ACAACAACAACAACAACAACAACA]CACAAAAGCAAGAACAAGGTGAAAAATCAGGACTTGAACGAATGTAATAGTCAAATTTGTAAAACCTTTCAATCTATTACAAATTTGTAAAACCTTTCAAGATATCAAGGCAAACTATACCTTTGATGATCATATGTATATTTGGAAGCA	AGCAGAGTGTTTTAGCCAATGTGA	62.339	CCTGATTTTTCACCTTGTTCTTGC	63.227	117
virginia_state_74509_9_c1099_51	virginia_state_74509_9_c1099_51_a	TCTCTCTCTCTC	TC	2	55	12	GAATTCCCGGGAGGAAATCAGAAAGAGAGCATTGAAACACAAAAGTGAAGCTCTT[TCTCTCTCTCTC]TATATATATATAGCAAGTGTTACTGCAACTATATACTCCTTCATATCTTTGACTTGTTTGAGTTCATGAACATGCCTTCAAAGAGAGCTAGAATTGATCCTGTGAAGGTGAAGGTGATAGTGACAAGGTTTGTGAAGACAGATGCCCTGG	AGCATTGAAACACAAAAGTGAAGC	61.838	TAGCTCTCTTTGAAGGCATGTTCA	62.528	130
virginia_state_74509_9_c9839_2	virginia_state_74509_9_c9839_2_a	CTGCTGCTGCTGCTG	CTG	3	305	15	AACATTATTTTTGAGCTTTTTTGTTTGGTTTTATTAATTTAGAGTATATAGAGAAGCCAAACTTGTTAAGTTCACGGTTTTGTTCATCTTCAGGCGGAGGAGGTGCTGCTGTTGCTATCGCTGCTGCCCCGACTGCTGGTGGTGCAGCTC[CTGCTGCTGCTGCTG]CTCCTGTTGAGGAGAAGAAGGAGG	AGCCAAACTTGTTAAGTTCACGGT	62.355	CCTCCTTCTTCTCCTCAACAGG	61.622	135
virginia_state_74509_9_c1373_49	virginia_state_74509_9_c1373_49_a	ATGATGATGATG	ATG	3	425	12	AACCTGAGGACTTCAATCGACCAGGGCATATTTTTCCCTTGAAATACAGGGAAGGGGGTGTTCTAAAGAGAGCTGGGCACACAGAAGCCTCTGTTGACCTTGCTACACTGGCTGGTTTGCCCCCTGTTGCAGTTTTATGTGAGATTGTAA[ATGATGATGATG]GTTCAATGGCTCGTTTACCCAAGCTCCGTGAATTTGCGAAGAGGGAGGGCTTGAAAATAATCTCAATTGCTGACTTGATCAGGTATAGAAGGAAGAGAGATAAATTGGTGGAGCGTGCTTCAGTTGCACGCTTACCTTTGAAATGGGGTT	AGCCTCTGTTGACCTTGCTACACT	62.848	TGAGATTATTTTCAAGCCCTCCCT	63.371	142
virginia_state_74509_9_c9516_2	virginia_state_74509_9_c9516_2_a	TGGTGGTGGTGG	TGG	3	217	12	TGGGTATTAGGGGAAACTTTTTAAGGGTGGAAAAAAGGGGTCTCACGTGCTACTGTCATCCGTACACGTGGCAGCGTCGTTTTCTAGTTTGTCACCGCGTGGGCTTTTCAACGGGGTAGGGAATCCAACCCAGGGTGCTGGTGGTGGTGC[TGGTGGTGGTGG]GTGGTTTAATTTTAGGAAATAATAAGATAAAGAAAAAGTATGGATAATGGACGCTGCTGCTACTTTGACTTTTGTTCATAGACGTTATTGGTTGACTGCTTGTTTATACATTTCTTTACTTATATTATTACATTTTTCAGCATTTTTTTG	AGCGTCGTTTTCTAGTTTGTCACC	62.959	AAAGTAGCAGCAGCGTCCATTATC	62.975	156
virginia_state_74509_9_c2481_16	virginia_state_74509_9_c2481_16_a	ACAACAACAACA	ACA	3	377	12	CCAGATTCAACAAATCATACATCAAATAGATTACATGTTAGCATTAGCTTGCCAGAGCTACTGCCAAATGGAAAAGTTGACCTAATTCTCCATTCAAACAATATATAGAGATAGAGAATAACATTGTCAACAACTTCCACTTTTAAATGC[ACAACAACAACA]AAATAAATAACAATGTTATGGTCGGTTAAACCATGATGCAACCAACATGCCTAGTTCCAACTCATGAAAAGGATGAAATATAGTTCAACTCTTGTCACAGTACAAGGCATCACGGCAAGTAAAGAATCATCAATGAAAATGTAATAAAAC	AGCTACTGCCAAATGGAAAAGTTG	62.849	GCATCATGGTTTAACCGACCATA	62.937	146
virginia_state_74509_9_c433_143	virginia_state_74509_9_c433_143_a	TATATATATATATATATATA	TATA	4	260	20	CATCAATACAATATACAATGACAAGCAAAATATCTCATAGCTATCACCACAAAGATCCATCCATGGATCTATTTATTTATTTACCTATACATACACATAAGCAGTACCTATAAACAAGGAAAAGAACTCTGTCACATATACCAATATATC[TATATATATATATATATATA]TAATACCCTCACGTGCAAAGCACGTGCAGCATAGGGCTGATCAATCAGTAGCGGCCGACGACATCCCGAAACCACTTAGCCACGCCCATGCCCTGCTCCCTCTCCGGCTCCTGCTCCTGCTCCCTCTCTGGCTCCCAGTTCTTCATAGAC	AGCTATCACCACAAAGATCCATCC	62.701	GTGCTTTGCACGTGAGGGTATT	63.506	155
virginia_state_74509_9_c4939_7	virginia_state_74509_9_c4939_7_a	AATAATAATAAT	AAT	3	262	12	GAGAAGATGATCAAGACAGTTCAAACATGGCTTCAAGGGGGAACTGGTGGCAAGGTTCACTATACTATTAAAGGTTCCTTGGAGAAGTCAAGAAAGCTCTCTTTAAGGTGGCTTGGAGAGCAGTTGAAATAGCAGCTGCCATATATATAT[AATAATAATAAT]TATTATTATTCTGCTAGTATTGGAGCCTCATATTTAAGTGGAAGCATCTCCTTGTTCGCCTCTTTTTGGTGGAGGAATGTCTATACTAGTTACAGTAAAAAAGCTACAAACCACTGCTGGCTCTACAGCACATTAGAATCTTGGGAAGTT	AGCTCTCTTTAAGGTGGCTTGGAG	63.505	AAAAAGAGGCGAACAAGGAGATG	63.008	135
virginia_state_74509_9_c2516_18	virginia_state_74509_9_c2516_18_a	GATGATGATGATGAT	GAT	3	431	15	GTGCATGCAGCCATTCGGGCAGATCCAACAGCTGTAAAATCAACCAAGGAGCCTCCGAAGGCGCACAAGAGATACAATTTGAAGAAGCTGACGTATGATGAGAGGAAGGCCCGGCTTGTAGAACGATTGAATGCTCTCAATTCAACTGCC[GATGATGATGATGAT]GAGGAAGATGATGACTAAGCTTGCAGTTTCGTTCCACTTAGAAGACATAAATTATGAACCTATGTGTTTGTGCTTTTGTGTTTTTATTCTGTTTTATATGTTGTAACAGGTCTGTGTTGTTTAGTTAGACCTTGTGAGTTTGTGTTGGAT	AGCTGACGTATGATGAGAGGAAGG	63.128	ACGAAACTGCAAGCTTAGTCATCA	62.455	112
virginia_state_74509_9_c8379_3	virginia_state_74509_9_c8379_3_b	TGATGATGATGATGA	TGA	3	104	15	TCCGGAATTCCCGGGAGCCGGCAGGCGATCAGGCGGAGGAGGAGGAAGAGGAAGAGAAAGAAGGCGATGGCGATGGAAGCGGCGGCGGGGGGTTTTGGCTCTAG[TGATGATGATGATGA]ATCGGTGTATCACCGGCGGGTTTTGATCGATTCCGGCGGGGTGGATTCGGTGCCGTCGATGTCGCCGTCGGAGGAGGAGGTGGAGCTTGAGAAGGAGATGTGGGCGAAGTTTTATAGCACCGGATTCTGGCGAAGCTCTTCGCAGAGGGA	AGGAAGAGGAAGAGAAAGAAGGCG	64.63	ATCAAAACCCGCCGGTGATA	64.572	104
virginia_state_74509_9_c2157_20	virginia_state_74509_9_c2157_20_b	GGAGGAGGAGGA	GGA	3	736	12	CGAGGGCGGCGGCGCGGATGAAGCGAGGGCTGGCGTGGCGGGGGCGGGCGATGGATAGGAGGGTGGAGAGGGCGCAGATGAGGACGAGGACGAGGAGGAGCTCAGTGTAGCGGTGCTCGAGGCCGTCGGTGTCTTTGCGGAGTCCGAGGC[GGAGGAGGAGGA]GTTCCTGGGAGAAGGCGAAAAGGAGGAGGAGATCGAGGAGCTCAAGAGGAACAGGAAGGAGGGATCGGAGGGTCCCGGGAATTCCG	AGGACGAGGAGGAGCTCAGTGTA	63.892	GATCCCTCCTTCCTGTTCCTCTT	63.255	142
virginia_state_74509_9_c483_116	virginia_state_74509_9_c483_116_a	CTTCTTCTTCTT	CTT	3	472	12	ACGCCAATCATCAACAATTACAATTGCACCAATTCAAGGCAAGGAGAAATCGCCTGAACTTGACGATGGGGGCACTGGATTCCCGCCACGTGACGATGATGATGGCGGTGGAGGTGGTGGTGGCGGAGGAGGCCCTGGCTGGTCTGGTGG[CTTCTTCTTCTT]TGGTTTTCTTGCATTTCTGGGCATGCTAAAGGATAAAGAGAGCGAGGGACCCTACAGAGACACTAGCCGGAGGTGATCAGTCATTCTTCCAAATTACTCAGATATGCATGTATTTCCGGCCGGTCTTTATGTACTAAACTGAACAATGAC	AGGAGAAATCGCCTGAACTTGAC	63.118	TTTATCCTTTAGCATGCCCAGAAA	63.026	158
virginia_state_74509_9_c11446_2	virginia_state_74509_9_c11446_2_b	CCACCACCACCACCACCA	CCA	3	105	18	AATTCCCGGGAGTTTCTTTTCTTTCTTTCTTTCTCTTTGTTAACAACTCTCATGGCGTCCACAGAGGCTACAAAAGATGCACCTGAAGCTCCTCCGGTGACCAAG[CCACCACCACCACCACCA]CTTCCCTTCAATTTATTCAGGCTTGATTTATTTCTCAGGCTTGCACTCTTTGCAACCACTCTAGTTTCAGTAATTCTCATGGTTATTAGTAAACAGACCAAGTACTTCAGTACACCTTTCACTAGTTTTGTTGTTGTT	AGGCTACAAAAGATGCACCTGAAG	63.044	TAGAGTGGTTGCAAAGAGTGCAAG	62.969	122
virginia_state_74509_9_c2996_20	virginia_state_74509_9_c2996_20_a	GTGGTGGTGGTGGTG	GTG	3	465	15	AGATCGTCCCAGCGACCCTAAAGAAGTCCACCAGAGCTCCTTCCCGCCCGTTTGGCTCCGGGCCACCCGGCGACCGCCCTAGGGGTCCGCCACGCTTTGAGGGTGACAGGCCGAGATTTGGGGACAGGGATGGCTACAGAGGAGGTCCTC[GTGGTGGTGGTGGTG]AGTTTGGTGGAGAGAAAGGTGGTGCTCCGCCTGAATTCCAACCATCATTCAGGGGAGCCGGTAGCAGGCCAGGATTTGGTCGTGGTGGCGGTGGTGGTGGTTTTGGTGGAGCTGGTGCACCAGCTCTCGAGTAAAGCATGTCATTCATGG	AGGGATGGCTACAGAGGAGGTC	63.087	CTGAATGATGGTTGGAATTCAGG	62.775	92
virginia_state_74509_9_c15236_2	virginia_state_74509_9_c15236_2_a	GTGTGTGTGTGT	GT	2	90	12	TTGAAAGAAAATGATGGTGAGGACTGGGATAAGGTCCGACACGTACCTTCTGTTAACATACGATCCTGAAGCACTTGATCATTGTTATTA[GTGTGTGTGTGT]TTTTCCCAAATTTGTGTAGGATTACAATTCAACTCAACATGTAATATAACATGAGATGGCTCAATTTTTCTTCTCTGACGAGAACACTTGATGCTTATTAGTTCTCTTTTGTATTTGTATTGTTTTGTAGGGGTTTTGCATTTTAACATC	AGGTCCGACACGTACCTTCTGTTA	63.245	TCGTCAGAGAAGAAAAATTGAGCC	63.121	152
virginia_state_74509_9_c1450_50	virginia_state_74509_9_c1450_50_a	ATCATCATCATCATC	ATC	3	1146	15	CAGGGATGACCCAGACTTCACCTGGGAGGTGGTCAAACCTCTCAAGTGGGAGAAGCCAGCGGCATAGATCTCCTCCTGTGTCCAGTCACTGTGTCTCTGTTCTATCTAGGTGACGAAGATTGCATTGTTTTAACTGTTGCTGTTGCTGCT[ATCATCATCATCATC]CCAATATTGAGTCTTACTTACTAGAGTAATTTGTCTATCTATTTTTCTTATTCTGGTTGTTGTGTTTCCAGTTTATGTTCTGTTCTCAATTTAATTTGGCCCTAAAGGAATGTAAGGATTTTGAAATTATTTTTTGTTTGAAGAAATGAT	AGGTGACGAAGATTGCATTGTTTT	63.146	GGGCCAAATTAAATTGAGAACAGA	62.519	160
virginia_state_74509_9_c15058_2	virginia_state_74509_9_c15058_2_a	GCTGCTGCTGCT	GCT	3	232	12	CACACATTGTTTTAATTTAAGAAGTGATTTGCTGAAATAGGAACAAATACAAACCAAAAACCTTAAGTAAAAAAACCCTAATTAAATAAACACCTATCAAGAGGTCAAATTAAGTAGTACCCTTTGGTAATTCCAGCACTGAAACTGCAA[GCTGCTGCTGCT]TCTTCTTCTTCTTCTTGTTTGCCTTCAACTCTCCATAGAAATAAG	AGTACCCTTTGGTAATTCCAGCAC	61.734	GGAGAGTTGAAGGCAAACAAGAAG	62.71	81
virginia_state_74509_9_c3334_10	virginia_state_74509_9_c3334_10_a	GTAGTAGTAGTA	GTA	3	244	12	AAAAGGAAGAGCTTCAGAACTATTAGTTACTTAGGTGCATCTGCACCTTGTTAGAATTGTCTCTGTGCTTGTGTTACTTATTCTTTTCAACCGCAGTTTGTATTTTGTTGCTCTTGTTGTTCCCAGAGTCAGTTTTGGTAGGGCTGAGTG[GTAGTAGTAGTA]ATCAGTAGTATAGGATGTCGACGGTGTGGCAAATCAATTTCTATTCCACAGTAGGACATTTCTTTGAGGGACTCTAGTGGAGTTTACAGGTTAGTGTTGTTTATTGATATAGTTTATGTAAAAGAGTTTCTGAGCTTATGTTCTGTTTGA	AGTCAGTTTTGGTAGGGCTGAGTG	63.033	ATAGAAATTGATTTGCCACACCGT	62.841	80
virginia_state_74509_9_c2345_26	virginia_state_74509_9_c2345_26_b	TCATCATCATCATCA	TCA	3	536	15	AAATTAAAGAAACTTTCACATTGTTCAGTTTTTGTGATGGGCTTGGCATTCTTTGATCCTTTCTTTGGCTTCTTTCTCAGAATCTTCTGAGTTAAGCACTTCTCCGGATACCAGTCTATCTCAGTCCCAATTGCTTTCTCCAAAATGGGC[TCATCATCATCATCA]ATCATGTGATAAATTTTTGTCAAGATAGAGTTCTTGAAGAAAGGGTTTGTGTCAAAGAAGAATTCAAGCTTGAACCCCTTTGGATTTTCTATCCTGTACCACTTGATATCTTTTAAATACTTCAGTGCAGCCTCATCACGTTCTTGGATC	AGTCCCAATTGCTTTCTCCAAAAT	63.289	CAGGATAGAAAATCCAAAGGGGTT	62.677	139
virginia_state_74509_9_c5533_8	virginia_state_74509_9_c5533_8_a	AATAATAATAATAATAAT	AAT	3	530	18	GCAAAAGGAGTGGGATTTAACAAAGCTAAGCACTATGAGCTCGGTGGAGGCCTCATGGGCAACTTAGTTGTCACCAAGTAAAAAAATCATTCAGCCCATGCTTGTTCAGTGGTGCATCATCTGTCACTTCTATCCTAGCCTTGTAACTTC[AATAATAATAATAATAAT]GACGATGATAGATGACAACGCCGC	AGTGGTGCATCATCTGTCACTTCT	62.381	GCGGCGTTGTCATCTATCATC	62.832	85
virginia_state_74509_9_c11075_2	virginia_state_74509_9_c11075_2_a	CCGCCGCCGCCGCCGCCGCCG	CCG	3	62	21	GGAATTCCCGGGATGAGTGTGGCCGAGTCTTCGAGCTCGCGCGCCGCCGCTTCGTGTCATGC[CCGCCGCCGCCGCCGCCGCCG]TCGTCGTCGTCCCTTCCCTTCATCTCCAGCGGCAGCGCTTCGCCTCGCCGCGCAAGAGGATCCTGCCCCGAGGGCGCAGCTACGGCGCTACTTGTTCCGCTGTCGGACCTTCTTCCTTCGCGGCTGAAGGACCATCTTGTCTCTTCGTTG	AGTGTGGCCGAGTCTTCGAG	62.906	GAGATGAAGGGAAGGGACGAC	62.268	94
virginia_state_74509_9_c1685_30	virginia_state_74509_9_c1685_30_a	AAGAAGAAGAAG	AAG	3	686	12	TGAATAATGAAATCTTGAACCTATTCCCATCTGGAAAGGTTGCATCACCTAGAGAGGTAGAAGCTGTTAGAGTAGCAGTGGAGCAGTTCACCATCTCGAATCATGTCAATTGCAATGAGGAAGCACTAGTACCAGTAAGGAACTCAACTC[AAGAAGAAGAAG]GATTGCAGGAAACTGTTTCCAAATTAATTAAAAGTGCAGAGGAGCTTGACGGAGGGTTAGATCTTCTATCAAAACAAGTGAATACATTTTTTAAGATTGTGCTAACAGGTCGTGATGCTTTGCTTAATACTCTAAGAGGCTCTGATTTTA	AGTTCACCATCTCGAATCATGTCA	63.033	AAGATCTAACCCTCCGTCAAGCTC	63.302	143
virginia_state_74509_9_c7668_4	virginia_state_74509_9_c7668_4_a	CAACAACAACAA	CAA	3	99	12	AAATTTGTGAATTATTTGTCCAATTGAAGGAACACCAATAAATAACACAACACAAGAAGTTAGTTCATGGCAAAACCTTCACAATATTTACAAACACAT[CAACAACAACAA]CTAGCAAACAACAATAAAAATCCACAAGAAAAGTCATCTTGCATTTTTCTGTTGTATCCTTTCCAAGTCATCTTGCATGATTGGCTTGAAGACTGACCATTCAGAAACCCAAAGATACAAACTAGGAAGGACAACCATTGGAAGGAAGAG	AGTTCATGGCAAAACCTTCACAAT	63.035	GAATGGTCAGTCTTCAAGCCAATC	63.336	152
virginia_state_74509_9_c11609_3	virginia_state_74509_9_c11609_3_a	CGACGACGACGA	CGA	3	77	12	GGGATGCGCGGTGGAGATGGTATCGGATGCGGATCTCGTCGGCCGGCTGCGGGAGTTCCTGAGAACCTCCGACCTCT[CGACGACGACGA]ATGCGATCGTCCGGCGACGCCTGGAGGAGGACTTCGGCATCGATCTCTCATCCAAGAAGGCTTTCATCCGTGAACAGGTGGATCTTTTTCTCCAGTCGGAGCTCAACCCTGATGCCAAGAACGAGGCTGAAGAGCCGGTGAAGGGGGAGG	AGTTCCTGAGAACCTCCGACCT	62.75	ATGAAAGCCTTCTTGGATGAGAGA	62.686	103
virginia_state_74509_9_c10374_2	virginia_state_74509_9_c10374_2_a	GGTGGTGGTGGT	GGT	3	196	12	CTTCCTCAATTGCAGCCTTTTAAAGATCAAGAACCCAGCGAAACCGAAACTGCAAAAGGATAATAACACCAGAGAACAACAACCCGAGCTTCTCTCCGAAATTGAGCTGCTTTTCTCTGGGCGGAGGAGTTGCAGGGCGGCGACGACAGC[GGTGGTGGTGGT]CATGGCGGTTGGAAGGGAAGGAAGAGCAGGGTTCAAGAGTGGGGAAGAC	ATAACACCAGAGAACAACAACCCG	63.444	ACTCTTGAACCCTGCTCTTCCTTC	63.506	140
virginia_state_74509_9_c1807_32	virginia_state_74509_9_c1807_32_b	TGTGTGTGTGTGTGTGTGTG	TGTG	4	827	20	TCAAATCTCTATTTGCTGATGATAATGTTGTTGTGGCACAGCCTGCAAATGTGAGATTCGCCCCACCAGCACCAGAGCTTCATCAGGACTAAATTTTCAAATGCCATAAGATCTGCTGCTTGTTGGCATGAGCATATATATATATATATA[TGTGTGTGTGTGTGTGTGTG]TGTTTATATTCTTGGGTATATGATTGTTATTTAGTCTCCATGTCTTAATCCTTTTTGAAATCAAAATCTTGCATTCTTTAGTCGAATGTAAACAGCTAAAACATAAGTTTTCTTAGCCATTCTTGTGCATATATGAATGTAATAGGTTGT	ATAAGATCTGCTGCTTGTTGGCAT	63.37	TGATTTCAAAAAGGATTAAGACATGGA	63.01	128
virginia_state_74509_9_c4909_5	virginia_state_74509_9_c4909_5_a	TATATATATATA	TA	2	149	12	ATGTGGTCAAGCAGAGAACATACTACATGAAAATAACCACAGTAAAAATCTTAAATATAACCTGCCAGTTTGTATAGGCAAAGCAACTAGAACTACCACATACACCCAACCACACCATCTCTCTCTCTGTCTCCCAGTCTCTCTCTCTT[TATATATATATA]AATATATAAATATATGTCTATATCTATCCAATCCTTCATCTATTTTCAACAACAATCCTTGAGTAAATTGATAAAAATACACTGCGGCCACCTTTGATTTAGTTCTCAACAT	ATACACCCAACCACACCATCTCTC	63.449	AAGGTGGCCGCAGTGTATTTTTAT	63.9	156
virginia_state_74509_9_c3449_14	virginia_state_74509_9_c3449_14_a	ACTACTACTACT	ACT	3	224	12	GTTTTTGCTGGCACACTAAATAGCTTAAGAATTAAATAGCAAACTAAATTATAGATATGCATGATGTACTGGAGAAGAATACCCCTTTGATGGTGTTGTTTGTAAGAGATCCATCCAACCAGAGATCAACTGCAACATATTTAGAGGCCA[ACTACTACTACT]ATTGTGAAGCAATGTGCCCATCAACAACCTGAACGGGATACGAATTAGATGCAATCTGCCCACGGGCTGTGGGACGAGGCCTTCACATTGCAGAGGGCCTCCCATACAGCACTGTTACATTTAAACCCACTACCGAAGGCAATCTGCCAG	ATACCCCTTTGATGGTGTTGTTTG	63.117	GCATCTAATTCGTATCCCGTTCAG	63.034	136
virginia_state_74509_9_c8757_8	virginia_state_74509_9_c8757_8_a	TCCTCCTCCTCCTCC	TCC	3	626	15	ACCAAAACAAACAAAAGCTCCCACCTTTCCTCCATCCCCCTTCATCCCAAGCTCATCCACAACCTTTTTCATGATACCCGAAGTGCTAGCAAGATCAGCAAGCCGCCAGGGCTCGGTCAGCCGCAAGCTCTGCCAAGCGTGGGCTCAATA[TCCTCCTCCTCCTCC]TCAACCCGGCTAACACCGCCGGAAAGCTGAGCACGGGCCTTGAGCGACAGCACGCAACGGGTATCACCATCGTAGAAGCGAAGGCGGAGGACTGCAAATCGAAGAGGAAAGCTCCCCCAGCGGCTCCATCAAAGAAAAGGTTATCCTGAA	ATACCCGAAGTGCTAGCAAGATCA	63.353	GATACCCGTTGCGTGCTGTC	63.91	157
virginia_state_74509_9_c2318_4	virginia_state_74509_9_c2318_4_a	AGCAGCAGCAGC	AGC	3	59	12	CCGGGATATCCAGCCATCGCAGCAGCGCTCTCGGACGTCGATCGCCGCCGCGAAGGAGG[AGCAGCAGCAGC]CATGTCTCTGGTGGCGAACGAGGATTTTCAGCACATTCTTCGTGTGCTGAACACCAATGTCGATGGGAAGCAGAAGATCATGTTCGCCTTGACGTCCATCAAGGGTATTGGTCGCCGCTTCGCCAACATCGTCTGCAAGAAGGCGGA	ATATCCAGCCATCGCAGCAG	63.523	CACACGAAGAATGTGCTGAAAATC	63.065	112
virginia_state_74509_9_c8436_4	virginia_state_74509_9_c8436_4_a	GTTGTTGTTGTT	GTT	3	93	12	GCAGTTATTCTTCATGCATATGATGAACCCAGTCCATGCTTCTACTTCTACATACAGTCAAAGAATAAGGCATCCATCATTATGGTTGTTGTG[GTTGTTGTTGTT]GATTTTTTTTTCCAAAAAAAATTGCTAAAACAATTCATTGATTGGACTGGAGATTTTGATTGGGAGTGGGATTAATGTGATTGGGATTGACGGTTAATAGTTGCTTACAAATTAGGAAAGCAAAAAGAATTTTACAGTCAATACTTGACC	ATATGATGAACCCAGTCCATGCTT	62.916	CCAATCAAAATCTCCAGTCCAATC	62.987	151
virginia_state_74509_9_c1870_22	virginia_state_74509_9_c1870_22_a	GATGATGATGAT	GAT	3	418	12	ACAACGACCATGTCTACCCACGAAAGAAAAGCTAGCATTAGAGAATTCTATGCTGTTATCTTTCCGTCTTTGCTACAGCTACAAAAAGGGATCACAGATATGGAAGATAAAAAGCAAAAGGCAATATGCACGGAAAGATATCGGAGAACA[GATGATGATGAT]AGGAAGTATTTTTCAGAGGTAGATATTGAGAGAGAGGAAGAATGTGGGATCTGCATGGAAATGAACAGCAAGATTGTGCTGCCAAATTGCAGCCATGCTATGTGCATGAAGTGCTATCGTGAATGGAACAATAGGTCACAGTCCTGTCCT	ATATGCACGGAAAGATATCGGAGA	63.025	CAGCACAATCTTGCTGTTCATTTC	63.181	120
virginia_state_74509_9_c13941_2	virginia_state_74509_9_c13941_2_a	TATATATATATA	TA	2	279	12	TGCAGTTCCTTTCAAAGTATGCACCATCTCCTCCCAGTTCCTCTGCTAACACTCCTCCCAGCAAATGTGCCAAGCTTGACAGTGATACTGCAAGCTCTTCAATTGTTAATATGCTGCAACCAAACTTCAACAATCATGCATGCTCTTATG[TATATATATATA]ATAATCACTGCCAACAAGAGCATTATT	ATATGCTGCAACCAAACTTCAACA	62.872	AATAATGCTCTTGTTGGCAGTGATT	62.274	81
virginia_state_74509_9_c3812_9	virginia_state_74509_9_c3812_9_a	TTATTATTATTATTATTA	TTA	3	242	18	GCTTTCTTGGACGGGAGATCGGAACTCGCATTATTGGTTGTGCCATGTGACCATTTTAATTGAAATTTTGCCTTATGGTTTAAGATTGTAGTATCAATTTCTCAAATTTGGGAGTTCTCTTAATATGTTTTTGTGTGGGATGCTTGCTGC[TTATTATTATTATTATTA]TGACTTGTGGGCATTGTGATCGTTTAGGTTATGTTTTAGTATAAATTTAGTGGTGAGAGATGCTTGTGCCAAAAAAGTTTTACTGAATTTATTCTTC	ATATGTTTTTGTGTGGGATGCTTG	62.125	ACATAACCTAAACGATCACAATGCC	62.37	80
virginia_state_74509_9_c6482_5	virginia_state_74509_9_c6482_5_a	TTCTTCTTCTTCTTC	TTC	3	123	15	ATAAAACAGTGGGATTTTAATGGCAAAACAATGTTAGCAAATCAAAACTGTTTCCCCGTTTTCTTCAAAATTTTGTGCTTCAATAATATTATTGATGATTGATATCACTCTTCGACTTTTGTT[TTCTTCTTCTTCTTC]TTTGATCTGTCTCCACGAGAAAGTTCAGAACCGGAGGTGGTGTTTGTCATCTGGCTTTCAGGTTCAGAAGCATGAGAAGATCGTCCTGCCGATCTTCTAGGTGTATCAAGGATAGGTGCACTGGTGTTTTTGCGCCTTTTTTTACTTGAT	ATCAAAACTGTTTCCCCGTTTTCT	63.192	GGTTCTGAACTTTCTCGTGGAGAC	62.693	130
virginia_state_74509_9_c4619_15	virginia_state_74509_9_c4619_15_a	CATCATCATCATCATCATCATCAT	CATCAT	6	568	24	TGACAGCAACCTCCCGCTCTTCAGCTTCTTGCAATGCCCTCGCATACGCCTCATCACTATCGAAGGCAGCAGGATCAATCCGCTCCTCATTAGCATCGAAGGCATCCTCCTCATAATCGCTCCCATCTTCTTCGCTCCCATCATCATCCC[CATCATCATCATCATCATCATCAT]CATGAATCAGATGGTCGTGACCCTCCCCAGGCAAATCATGCATACCATCGTCCTCATCCCCATCCCCATCCTCATCCTCATCCTCATCGCTCCCAAACTCCAACCCAGTATAGTGACCACCATGACCTCCATTCATCATCAGCATCATGT	ATCAATCCGCTCCTCATTAGCAT	63.23	ATGAGGACGATGGTATGCATGATT	63.77	158
virginia_state_74509_9_c5503_8	virginia_state_74509_9_c5503_8_a	TCATCATCATCATCATCATCATCATCATCA	TCATCA	6	59	30	CTTTTACACTAGTAATGTTACCAAGATCAGGAGCAGAGACATCCTCATCCTCCTCCTCG[TCATCATCATCATCATCATCATCATCATCA]TCAAGAACCTGAGAAAGCTCATTTACTGTATTGTGTGAAAGCTTGATAACAGATTCACCCACCAGCACTCTAGCCTCAGCTTGTTCTTCAGGTGCCTTAGCCAATGAGAGCAGGATGTTCTTCGCTTTCTGGTCCGGTGGGAGTCCACGA	ATCAGGAGCAGAGACATCCTCATC	63.225	AGTGCTGGTGGGTGAATCTGTTAT	63.141	133
virginia_state_74509_9_c2094_28	virginia_state_74509_9_c2094_28_a	TGATGATGATGA	TGA	3	939	12	AGGCCACACACCAGCTCTTCCTCCGGTAGATGACACTAAAGTATCAGTGGTGTTGGATCAAGTTCAAAACAATGATTTGATGAATGGAGGAAGCATTGGATTCAACTTTGGGAGTGCTTCAGATGATGTTGGCCTTCTTGATATTAAAGG[TGATGATGATGA]CCGTGGTTTTTTCTCACCTATGAATTTCGACTCATGCAACTTTGGCAGCCTGGATGATTTTTCTCGTCCCTCATTTGAAGTTCCTGAAAGTTCATTCTCTATTCTCCCTGGATCTTACAACTATGTTAACAGAAATGGATCCTAATCACT	ATCAGTGGTGTTGGATCAAGTTCA	62.922	TGCATGAGTCGAAATTCATAGGTG	63.372	158
virginia_state_74509_9_c2366_13	virginia_state_74509_9_c2366_13_a	CTCCTCCTCCTCCTC	CTC	3	216	15	GGCTTTGCTTTAGCCCGAGTAGTCCGTCGGGGTCGGACGTTAGTGATTCGAGTCATCATAGCCATCCGATGATAGCGCCGGCGGTGGCATCTCAGATCTACCGGCCGGTGCCGAGGTCCGGCGTGGTCGGACTTGGGATCAGCATCGCCG[CTCCTCCTCCTCCTC]CACCACCATCACCGCCTCAACCTCAGATCGAGTCTCCTCCCCACGACGATCCGGTGACTTCCTTATCCCTCTCTCTTTCTCTCCCCGGATCCGATCCATCCGACTCCTCCGACCACCACCCGGCGGCGCCGCCTCCGGAACCGGAGCGGA	ATCATAGCCATCCGATGATAGCG	64.381	GGAGGAGACTCGATCTGAGGTTG	63.759	151
virginia_state_74509_9_c7634_6	virginia_state_74509_9_c7634_6_a	TATTATTATTATTATTATTAT	TAT	3	161	21	CTTTTTTTTCATAAAAATAATTCCACATAAAACAAACAAATTAGTACCCCTCAGTCTTTGTATAACAAGTATATGAACAATTAATTTTAATAAAAAAATAATAAAATCAAAACCCACTAAAATCATCATTTTTGCGTTCCTTTTGATTAC[TATTATTATTATTATTATTAT]TTAAAGAAATATTTCCGAAGACGTCCTCAACGACCTTCTCAACATCAATGAAATCCGTAGAGTCTTCCCAATCTACCCCTGATGGAATATAAGGCGGCCTCGAGATCAGCAACAAGGATTCCCAATCTACCCCTCTGAAAAATTCATGGC	ATCATCATTTTTGCGTTCCTTTTG	63.327	ATCAGGGGTAGATTGGGAAGACTC	62.964	133
virginia_state_74509_9_c7887_6	virginia_state_74509_9_c7887_6_a	CCACCACCACCA	CCA	3	36	12	AAAGCATCATTGCCCCTCACATAACCACGGCCACGG[CCACCACCACCA]CGACTGATATCCAAATCATCACTCCTTCCATGACTGATGAATGAATTGTTGTAGCGACGATCACCTCCTCTGCCACGGCCCATGAATGGGGCTCGAACTGGTCTCTTCCCCACAGGTGATTGGCTCCTCTCCCTTGTATTGTTAATCCAC	ATCATTGCCCCTCACATAACCA	63.568	CATTCATCAGTCATGGAAGGAGTG	63.016	86
virginia_state_74509_9_c8558_3	virginia_state_74509_9_c8558_3_a	ATATATATATAT	AT	2	203	12	CCGGGAATTGATTGCAAGATTGCTTGGTTTCTGGCTGGTCTCCTCCACTGTCACTGTCAAGTTATGCTTCTTGTATTCACATGGAATCCTGTTTCATGAATTGGGAGTTACATATCTCTTTGTCTAGTTATTAGACATATATTTATCTTC[ATATATATATAT]ACCTCTTGTATTCAACATCTACAGTGCCAAGTCTCATGAGTTTCAGAGCCATCCCAGGTCT	ATCCTGTTTCATGAATTGGGAGTT	62.068	TCTGAAACTCATGAGACTTGGCAC	62.937	124
virginia_state_74509_9_c5736_4	virginia_state_74509_9_c5736_4_a	GGAGGAGGAGGA	GGA	3	70	12	ATTCCCGGGAGCGTGCTTTCAATCGCTTTTTCTTCGATCTTTTCCTCTTCGTGCTCCACCGAGAGATAGC[GGAGGAGGAGGA]GGTTGATGGTGGAGAATCATAGAAGGAAAGAGCTTGCGATCCATGGTGTTGAGGTCTGCCAGGGAGGTGGAGCAGCGAGGAGCTGTGATCTGGAGTTCAGGCGGTGGCTTTTTGCTGCTCGTCGGCGGCACGGCCATGGCCGTCGTGCTT	ATCGCTTTTTCTTCGATCTTTTCC	63.099	GATCGCAAGCTCTTTCCTTCTATG	62.731	102
virginia_state_74509_9_c7117_4	virginia_state_74509_9_c7117_4_a	GCTGCTGCTGCT	GCT	3	88	12	ACATAAACTAGTTGTTGTATCGTCGTTGCTCGATTTGTTACTTAGAGAGTCATCTTTACTCAGGTTTTAGGAGATACTGATGATCATC[GCTGCTGCTGCT]TTGTCGTCGTCCATCCGGTTCACGGCATTAAATCGACTGCATGTGGTTGGTGTGATGAGCATGTTGTATGGGCTTGTTTTTGTCTGGTTTGTTGCATGGATCTGGAAAGAGCTTTGTAAATTTGATGAAACCTTTTCAGACTAGATGATG	ATCGTCGTTGCTCGATTTGTTACT	63.268	CATACAACATGCTCATCACACCAA	62.975	152
virginia_state_74509_9_c15522_2	virginia_state_74509_9_c15522_2_a	AGAAGAAGAAGA	AGA	3	94	12	ATCTCTCATCTCCTTCAGTACTTGGATCTCACCATCCTCCTCTTCCTCTTTCATTTCACAACAAAGAACAAGATCAAGATCAAGAAGTAGAAGT[AGAAGAAGAAGA]AATGTCAGTGAAGTTCTCCACATTGATTCTCAAAGTGGATCTCAGTTGCTGCCAGTGCAACAGAAAGATCAAAAAACTCTTATGCAAGATCCAAGGTATATATACATACACATATTATATATATATATATATATATACACAC	ATCTCACCATCCTCCTCTTCCTCT	62.954	CAGCAACTGAGATCCACTTTGAGA	63.04	132
virginia_state_74509_9_c2882_9	virginia_state_74509_9_c2882_9_a	AGAAGAAGAAGA	AGA	3	335	12	CCCATTTTACCGTTTTTATCATTCTTTAATCTACCTTTCTAAGTAACTAATTTATCTTAAGCCTAATCTGGCTGCTCCTTCCTTTGTATAGAAATGAAAATAAACTCACTCTTTTGTTACATGCCCATCCGAATTCTCCTTCCTTTGTAT[AGAAGAAGAAGA]AGGATTCATCTCAACTTGTGATTCCTTCTCAGC	ATCTTAAGCCTAATCTGGCTGCTC	61.472	GCTGAGAAGGAATCACAAGTTGA	60.787	142
virginia_state_74509_9_c14199_2	virginia_state_74509_9_c14199_2_a	AGCAGCAGCAGCAGCAGC	AGC	3	215	18	CTACTAGTGAGTGCTTGTGGCCATCCATCCAAGGACACATTTGCCTATCTATCATACATTGATTCTGAGTGACCACTAAGTCTTCAATGAAGATGGAGGTGAGGATGAAAACAAGTCTAGCACACAGAGAAAAAGAGTTGAAAGGTGATG[AGCAGCAGCAGCAGCAGC]ATTACTTTTCTTTTTCTTGAGGCTCCTGATTACCATCTCTCTTCTGGTCAAAGTACCATAAAAGCAAATTTAGA	ATGAAGATGGAGGTGAGGATGAAA	63.196	GATGGTAATCAGGAGCCTCAAGAA	62.9	119
virginia_state_74509_9_c6834_6	virginia_state_74509_9_c6834_6_a	CCTCCTCCTCCT	CCT	3	215	12	TCCACACTTCTTGTGTCGTCAAGTCCGCTCGCACCATCGCCGGAGAACGTAACCGTAGTATATTGCCTTCTCATCCTCCTCCTCTCAATTTGCATCAACAACCACCACAATACATGAACTATATATGACCACTTAGCTCTTCCACCACCA[CCTCCTCCTCCT]CATAATAACTATGTTAATGGTAATTTTAATGTACCTTATCCACCAGCCCACTTCAACCTTCATCAACAACCACAACAATATATGAACTACCCCTACTCAACTCTTCCACCTCCTCTTATCTATGTAGTTCATCCTCCTCCTCAAAACAGT	ATGACCACTTAGCTCTTCCACCAC	62.925	GTTGTGGTTGTTGATGAAGGTTGA	63.265	114
virginia_state_74509_9_c8389_3	virginia_state_74509_9_c8389_3_a	TGGTGGTGGTGG	TGG	3	113	12	AGTACAATTTTCTTATTATTAAAATCATAAAACTTTGGATTGTTTAGAAAGCAGGACAAATTTTATGTTTTTAAAATGACGGTTTGAAGTTTTTGTGGTGATGGTGATGGTGA[TGGTGGTGGTGG]GGGTATTAAGGGTATTTCAAGAACGAGGAGGCGACGAAGGGAACGCTGGATCCAGAGGGATGGCTCAAGACTGGTGACTTGTGCTACATCGACGACGATGGCTACCTATTCATTGTCGACCGTCTCAAGGAGCTCATCAAATATAAGGGT	ATGACGGTTTGAAGTTTTTGTGGT	62.933	CCTCCTCGTTCTTGAAATACCCTT	62.98	81
virginia_state_74509_9_c823_51	virginia_state_74509_9_c823_51_a	TGGTGGTGGTGG	TGG	3	425	12	GGAGATTAATAATGCTTATGAAGTGTTATCGGATCGAGAGAAGAGGAGTATTTATGATAGATATGGCGAGGAGGGTTTGAAGCAGCACGCGGCCAGCGGAGGTGGTAGAGGAGGGGGAATGAACATTCAGGACATTTTCAACAATTTCTT[TGGTGGTGGTGG]AGGTGCGGAAGAAGAAGAGGAGAAGATTCCAAAAGGTGATGATGTAATTGTTGAGTTGCATGCCTCTCTTGAAGATTTATACATGGGTGGCTCACTAAAGGTTTGGAGGGAGAAAAATGTTATCAAGCCAGCCCCTGGGAAGAGGCGTTG	ATGATAGATATGGCGAGGAGGGTT	63.192	TCATCACCTTTTGGAATCTTCTCC	62.773	151
virginia_state_74509_9_c611_87	virginia_state_74509_9_c611_87_a	ATATATATATATATAT	ATAT	4	219	16	ACAATTGTGAGTACTCATAACAAAAGTCATGCCAATTATCTTAACTATTCAAAATATACCCAAAACCTTACACTATTCCATCTGCTATGCAACGCAAATCTACAACTTCATTTTCAAAAGTTGCATCTTAATTCCCCTCTCTTCCTCTCC[ATATATATATATATAT]CTTCATATATGATATAGTAATTAGCCGGTGATCGGTGATTTATTTATCAAGATACCATTAATTATACTTTATATCTTCTGCTTATAATAAGGTTAAGCTAAGCTGCTGCAACACCAGCTGCAAAGAGGAAAGGAGTGGAGCACGGAGACT	ATGCAACGCAAATCTACAACTTCA	62.985	CACCGATCACCGGCTAATTACTAT	62.451	117
virginia_state_74509_9_c4315_7	virginia_state_74509_9_c4315_7_a	TATTATTATTAT	TAT	3	385	12	TAAATTGTGTGTGGATAGTGGTAAGATATATCTGAAAGTTAAATTCTCTTTGCTGACAGCAATGCCAGAGGAGGATATGTGAAAGAGAGATGTCAAGCAAAAGAGTTTGACCTCGCATTCATGACACCATCGGTGTGTTTATTTACTTTG[TATTATTATTAT]TACATTCGTTGTTAAAGGGTATAATTGCAGCAAAGTTATTAACATTCAGTACAGGCATTATTTGATCTTTTAAAATCACCAAATTTGT	ATGCCAGAGGAGGATATGTGAAAG	62.8	GCTGCAATTATACCCTTTAACAACG	62.05	132
virginia_state_74509_9_c1915_2	virginia_state_74509_9_c1915_2_a	TCCTCCTCCTCCTCC	TCC	3	54	15	CCAAACCAGACAAGCTCCGCGGCGAGATGCTAGATCTCCAGCACGCCGCCGCCT[TCCTCCTCCTCCTCC]TCAATCTCCTCCCACCTGTTCTATGCCGACTCCGTCCTATCCCCGCCAACCGCCACGACCGTGTCCGACGTGCCTGCGCCTGCGGCGCTGCCGGAGCGGCCTCAGGCGAGCCGGTGCGCGTCTTGCCGAAAGAGGGTAGGGCTCACGGGG	ATGCTAGATCTCCAGCACGCC	63.96	GATAGGACGGAGTCGGCATAGAAC	64.332	84
virginia_state_74509_9_c5459_5	virginia_state_74509_9_c5459_5_a	CTTCTTCTTCTT	CTT	3	23	12	GATGCTTCGCAGTTCGTTGGTCG[CTTCTTCTTCTT]CGATATGTCAAGTTCATCTTCCTGCTTGCCATTCCAAATCACCAAATAATTCCTCATACTTCAGGCAGATGCGAGATGAGGCCCCAACTAGAATGATTTGGAGAGAGGACTGCAGCTTTTCTCGAAAAAGGAGAATTGAGCTTTGTCCAC	ATGCTTCGCAGTTCGTTGGT	63.066	GCATCTGCCTGAAGTATGAGGAAT	62.929	106
virginia_state_74509_9_c3400_14	virginia_state_74509_9_c3400_14_a	CAGCAGCAGCAGCAGCAGCAGCAG	CAGCAG	6	333	24	GCAGAGATATTTGAGATCACTTCTCAGTGTCATCTTGTAGAGATTAAAAAGTCAAATGGTGATACTCTGGAGTATCAGAAGCTATGGAAAGAACAAATGAGACCTGGTCTCAATGACATCGTTTGGGCATGGCAGGGTGATCAGCTTCTA[CAGCAGCAGCAGCAGCAGCAGCAG]CAACCCCAATCAGAAGAGCAACAGCAGCAGTCTTGAATTCATCAACTAGCATACAATCAAGTGATTGTTCCTTGTTCTAGTAATTTCCTGATATGTTGTTTGACTTGATAATTATCTGTTTTATATTTATGCTTTTGTTCATTGTTGAAT	ATGGAAAGAACAAATGAGACCTGG	62.684	GTTGATGAATTCAAGACTGCTGCT	61.995	137
virginia_state_74509_9_c2408_25	virginia_state_74509_9_c2408_25_a	TATATATATATA	TA	2	867	12	TGTTCTCTAGGAAGATGAAGTTTGATTTCTTGGATTGTGTATCGGTGCCGCTCATGATGGCAACAGCAGGTTTTGTTATTCTTTTCTCCAAACAAATGTATATTAACCACAAACATGCATACACTTGTATTCATTTCCATGGAAATGTCT[TATATATATATA]AAAATTATGCTTTCCAAACCCTAGCTGACCTTTGTATATCATCAGATAGATGTATTTATATTTCATGAGTTTAGGG	ATGGCAACAGCAGGTTTTGTTATT	62.96	AAAGGTCAGCTAGGGTTTGGAAAG	63.094	139
virginia_state_74509_9_c808_87	virginia_state_74509_9_c808_87_d	TTGTTGTTGTTGTTGTTGTTG	TTG	3	1790	21	GAATAAGTGATACTTGGATTGTTTTTACTGGGGGGGCTTCTCTGTTTAGGATAATCACTTGCCTTTCTGATGGCTTATAGGCGTTTGAAATTCGGTTAGGAATGGGAGGATGATTGAACCATAGAGTTTAGTTTGTGGGGTTGGAGTCCT[TTGTTGTTGTTGTTGTTGTTG]TTTTAGTTTGCCCATAGATGTATAAGTTAATATAATTTCGAGCTTATTTACATTTTTTCACCAACTGTTAGCCTGCTTTCAATGCCTTCTTCTTGTTCAGTTCTAGTTGATTGGTGATGCTTGAAAAAGGTTGTGGAAATGCTGTTTCAG	ATGGGAGGATGATTGAACCATAGA	62.876	AAGCAGGCTAACAGTTGGTGAAAA	63.354	148
virginia_state_74509_9_c14827_2	virginia_state_74509_9_c14827_2_a	ATCATCATCATC	ATC	3	113	12	TGTTTCTTCTCATTCTTCTTGGTATGTGATTCGTCATCTTGAGCTGTAGCTGCTTCTCCACCTGTGATCAATTGATGTATCAACATCTTAACCGTTGGATCTAATCCATGATT[ATCATCATCATC]AACAACATCATTTCCATGACCACCTGCTCCCTTTCCTTTATCTTCTTTCACTGCTTTCCTATTCCCTTCTTCTCCTTCCATCCTTCTCTATTCCTCTTT	ATGTGATTCGTCATCTTGAGCTGT	62.29	AAGATAAAGGAAAGGGAGCAGGTG	63.086	146
virginia_state_74509_9_c9521_3	virginia_state_74509_9_c9521_3_a	TGCTGCTGCTGCTGC	TGC	3	29	15	CCAGGATGTGGAAAAACACACATTGTTGG[TGCTGCTGCTGCTGC]GTGTTCTTTAAGATTTATTTCCATCAAGGGACCTGAGCTTCTGAACAAATATATAGGTGCCTCTGAGAAAGCTGTTCGTGATTTATTTGCTAAAGCAGCTGCTGCAGCACCTTGCCTTCTTTTCTTTGATGAGTTTGATTCTATCGCACC	ATGTGGAAAAACACACATTGTTGG	62.945	TATTTGTTCAGAAGCTCAGGTCCC	62.91	90
virginia_state_74509_9_c9915_3	virginia_state_74509_9_c9915_3_b	CACACACACACA	CA	2	239	12	TTTGGGCATGGCAAGGTGAGAAATAAAATAAGGATTTCGGTTATCCTTATTCTAATAATCTTTTGTTAATATTTTGCCGGTATTATTATTATTCTCTACTGTTCCAGAATTATCGGTATGTTGATAGATGTTTTCCACCATCACCTAATG[CACACACACACA]CTCTAGAGCTAGAATAATTTTAGCTTGGAGAAGAACAGAACCGGCATCTCTAGTTCTCATCAGAGAATAGTTTTAGCATTAATGTCTCTCATTGGAGAATTAAAGTTGCATGAGTTTGTTCTTCCGAGTCTTATCAATGAGTACTCATAC	ATGTTTTCCACCATCACCTAATGC	63.236	CTGATGAGAACTAGAGATGCCGGT	63.128	98
virginia_state_74509_9_c751_134	virginia_state_74509_9_c751_134_a	TTATTATTATTA	TTA	3	1520	12	ACTGTAAGGACTACGAGAGGTACCCAAAGTTGCCTCCAGAGTGTGCACTTCATTCAGATTAGAAGAAGACCGCCCCATGAAATACAATTGCTTGTTTCATACACACATAGACATAGCATATACATGAGATATTTCTCCTCCTTTTTCTGC[TTATTATTATTA]TTTGTATTCAAATTTTGTCGTTGAATTGCAATAAACAACAGCTTTTGGGATATGATTTGCTTGCTTGCTTCTATCTTTTGAAATAGAGACAATCAGTAAAACCAATCTCAAAGAAAACCAATCTCAAATAGAACAAATTCAAGGAAATGG	ATTCAGATTAGAAGAAGACCGCCC	63.093	TGCAATTCAACGACAAAATTTGAA	63.571	141
virginia_state_74509_9_c5037_11	virginia_state_74509_9_c5037_11_a	ATCATCATCATC	ATC	3	240	12	CTTCCCCAATCTCCGCCACTCCTCCGCCACCTCTCTCCACTCCTCCGTCGACGCCAAGCTCCAAGCCATCTGCCAAACTCTCCAAACTCCTGATTCCACCACTGCTTCAAAGACTCCAACCACCACTAACACTTCACCATCACCATCATT[ATCATCATCATC]ATTATCTTGTGATCAAGAAGATGAGTCCTCTGCTGGTTCTTCTCCAGTTTCAGAGATGCAGAGCTTGGACTTCACTGAGGTTCCATGGGATGAATCTGAGAGCTTTGTGCTCAGAAAGTACCCATCTTGGGAGATTGATTGGGATGCCAT	ATTCCACCACTGCTTCAAAGACTC	63.027	CTCTGAAACTGGAGAAGAACCAGC	62.909	125
virginia_state_74509_9_c13752_2	virginia_state_74509_9_c13752_2_a	TGATGATGATGATGATGATGA	TGA	3	174	21	GGATGTTCATGATCTTCATGGTTTTCATGACCGAAATCAACCCATGGAAGCAATGATTCCAGGAACACAGCTACTGCATTGCGGCCAGCTACATCTCTTGGGGCAGGAGCTCTTTCAGGAGCAACTGCTTCGCCATTGCCATCGGGAATC[TGATGATGATGATGATGATGA]TGCATCATGTGTGGAGCAACCATGAGGGGGCGCAATTCTTCAGGAGGAAGCGTTGGTACCACATACGG	ATTCCAGGAACACAGCTACTGCAT	63.368	CCTCATGGTTGCTCCACACA	63.166	143
virginia_state_74509_9_c698_72	virginia_state_74509_9_c698_72_a	GCGGCGGCGGCG	GCG	3	31	12	TCCGGAATTCCCGGGACAATACCTCAGTTTC[GCGGCGGCGGCG]ATCGGCAAGTTGCCCTTCGGCGGTTGACGGAATCATGGTCCACGTTTCGTTTTATAGGAATTATGGTAAGACGTTCAAGAAGCCACGAAGGCCATATGAGAAGGAGAGGCTGGATGCCGAGCTGAAGCTTGTTGGAGAGTATGGGTTGAG	ATTCCCGGGACAATACCTCAGT	62.977	GTGGCTTCTTGAACGTCTTACCAT	62.838	123
virginia_state_74509_9_c6584_7	virginia_state_74509_9_c6584_7_a	TGCTGCTGCTGCTGC	TGC	3	113	15	CAAACACGAACAGCCACCATTTTTCATCACCCTGCTTTTGGGGAATTCGATCTTCAACATTTGCCTGTTGGTGTTAATGATTCTGAACTTGAAGAACGCATAATCCAGCACCT[TGCTGCTGCTGCTGC]AATGGGACGAGGACATCATATTGGTAGAAGAGTAGTGCAGCGTGGTAGATCTGGTGCTCAGGGCCACCCACAATTTCTACTTTTTTCGACAAATCCAAGCGCACCTTCTAGTGGGTCTGTTTCTGCATCTTCCTCCCAGAGAGAAGATGA	ATTCGATCTTCAACATTTGCCTGT	63.137	CACGCTGCACTACTCTTCTACCAA	62.982	128
virginia_state_74509_9_c11828_2	virginia_state_74509_9_c11828_2_a	TCTCTCTCTCTC	TC	2	25	12	ATTCTTCCAACCCAAGCAATCCATT[TCTCTCTCTCTC]GAGATCATCAATGGAGGTCGACCTCGCCGGAGCCCCGGGATGGTCTCAGCTCAGCCGGGATCTCATCGAGGTCATCTTCGCCAAGCTCCCTCTCCGATCCCTCGTCCGCTCCGCCGCCGTATGCCGCCACTGGCGCACCGTCGTCACCGA	ATTCTTCCAACCCAAGCAATCC	63.514	GCGAAGATGACCTCGATGAGA	62.781	118
virginia_state_74509_9_c1060_29	virginia_state_74509_9_c1060_29_a	TTTATTTATTTATTTATTTA	TTTA	4	755	20	ATGGGTTTAAGCCGGAGTTTGATTGCTCTTTGAAGCTGCCGGCGCCGACGAGCGGTGGCAGCAGCCCTGTGTCCACCTTTGAGAGGACCAAGTGTGATGTTCGTTACTTTTAATGGATTGATGTGGTTGCTGGCCTCGGATGATCATTCT[TTTATTTATTTATTTATTTA]TAATTATTGGAGTGTTGTATGAGTTTATATTATTTTTGTTTATGTAATTGTTTTTCTGGTAAATAAATAAATAAATGTGTTGGTGATATAAGTAGCCATTTGGGGATTT	ATTGATGTGGTTGCTGGCCT	62.796	CCCCAAATGGCTACTTATATCACC	61.844	159
virginia_state_74509_9_c8857_2	virginia_state_74509_9_c8857_2_a	TGCCCATGCCCATGCCCATGCCCA	TGCCCA	6	45	24	GATCCTGATTGCCATATGGACCACCCATGCCCACACCCATGCCCG[TGCCCATGCCCATGCCCATGCCCA]TACCATAAGAACCCATTGTGCCACCATACCCACTGTTATACATGCCTCCATACATCCCAGAACCCCTGTATCCATTGTACATGCTATTGCCATAACCATATCCACCGCTAGGCCCTCCAAACCCACCATATGAACTGTACATCCCAGGGC	ATTGCCATATGGACCACCCAT	63.337	GCATGTACAATGGATACAGGGGTT	63.137	146
virginia_state_74509_9_c11180_2	virginia_state_74509_9_c11180_2_a	ATGATGATGATG	ATG	3	187	12	CATTGCTGTGGATTACCAAGGCATTTCTTGAGGTGGCATGCACATTGGGTACATTGGTGTTTGTGAGCATCCTTCTCGTCCGGGCAGTATGGTCCGGTGTATGTTACATGAAAGAAAGCCAATATTATGGGTACATGAACAGTTTTTATA[ATGATGATGATG]CCTGGAGTGGTGCACGACCAGCAACTTGATT	ATTGGGTACATTGGTGTTTGTGAG	62.088	AATCAAGTTGCTGGTCGTGC	61.248	150
virginia_state_74509_9_c678_225	virginia_state_74509_9_c678_225_a	TTATTATTATTATTATTA	TTA	3	594	18	GAAAAAGCTAAGGAAGAAGGCTATGATGTGAGCAAGCTTCACAAGACTCCACAAGCTGATCCTCCACCGGAGTCTGGGACAAGCCCCAATGACACCAAGGGCATTTGGTGGATCAAATCCCTCTTTGGAAAGTAAAACATGTTCCCCTCT[TTATTATTATTATTATTA]TTGCTCTTATTATAGTGCTTGCATATCTTGGGGAATAGTAAATAAACTTAAACATTTGGATGATCAGTGAATGAGAGATTTCGTGCATGAGTGTTTGTAGTTTGTAGTGTTTTTATTTGGGTAAAATGTGTATTTTGTTGGAGGATTTTA	ATTTGGTGGATCAAATCCCTCTTT	63.069	TATTCCCCAAGATATGCAAGCACT	63.034	103
virginia_state_74509_9_c14836_2	virginia_state_74509_9_c14836_2_a	CCACCCACCCACCCACCCAC	CCAC	4	69	20	GATAGTTTCGATATTTTACACGATACTCTTGAAGTGAAGATTTGTAAGTCGAACTGGTCTGGCACCCAA[CCACCCACCCACCCACCCAC]ACACACACATCAATCACGCAGCCCTACTTTTATGCCAATTGCATCTTCTCATTTTTATCACAACCAAGTCTTAAATGGGCACATGTGCTACAGTCCCCGACATCATGCATGGGGTTCTCGTCTTGCAGACGTGGATGCACT	ATTTGTAAGTCGAACTGGTCTGGC	62.838	ACATGTGCCCATTTAAGACTTGGT	62.936	136
virginia_state_74509_9_c4149_16	virginia_state_74509_9_c4149_16_a	TATATATATATA	TA	2	206	12	TTCCTTGTAACCAAACAATCCCTAAGTACAATTTATAAAGACTCGAGGTCACAAAACACTACTGTCTCATTTTTGCTGATCATTTTGCAGGTACAACCATGGATACACATACAAAAACTCACAATTGTAAAGTTTAAACACAAACAGAAC[TATATATATATA]AATTATACAGGAAACAAGTTGAGGAAATCAACAATCAACAAAGAGAAGGCCTAAATTCCAGTCAGTGATGAACATCAATTGGAATACTGCAAACAAACCCAGCCCACACAAGCAGATCACTTACTTTAATAAGACCAGCAGAATTTATGT	ATTTTTGCTGATCATTTTGCAGGT	63.046	AGGCCTTCTCTTTGTTGATTGTTG	62.921	146
virginia_state_74509_9_c5179_5	virginia_state_74509_9_c5179_5_a	AAGAAGAAGAAGAAG	AAG	3	70	15	TTTTTCACTCTAAATCTAATTACTTCATTAAAAATCTAATGACAAAATAATTCAACCAAACACTTGGAAA[AAGAAGAAGAAGAAG]AGATAACTAAAAAGAATCATATCAAGCATCCTTATCTCCGGCGTTCGCCGCGGCGGCGGCAGCGGCGGCGGCTGCCGCTTCAACCGTGAGCACGCCTTCCTTCTTGCTACCACTCCGTTTTATAAACCCATAAAGCTTGCGAAACTCCCG	CAAAATAATTCAACCAAACACTTGGA	62.279	CGGAGATAAGGATGCTTGATATGAT	61.743	83
virginia_state_74509_9_c1755_28	virginia_state_74509_9_c1755_28_a	TGGATGGATGGATGGATGGA	TGGA	4	112	20	CAATCCAATTTCTTTAGGGTGACTAGTCAAAATTTNTAAAAATAAGACAAAATCTCAGACAGGAGACAGCAATCAGTCTACTAAAGGGTTTTTGTTTTACATTTCCAGACAT[TGGATGGATGGATGGATGGA]TTGGTGGCTTAATTACCTAGACCGTCTACAGTTTTATCATCGCTCGCTACAACTAAGCCGGTTACGGTAATTCCGTCTCAGCTCACTTGCTGTTGGTTTCCGTAGAAGGAATATCCCCCGTATGGAGCAGCATACATGCTGGGATCCTGA	CAAAATCTCAGACAGGAGACAGCA	63.04	TACCGTAACCGGCTTAGTTGTAGC	62.689	154
virginia_state_74509_9_c6579_7	virginia_state_74509_9_c6579_7_a	CACACACACACACA	CA	2	100	14	AAGTATAATAATAGTATTAATCAAAATCTGCAAACTTAAATCGCCTGCATCAACATACACCGAACGTACTCAAGATACGCAGCCCTAGTGTGTGTCCACG[CACACACACACACA]CTTGGCGAATGGAATGATAATCAAAACAAGAGAGGCCATTTCCTTCTAAACTGAAGGTGGGCAAGTAATTCCCAACCAAAAAAGCAGTGATTTTATTTACAAAAAGCCACAAAGCCTCATTATTCATCATCCATTTACCAAAACATCAGC	CAAAATCTGCAAACTTAAATCGCC	63.05	GAAGGAAATGGCCTCTCTTGTTTT	63.09	139
virginia_state_74509_9_c7556_6	virginia_state_74509_9_c7556_6_a	TGTTGTTGTTGT	TGT	3	449	12	TGGTTGCTGGAACAGCGGCAGGGTGTGATCACAGTGTTAAGAGGCATTGGTTTTTTGCTAGCTGAAGGAGGCAGAAATGAATCTGAGCATTTTGACGTTATTTATATCAAAATTCTAATTGCGCCATTTTCTGTGGTCGTCTGAGTTTGC[TGTTGTTGTTGT]ACTTGCAACACCTTGCACTGGAACTGAAGTGCAGTACATGCAGATCTGGTGTACTCCGAAATAATGGATGAAAGAGTGAATGGGTTTCTGTTATAATTAAGCATGGTGTTAGTGTTTGATCATGCTGAGAGATCCATCAATCAGTAATGC	CAAAATTCTAATTGCGCCATTTTC	62.855	ACTTCAGTTCCAGTGCAAGGTGTT	63.474	85
virginia_state_74509_9_c74_381	virginia_state_74509_9_c74_381_a	ACAACAACAACA	ACA	3	88	12	TTTTAGTTAAATCCAAGAAACCATTCTTTTTATTATATACTAAAACAAAGATAACACCAGACATGATATCCAAAGATACATAAGGATT[ACAACAACAACA]ACTTCTGGAGAGAATTAAGAAGCACAAGCTCTTTATTAGTCATTTCATTTAAGGAGCAGCAAACAAGAAACAAGAAGCATGAGGTGAAGGCTCATTTAGAAGCAGCGGCAACAGCTGCCTGCATGTCATCAGTGGCCTTCTTGCAAGCAG	CAAAGATAACACCAGACATGATATCCAA	63.318	CTAAATGAGCCTTCACCTCATGCT	63.035	154
virginia_state_74509_9_c1223_41	virginia_state_74509_9_c1223_41_a	CATCATCATCAT	CAT	3	716	12	ATGAGCATCGTCGTCAAGGCTCTCACACCTCTTCTCTCACAACCGAAGCCTGCTCCACCGGCCGAGGCTCCCGCTCCTACTGAACTCTAAATATGGTGCGCGCCTCTCCGTCGTTTGTTAGCAAAGCTTCTGCAATTCCTTGATTGTAGG[CATCATCATCAT]CTTCCACTCTTTTTCATGTTCCTAATCCTCAGATTGCTTTTGGCTCCTTAACTGACATTTGAGGCACAAGTGAATCATCCTTTTGATGAGGGACCTTTGCTATTTATTGTATATTTTGTCTGCTTGAAATGTTTGTGATTAAATTCATTC	CAAAGCTTCTGCAATTCCTTGATT	62.935	TTAAGGAGCCAAAAGCAATCTGAG	63.027	92
virginia_state_74509_9_c2241_19	virginia_state_74509_9_c2241_19_a	CAGCAGCAGCAGCAG	CAG	3	377	15	AGGGAGTTCTTGGAAAAAGCATACAACAACGCAAGAACAATCCTCACAACACACAATAAAGAGTTGCATGCGCTCGCTAATGCGCTGCTCGAGCATGAGACTCTCACAGGTGCCCAAATCAGGAATTTGCTCACACAGGTGAGTAATAAT[CAGCAGCAGCAGCAG]GCGGCAGTGGCAACAGCACCCCAAACAACCACTCCAATGCCACCCTCTGCAGCAGCATCAGCTGCGGCAGCAGCTGCAGCTGCCGCAG	CAAATCAGGAATTTGCTCACACAG	63.048	ATTGGAGTGGTTGTTTGGGGT	62.648	89
virginia_state_74509_9_c3670_12	virginia_state_74509_9_c3670_12_a	CATCATCATCATCAT	CAT	3	135	15	ACAAGAAAATATATTGAAAATATATAGCAAATATTAATACAACGATAATAATCATATAAATAATCCCCCCTAAATTCAAATCTCAAAGCACAACATCCAGTAAAACCCTAATCAGATCAAGGGGAACAAGAATAC[CATCATCATCATCAT]CAACAACAACAACATCATGCTTATAAAGATCACAACAAAGAGAAAGAGACACACGCACAGAGAGACGAACAGAGAAGAGATGAAGAGAAGAAGTTTCAAAGTTTAGCTACGGCACCGGGTAATGGCGGAGCAGCCACGAGTGTAGGGATT	CAAATCTCAAAGCACAACATCCAG	63.048	TCTGTGCGTGTGTCTCTTTCTCTT	62.734	135
virginia_state_74509_9_c1649_40	virginia_state_74509_9_c1649_40_a	CTGCTGCTGCTG	CTG	3	548	12	AGGCTCCTGCATTAGAGGATGCTTCCAAAATTGCAGAAGACAAGGAGCCTGCAGATGTGGAGATGAAGGATGCTGGTAAATCTGTTGAAGCAGCCAAAGAAGTTGGTGAGGCCATGGATGCTGCAAATGATGATGGAAATACAGGCATTA[CTGCTGCTGCTG]AGCAGCATTCATCAGAAAAAACCAATAATTATGCTGAAAAGGGGGTTCCTGCAGAAAATGCCATTAAGCAAAGCAATGAGCCAGAGGGTGTTGAAAAGAAAACAGAGGAAAATGACAAACTGAGCAATGAGCCAGACGAAGGCAATAAAG	CAAATGATGATGGAAATACAGGCA	63.036	CTCTGGCTCATTGCTTTGCTTAAT	63.055	125
virginia_state_74509_9_c15329_2	virginia_state_74509_9_c15329_2_a	ATATATATATATATAT	ATAT	4	116	16	GAACTACATCAAAGACTTGCATCTTTTAATGATCAATGTCATTACCGCTTATTAGTAATTAATCAAGTTCTTTAGAGCCACAAATCTCCAAATGCAACAAATTATCGCAAAATGAA[ATATATATATATATAT]ATTGCAAGAAGTGGGGTTTCGAATCCCACTTCTCTTGGATCAACCACCAAGAAACCAAACAAAGATCCCAACAAGAACGATAAGCAAACCTGGGAGGATGAAGGACCATCCCCATCCGAACTCGAGAACCGAGGATGTTCCCGATTGAGG	CAAATGCAACAAATTATCGCAAAA	62.978	GGATCTTTGTTTGGTTTCTTGGTG	63.006	112
virginia_state_74509_9_c6043_5	virginia_state_74509_9_c6043_5_a	TGTGTGTGTGTG	TG	2	191	12	CTATGACGGTCCGAAATTCCGATTAGAGCTCAGTGTTCCAGAGGCACTGGACCTCCTTGACAAATTTGCTGAAATGAATGCTTGAGAATTGAGTTCATCTTTGAGGCTTGAGCCTTGAACTAACTGCAAATGAAGAGAAGTATAAATACA[TGTGTGTGTGTG]TATGAATGTATTTTATTTGGTGGTGATGAGTATTTTCTGGTATTATATGTGTTCATTATCTAAAGAGAGCATATAGAAAAGGGTGAGCATTTAGATGTGATTACAGCTTGTAAGTGAACTTATTTTTCTTCATGTATTTGTGGTGCTTGT	CAAATTTGCTGAAATGAATGCTTG	62.859	CCAGAAAATACTCATCACCACCAA	62.279	142
virginia_state_74509_9_c1769_44	virginia_state_74509_9_c1769_44_a	TATATATATATATA	TA	2	705	14	CACCTACTCAATATGTGTATGACTATGAATATCCTCAGGACAACAGATATGATCCTGGTTGCTCTATCATGTAAATGGATCATAATCTCAGTTTGTATTTGTCTTTGGTAATGAAATCAGAGTTTAATAATGTTCTTTTTTGTCACTCTT[TATATATATATATA]TTAAACTCATGGTAACTGTTAATGCTGATGCCAGCCAATGAACCAGTAAAAGCAGAGTGGGCTGTTGATAACTGTCACATATTTCTGCAGAAATATTGCATAATTGTTTTAATTATTAAATTTCTTAATAAATTCCATTAATGATTCCTA	CAACAGATATGATCCTGGTTGCTC	62.069	CTGGCATCAGCATTAACAGTTACC	62.039	158
virginia_state_74509_9_c6888_4	virginia_state_74509_9_c6888_4_a	TTGTTGTTGTTGTTGTTG	TTG	3	288	18	AAAGTGGTAAACAAGCCATCTGGAGGTCTCATTCCACACACAACATCCAGGTCAGAAAGGTCTAAAAGTTACAAAGCACATGGATACATGTCTACCAATCTGGAGACTTCCAACTCGTCCAGCTATCGAAAAATCTTTTCGAACTTCTTA[TTGTTGTTGTTGTTGTTG]TGATTGTTCAACTATTAGATTGTTTGATCTAAATGTTAGATTGCTTAAGATTGATTGCAAACTTAAATAAAACTCTAGACTTCGTTCCT	CAACTCGTCCAGCTATCGAAAAAT	62.839	TTGCAATCAATCTTAAGCAATCTAACA	62.243	118
virginia_state_74509_9_c271_150	virginia_state_74509_9_c271_150_a	CCTCCTCCTCCTCCTCCT	CCT	3	465	18	ATCGCCTCTGTGCCAACAACTGTGGCTTCTTCGGAAGTCCCGCCACGCTCAACCTCTGCTCCAAGTGCTACCATGACTACCGCCTCAAAGAGGATCAAGCCTCATCGGCCAAGATCGCTGTCGAAAAATCTCTCCTTCCGTCCTCCACCG[CCTCCTCCTCCTCCTCCT]CAATCTCCTCCACTGTTCATGCCGATCCGTCTATCCCCGCAACCGCCACGACCGTGTCCGACGTGCCTGCGCCTGCGGCGCTGCCGGAGCGGCCTCAGGCGAGCCGGTGCGCGTCTTGCCGAAAGAGGGTAGGGCTCACGGGGTTCCCTT	CAAGATCGCTGTCGAAAAATCTCT	63.133	ATAGACGGATCGGCATGAACAGT	64.104	93
virginia_state_74509_9_c5937_8	virginia_state_74509_9_c5937_8_a	GAAGAAGAAGAAGAAGAAGAAGAAGAAGAAGAAGAAGAAGAAGAA	GAAGAAGAA	9	380	45	TCAAAGAGAACAACATGCCGGCTTCGATATCGGATTGTTGGAACCAGAAGTAAAGCCTGCATCGTCATCTCGGTCGTTCGCTAGCTAGTAGAGAAAATGTAGCATAACAAGGAAGAAGGAAAGCTGAGAAATTAAGGTGTAGCTCAACTT[GAAGAAGAAGAAGAAGAAGAAGAAGAAGAAGAAGAAGAAGAAGAA]GGACGACCTTGTTGTGTGTTGCTTTTTTGTTTATGTTCTTGTTGTTGATTACTGTAGTTGTTACTGTTATCTAAAATGTTGTTTAGATAGTTCCTGTTTTATTCTTTCTAGTTTCTTTTTCACCGCTCCTTCTGGCTAGTTATCATGGCT	CAAGGAAGAAGGAAAGCTGAGAAA	62.397	AAAGCAACACACAACAAGGTCGT	63.079	113
virginia_state_74509_9_c3054_20	virginia_state_74509_9_c3054_20_a	ATATATATATATATAT	ATAT	4	783	16	TCAGTTTCTGGATAAGTTCTGCATATGCTCAAGATTCTGCTTCCGTTGGGTTTCTGTTATGATGCTCATTAAGACTATGTAACTCCAAGGACCTATAATGCTCCATTGCGAGTCTCTCTCATACTCATTTATGTATGTCAGTCTTCATTC[ATATATATATATATAT]ATCCCTACATGATCCAAGAATAAAGAAGGGCCAGAATCAAGTGCTTTATATGGATAACTTT	CAAGGACCTATAATGCTCCATTGC	63.034	ATTCTGGCCCTTCTTTATTCTTGG	62.888	118
virginia_state_74509_9_c3992_14	virginia_state_74509_9_c3992_14_a	ACCACCACCACC	ACC	3	150	12	TTATAAATGGTGACAATTGTTGGGTGATAGGAATGTTTTTCAGTTGGACCAGGGACTTGGTATCGGCAGCAAATTTCCAGTCTTCAACCGTCACCAGCTCACAGTCACTCGCTTTTTGCAATTAAAGCAAGTAGAGGAGGGTGCTGGTAA[ACCACCACCACC]TGTTTTAGTTCTTCATGGACACTATGGTGGATGTGTAGGGGATCTCCCTAGCTATGACGCCTTCACACTTGGGGGACCCTATTCTGTGAGAGGTTACAATATGGGCGAGCTGGGGGCCTGCAGGAATATTCTCGAGCTTGCTGCTGAACT	CAAGTAGAGGAGGGTGCTGGTAAA	62.918	CTCGCCCATATTGTAACCTCTCAC	63.133	144
virginia_state_74509_9_c5732_4	virginia_state_74509_9_c5732_4_a	CTTCTTCTTCTTCTTCTTCTTCTT	CTTCTT	6	79	24	GGTGTTGATCTTGGTCAGGCTGTCTTGAGGAAAATGGAGTTGAATGCTTCCAAGTATCCTGTTCACCATTGCACAATGC[CTTCTTCTTCTTCTTCTTCTTCTT]CCATGAGGAACATCAACACTGTTCACCATTCTTCTAATAATGGTAATACAAACCTTTGAAGGTGCTACCAATAATGGCCTGGTTTCATGGCTTCTTTTCTTGTGCTTTCTTGTTTTATGTAGTTGATGTTTGTGTTTTTGTGTGTGTGTC	CAAGTATCCTGTTCACCATTGCAC	62.844	ACAAGAAAAGAAGCCATGAAACCA	63.227	156
virginia_state_74509_9_c6997_6	virginia_state_74509_9_c6997_6_a	CAACAACAACAA	CAA	3	216	12	ATAAGACCCTCAGCCATGGCAAGTCATACTACTAACAATGCCATGAATGCAAGACCAAGTTCTTCAAGTCAAAGTCAAGCTCCATTCACACTACAAATGGTGCAAAATCAAGTCTATGAAAACTCATCTTCAATGGCTTATTACATGAAC[CAACAACAACAA]CATCAACATCAAGAACAAAGAGTGCAAATGGAGAACATGTTATCCAGAACTAAGGATGAACCAAGAGAGGATTTTTTCTCATGGCTTAACTAAGTTTAGTTTTAAGTTAGAAAAACACACATATGTATTAATTTATTTCATACAATATTG	CAAGTCAAAGTCAAGCTCCATTCA	62.828	CATGTTCTCCATTTGCACTCTTTG	63.048	137
virginia_state_74509_9_c1249_36	virginia_state_74509_9_c1249_36_a	TAATAATAATAA	TAA	3	503	12	GGATGACGTTGTGTGTTTGTCTGAGAGGATGAATTCCACCCAAGTTGTTTATGCGAGAAGCCGTTCCAGGAGGAACGAGCCGGTGCAAGTTGTTGAAGATGATGAACCGCAGGTCATTCTGGGAAGTTCAGCTACCACAGCACTTCCTCG[TAATAATAATAA]GCGTCGTAGAGTTCCACCAAACCCAACTGTAATAGAAAGTGATGAAGATGGTGAAAATAGTAAGATAAAGCGTGGAAAACATGCTGCAGAGATCAAATTCAGCTGCCCTGTGTGCCTGAATACATTGACTGAGCCATCTTCGACCATCTG	CAAGTTGTTGAAGATGATGAACCG	62.931	TACAGTTGGGTTTGGTGGAACTCT	63.12	108
virginia_state_74509_9_c11440_2	virginia_state_74509_9_c11440_2_a	TATATATATATA	TA	2	151	12	GGAAAGCATATGATAGATGATGGTTAGATATTCTTACTTGGGTATGATTACATTGGATGTCCTTCCTTTACTATTTTAAACTGGAATCACCCTCAGCATGCATGCAATACAATGGATTCGAGGGGATATATTAGGTGAAAAAAAAGGATG[TATATATATATA]CTTTATGTACAAATAAGTGTTATTGTTTAATCCAACACGACCCCTTGTCTTCAAGGAGCCATCAAGATCTTTCGAAG	CAATACAATGGATTCGAGGGGATA	63.092	ATCTTGATGGCTCCTTGAAGACAA	63.431	126
virginia_state_74509_9_c808_87	virginia_state_74509_9_c808_87_c	CTGCTGCTGCTG	CTG	3	460	12	ATGCTTCTCTTCATGATCTCTCGCTTCTCCAGGCTAATCATCAGTCCCGTCTCAACGCTACTCTTGATTATTTTGACCGTGTTGAGGAGCATTTTGATGAGGCCGAGCAATCGGACACTCTTCGTAGTAAGCGCGCCCGTCTTGCTGCTT[CTGCTGCTGCTG]CCACGGTGGCTGATGGCGCTGCCTCTGGTGCTCAGCCGCAGCACCATCAGCGAAGGCTTTGGGTCAAGGACCGGTCGACGGCGTGGTGGGATCGCTGTAATCACCCTGATTTCCCCGAGGCTGAGTTCCGCCGTGCGTTTCGGATGTCTA	CAATCGGACACTCTTCGTAGTAAGC	62.562	TGATTACAGCGATCCCACCAC	63.153	158
virginia_state_74509_9_c15648_2	virginia_state_74509_9_c15648_2_a	TGTTGTTGTTGT	TGT	3	65	12	ACGAAGTTTAAGAGCTTTTCTTATATTTACAATGAGGAACAGTTTATAGCAGCTCTGTCAAATGA[TGTTGTTGTTGT]GAAGAGCCTACCAGATGACTTAAAGGATGCCAGAAAGCAGAATAAGCTTCCTTGTTGTTTCACCTAGATATTCAACTGCAACTAGTTACTATATTGGAAAAATTCTACCACGTCTGAAGGAATCAAAAGCTGTTGGACTAATGATTTCTT	CAATGAGGAACAGTTTATAGCAGCTC	61.716	CTGCTTTCTGGCATCCTTTAAGTC	62.633	88
virginia_state_74509_9_c8051_6	virginia_state_74509_9_c8051_6_a	AACAACAACAAC	AAC	3	331	12	TTAATCAATGTTTCGGTCGAACCAGAGCAGTCCGTCATGCCAAATGACATCGTTGACTTGTACATGAAAGCAATGCAAGAGTCTTTGGCAAGTATGAAGCTTCCAATGGACATCGAGAACAACAATATCAACAACGATGACGATAACAAT[AACAACAACAAC]AATAGTAAGGAAAGCGGCAATTCATCGACGGAACAGAAGATACCGGCATCAATGAGGACTGGCACAAGGGTGTTCTATGGAAGCAGAGCTTTCTTCTGAATTTGCATGGCAATGAGCTGAATTGGGAATGAATAATTAGTAGTAATCTAG	CAATGCAAGAGTCTTTGGCAAGTA	62.756	GATGAATTGCCGCTTTCCTTACTA	62.748	118
virginia_state_74509_9_c14_1486	virginia_state_74509_9_c14_1486_a	GTGTGTGTGTGTGTGT	GTGT	4	806	16	TGTTGGCATTCCTGGGGTTTGTGATTCAGTACAATGTGACCGGAAAGGGTCCATTTGAGAACCTCCTGCAGCACCTGTCAGACCCATGGCACAACACCATCATCCAAACTTTCTCACGTTAGATGCATATACATATGTTTGTTTGTGTGC[GTGTGTGTGTGTGTGT]TGGAAAGCATTGCTGGTGCTCTGTTTGTAACATTGTTGGAGAAGGCATTTTGAGTGAGATTTGAGACATAATGAGAGCATGAAGAGAAAATGAATCACTCCTTCTCATGTATATTAGAACTTTTCTCATATTACTGCAATGCAATCTACT	CACAACACCATCATCCAAACTTTC	62.712	AATGTTACAAACAGAGCACCAGCA	63.087	111
virginia_state_74509_9_c9265_4	virginia_state_74509_9_c9265_4_a	CAACAACAACAACAACAACAACAACAACAACAACAA	CAACAACAA	9	140	36	GAATATTCAATCCATCAAAAATCATAAGTGGTAGATAATTAAACTAACCATACAAAGTAGATAAACAAGCCTCACAACCATTAAAAACAAGGATCAATTAAAAGTTTATCATGCATAGACTATGAACCTTTTATTCATAC[CAACAACAACAACAACAACAACAACAACAACAACAA]CAACAAGATGAAGATGAGTGATGATATATATCAAGAAGAGCAACAAAACTCTACCAAACCCTTCCTCCCTTATTCTCCATAAAACATAACACTCTTCATAAGATATATATATA	CACAACCATTAAAAACAAGGATCA	60.141	TGGTAGAGTTTTGTTGCTCTTCTTG	61.134	160
virginia_state_74509_9_c7966_4	virginia_state_74509_9_c7966_4_a	AGAAGAAGAAGA	AGA	3	211	12	TAATTTGATCCCAATGTCTAAAATGAACGAGTACTTCACAAGCATACTAATTCACAATCAAATCAAACATATCATGTGGTACTTCGAAACATACTAATTCACAATCAAAGCAAACATATTATATGGAATTGCACAAATAGTAGAAGAATC[AGAAGAAGAAGA]AAAGTGAAACCAAATATGCAGCATGTCAAGGATCAGTAACACTGTGGCACAAAGGGAACATGGGACATGCCTGGAGAGATGAGATCGAATCACGAAGCGCTACGACGATGGCGAGCCCTTGAAGGTCTCCCCAACA	CACAATCAAATCAAACATATCATGTGG	63.348	GTGCCACAGTGTTACTGATCCTTG	63.067	160
virginia_state_74509_9_c5698_11	virginia_state_74509_9_c5698_11_a	TTATTATTATTA	TTA	3	129	12	AGAATATAAAACACAAAACTATTGCATTGATACTAACACAGCACAGTAAGACCAAAGTGAGTACAGTGTATCTATATATATAGATTAAGAGACTGAACATGAACCAGTTCAAACAGTTTATTACTGTTG[TTATTATTATTA]TAGTTATTAAACTATGATGATGGAGAACGGGCATCTTGATTGTCATCAGGTAAAGCAGAGAAATCATCAACATTGTCAGCATCATCATCGCCGCTGATCTGATCAAGGACAAGAACGAGACCCATTGCAAACGCAGCATCAAAGTGAGGC	CACAGCACAGTAAGACCAAAGTGA	61.641	TTACCTGATGACAATCAAGATGCC	62.397	158
virginia_state_74509_9_c7537_6	virginia_state_74509_9_c7537_6_a	CTGCTGCTGCTG	CTG	3	578	12	TTCTTCTTGAAGGGCGTAATGGTTCTGGGCTTTTTACACAGTGGACTGGTGGATATGAAGCAAGAGAGGGTACTTATGTTTGCCTTCTTCGTTATTTCGGTCGAATTACTATTTATAGACTTAAGACTTGGCTTTATGATGGTTCTTCTT[CTGCTGCTGCTG]CCGCCCCTGCTGTTGTTGCTAAGAAAATCAAAATGGTGACTGCTTAGACTTATGGTCTTACAGTGGAGATGCATGGTTCATTTTCACACAAAAG	CACAGTGGACTGGTGGATATGAAG	62.919	ATTTTCTTAGCAACAACAGCAGGG	62.849	154
virginia_state_74509_9_c3514_8	virginia_state_74509_9_c3514_8_a	ATCATCATCATCATC	ATC	3	330	15	GCAGCCGACCTCCCAAGTTCGCACCGGGCCTTACAGCATCCTTTGCCTCCGGTCTTATGGCCCGCGTGAGCCGTAGAACCTCCAACGATGGCACATGCTCATGCTAGCTATTCCAATGTAAACGATGTTTGATAAAATTCATACCATCAT[ATCATCATCATCATC]ATGTCATCCTAAGCGGATGGAACATTCTTGTGATTGGGATAGGATACATGGC	CACATGCTCATGCTAGCTATTCCA	63.612	ATCCCAATCACAAGAATGTTCCAT	62.789	114
virginia_state_74509_9_c11088_2	virginia_state_74509_9_c11088_2_a	TCGTCGTCGTCG	TCG	3	89	12	GAGCGATTCTCCTGTAACGGGCGTGTCATCTTGCCCCATGCTCCGACCGCCCATCGGGGCTCTGGCACCAAAGCTCCTCTTTGTTGTCT[TCGTCGTCGTCG]TCTCTAAGAATAAGTTTGTTTGGAAGTGTGTTTTTCCCTGCTACTTGGGAGGTTTGAATCAGTTAAAAAGTGCTGTGGTTTGCACCCCATTTTGAGTCATCATTTGAGTTGGTCTTTGTATGTTTGCTTGCCTTAACAAGGTGGAAAACA	CACCAAAGCTCCTCTTTGTTGTCT	63.133	CCAAGTAGCAGGGAAAAACACACT	62.833	84
virginia_state_74509_9_c15313_2	virginia_state_74509_9_c15313_2_b	GCAGCAGCAGCAGCAGCAGCA	GCA	3	100	21	TTTTCAGTTTCGGTCCGGAATTCCCGGGACACCCATCATCATCATCTCACCACCACCAACCTCTTCTTCCTCATTGTTCATTCTTTCAATCAATCAATAG[GCAGCAGCAGCAGCAGCAGCA]ACTGCAACCCCACTCTCTCAGACCCTCCCT	CACCAACCTCTTCTTCCTCATTGT	62.895	GAGGGTCTGAGAGAGTGGGGTT	63.185	95
virginia_state_74509_9_c808_87	virginia_state_74509_9_c808_87_e	TGTTTGTTTGTTTGTT	TGTT	4	2109	16	AGCAGTATGATATTGCAGATGTTGGTATGCCAAGAACCCTTTTGAGATAGAATCTCAGTTTTCATTACTTTCCTGATCTGTGAAACAAGGCTGATTATGATGTTCTGATTGAATGGAATTCACCAGGTTTTCCTCATGTCTTCTTTGTGC[TGTTTGTTTGTTTGTT]TATTTTTAAACGAAGCTGAAATATCGAATATTGTATGGAGTGATACGTGATTCTTTTGAGCTCATGGTTTGTTTTCTTAGAAGAGGACATGGCTCCTGTCAATGCTGAAGTG	CACCAGGTTTTCCTCATGTCTTCT	62.895	GACAGGAGCCATGTCCTCTTCTAA	63.115	146
virginia_state_74509_9_c63_405	virginia_state_74509_9_c63_405_a	AAGAAGAAGAAG	AAG	3	141	12	AGAGGTGCCATCTGCTTTGACACAAGGATTTCACATTCCATCAGTTTCTTTTCACCATTTCCACACAAAAGCATAATTCAACCGCTCAAGATCAACTAGACATGATGCATTTCACCACCACACCAAAAGAAAAAGAAGAAA[AAGAAGAAGAAG]CAGCCTATGATGCACAGCTTTTGAAAAAGGTGCACTGGACTATGAGAGACATCAAACTGAAGGGAAACCCAATTGGATTTGTACTGACATTCATTTGGCCTTTTAGATCCACAATAACAACAAAGCTGCTCAGCAAGTGCAACATTAAAC	CACCATTTCCACACAAAAGCATAA	63.055	TCATAGTCCAGTGCACCTTTTTCA	63.048	146
virginia_state_74509_9_c804_50	virginia_state_74509_9_c804_50_a	CAGCAGCAGCAGCAGCAGCAG	CAG	3	683	21	AATGTTCACATGGGGGATGCCCCATTTCACCATCAAACTATGCCGCTCTTGAAGGCATTCTCTACTGCAAGCACCATTTTTCCCAGCTATTCAAGGAAAAGGGGAGCTACAACCATCTGATCAAGTGTGCCTCCATCAAGCGTACAACAC[CAGCAGCAGCAGCAGCAGCAG]TTCCAGATGCATGATCTTTTTACTGCATTTTACATGCTTCACCGTCTCCTGTGTCCATTGAGGGGAGATTTTATCTGCTGAGTGATTCTATTGTTATCTGATGCCCTGCAAAAGTTGGCATCCGTTGTTCCATTTCTTCTGTGTCTGTGT	CACCATTTTTCCCAGCTATTCAAG	63.014	CGGTGAAGCATGTAAAATGCAGTA	63.29	144
virginia_state_74509_9_c250_101	virginia_state_74509_9_c250_101_a	GCGGTGGCGGTGGCGGTGGCGGTG	GCGGTG	6	364	24	TGATAAATGATCGGGAGACGGGGAGATCGAGAGGGTTTGGTTTCGTTACCTTCAAGGAAGAGCACTCGATGCGGGATGCCATCGATGGGATGAACGGCAAGGATCTCGACGGCCGGAGCATCACCGTCAACGAAGCTCAGTCCCGTGGCA[GCGGTGGCGGTGGCGGTGGCGGTG]GGTACCGCCGGGACGGCGGTGCTGGTGGAGGCTACGGTGGTGGAAGCCGTGGCTACGGCGGCGGCGGTGGCGGCGGTGGCTCTCGGTTCCCAAGAGGCAATGGAGCATCGGATGGAAACTGGAGGAACTGAAGAAGAGAGAGCTTTGAGA	CACCGTCAACGAAGCTCAGTC	63.298	ATTGCCTCTTGGGAACCGAG	63.667	154
virginia_state_74509_9_c341_80	virginia_state_74509_9_c341_80_a	TGTGTGTGTGTG	TG	2	333	12	GTCCTCCCCGCCGCTGCTGAGCACGACGGGAAGTGCAAGTGCGGCCCAACCTGCACCTGCACAGACTGCACCTGTGGCAAGTGAAATAATCAAATATCTAATAACAAATATGTAATGGTTTGCATGTGTGATGTCAAGTAATATCATCAA[TGTGTGTGTGTG]CTCATGTCTCGTATTAAGGTAACTAATATCTGTGTCCTGTATGGCAGGGAGTTAGCCTTCTGGTTAATTCCTGTAGCTTTGTGCTAATAAAATATCTATTACTAAAAAAAAA	CACCTGTGGCAAGTGAAATAATCA	63.265	CTAACTCCCTGCCATACAGGACAC	63.238	149
virginia_state_74509_9_c14671_2	virginia_state_74509_9_c14671_2_a	TCTTCTTCTTCT	TCT	3	59	12	AAACACGCCCTCTGGTAGAGAATAAAATGAGGCAATGAAAGGAGCAAATATGCTCTTCA[TCTTCTTCTTCT]ATGACCCAACTTGGAAAGGAGAAACTTTTTCATTCTCTGTTTTCTTTGTTCTTGTTTTCATGAAGTACATTTGCAAAGAAACGTTGAGGCGACTATATATATATGTATGTACAAGAGTAAGAGCGTCACCTCTTTGTTTGGCTCTGTTTT	CACGCCCTCTGGTAGAGAATAAAA	62.823	AGTTTCTCCTTTCCAAGTTGGGTC	63.08	94
virginia_state_74509_9_c2206_15	virginia_state_74509_9_c2206_15_a	AAGAAGAAGAAG	AAG	3	431	12	TCAAGGAAGATCAGCTTGAGTATCTTGAGGAGAGGCGGCTGAAAGATTTGGTGAAGAAGCATTCAGAGTTCATTAGCTACCCCATTTATCTCTGGACGGAGAAGACCACTGAGAAGGAGGTCAGTGATGATGAAGATGAGGATAACAAAA[AAGAAGAAGAAG]GTGATGTGGAAGAAGTAGATGAAGATAAGGAGAAAGAGTCAAAGAAGAAGAAGAAGAAGGTGAAAGAGGTGTCTCATGAATGGACTCTCATCAACAAGCAGAAGCCGATTTGGCTGCGCAAGCCTGAGGAGATCACCAAGGAGGAGTATG	CACTGAGAAGGAGGTCAGTGATGA	63.017	CTTCTGCTTGTTGATGAGAGTCCA	63.04	160
virginia_state_74509_9_c3395_6	virginia_state_74509_9_c3395_6_a	ATAATAATAATAATAATAATAATA	ATAATA	6	324	24	CTCAATTGGAAGAGTGGCCTCATTGTCCAAGGTATTGAGATCCGTCCTAAAAAGTAAGCTTTAGTCTTGCTTCACTTTTCTATCAAGCTTTCCTATGTGTAACTTTTACCTATTGTGTTAGATATGTTTGAACTTTACTTAAATAATTTT[ATAATAATAATAATAATAATAATA]ACCCTTATTGTTCATATGTATAAACTTGTAACAGTGTTATTTGAATCCGATGTATGGCGACTTTTATTTT	CACTTTTCTATCAAGCTTTCCTATGTGT	61.438	GCCATACATCGGATTCAAATAACA	62.03	160
virginia_state_74509_9_c8626_3	virginia_state_74509_9_c8626_3_a	AACAACAACAAC	AAC	3	36	12	ACTCAGAAAATGCCACCATTTATTGATATCGATAAT[AACAACAACAAC]AAAAGCACGCACACATTCTGCCACAGCACACACAAGACTCAAGAATCCAAAGACTCCTCCACAACCAAGTCTTTGTAAAAGATCTCTTTGAACCGTGCCATATTTTCAGGTTCAAACCCAAATGCAATGTCAACTCCACCAGTGTTTCCA	CAGAAAATGCCACCATTTATTGAT	61.227	AAATATGGCACGGTTCAAAGAGAT	62.135	150
virginia_state_74509_9_c12527_2	virginia_state_74509_9_c12527_2_a	GATGATGATGATGAT	GAT	3	105	15	AGCAAGTATTGTGTTATTTTTGGATGATGATGTTAGATTGCATCCTGGATCAGTTGGAGCTCTGACTGCAGAAATGGAGAAAAATTCCGAGAGTGGGATGATTGG[GATGATGATGATGAT]GTGAATGATGACTTCTCATTGCAATTGAAGAATGAGCTTGATAGCAACTATAAGAAGAAATAGACTCCGGTTGAAGAATGAG	CAGAAATGGAGAAAAATTCCGAGA	62.787	TCATTCTTCAACCGGAGTCTATTTC	61.913	133
virginia_state_74509_9_c2475_23	virginia_state_74509_9_c2475_23_a	ATCATCATCATC	ATC	3	946	12	GATGCTGGATCACCAGAGATTTAATTATTGCCTTTTTCTTTTAATATGTGTAGTTTCTAAGACATCAGAATCTGAAACATGCCACACTCCTGCGATCATCTATATTGTTATTGGTCTTTTGCTTACATATGTTTGATCTCTGCACCTTTT[ATCATCATCATC]AAGTATTATGATCTTGGAAACTTCAAATTGCCATGATTTCAGTTGTCTAAAATGTTATATTGAATTTGTGATCTAAGTTATGTCTGGTGAAATGGGCCAGCAACATGATTTTTGGGGTAAGTT	CAGAATCTGAAACATGCCACACTC	63.164	CAACTGAAATCATGGCAATTTGAA	63.146	142
virginia_state_74509_9_c1974_3	virginia_state_74509_9_c1974_3_a	GTGTGTGTGTGTGT	GT	2	200	14	TGTTACAATGTTTAGTACAAGAATTTGACAGTAAAAACAACAATAGAATTACAGAAAAGAACAGACATCAAACAATCAGCAACAATTCATCTTTCTTTGTTGTAAGATGAAAACAATCTTTGCTGAAAGAATCAATTGAATCAGATGAAG[GTGTGTGTGTGTGT]TTGTGTGGATGAATGTGTTAGTGAGAGGCTAATCCTTATTTTTGAGAGTTGGTTCTGTTTTGTGTATGTTGAATATCCTCCATGAATAAATAAAGATTTGAACTTTCTTT	CAGACATCAAACAATCAGCAACAA	62.305	GCCTCTCACTAACACATTCATCCA	62.609	132
virginia_state_74509_9_c2355_12	virginia_state_74509_9_c2355_12_a	ACAACAACAACA	ACA	3	135	12	CACACAAAAAAGAGGCTGTGAGTTGCCAAAATCATTGCAGAATACAAAACATTATTCAGATGAATGTTCAACAAAAGTGAATAATTATCAATTCTTGACAATAAACATCAACAGAGCAAACTAATCAGGAGAACC[ACAACAACAACA]AAAACAAACTAGATTCTAAAACCAACGGTGAACAATGATTTCATTTTAAACCATGCACTGAAACTTTACTTGCAGAGATCTTCCACTGCCTTAACAATTTGAGCTGGTTGTACCACAGTCCATTCCTCCAAGGTTCCAGCATAAGGTGTG	CAGAGCAAACTAATCAGGAGAACCA	63.03	TGTGGTACAACCAGCTCAAATTGT	62.856	153
virginia_state_74509_9_c1327_39	virginia_state_74509_9_c1327_39_a	CTGCTGCTGCTG	CTG	3	594	12	TTGAGGTGCTGAATGAGCTGACTAACGGTGAGGCGATTATATCGACAGGGGTCGGGCAGCATCAGATGTGGGCAGCACAGTATTATACCTATAAGAGACCGAGGCAGTGGTTGACCTCGGCGGGATTGGGAGCTATGGGCTTTGGACTGC[CTGCTGCTGCTG]GTGCAGCGGTTGGGAATCCTGGAGTCACTGTTGTTGACATTGATGGTGATGGGAGCTTTTTGATGAATATTCAGGAGCTTGCGATGATTCGGATAGAGAATTTACCTGTTAAGATCATGGTGTTGAACAATCAGCATTTGGGGATGGTGG	CAGATGTGGGCAGCACAGTATTAT	62.441	TCACCATCAATGTCAACAACAGTG	63.072	149
virginia_state_74509_9_c3115_22	virginia_state_74509_9_c3115_22_a	CCACCACCACCA	CCA	3	517	12	CTATTCCGTCAAGGAACTTGACCGCGAGAGAGGTGATCGGTAGACTGCTGGCCTTCAGACTTTGGAGGAAGGCTATACACATTCTTCACCAACTCCTGGAATTTGCTCAGCATGAACATCTGAGAAGGGTCATTGCCCCCAGCACTGCTG[CCACCACCACCA]ACGGCACCAACACTGCTGCTTCCATGTGGTGCCCGCTGACTCTCCTGAAGCTTCATCTTCTCAAACAAGTACTGCTTCTCGGCTTCAGCTTCATCTAAACGCCGTTTCAGATATCGGCTAGTATAATCCTGCTCGGCTTTCTCAGACTTT	CAGCATGAACATCTGAGAAGGGT	62.802	GTTTAGATGAAGCTGAAGCCGAGA	63.244	155
virginia_state_74509_9_c5192_4	virginia_state_74509_9_c5192_4_a	ATGATGATGATG	ATG	3	188	12	AGATTTAAACTTATAAGGGAAAAAACATTGAAACATGCAGCATGGATTTGTGCTTTACACTTAATCTTGATTGTTGTTGTAGCATCAAAAACATTACGCGGCGCACAAAGGTATTAATAAATCTGTTAAAACTATTAAGTCGAAAAAAAA[ATGATGATGATG]AAGAAATAATGTGAATGTTTTGGGAAGTTTGTCTGTGACAAGATGATAGCCTTGAAATAG	CAGCATGGATTTGTGCTTTACACT	62.556	CAGACAAACTTCCCAAAACATTCA	62.397	160
virginia_state_74509_9_c9972_2	virginia_state_74509_9_c9972_2_a	TCTTCTTCTTCTTCTTCTTCTTCTTCTTCTTCTTCTTCTTCTTCTTCT	TCTTCTTCTTCT	12	169	48	CAAGTTAAAAAACCATTATTAGAGTTGATGCACTTCTAACAACTGAAGAAATAGAAGGAAGATAAAAGCACAGCTAAAGAAACGAAGGTCGGTAGAAAGTAACAAAGGTCATCTTCAAATATCATGAGGAAAAAGAAGATGGTGGATCAC[TCTTCTTCTTCTTCTTCTTCTTCTTCTTCTTCTTCTTCTTCTTCTTCT]TCTTCTTCTGGGTCGTCATCATCATCAT	CAGCTAAAGAAACGAAGGTCGGTA	62.941	ATGATGATGACGACCCAGAAGAAG	63.759	153
virginia_state_74509_9_c2132_13	virginia_state_74509_9_c2132_13_a	CTGCTGCTGCTG	CTG	3	255	12	CTTTCAGACCGACACAACCGAAGTGGAACCACTCTATCTTGCAATCTGGATTGTCACAAGCAACCATCTCGCCGAAGCTAACTTGGTTGCAGAAACAATATGTAGGTTCGTTTGGATCAACTGGCAGCTCTAAATCCATGCTTATCGGTT[CTGCTGCTGCTG]CCGCCGCCGCCGCCAATCGTGTTTTTTTACGGCCTCCTCGGCTACTTTCGCTAATCCTTCCAGATCTGGTGGTATTTTCAGTATTCAAGGCGTTAGCTCCTGCACTTGCAGCAAGCTCTTTTTCTTTCCGAATCTCTTCAAGTTTCCTC	CAGCTCTAAATCCATGCTTATCGG	63.233	AGGAGCTAACGCCTTGAATACTGA	62.646	139
virginia_state_74509_9_c8943_3	virginia_state_74509_9_c8943_3_a	CTTCTTCTTCTTCTT	CTT	3	271	15	CTCTACAACACTTGTATCTTTGAAAGCCTCCAGTTCGAGAGGGGAGAGCTTGATCCCGTTGGCGGATTGGTAGCGGTCCAGAAAGAAGCGGAGCTGCTGGGCAGCAGGGAGAGTAGATAGAAGCAGCGCATCATGCTCCGCCTCTTTGCC[CTTCTTCTTCTTCTT]CCTCAGCTCCTCCTTGGCCTTGTTCTCAAAGTCGGCTATGATGGG	CAGGGAGAGTAGATAGAAGCAGCG	62.933	CATCATAGCCGACTTTGAGAACAA	62.629	104
virginia_state_74509_9_c4734_6	virginia_state_74509_9_c4734_6_a	ATATATATATATAT	AT	2	156	14	CAGCCAATAAGCAAAAAGAATAAATATTTCACTATAACAAAGAGAAGATGATGACAACAATGTGCCCATCTTGGGAAAAGGAAAAAAAAGGATAAAAAAATTATTCACTGACAGTATGCAGCGATGGACAATAAGACCTGTGTTATAAAA[ATATATATATATAT]GAAATAAAGAAAGATTACTATGCAGGTTTCTAGCTCCAAAAATTGCTGTGTGCATAAACTTGGACAGATTCAACAACTAAGTTCAGGATGGTTAGGGTAAAAATCATGTTCCACCATAACTAATATTGTCTTTGATGTGCTCGTTTTGAT	CAGTATGCAGCGATGGACAATAAG	62.972	CACACAGCAATTTTTGGAGCTAGA	62.756	105
virginia_state_74509_9_c3623_11	virginia_state_74509_9_c3623_11_a	TTTTATTTTATTTTATTTTATTTTATTTTATTTTA	TTTTA	5	635	35	CAGCATGTGCAGAGCCTGGATGGTTCAGCATCAAAGGATTTTCCAGACAAGACGCCCAATAGACATCTGAGTTTCTTGCAGAATCTTTGGAAACAGGAAGGTGACTCTAATATGGAGCCTCTCTTGCCTCAGTCGCAGCCCTAGGTATTG[TTTTATTTTATTTTATTTTATTTTATTTTATTTTA]ATGTCATTCATGAAACCATGTTATATGTATTTAGTTATATTACCAGCTTGATTCTTGTGTAATAATACATTGTTTTGGAACCACCTATATGTAACCGCATGGTTGAAACTTATTACCCGCTTGATTCTTGTGT	CAGTCGCAGCCCTAGGTATTGT	62.726	CCATGCGGTTACATATAGGTGGTT	63.043	158
virginia_state_74509_9_c12077_2	virginia_state_74509_9_c12077_2_a	CGTCGTCGTCGT	CGT	3	165	12	TTCCGGCTGTGGCAGCGGTGAAACCGACGACGCCGAAGCTGGTTCCAGTGAAAGCCAAGAGAAGCAAGCGAGCGAGAACAGCCGGTTGGGTCCGGTCAAACCTCGACCAAACCTCATCATCCTCGGCCTCATCGCCGGCGGCTTCATCGA[CGTCGTCGTCGT]CCTCCAGCTCATCCTCTTCATCGTCTTGTCTCATCTATGACTTCACTCCGGTGACGACCAAAGCTTCAG	CAGTGAAAGCCAAGAGAAGCAAG	62.723	TGAGACAAGACGATGAAGAGGATG	62.908	150
virginia_state_74509_9_c9307_3	virginia_state_74509_9_c9307_3_a	ATGATGATGATG	ATG	3	45	12	GGTCCGGAATTCCCGGGAGGGCCATAAAAGAGGAACTTGGGGACA[ATGATGATGATG]AGGACGATCTAGTTGCATTGGAGCGAAAAATGCAGAGTGCAGGAATGCCTCCTAATATTTGGAAGCATGCCCAAAGAGAATTACGGCGTCTGAGGAAGATGCAACCTCAGCAACCTGGGTATAGTAGTTCACGAGGATACTTAGAACTTC	CATAAAAGAGGAACTTGGGGACAA	62.591	ACTATACCCAGGTTGCTGAGGTTG	62.723	160
virginia_state_74509_9_c7791_3	virginia_state_74509_9_c7791_3_a	TGTTTGTTTGTTTGTT	TGTT	4	146	16	TTGTGTGTCCAGCAAAATGGTATTGTGATAATAAAACTCAAAAGATAAAATGAGGTATGCTTACAAATCTCAGAAACAAACTATAATCAAAGATCAAAAGGGTAGAAGAGAATCACAAGCATACAATTGAACCTTCTCAGCCCTAA[TGTTTGTTTGTTTGTT]TTTACTGAACACGTATACAAGCTTTCCGTATAATAACATCATGATCGTCTTCTGTATAAGATCAGCACAAAAGGGCCGGGTTAAGAATCCAGTTTTATGAGCAAACCCCATGAAATCTGTACAGCTCTTAGATGGTTTCACGAAACCAAA	CATACAATTGAACCTTCTCAGCCC	63.121	TTCATGGGGTTTGCTCATAAAACT	62.922	157
virginia_state_74509_9_c14796_2	virginia_state_74509_9_c14796_2_a	AGAGAGAGAGAGAG	AG	2	179	14	GTGTTTAAGTTACGCAGCATCGTTTCGAGAAACTTTTCTACTGAAGTGAAAAAAAACAGAAACATTTTTTTTATAAATCAATCCAACCAAGACCATAGAGTGTGTGACTTGCCTGCTTCGCTTCTCTCGTCGTCGTCTAAAGATTTCGAC[AGAGAGAGAGAGAG]ATGGGCGAAGGGGAAGGCGACAGCAAAGGAACAGCAGCGAAGAGATGGTTGGAGAGCGTTGTGGCTCAAGTCTCCTCCACCTCCAGAGTCGTCGGTGATGGTGGCTTCTTCAACGCCCTCACCCTCTGGGATCTCCGTGTCTCTCTCACT	CATAGAGTGTGTGACTTGCCTGCT	62.975	ACTCTGGAGGTGGAGGAGACTTG	63.313	160
virginia_state_74509_9_c4500_14	virginia_state_74509_9_c4500_14_b	GTGGTGGTGGTG	GTG	3	629	12	AGGGCCGGAGAAGCGCCGGAGCTTTTCCTCGAGGCGAGCTCGGGCGAGGAGAGCAGGCTCGTCCATGTCCGACCGATCAGGCGGCGCCGGTGCTGTCGCCGCATATCTCACCGGCTTGGGATCGGATGGAGCTCGCCGGGGGAGGTCGTA[GTGGTGGTGGTG]AACCCTTCTCCGGCGAGCAAGCTCGACTCCGGGAAGCATCGTTGATTGATGAAATCGAAGAACGAAATCCCGGGAATT	CATATCTCACCGGCTTGGGA	63.235	TTCGTTCTTCGATTTCATCAATCA	62.922	127
virginia_state_74509_9_c13484_2	virginia_state_74509_9_c13484_2_a	TCTTCTTCTTCT	TCT	3	148	12	GAATTCCCGGGATGGATTCAATCCATCAATCCATGGCGAAAGGCTTGTTTGATCTGGAAAACAACTTCGCTTTCTACGGCGCGTATCACAGCAATCCAACCAATGTTCTGATCCATATGCTCTTCGTCTGGCCTATCTTCTACACCAG[TCTTCTTCTTCT]CCAATTCACTCCTCTTCTTCTTCATGTTCCTTTTGGCTTTGGCGGTGGTGATGCTTTGTTGCCCCTCAACTTCGCCTTTGTCTTTGCCCTCATCTACGCCTTGTTTTATGTACTTATGGATAAGAAAGCTGGCTCCTTGGCCGCCCTTCT	CATATGCTCTTCGTCTGGCCTATC	63.346	CATAAAACAAGGCGTAGATGAGGG	63.027	157
virginia_state_74509_9_c7003_5	virginia_state_74509_9_c7003_5_a	GAGGAGGAGGAGGAG	GAG	3	374	15	TGCCTCTGCCTCAAGCCCTTCATTGATCCCCTTTGCTGCCCTAAAGGTCACGTCTTCTGCAAGGAGTGCATCCTCGAGTGCCTTCTTGCTCAAAAGAAGGACATCAAGAGGAAACTAGCTGCACATGCTGCCCAACAGAAACAAGAGAAA[GAGGAGGAGGAGGAG]AAAATTGATGCTGAAGAAAGCCCGTGAACTTGAGGCTTTTGATCAGCAGAACCATGGGGCTGTTCCCCAATACAATGGCAAGAGCCACATTAGTGAA	CATCAAGAGGAAACTAGCTGCACA	62.958	GCTGATCAAAAGCCTCAAGTTCAC	63.567	111
virginia_state_74509_9_c3120_10	virginia_state_74509_9_c3120_10_a	CCTCCTCCTCCT	CCT	3	239	12	GGAATGAAACTAGAAGTTTCGGTATCGAGCTCGCCTTCTACGCCGCCGAGCAGTGGCCCTTCACCACCATCATCACCACCACCGCCACCTTCCGGTGGCTCATCGGCCCCGCTGCCTCCGGCAAATGGCCCATCAAGCCAATCACCACCA[CCTCCTCCTCCT]CCAAATGGTGCAATCAACATGAGTCCTTATAAAATGAGTACACTTTTCTTTGGTGTATTGGTGTTATGTGTTGGACTAATTGCTTAGGGAAGAGGCAATGCTGTTGTTTATTTTATTTTTATTATTGTTTGGAATATGTTGTGGTATTAT	CATCAAGCCAATCACCACCAC	63.637	ATAAACAACAGCATTGCCTCTTCC	62.744	143
virginia_state_74509_9_c1292_49	virginia_state_74509_9_c1292_49_a	ATATATATATAT	AT	2	273	12	AGAAATTTTAGCAAGGCCTAAATCACTATATAGTCATTTAATTCACATAAAGAAATAGATATTTCCTTTGATTTCTTTACCACCAAATCTGATTATTTCGGAAGATTATATAAGTTTAAACTCATCACATGGTTTGTCATAATTCCAACA[ATATATATATAT]AACAATTTACAGTTATAATGTATACTACATAGTGCTCATGCACCACCAAATTGACATTCATATTTGGTAGTTCATTCCAACTTGCAGCAAACTCTTGTTTGGAATCTGCAAATCCACAAATCCCTGCCTGAAATTTCTCCTCAAGAAATC	CATCACATGGTTTGTCATAATTCCA	62.833	AGATTCCAAACAAGAGTTTGCTGC	63.048	147
virginia_state_74509_9_c13182_2	virginia_state_74509_9_c13182_2_a	CCTCCTCCTCCTCCTCCT	CCT	3	52	18	TCACTGAAGATGATCATCATGACTCACTTTGTAAACCCCTCAGTCTAATTCC[CCTCCTCCTCCTCCTCCT]GCTGCTGCTGCTAATGCTAATAGACTAGTCACTGAAGATGACCATCATGGCTATGAGAAGTTTTGATTGATCTATGCAATGACATGTCTGAATTCCAACAGGCATAGTTCCCGAAAATCTTGGCATTTCTAGGCTGACTGT	CATCATGACTCACTTTGTAAACCCC	62.922	CATAGCCATGATGGTCATCTTCAG	62.924	111
virginia_state_74509_9_c36_593	virginia_state_74509_9_c36_593_d	ATATATATATATATAT	ATAT	4	1254	16	TTAATTATTAAACAACTTGCAACATATGATAAGATCTAAATCATAAATAAGTTTAAATAAATAATAATTTATTACAAATAAATCAAAATGCATCCGGGCAGTTTTTACTTTTTATAGCTATAAAAAGGGTAACTATATATTCAATATGAA[ATATATATATATATAT]ATGGTCCAGCTTAACAACTGATCACAAGAGTCTTAATATACTTCTTCAATAGAAAGCCAACTTGCAAACCAGATAAACCACAATAATGAACTGAAGTTGGATGTGAGGTAGCTTGGAGGTGATAATTAATTAGTATTC	CATCCGGGCAGTTTTTACTTTTTA	62.462	TTATCTGGTTTGCAAGTTGGCTTT	63.146	152
virginia_state_74509_9_c8661_4	virginia_state_74509_9_c8661_4_a	ATAATAATAATAATA	ATA	3	72	15	CTATACATCTCATATCTAATTTATTTCCTCCCATCTTTTTTCACTCAAATTTCCTTAATACAAATACATTAT[ATAATAATAATAATA]ATTTAAATGCATATTATTATTCAGTATTTAAATGAAGTCAAACAACAATGAATAGAATACAACATTGCTCATATATGACAATCTGTGCATAATCTTTAAGTTGCACAGAAGCAAGCCATCCTCTGAAAGACCGATAATTTATATAGAGAT	CATCTCATATCTAATTTATTTCCTCCCA	60.982	GAGCAATGTTGTATTCTATTCATTGTTG	61.233	152
virginia_state_74509_9_c5930_7	virginia_state_74509_9_c5930_7_a	ATATATATATATAT	AT	2	177	14	ATCTTCACAAATAATCAATTACAAAGTCCCTCCCAAACTACCTACTCAATATTTCTCACTGCACATAAAGCATACATTGCATAGTGTACATATATCCAACAAATACATCACCACCATGAATCAATGCACCCCTGTATCCTCAGCAAATGA[ATATATATATATAT]CCTTCTTTTGGCCTCTACTAACATCTTCAACAGAAAAACTCCTATTGATCATCTAAAGAAGACCTGTGTATCCATTGGATGCCTGAAGAGGTATCCCTGGAGCATATGGATGAGCACCAGCACCTGCATATGGACTACCAAATGGATTCA	CATGAATCAATGCACCCCTGTAT	63.03	CCATATGCTCCAGGGATACCTCTT	63.685	159
virginia_state_74509_9_c2177_15	virginia_state_74509_9_c2177_15_b	ATATATATATATATAT	ATAT	4	567	16	GGCGGTGGTGGTTGCGGCGGATGAAGTCTCTGAAGAAAGCTTGTGCGTCACATGTACATGCTTAGCGGTTTACAGTTTACACTAATAAGATATACATATAGCTTGTGCGTCACATATACATGTTAGCGGTCTACAGTTTACACTAATAAG[ATATATATATATATAT]TATGGGCCTCTGCATCTACCATTGGGTAGACCTCATACAATGACTGTCTTAGTTCTACCATATCTTTTGTTTCTATTTTTTTCTGGAAT	CATGCTTAGCGGTTTACAGTTTACA	61.646	CATTGTATGAGGTCTACCCAATGGT	62.313	152
virginia_state_74509_9_c7261_3	virginia_state_74509_9_c7261_3_a	TATATATATATATATA	TATA	4	135	16	TCAATGGCTTGCGTATCACCATCATGCACTTGGTATGCAAATGGGATTACCTATTTCTTGGTCTTTGTGGTTTGTGTTTGGCTACCCGTGGTGTGATCATGGTGGCAACTTGCTTCTTAGAAGCTTTGATCTTTC[TATATATATATATATA]TGATATTTGTGGTTTATATATTTGTTTCTTTATTACCACCTTTGTAAGGATGCATGCTTGTTGGAGTTTTCATAGAGGCGGACGTTAA	CATGGTGGCAACTTGCTTCTTAG	63.161	TAACGTCCGCCTCTATGAAAACTC	62.839	141
virginia_state_74509_9_c6683_8	virginia_state_74509_9_c6683_8_a	TATGTATGTATGTATG	TATG	4	570	16	CTTTGTGTGATTAATAAATAATAGATGATATTGATAATGGGTATCTATGCTTTATACCACTCATGTACCAGTATAAGTACATGTGGTGTATGCATGTATGTGTGTATTTATGTGTGTATCTATCTGTCTGATAGACCATATTTATATATT[TATGTATGTATGTATG]TGTGTGTAGGTATGTTTTTATGCGTGTGTTTATGTGTGTATGTAAGCACAGAACTGACAAGTTATCATCCTTAAACTTGGATGATATATTGTAGATATAACTTGTTTGGTTGTCTGTAGGTATTCAGTAACTCAAGTTCCGAAGAATTTT	CATGTGGTGTATGCATGTATGTGTG	63.123	GGATGATAACTTGTCAGTTCTGTGCTT	63.055	157
virginia_state_74509_9_c8721_3	virginia_state_74509_9_c8721_3_a	ATGATGATGATG	ATG	3	166	12	AATTTAAAAGGACAGAGGAAGTCATTAAAAATTTAGTAAAATCTTATAAATTACAGATGGTAAGGCATAATTAAGTTGAGTTAGATATTAATGACAACTATGGGTATTCCATTCATTAACATGAATCACTGGGCAATGAAGGATGGAGCT[ATGATGATGATG]CATCCAAACATGCTCAAATCTAAACGCAGATCA	CATTAACATGAATCACTGGGCAAT	62.108	TGATCTGCGTTTAGATTTGAGCAT	62.239	82
virginia_state_74509_9_c545_114	virginia_state_74509_9_c545_114_a	ATGATGATGATG	ATG	3	1100	12	AGAAAGAAGTAAAGAAAAAGGGTGCTGTGGCTTCCAAGAATGGGACATCATCAAAGGCTACTGCTCCTTCAAAGAAGAAAGCTGGTGCTGGCTCTGATGAGGATCATCATTCATCTTCTCCGAATGGTAGCCAGGCAGGTGATAATGATA[ATGATGATGATG]GTGATGATGTCCAATGGCAGACAGACACCTCACTGGAGGCTGCAAGACAGCGCATTCAGGAGCAACTAAGCGCTGTGACAGCAGAGATGGTGATGCTCTCCACTGATGAAGCAAAACAGGAGAAGAAGCTACCACCAAAAGCAGAGAAAG	CATTCATCTTCTCCGAATGGTAGC	63.223	GAGAGCATCACCATCTCTGCTGT	63.167	155
virginia_state_74509_9_c6550_5	virginia_state_74509_9_c6550_5_a	GATGATGATGAT	GAT	3	142	12	CTGTGGTGAAGGCCGACAAAGTGGAGAAGATTTGATGCATGGTTTCTGAATAAACTTTGTATGTGATTGCAAACTTCATTGCATTGACATTGGTATTGGTATTGGTATTGGCATTGCCATTGGCATTGGCGTTGGCATTGGA[GATGATGATGAT]TTATGGGAATAATTTCGTAGTTGTTTATGCGCTTGCTTTGATTGGATTTGTGCTGGGCTTATTGTACAGGTTGATTGTTGTTTAGAATTTCCGGTGTTGGAGTTCTTCCTTATCTTGTATTGCAATATGCATTGTCTTCTGTACTTTGGC	CATTGCATTGACATTGGTATTGGT	62.848	TCAAAGCAAGCGCATAAACAACTA	63.099	119
virginia_state_74509_9_c3359_7	virginia_state_74509_9_c3359_7_a	CATCCTCATCCTCATCCTCATCCT	CATCCT	6	325	24	CTAGGAGGAGGTGGTGGTGTTGGGACTAATGAAGGGTTGACTAGAGACTTTTTGGGACTTAGAGGGAGAGCATTGTCACAAAGGGACATTCTCAACATGGCAGGGTTGGACTCTTGCATGAGTTCATCTTCTTATGAACATCATCACCAC[CATCCTCATCCTCATCCTCATCCT]CATCATCCATGAAAGACAGTGAGTCTCTTTGAGAAGGTAAGGAACAAAATTTACTTTGCTCACTCACTAGTGATGTCTTTATTTAATTTTGTGGTAATTAAGAGGTTG	CATTGTCACAAAGGGACATTCTCA	63.357	TGTTCCTTACCTTCTCAAAGAGACTCA	62.919	150
virginia_state_74509_9_c1244_61	virginia_state_74509_9_c1244_61_c	CTCCTCCTCCTC	CTC	3	657	12	AAGGCCACCATTAGTTTCCTCTCTGTTTCACCCTTGTGTTCATCATCAACTCCAATCGTCTCCAGCACCTTTTCCATTTCTCCCCTCTCGTACCTCTCCCACACCCACTTTGGAAACCAACGTTCATCTTCCTCCAAGCTTGCATCAAAG[CTCCTCCTCCTC]CCAGCAATCTCAAACAGAAGTATCCCAAAGCTATAAACATCACATTTGTATGTCACTTGTCCCATGATCCACATCTCCGGCGCAGCATAGCCCGGAGTTCCCCGCCCTACCGTCATGCTCACATGAGTGTTCTCTCTGTTGCAAAGCTTC	CATTTCTCCCCTCTCGTACCTCTC	63.69	GGATCATGGGACAAGTGACATACA	63.141	158
virginia_state_74509_9_c168_166	virginia_state_74509_9_c168_166_a	CATCATCATCAT	CAT	3	199	12	AAAAATTCAATCTGTGCTAATCATGGACACATACATACATGCTGCAATTCAGTTTTACAGTTTTGTACAAAAATAATATCTGCAATACATGACATTTTTATCAGCTTTTGCAAGCATTAGACTTGCATATAAATCACCAAACAAATCATC[CATCATCATCAT]TACAAACAAGGCATAGAACAAAAAAATGGCGTGAAGGTTCTCATTCTTCAGAATCAGAATCCAGAGGGCAAGACCCATCGTCAACATTTGCCAGAGGATCGTACAATGGTGAATCGGGATCCATACAACCTGCAACAAGATCCAGCTTGC	CATTTTTATCAGCTTTTGCAAGCAT	62.696	GTCTTGCCCTCTGGATTCTGATT	62.992	144
virginia_state_74509_9_c54_532	virginia_state_74509_9_c54_532_a	CAGCAGCAGCAG	CAG	3	234	12	AGTCTACTAAAATAGTTATATGCCAGAAGGACTAAAAACATGAACAAAAACCAAACAAAATAACAAAACCAACCAAAATAACCTCCACATCTTTGCCAACTTAATCAACTTCTTCAATCTTTGGCCCAGCGCCAGAGCCAGAACCAGAAC[CAGCAGCAGCAG]AAGGCATGTCCTCATCCACGCCTCCAGCACCACCCATTCCAGCACCTTCACCTTGATACATCTTAGCAATGATTGGATTGCAAATGTTCTCCAACTCCTTCATTTTGTCCTCAAACTCCTCTGCCTCTCCCAGCTGGTTGCCATCCAACC	CCAAAATAACCTCCACATCTTTGC	62.922	GTATCAAGGTGAAGGTGCTGGAAT	62.713	149
virginia_state_74509_9_c9496_4	virginia_state_74509_9_c9496_4_a	TCTTCTTCTTCTTCT	TCT	3	389	15	AATTAAACGTAAGGGTTGATATGAGAGGTGTAGTCCAGAATGCCAGCACCTTCCCATCCCATCCACTCTTCCCACATATCCCAACTGGAATCATACATCCCTCTCATTTGATCATCATCTTCATGACACCATGAGTTCTGTTCTGCTTCC[TCTTCTTCTTCTTCT]CTCTCCCTCAAACTCTTCATCACAATATCATAGGCTTCATTTATTCTGTG	CCAACTGGAATCATACATCCCTCT	62.571	TTGTGATGAAGAGTTTGAGGGAGA	62.351	110
virginia_state_74509_9_c494_6	virginia_state_74509_9_c494_6_a	GAGAGAGAGAGAGAGAGAGAGAGAGAGAGAGA	GAGAGAGA	8	149	32	GAATGCAAAAGGGATATTGTTTATTAGGATTTGTAGAATTTACAGAAAACACAGACTCATATAAGAAGCCTTGAACAGGGGCAACACTTAACAACATGAGTTCACACAACAACGACCACAAAAGTAAAGATCACACTCAAGACACGATC[GAGAGAGAGAGAGAGAGAGAGAGAGAGAGAGA]GAGTATTGCTATTTGTTTTTCTTATGTCTTGTCTTAGCATTCTTACAAGCTATTACCTAACCAGAGTATTTACAAGTGGTACGTTGGTCTCGTAGGTTTCGTCGG	CCACAAAAGTAAAGATCACACTCAAGA	61.978	CGAGACCAACGTACCACTTGTAAA	62.44	158
virginia_state_74509_9_c1740_38	virginia_state_74509_9_c1740_38_a	AAAAGAAAAGAAAAGAAAAGAAAAG	AAAAG	5	332	25	AATCATCAACAAAACAATCCTCAAGACTATAAACCATCTATCCAACAAAAATCCACAAAGCAATCATCACTTGAATTATACCACGAAATATAAGAATTAATCCCAATACCATGTATACAAAATGCACTAAAATCCCAAATTTTAGAGTTA[AAAAGAAAAGAAAAGAAAAGAAAAG]TTCACGAAGGAATCCAGAAGAGATGCAATAGTTAAGAAGTCAATGCCAAAGAGAAAAAGAAGAAGAGGGATCAAGCACGCTCGCCTCTGATCCGACGTGCTAGCTGGATATCTTTAGGCATGATCGTCACCCTCTTCGCGTGAATGGCGC	CCACAAAGCAATCATCACTTGAAT	62.412	ATTGCATCTCTTCTGGATTCCTTC	62.067	152
virginia_state_74509_9_c4634_4	virginia_state_74509_9_c4634_4_a	CACCACCACCAC	CAC	3	121	12	CGGTCCGGAATTCCCGGGAGCCCAATTCCTCTTCCTTCTTTTATCTTTAACAGAGCTTTTTCGAGCAATGGCGTCCACATACCTTGACTTTGGAGAGGAGAAGGACCTTCTCCACCACCAT[CACCACCACCAC]CATCATCATCAGCAACAGCAAGGGCAGTCGCCGAAGGAGATGAAGAGGACGTGGTCGACGAACTCGTCATCAAGTTGCGATCATGGAGCTCCCAAGTGTGTGTGCGCGCCGG	CCACATACCTTGACTTTGGAGAGG	63.208	ACCACGTCCTCTTCATCTCCTTC	63.098	114
virginia_state_74509_9_c1985_21	virginia_state_74509_9_c1985_21_a	TTATTATTATTA	TTA	3	178	12	GAGTATGGACAACCTTTATTCACATGATATCATATATAATGCAGTGATATCTGCATTGTCTGAAACTTTATACAGAGAAACAAACAAAGCAATCCCACTGCAGAGTACTACACCATGCATGATACACTGATACACCTCATCTTCAACCAC[TTATTATTATTA]ATATAAAGCAACAAGTATCTAACAAACAGACAAACAGTTTGCAGAAACTAAAAAGTAGCAGCAGTCTCAACCAGAGGCTCAAGCACAGACCACAAACCAGAGCCAGAGTTACGTGCAGAGCAGTTAGTCCTGATCTCACCCTGAGATCCA	CCACTGCAGAGTACTACACCATGC	63.199	TCTGGTTGAGACTGCTGCTACTTTT	62.86	143
virginia_state_74509_9_c7445_3	virginia_state_74509_9_c7445_3_a	TCTTCTTCTTCTTCTTCT	TCT	3	147	18	GATCAGTAATATCTGCATCTCCCCTCCCGGCCATTTCCTCAACAAAGCCACTGTGACAGAAAGGACACTTGATTTCAGCTTCCATGTTTGGGTTCACCATTTGTGAGCACATGTAGCACCAATATCTAGCAACCACAACTTCATCCA[TCTTCTTCTTCTTCTTCT]TCACTTGATACAAACCCTCTAAATCTGTTTCAATAGCGTAATCAATTAATGAATGCAAAAATTTCATAAG	CCACTGTGACAGAAAGGACACTTG	63.267	CGCTATTGAAACAGATTTAGAGGGTTT	63.028	156
virginia_state_74509_9_c1500_45	virginia_state_74509_9_c1500_45_a	ATATATATATAT	AT	2	239	12	GACAATGAAAACAAAACCAGAACAGCAAAACAAATCCTTCATTATTTCATATGACCACTAAACCAGAGTTCCTTAAAGCCAATCAATCTTGGTTCAAGAGTAAACAAATCACTCTACTTTATTCATCATTGATCAAATTCTGCACATATA[ATATATATATAT]ACTTCAATCGAGTTCCATTCTGAAAGGAAGAGGACGATGATAAAAAATTAATGTACCTCAATTCCACTGCATGTGCGAAGCCTAAGTCCATGCTCTCATTCAGACAGATTCACTTTGATCTGTGAAACTGTGAATGAGAAAACCAGGCAC	CCAGAGTTCCTTAAAGCCAATCAA	62.811	TCATCGTCCTCTTCCTTTCAGAAT	62.571	140
virginia_state_74509_9_c1262_38	virginia_state_74509_9_c1262_38_a	TATATATATATATATATATA	TATA	4	205	20	TTGATAACAATGGCAATTTTCAAGGGGTTGAGGAGACAAAAACCCTCCAAACCAACCCTCCATTTTATTATAATTCCCTCTTACTGCTGAGGATGCCATCACAACAGTGCATTACCAAATGTACATCATGAGACACACAATACACATATG[TATATATATATATATATATA]TCTAATGAGTAAGAATCAAAAAGCTACTTACTCATCATGAGAGCCTCTTGCACCCAAGGCCTTGTTTCATGCACAGCCCTATCAACTTTCTTCCAAGTCTCTTGTGGACACCCATCTGCCATTCTCTGCACAAATGCAGCAAACTTTCTC	CCATCACAACAGTGCATTACCAAA	64.029	GATAGGGCTGTGCATGAAACAAG	63.053	158
virginia_state_74509_9_c628_90	virginia_state_74509_9_c628_90_a	CCACCACCACCA	CCA	3	812	12	GCATGAAATCCTCAGCCTCGACTTCGACGCCGATATCGGCGAAAACATCCACGGCGGCCATACCCGCTGCTCCCTCGCTGTTGCAGAGCACGCCGTCCATGTCGAAGAGAACAGCCGATACCTTCCCCCATTCTCCAACACCCTTCTTCT[CCACCACCACCA]CCTCCTGATCCCTCGTCGGAGAAGCTTCAGCCACGATCGATCTCCGGCGGCGATCGGCAATGGCGAAAGCTGGCTCGCTGGAGAGAAGAACCTTCGAGGATGCAGAGGGGTAAATCTGGTATTTCAAAAGGCGATGATGCGCGGTGAAAT	CCATTCTCCAACACCCTTCTTCT	62.869	ATCCTCGAAGGTTCTTCTCTCCAG	63.483	136
virginia_state_74509_9_c13632_2	virginia_state_74509_9_c13632_2_a	TATATATATATATA	TA	2	208	14	TGTACCATGATGTTTTTCGCCTTACATCATCGACGTTCATCTATGCTTGACCAATGGAATGCCATTTTTGTAGCTTGGTCAGAACAAATGCCGCCTTGCAGAAAATACTTCGAGATCGAAACATCTTTGTAAAGTTTTCAAAAAGAGAAG[TATATATATATATA]ATTATATAGTAAGTGTTGCTCAATTGAAATTACTGTATTACAGTTGAACATTGTTGTTAACTTCTTCAGATAAAGATAATTTTTTTCCTTTTCTTGATC	CCATTTTTGTAGCTTGGTCAGAAC	61.208	CAGTAATTTCAATTGAGCAACACTTACT	60.356	138
virginia_state_74509_9_c322_100	virginia_state_74509_9_c322_100_a	GAAGAAGAAGAAGAAGAA	GAA	3	260	18	GAGAAGAGTAGCAGTTTCTCTGTGACTTGTAACCTCTTGAGCCAGTTCTTGAAGGAGAAGAGAACTTTTGGTGATTTCATTGCTCCTCTTGCTCCCAAAGAATCATTTAAACCACCAGTCACTATGAGTTTATTGCCTGGAGTGGTTGTG[GAAGAAGAAGAAGAAGAA]GTTGAAACTAAAGAGGAAGAAATCTCAGAACAAAATGCTACTAAAGCAATGGATTTGTTCCCAAAACTCAGTTCCTCTCAAGACCCTGTTACTAATAAAAGCTCATTGGAGAATTCTCCGTTGACGATAATTTACAACGGAAAGGTCTTA	CCCAAAGAATCATTTAAACCACCA	63.097	GAGAGGAACTGAGTTTTGGGAACA	62.997	154
virginia_state_74509_9_c5245_6	virginia_state_74509_9_c5245_6_a	ATACATACATACATACATAC	ATAC	4	88	20	GGATTCACAATCAGAACATTATTTCTTTCTCCCAACTAAATTGAAAGGAACTGCAGTATTGATGAACAATCATCTTACAGAAATAGGT[ATACATACATACATACATAC]ATAAAAGTTGAGAATATATCAAGCATTGTAGTTTCTATAGATGTGATAATGTTATTCAGCACATGAATGAACAGAGAAAACAGAGAAGGACTCTGGCTAACTATCAGGAGGAGCTTTCCTTTCCAGCAACTTGAAATGCCTTCAAGAACG	CCCAACTAAATTGAAAGGAACTGC	62.233	TTTTCTCTGTTCATTCATGTGCTG	61.53	158
virginia_state_74509_9_c12735_2	virginia_state_74509_9_c12735_2_a	GGCGGCGGCGGC	GGC	3	86	12	CGAAGAAGGCCGAGCTGATGGCAAAATCTCAGAAGACTCAGACCAAGGGTAGTGTGCCCAAGGCGCCCAAGGGTCCTAAACTTGGT[GGCGGCGGCGGC]AAGCGTTAAATTAAATATCTAAAAACATGCATTATGTTTCTCTTTTTGTTTGGTTATCTGTTTTTTGATGAACGTAATATTTGTTTCACCAGTTTCATCAACATTGAAAAAATTGTTAGAAGACATCATTTAGTTGAGTTTATTTGGAAT	CCCAAGGGTCCTAAACTTGGTG	63.926	CAATGTTGATGAAACTGGTGAAACA	63.161	139
virginia_state_74509_9_c5586_7	virginia_state_74509_9_c5586_7_a	CTTCTTCTTCTT	CTT	3	334	12	TCCTATCGCAATTGTTCTCCCTTCAGTTCGTAGGGTGAATCTGCCCAACTGCGGATAATCGGCAAAATTCTCGACGCAGATTAGATTGTTCACCTGGATTCGGCACAAGACAGCAGCCCCAGCCTTAACAAAAAGAGGTTTTTTCTTTGC[CTTCTTCTTCTT]TGGATCGTCGTCTTTCTTCTTCTTCATATCAATTTCTTCTATAAGCTCAACAATTTCACACTCCTCACTGACTGCATGAATGTGCAGCACTGCTTTGTAACCAGCAGTAAAAATGGCGTTGTCAACCAATTCCAGAATTTGCAACTGGGC	CCCAGCCTTAACAAAAAGAGGTTT	62.907	TGCAGTCAGTGAGGAGTGTGAAAT	63.4	121
virginia_state_74509_9_c3215_24	virginia_state_74509_9_c3215_24_a	TATATATATATATATATATA	TATA	4	901	20	GAAGACTAAAGGAGATAGCATTATCACAGGAAGTTGCGGTGCCATCAAAGACATGATCATTATTTGTGTAAGCCTCCATTGCCATTTTAGTTGACATGGCATGATCATATACCATATACCCTAAATATCAATCACTCCCAAAAGGAATTT[TATATATATATATATATATA]TATTAATATTTTGAGTTTCATTATCAAGTATTTCATAAATATTATAAAATGTAAATAACTCCATTTCTTGACTGTTGGATAATGCATCCCAATCAAGCATGAAGTTGT	CCCTAAATATCAATCACTCCCAAAA	61.472	GGATGCATTATCCAACAGTCAAGA	62.397	141
virginia_state_74509_9_c1781_5	virginia_state_74509_9_c1781_5_a	TTCTTCTTCTTC	TTC	3	90	12	AGCCCTGATCTAGTCGCCGGATACGAAGATTAGAAGCAAGAGAAACCCTAGAAAGAGATCGAAGGCAATGAAAGAATTCCCGGGACTCAT[TTCTTCTTCTTC]TTGTTCTAATTCGATCAACATGTCGTCTTGCGGCAACTGTGATTGCGCTGATAAGAGCCAGTGTGTGAAGAAGGGAAACAACTATGGAGTTGTGATCACTGAAACTGAGAAGAGCTATTTCGCCGAGGTTGTTGAGACCCCAGCCTCAGC	CCCTAGAAAGAGATCGAAGGCAAT	63.184	CTCTTATCAGCGCAATCACAGTTG	63.29	114
virginia_state_74509_9_c11749_2	virginia_state_74509_9_c11749_2_a	ATAATAATAATAATA	ATA	3	64	15	GCCCTCAAACACATGTAATGATGCTATTAAACAATTTCACATAAAGACTAACCCCATACAAAAC[ATAATAATAATAATA]AAATCCGTAGATAAAATATTATATATATAAAAAACATTAAACCCAATTTATTTGAATCAAACAAACAAAGGCAAACCACAGAAAACAATTACCATTTTGAGTGCCCATCAAATGTTCGACGAAATGCCGGGAAGCTCAAACGGTGCCACC	CCCTCAAACACATGTAATGATGCTA	62.24	GGTTTGCCTTTGTTTGTTTGATTC	62.935	155
virginia_state_74509_9_c13623_2	virginia_state_74509_9_c13623_2_a	ACACACACACAC	AC	2	57	12	GCTAGCATTCCCTTTTTCCTAATTGTTTCACCATATAAGTTTTAGTCATTCACACAG[ACACACACACAC]AGACACACACACAAACATAAGAAGCATTTCAAACACAAATGAAGAACAACCAATACATGAATCATAATAGGCTTGAACATGAATAATTTCAGTGGAGGGAATCTATCGTCTTGCTCAGCTCCTCCAGCTTTTTCAT	CCCTTTTTCCTAATTGTTTCACCA	62.41	TTGGTTGTTCTTCATTTGTGTTTGA	62.742	113
virginia_state_74509_9_c5376_5	virginia_state_74509_9_c5376_5_a	GAAGAAGAAGAA	GAA	3	105	12	GCCGACCCCCGCACCGGTCAGCTCCCCTCCCGCCCCAGTCCCCGCTGCTGCCACCCCAATCCCCGCCGACGTCCCCGCCCCAGCGCCGAGCAAGAAGAAGCCATT[GAAGAAGAAGAA]GGGCTCTGCTCCATCTCCGTCCCCAGCCGGTGCAGTCCCCAAGTCCCCCGCCGGCGCTCCCGAGGCCTCCTCCCCTGGCCCCGCCGCCCCCGCCGAAGCCAGCGACACGAGTGGAGCGATGAGGATGATGGGAAGTGCGCTGATCTCGAT	CCGAGCAAGAAGAAGCCATTG	64.353	CATCCTCATCGCTCCACTCGT	64.918	159
virginia_state_74509_9_c2983_20	virginia_state_74509_9_c2983_20_a	TAAATAAATAAATAAATAAATAAA	TAAA	4	170	24	ATAGCACATATCAAGAGCAGTTGATATATGTATATATATACGTGATTCTTTTTGTATGATTTTTAATTTTTTTACTTTTTAAATACTTTAAAAAATATAAAAAATTCAAATAATATGGCAGGCCGCAGGCCAATAATAAAGTAAGAAAAG[TAAATAAATAAATAAATAAATAAA]AGCATATGCGGTGATGATGCTACCAAGAATTGGCCGGTGTGAAATTGGAGTCACTGATGGCGTTATCCAAACCCACCAAAACCCTTCCTTTACAATATCCAAATTCACATTATTCCTTTTAATAATAACAATTATTATTATTATTATTAT	CCGCAGGCCAATAATAAAGTAAGA	62.567	CATCAGTGACTCCAATTTCACACC	62.922	111
virginia_state_74509_9_c1646_25	virginia_state_74509_9_c1646_25_a	CGCCGCCGCCGC	CGC	3	488	12	TGGAGGGTGTTCCAGAGGCGAGCTACTGCGTCTGGGCGCCGGAGCGGCAGGTGCGGAGCAAGTCGTATGGCGAACCAGAAAGGTTGCGGCTTCGTGATATTGTTCAAGGCCGGAGCCGGAGTGATGGGAATAAGAAGTTCTTGTTTCTCG[CGCCGCCGCCGC]CGGTGGTGGAGAAGGAGAAGGAGAAGGAGAAGGAGAAATCTAAAGGAGGGAGTGAGAAGAAGGGGAAGGCGGGTAAGGTTACCGAATTGGATATAGTCACCGCACATAGGCTTTACTATTCGAAGAAAGGCGGTGAGGGGATGAAGGGCG	CCGGAGTGATGGGAATAAGAAGT	62.671	AGCCTATGTGCGGTGACTATATCC	62.649	159
virginia_state_74509_9_c396_247	virginia_state_74509_9_c396_247_a	GTTAGGGTTAGGGTTAGGGTTAGGGTTAGG	GTTAGG	6	29	30	GAATTCCCGGGAAATTCTCAAGCTCTTTC[GTTAGGGTTAGGGTTAGGGTTAGGGTTAGG]GTTTGGGATTCTATCAATGGCGACCTCATCCGCAACCCATGTCCACTCCCTTGGCTCACCCTCTGCTTTCACTTCGTCTCCTCGCATCGCTTCTTCTCGTTCACTCTTCTTCGGCTGCCGTAGCCGCTTCGCCGCACGCCAAGGACCTCC	CCGGGAAATTCTCAAGCTCTTT	62.983	GATGAGGTCGCCATTGATAGAATC	63.12	83
virginia_state_74509_9_c344_147	virginia_state_74509_9_c344_147_a	AAATAAATAAATAAATAAATAAAT	AAAT	4	1695	24	CAGCTTACCGAAGACAGCGACCGGCAAGATCCAGAGGCGCATGGTTGCTGAACATTTCCTAAAGCCGGCTCAAGCGTCACGTGCCGGTGCTTAATTCCTAGTGTGTACTAAATTCCCATTCCTGTTCCGTGTGTGCCCTTACTTGAAATG[AAATAAATAAATAAATAAATAAAT]ATAGTTTTGAATTTTTTTAATTATAATAAAGTAGAAAGAGTTTCGGATATCTCAAAAAAAA	CCGGTGCTTAATTCCTAGTGTGTA	61.545	TTTTTGAGATATCCGAAACTCTTTCTAC	60.656	149
virginia_state_74509_9_c7067_3	virginia_state_74509_9_c7067_3_a	AAGAAGAAGAAGAAGAAGAAG	AAG	3	106	21	AGGATAGGATTGCAAATCCCCAATCTGCAAACTCGTCAGAGGGAAAAAATATTTGTTCTCCTTGGTCCCCATCTCCAAATCCGTCTAACCAAACCTGCAAAATAAT[AAGAAGAAGAAGAAGAAGAAG]AATTCAACACAAGAAGACCGAAATTCCCCCTCTTTCCCTTCATGCCAATCTCCACCAACGCCAAAGCTTCGAAATTCAAGAAAACCCAAAACACAACTCAGAAAACCAATTACTCCCTTCTTGCTTTGCTTGCAAGGCGT	CCGTCTAACCAAACCTGCAAAATA	63.329	TGTTTTGGGTTTTCTTGAATTTCG	63.306	140
virginia_state_74509_9_c3421_13	virginia_state_74509_9_c3421_13_a	GGTGGTGGTGGT	GGT	3	262	12	GGTGACCTAGAAGGATCGGCGTCCAGCACCTTCGACCTTCAACGGAACCTTGTTAAGACTGTCCTCGGCGTCGACTCCTCTGGCGGAGTCCAGTCGTCCTTCTCCCTTGTTACCCCCACTTCCGCCGTTTTCCAGGTTATTATTGGCGGA[GGTGGTGGTGGT]GGGTTCATTGCCAGCGGTGGTGCAGCTGCTGCTGGGGCAGGCAGTGGCGCTGCGGCTGCTGCTCCTGAGGCACCTCCTGCAGAGGAGAAGAAGGAAGAGAAAGAAGAGAGCGATGACGACATGGGCTTTTCTCTCTTCGATTAATTTCTT	CCGTTTTCCAGGTTATTATTGGC	62.721	GTCGTCATCGCTCTCTTCTTTCTC	63.031	158
virginia_state_74509_9_c8917_3	virginia_state_74509_9_c8917_3_a	GTGGTGGTGGTGGTGGTGGTG	GTG	3	180	21	TTTTCCAATGGGACCATAGTGACAACCATGACCCAACCCATACAATGGCCTTTCCATTCGAACAATTTACTGGAAGCTCCTTAATTGCAAACCCTACAAAAACTGAAGAGGCTGGAGATATTGATGCAAGTGCAAATCAGGTCAGTGGTA[GTGGTGGTGGTGGTGGTGGTG]AGTCAGGCGATGCAATAATCAAAGAGAAAATTTTGTCATTGCCAAAGAGAAGTGGTTATGATCTGGCCTTGCCTGATCGTGACTCTGTTCTTTCCCGGTACAAGGAAAAGAGAAAAGCACGGAGATA	CCTACAAAAACTGAAGAGGCTGGA	63.015	CAAGGCCAGATCATAACCACTTCT	62.811	150
virginia_state_74509_9_c625_112	virginia_state_74509_9_c625_112_a	AAGAAGAAGAAG	AAG	3	927	12	ATCTTGATGAGAAGGTGGCAGCCCTCCATCTAAGCAAGCTCGGTGCGAAGCTCACCAAGCTCACTCCATCCCAGGCTGAGTACATCAGCGTGCCCGTTGAAGGCCCCTACAAGCCTCCTCACTACAGGTACTAGAATGTTACCTTCCAAC[AAGAAGAAGAAG]ATCAAGAAGAAGAAAGAAGAACCAAGTCCATTGTTTTGCTACCCGCCTGTGTTTTTTCACCCAAAGCTATCTATCAATCATTATCCATGTTTGTGTTTTTCATTGCTTTTGAATCCTTACTGATGAGTTTTATTTCGAATGTTAGAACAA	CCTACAAGCCTCCTCACTACAGGT	62.196	CAAAACAATGGACTTGGTTCTTCTT	61.836	95
virginia_state_74509_9_c4685_11	virginia_state_74509_9_c4685_11_a	GAAGAAGAAGAA	GAA	3	245	12	ATTTGAGGAGTCTGGAGCTCCAATGCCAACTTCTTCAAAATCTGGACCATGGAGAAAGATGCTTTCCTCGAAGGATGTTAACTTTGTGGGCTATACTTACAAGAACTTTGAAATTGTTAATGACCCTAGCATCCCGGGCATTGCAGAGTT[GAAGAAGAAGAA]CAACAAACCAAAGAGACCATCCATCAAGTCTTTATTCGAAACGGAAGCTACTGCAGATCAGCCAGTCCAGGGAAGCTTTCTAAAATTATTACCGACACACATGGAGGTCTCTGAAACACCCGAGCCATCACCGCACTCTAGCAGGTCTTC	CCTCGAAGGATGTTAACTTTGTGG	63.113	CCGTTTCGAATAAAGACTTGATGG	63.014	141
virginia_state_74509_9_c2166_21	virginia_state_74509_9_c2166_21_a	CACCACCACCAC	CAC	3	544	12	AAGTGGGTTGTGCATGGCCAATTGCTGCTGCATTGTTCTTCTTCTCATTTGATCTGGCATGTGCAGAACCAGCACTTCCGGCCACTACTGCAGGTATTATATTTCCTGAACTTGTTCTGTGACCATTGCCTGAACTCCGAGGAACACTGG[CACCACCACCAC]TAGCTGATGCAGCACTGGATCCACCACCACCTCTAGATCCTCCAAAACCACCTCTAAATCCTCCAGACAATTTCTCAACAGCAGTTATCTTTCTTTCTTCCTCAGAACTGATAACTGAAATGCAGGAAGACAAGAACACAACTAAGAGAA	CCTGAACTTGTTCTGTGACCATTG	63.036	GGTTTTGGAGGATCTAGAGGTGGT	62.974	107
virginia_state_74509_9_c11806_4	virginia_state_74509_9_c11806_4_a	AAGAAGAAGAAGAAGAAGAAG	AAG	3	41	21	GTGCATTCCCTGGTCTTCTACGTCACCTTCTCTTGTACTCA[AAGAAGAAGAAGAAGAAGAAG]CCACGGCCATGGTTCTTTGACTCCAGAGTCTGGTCAACGATGTCAATCTTGGAGAAGAACTCACCAGAGTCTTATTCCTATTGCTACTATTATTATTATTATCCACTGATGGCCTTTCATCATCAAGAGCAGGAATTACTTCAATCTGAA	CCTGGTCTTCTACGTCACCTTCTC	62.691	TGGTGAGTTCTTCTCCAAGATTGA	62.351	120
virginia_state_74509_9_c139_17	virginia_state_74509_9_c139_17_a	TCTTCTTCTTCT	TCT	3	436	12	AAGTTCTTTTGCAGCTGTCTCCTTCATGGAGTTCACTAGATCATCCTGTGCTTGAAGAACTTTTATCCGAGAAGCATTCAACTGCATGGAATATTCAATTTTCTTCCGAATTTCTAACCTGTTTTTCTTTGCGCTCATACTCCTGCTTGA[TCTTCTTCTTCT]CAGCTTCAACTAGTTGCAATTTCTCAATGTTAAACTCCTCCTCGGCGGAGACGGAGATCTCGTTGGCCTTCTCCTCCGCCTCCTGGCGGATGAACCGCACCATCTGCTGGATCTGCTTGGAGACATCCGCATCATTCATCTTCGATCGAG	CCTGTTTTTCTTTGCGCTCATACT	62.957	CCGAGGAGGAGTTTAACATTGAGA	62.894	90
virginia_state_74509_9_c310_168	virginia_state_74509_9_c310_168_a	GCAGCAGCAGCA	GCA	3	693	12	TGAGTGAAGCCCTTCCATCTATTCTCATCCATCAAAATCTCATACATAATTTGTGCCCTACAATTAAACTTCTCTGTCATTGAAATCGTTTTGAAGCCCTCCTTCCCCTTCTTCTCCTTCTTCTCTTCCTTCTTGATCGGCGCGGTTGGC[GCAGCAGCAGCA]GTAGTAGAATTCTTCAAAGCAGGCTTTTTAACTTCGAGCTCATCCTTGGCCGGGCCACCCTTGGCCATGGCCTGCACGTAAACCCTAATCTTCTCGAGAATCAAAGGTTTTCCCTTCGCGAGGAACGCTTCTTTGATCCGAGTCCCAATC	CCTTCCCCTTCTTCTCCTTCTTCT	63.618	CCAAGGATGAGCTCGAAGTTAAAA	62.919	111
virginia_state_74509_9_c1089_22	virginia_state_74509_9_c1089_22_a	TCTTCTTCTTCT	TCT	3	233	12	TGTACAAGCATGTCCACTCCAAGCATCACACTCTTGTGGTGCCTTATGCCTTTGGAGCTTTATATAATCATCCCTTGGAAGGCCTTCTCCTTGATACAGTTGGTGGTGCGCTCTCCTTCCTTGTCTCTGGCATGACTCCCCGTACTGGAA[TCTTCTTCTTCT]CCTTCGCTACCATTAAGACTGTGGATGACCATTGTGGACTGTGGCTCCCTGGGAATATCCTTCATGTGTTCTTCAGTAATAACAGTGCTTACCATGATGTTCATCACCAACTTTATGGTAGCAAATATAACTTCTCTCAGCCATTCTTTG	CCTTCTCCTTGATACAGTTGGTGG	63.208	GAACACATGAAGGATATTCCCAGG	62.887	151
virginia_state_74509_9_c11896_2	virginia_state_74509_9_c11896_2_a	TCTCTCTCTCTCTC	TC	2	89	14	GTCATGAGAGATGCCAATGGGCATGATGTCGTGCTGTCTGTGCCTGAGGCGAATGGTTTCCATGATTCTCACTGATAAGGTAAGCAAGA[TCTCTCTCTCTCTC]TTGTTTTCTTCTTCATTGATGTTTCTCCTTGAATGTTGTCCAATTTTTAGTATGTGTACAATTCTTTTGTGCTTTTATACTCAATGTAGTTAATAGTAACTTCTAATTGGATTCCACTTTTTTTCTGTGG	CGAATGGTTTCCATGATTCTCACT	63.532	CATTCAAGGAGAAACATCAATGAAGA	62.716	89
virginia_state_74509_9_c9976_3	virginia_state_74509_9_c9976_3_a	ATCATCATCATC	ATC	3	191	12	GCAGAAGACTCCAATACCAGCGCCATGAAACGTGCCGAGAAACTTCAACCCTACTTGTCATCATGTACATTATTGTCTTATCTTAAAAACTTAAGCAAGTGACTTTACTTTATATACTTCATCTATTCAACTTGTATCAATAACTCAACT[ATCATCATCATC]ATTCTCACTTTCAAGTATCATTCCAATACTTAACATACAAGTAAATTTCATTTGAACC	CGAGAAACTTCAACCCTACTTGTC	60.543	GTATTGGAATGATACTTGAAAGTGAGAA	60.176	156
virginia_state_74509_9_c2515_16	virginia_state_74509_9_c2515_16_a	TTCTTCTTCTTCTTCTTC	TTC	3	514	18	ATTCAATCCATGCAATGCAATGCAATGTAGTCTCATGCTCTAATATGTTTGTAAATTCATGGCCAATTCATATAATTATGGGTGCGCCTATGATGTTGTTGTGCTACTCATTTTGTCTTACAAAACTTGCTTTAAAATAATAAATATTTG[TTCTTCTTCTTCTTCTTC]AAGTACATGCACTAATTGTGGTCAAACTATATTTAGAAATGCATTTTATCTTTGGAGCTTCCATTACACCAAATATATTTTATATATAATTTAGAGATCATTAGTGCAATTGCATTTTTAATTTATCTATTTTTTATATGTGT	CGCCTATGATGTTGTTGTGCTACT	62.57	ATTTGGTGTAATGGAAGCTCCAAA	62.922	158
virginia_state_74509_9_c612_62	virginia_state_74509_9_c612_62_a	GAGAGAGAGAGAGAGA	GAGA	4	31	16	GGGAACTCCGCGACAAACGCTCAATTTATTT[GAGAGAGAGAGAGAGA]GGTGGCGCCAGCGGGAAACTGAAAAGTATGGGCAATCTGAAGAGAGATACCTTAAGAGATACAGTAAACAGAAGGCTTATTCAGCAAAACATCCAATACAACTTTGTTTTGAGAATTTCTAGGCATCATACCAAAAACATAAAAGAAAAG	CGCGACAAACGCTCAATTTAT	62.322	TTGGATGTTTTGCTGAATAAGCCT	63.138	135
virginia_state_74509_9_c2167_18	virginia_state_74509_9_c2167_18_a	TATATATATATATATATATA	TATA	4	493	20	CATTATGGAATGCAGAGTGGAATAGTTTGAAAGCAGAGCTAGGCTTCAAATCCAACCTCGACATTGGATTCTTGTAAATGAGTTGGTAATTACTACACTACGCTTGTGTAGTGTTTCCATGTTCTACATATATACACACATATCTTGATG[TATATATATATATATATATA]CACCTTCAGACGTGTTACTATTGATTTCTTTTACAATGACCCAAAGACTCCATTTATGAGCATTCAACTTC	CGCTTGTGTAGTGTTTCCATGTTC	62.972	TGCTCATAAATGGAGTCTTTGGGT	63.121	132
virginia_state_74509_9_c12726_3	virginia_state_74509_9_c12726_3_a	ACCACCACCACCACCACCACCACCACCACC	ACCACC	6	234	30	CAGTCTACAAACACCAAGTTCTGTTACTTTAACAATTATAATAAAAGTCAGCCTCGCCATTTCTGCAAGGCTTGCCGGCGTCACTGGACCAACGGTGGCACTCTCCGGAACGTCCCTGTCGGCGGTGGCCGGAAGAACAAACGCTCCAAA[ACCACCACCACCACCACCACCACCACCACC]ACTTCCAGCACTAATACTAGTAATACTAGTAGTAAAGATGAAAGATTAGTACCAAGTTTTCAGCAGCAGTCTAGTCTAGCAGCAACTAGGAACTGAGAACTTTTTTGGGAGTATTTACAGTAATGTTTTGGCTCATAATTTACAGCCATT	CGGAAGAACAAACGCTCCAA	63.489	GCTGCTAGACTAGACTGCTGCTGA	62.679	134
virginia_state_74509_9_c3790_9	virginia_state_74509_9_c3790_9_a	AGCAGCAGCAGC	AGC	3	45	12	TACAGCAGTGGGAGCGGAAGTAGCGGAAGTGGAAGCGGGAGTGAA[AGCAGCAGCAGC]GACAGTGATGGCAGTGACGATGACTCAGCCAGTTCTGGTGGTGATATTGACATCTGATCAAGAAACAGGAAACATGCAAGCCGATGAATTTCAGAGATCTGGCGGGGAACATTTCATTGTGGGCAAGGCTTGGTTTTGATATCTTTAACA	CGGAAGTAGCGGAAGTGGAAG	63.341	AGATCTCTGAAATTCATCGGCTTG	63.013	143
virginia_state_74509_9_c1057_17	virginia_state_74509_9_c1057_17_a	CTCCTCCTCCTCCTCCTCCTC	CTC	3	122	21	ATTCCCGGAATTCCCGGGAGTGAGACAGAGATGTCATCGTCGACGACGTTCAACGCCTTGACTTTCAGGCCCATCCCCGCCGTCTCGCCGGCCGGTTCCCGGCGCCTATCTCCGGCGTTCCT[CTCCTCCTCCTCCTCCTCCTC]CAAGATCTTGACCTTGAAGAGTGGATCGAAACCGGCGCTGTCCTTCAGGCTTCGTGCTGTGGCCGATGATGACGAGTGGGGGAGGGAAGAGCCATCATCGAACGTCGCCGTGGCGGAGGTCAACACTGAGGTCGTCGAGCTGAAG	CGGGAGTGAGACAGAGATGTCA	62.772	CGATCCACTCTTCAAGGTCAAGAT	63	157
virginia_state_74509_9_c6064_2	virginia_state_74509_9_c6064_2_a	ATCATCATCATC	ATC	3	22	12	CCGGGATAGAGAAGCCACGTCG[ATCATCATCATC]GATCAGCAGCAGCAGCATCATCATCATCTGCAGTTGATGGAACTCTTGTAATAGTTTGCATGGTTGTAGCTTCAGTGATGATCATGTCCATGATAATATTTGCATGTGGGCATCGTCCAAAGAAGCAGAAGCAGCCACAAAATGTAGCTT	CGGGATAGAGAAGCCACGTC	62.071	TCACTGAAGCTACAACCATGCAA	62.973	111
virginia_state_74509_9_c1725_12	virginia_state_74509_9_c1725_12_a	AAGAAGAAGAAGAAG	AAG	3	23	15	ACCCGGGATCACAAACCAACAAC[AAGAAGAAGAAGAAG]CAAAGATGTCGAAGGAGGTGAGCGAAGCGGCGGAGCACCCACCGGCGAAGGACTACACCGACCCACCACCAGCCCCTCTGCTTGACATGGGCGAGTTCGCTCTCTGGTCCTTCTACCGCGCTCTCATCGCCGAGTTCATCGCCACTCTCC	CGGGATCACAAACCAACAACA	63.973	GGTAGAAGGACCAGAGAGCGAACT	63.518	152
virginia_state_74509_9_c11999_3	virginia_state_74509_9_c11999_3_a	ATCATCATCATC	ATC	3	69	12	CCGGGATCACACTCAAAAATAGCACTTTATATATTCTACTCCAAACAAAACACAACTTGTATCATGATG[ATCATCATCATC]AAATAAAATTCTTTCTTTGCTGCTCACTGCATTAACCC	CGGGATCACACTCAAAAATAGCAC	63.965	TAATGCAGTGAGCAGCAAAGAAAG	62.982	114
virginia_state_74509_9_c8994_3	virginia_state_74509_9_c8994_3_a	ATACATACATACATACATACATAC	ATAC	4	36	24	AATTCCCGGGATTGATAAAGGACTTGAAAAAGTGAT[ATACATACATACATACATACATAC]ATATATTGCTTTATGCGTTTGTTTCTATGAACACTTTTTTGCAGCAAGAACGTGACGGGCGGCGATCTGGTGGTGGCAATCCTAGAAGATCTTCCGCTAATATGAGGCCCACAAAGACTTTGTTTGTGATTAACTTCGACCATATCACTA	CGGGATTGATAAAGGACTTGAAAA	62.505	AAGATCTTCTAGGATTGCCACCAC	61.983	147
virginia_state_74509_9_c11688_2	virginia_state_74509_9_c11688_2_a	ATAATAATAATA	ATA	3	102	12	AGAACTAAATAATTGGATTTATATTGCAGCGAAATTTGTCATTTTCTTGTACGTGTAAAGCATTAGGCGGATACTCCACCGGAGCACTGCCATCAATCGCAT[ATAATAATAATA]ACATCAACACAGTATTAAGCATTGCATGCGAAGAAGAAAAGAATGGCAAGCAAAGAGAGCTTGAATCTTGAGAGAGAAGAAGAGAAGGTGAAGAACAACAAGAATGATGAGTT	CGTGTAAAGCATTAGGCGGATACT	62.678	CTTCGCATGCAATGCTTAATACTG	62.994	96
virginia_state_74509_9_c15250_2	virginia_state_74509_9_c15250_2_a	CGTCGTCGTCGT	CGT	3	92	12	CATCCCTACGTTCCCAAAGACTTAGAACTCCATGGCTACGTGCCTTGCTTCCTCTCTCAGTCCGAGAACGTTGCCCCCTACCTCGTAGTCTC[CGTCGTCGTCGT]CGCCCTCGTTTGGATCCTCTCAGGCCGTGTCTCCAAGATATCCGGGATTGATCGGCTGCTTATGTGCTGGTGGGCGTTCACGGGCCTCACGCACATCATCCTTGAGGGTTATTTCGCTTTCTCCCCAGATTTCTACAAGGAAAAGACTCC	CGTTCCCAAAGACTTAGAACTCCA	62.905	ATCAATCCCGGATATCTTGGAGAC	63.579	148
virginia_state_74509_9_c8151_3	virginia_state_74509_9_c8151_3_a	TATATATATATATATA	TATA	4	94	16	ACTGCAATTTATGTTATATTATATTAGCTCATTATTTTATTATACACAAGTTTCTTACACTAAAACATTAAAATTACATGGCACGTATTATAAC[TATATATATATATATA]CTAAACATCATCCACGGATGTCTACACACATCTGTAAGAGATAGGCTTCATAGACAGTAAGTCCGTAGAAGACATAGGCTCATATATATATATA	CTAAAACATTAAAATTACATGGCACG	60.078	TGAGCCTATGTCTTCTACGGACTT	60.655	133
virginia_state_74509_9_c1095_60	virginia_state_74509_9_c1095_60_a	TGCTGCTGCTGC	TGC	3	1153	12	CTATCGTCAGTTGACCGTGACGGTGATGGGAAGCCTAGAGGCGACCGGTGAGTCGCTAGCGCATAGGTTTCTAGAGCCGCCCTACTTTCCAAGTTTGGACGCGGCTAAGACGTTTCTCGGGGAGTTCTGGCGGAGAGAACGCGGTGGTGG[TGCTGCTGCTGC]CACTGCCACTGCCTTCACGGTCAACACATCTGCATCAGCGAGCAAATGAACGATAGTTTTAATCCCACACACCGACTCTTTCTGCATCTAGCATTTGTACGCGTACACAAGGTGGTAGTTTCAGGAGTATAGAATAGGCAGTGCCTGATT	CTAAGACGTTTCTCGGGGAGTTCT	63.292	AAGAGTCGGTGTGTGGGATTAAAA	63.019	138
virginia_state_74509_9_c10868_2	virginia_state_74509_9_c10868_2_a	GAAGAAGAAGAA	GAA	3	35	12	CTAACCCTAGATCTCTGATCCGAGCTTGCGATGGG[GAAGAAGAAGAA]GAGGGCGTCCAAGGTCTGGTGTTACTACTGCGACCGAGAGTTTGACGATGAGAAAATCCTCGTCCAGCACCAGAAGGCGAAGCACTTCAAATGCCATGTTTGCCATAAAAAGCTATCCACAGCCGGCGGCATGGCCATCCACGTCCTCCA	CTAGATCTCTGATCCGAGCTTGC	61.841	ACGAGGATTTTCTCATCGTCAAAC	62.813	104
virginia_state_74509_9_c9853_3	virginia_state_74509_9_c9853_3_a	ATATATATATATATAT	ATAT	4	66	16	TGTTCACTGCTAGCTCTTTTTCAGCTGCTCGTCCGTGAGAAGATACAATGGAAGCAATTGTGATCA[ATATATATATATATAT]AGGACGGAACAAAAGCATCAACCATTAAAGACAATGGCGATTCCTTGGGACGCAAGGCTTGGACGGGAGGGT	CTAGCTCTTTTTCAGCTGCTCGTC	63.166	AATCGCCATTGTCTTTAATGGTTG	63.233	115
virginia_state_74509_9_c9791_4	virginia_state_74509_9_c9791_4_d	CTCCTCCTCCTCCTC	CTC	3	470	15	GAAGCAGACTCCAGATGCAAGCACCATCTTCAATCCAAGTTACTCACACATCCATCTCCTCCCTCTCTGATTGGAACATCCCTATCCCTCTTCTCTCCCCTCTTGACTTCCCTAACCCTCTCCACCACCACCACCACCCTTCAAACACTA[CTCCTCCTCCTCCTC]CTTCTTCTTCTTTTATTGATATTGATCATCAAGAGCTGAGGCAAAGAG	CTATCCCTCTTCTCTCCCCTCTTG	62.945	CTCTTTGCCTCAGCTCTTGATGAT	63.343	132
virginia_state_74509_9_c5994_4	virginia_state_74509_9_c5994_4_a	TGCTGCTGCTGCTGC	TGC	3	86	15	TTCTTGTTCTTCTACTTTGTTGTTTGAGATTGCTTTGGGGCTATGAAGAAGGTGAGGAAGGCTGGGATGGAGGTTTCTCCACCATT[TGCTGCTGCTGCTGC]TTCCCATGGTGGTATGGAGGCAAGAGCAAGGAACAAGTACCATGGACTCTTGCTGGATTATGAGGATTTGCTAAAGGAGATTGAAGCAAAGAAGAACAGATTGCAGAAAGCACAGGAAAAGAAACTCAGGCTCTCTGCTGAAGTCAAATT	CTATGAAGAAGGTGAGGAAGGCTG	62.696	ATGGTACTTGTTCCTTGCTCTTGC	62.949	104
virginia_state_74509_9_c10237_3	virginia_state_74509_9_c10237_3_a	ATCATCATCATC	ATC	3	220	12	GCAACACTTCCATTGCTCACTCAATGGATGAAAATTTGCTGAACAGCACGAAGGACCAAGGTGTTCTTGACGACTCCTGCATGTCCTATGAGAGCCAGCGTAATTGGTCAGACTCTAGCAGTGATCTCACCGGAGCGGGTGCAACCCAAG[ATCATCATCATC]TTCTTGACATGAACCGGAATGATAATTTGAATGAATTCATGGATCATGGCTATCTCATGGGACATTCATGGGATATGAATTATTTTTGCGTTCGAGAACAGCAAGTCGACTTCTCACCGACTGATGTGATTGAAGAAG	CTATGAGAGCCAGCGTAATTGGTC	63.353	AATGTCCCATGAGATAGCCATGAT	62.906	143
virginia_state_74509_9_c4088_10	virginia_state_74509_9_c4088_10_a	GTGTGTGTGTGTGTGTGTGTGTGTGTGTGTGT	GTGTGTGT	8	307	32	GAAGGAAGAAGTGGTGGGCAGACTACTGCTTCTTCTACTGTTAATGGCAGCAAAAAGGGTGGCTTCCTTTGCTCCAGTCAAGGACAATGCTCAATTCTCTGAACTATTCAATCAGTAGAGCTGTTGGCCATATATATTATATGCGTGTGC[GTGTGTGTGTGTGTGTGTGTGTGTGTGTGTGT]CTATCTCTATATGCATTACCCTACCTGTATGATATTTTTTATATATAAGTTATGTGATGGGAATATAGAAATGAAAATTGAATTTATCTAGGTTTAAGTGGTGATTAGACCT	CTATTCAATCAGTAGAGCTGTTGGC	60.65	TCAATTTTCATTTCTATATTCCCATCA	60.997	160
virginia_state_74509_9_c2513_23	virginia_state_74509_9_c2513_23_a	CAACCAACCAACCAACCAAC	CAAC	4	108	20	CAACAAGAAAAAGAGCAACAAAGTTGATAAAAATGTACACTAGAAACAAAATCCAAAATACTATTCTTCAATCCCCCACAGAGAGATTAATTAAGTTTACAACACCAA[CAACCAACCAACCAACCAAC]CCACCCACCTATGAACAATTTTCAATGTGGGAGTGAAGTTTTGAGCTTTTGATCAATTCCCCCCACAGAGAAATAGCAGATACTTCAAATCAGTTCTTGTTCTAAAAGAAAAACAAAACTATAGAACTAGTTTGCAGAAATATTAATTAT	CTATTCTTCAATCCCCCACAGAGA	62.771	TCAAAAGCTCAAAACTTCACTCCC	63.019	120
virginia_state_74509_9_c656_58	virginia_state_74509_9_c656_58_a	GATGATGATGATGAT	GAT	3	723	15	TTCCTCTATTTGGCTAGAAAACTTGCTGGGGACCCCAATCTCCACTTTGTTGAGTCACCTGCTCTTGCGCCTCCCGAAGTTCAAATCGATCTGGTTGCTCAACAACAGTACGAGGCTGAGATTGCTGCTGCAGCAGCACAACCACTGCCG[GATGATGATGATGAT]GCATTTGAGTAGAGAAATGAAGCAGGTTTTGGCTTTTGGTTCTCCAGGATTAATCTTTGTATGTGGCCACCAGATTCATGTGCTTAGTAGTTTTATGCCAGGTGTCTCGATTTTTGTTTGTTTCTCTTATTTTCTTCAAAATGGTCTGGT	CTCAACAACAGTACGAGGCTGAGA	63.063	GCCAAAACCTGCTTCATTTCTCTA	62.935	101
virginia_state_74509_9_c1650_37	virginia_state_74509_9_c1650_37_a	CCGCCGCCGCCGCCG	CCG	3	47	15	TCCCGGGAGCTATCCCTCAACCATGGCCGTCTTGTCCGTCCGTCCTT[CCGCCGCCGCCGCCG]CAGCCGTTCTCTCCGAAAGCTCCACTCTTTCTGGCTCCCCTCGCTCCACTGTGCTTCCTTCTCCTCTCCCTCGCTACTACTCCTCTTCAGCCATCTCACCACCCTACTCTTTCCGTCCTATCCTCAGACGCCGCTCCATTCGTCCCCGAT	CTCAACCATGGCCGTCTTGT	63.388	GTAGTAGCGAGGGAGAGGAGAAGG	63.092	127
virginia_state_74509_9_c8337_3	virginia_state_74509_9_c8337_3_a	GATGATGATGAT	GAT	3	114	12	GGAATTCCCGGGACGATGGAGGAGGAGAATGGAGGCGTTGGCCATGGCGATGTCGTGGATGTATATCCTCTCAATCGCTACTACTTTGGCTCCAAAGAGGCGATCTCCAAAAAG[GATGATGATGAT]CTGGTTGATCGGATCCAGCGTTTAAAAGCCAACTATGAGGAGAATGGTTTGAGGGTTTGCGTTGAAGGGGTTCTTCTGGTTGAATTATTTGGCCGCCCTCATGTGCTGTTGTTGCAAGTGAAAAAT	CTCAATCGCTACTACTTTGGCTCC	62.646	CAAACCATTCTCCTCATAGTTGGC	63.121	108
virginia_state_74509_9_c1069_25	virginia_state_74509_9_c1069_25_a	TCTCTCTCTCTCTCTCTCTC	TCTC	4	55	20	TCTCCAACGCGAACTCACTCCGAGAACAACAGAACAACAAGAAGCGAGCTCGAGA[TCTCTCTCTCTCTCTCTCTC]TCTTAGAGACCATGGCGGCCACGTCCACCTTCATGGCCTCTACCTCCAAGCCACAGACTCCACCGCCACCAGCAGCAGCAGAGACGCAAGCAAATGAACCACCTGTTGTTGACGAACAAATGGGAGAACAGGCAACCGACACTCCTGCAC	CTCACTCCGAGAACAACAGAACAA	62.93	AGTCTGTGGCTTGGAGGTAGAGG	63.221	121
virginia_state_74509_9_c6582_11	virginia_state_74509_9_c6582_11_a	TGATGATGATGATGATGATGA	TGA	3	201	21	TCACCACCACCAACACCAACAACAACATCATCATCAGTAGCAACAACAATATTAATAAAAGTAGATATAAAACCCAAAAAAGGAAAGGCTCAGAGGCATGAAAAATCTCCAGCTTCATAAAATAGCTCACTGAGTTATTAGATTAGACGC[TGATGATGATGATGATGATGA]TTAGAAACTAGATATACATATATATATAAATATATATAACTATATATATTATTTTCTCTACCGATGATTTGGCGGCTCGGCTACTTTGGAGTAGAGGGCGGCGCTGAGCTGCTCTTGAGTGTAGGCTCGGCTAAGCATTCGCACTGTGGC	CTCAGAGGCATGAAAAATCTCCAG	63.525	CGCCAAATCATCGGTAGAGAAAAT	64.473	157
virginia_state_74509_9_c11441_2	virginia_state_74509_9_c11441_2_a	GATGATGATGATGAT	GAT	3	64	15	GGTGGACCTGAGAAAGAGACTCAGTGTTGCTGAAGATGACGATGATTACAGTTGGGATATCGAA[GATGATGATGATGAT]GGACCGGTCAAGGCTTAACTCTGTAGGTATATAAAGTTTGGTTTATGAAATTTACTGCATTCTGTTTATTTATTGGAATTATCTCACCTCTCAAGTTTGTGATTTCATTTCAATAATGATTGCATGTCATCTTGTCATTTAAGTGGATAG	CTCAGTGTTGCTGAAGATGACGAT	62.951	ACCTACAGAGTTAAGCCTTGACCG	62.132	88
virginia_state_74509_9_c565_98	virginia_state_74509_9_c565_98_a	CATCATCATCAT	CAT	3	177	12	CAGAACTAAACCAGTGCATGCAGCACAGCATAATTTACACACTAGTTTAGCTCATTCACAACAACAAATCCCAAGTGCTTAGAAACAAAGATACACAAGACATGAAAACCACAACCATAAAAAATAGATGAACACAACAACAACTAATCC[CATCATCATCAT]CTTCATTAGTTCTTGCTCAAGACCTACTCTTGAATGGAAGTGCTCTAATCACTATCTGATGATACATTGCAGCAAGCGAAGCTCCAATGAAAGGTCCAACCCAGAAGATCCAATGATCTTTCCAAGCATGATGCTTGTTATAGATGACGG	CTCATTCACAACAACAAATCCCAA	63.137	TCCATTCAAGAGTAGGTCTTGAGCA	63.546	150
virginia_state_74509_9_c3979_11	virginia_state_74509_9_c3979_11_a	CCGCCGCCGCCG	CCG	3	238	12	GATGAGAAGACTAGAGTTGTTGTTTTGAACAGTCAAGTTAGTTAGTCCCATGCACTGGTAACACCAGGACCACCTCCGAAATTTCCGCCACCGTACCCCGACGATGCTCCGCCATATCCGCCACCTGCTCCACCGTAATAATCATTTCCC[CCGCCGCCGCCG]CCACCTCCACCCCGGGAATATGTGTCCCGCCGGAAATCCCGACCACCAAACCGAGGCCCACCACCAGATCTTCGGTTCCTGCCACCGCCGCCATATGATGCACGGGCAGCATAGCGGGAAAGCCATGACGGGACTTCCTGGTTGGCTTCC	CTCCACCGTAATAATCATTTCCCC	63.661	GAACCGAAGATCTGGTGGTGG	64.039	113
virginia_state_74509_9_c1360_30	virginia_state_74509_9_c1360_30_a	ATATATATATAT	AT	2	583	12	GAGGTTCACCAACAATGCCATCAGCATTGCATGGCTCCTTCCATCTCCACTTCCACATCCACTCCTATCATGTGGAGATTGTGATCAAAGAAAACATGGTATCATTGTATCAAGGATGTTTCTGATCCACTACTGAACTCCTATTTTTGC[ATATATATATAT]AAAACTTGTTGTCTGGAATGCATTATGAATTGCAGAAATCCAATTTGAAAAATCTGAAATT	CTCCACTTCCACATCCACTCCTAT	62.782	TTCATAATGCATTCCAGACAACAAG	62.34	147
virginia_state_74509_9_c10826_4	virginia_state_74509_9_c10826_4_a	CATCATCATCATCAT	CAT	3	256	15	CTCATTTACATGTGTTCCCATAATGGTTCAAGATCTCCAGCTCACAAAAATCCAAGCACTCTGAGCAGTGCTTGCTGGAAATCTCCAGCACTCTCCCTGTACAAATCCACGGACAAAAACTCATGCAACGTGTCATTCAAGAGCAATTCA[CATCATCATCATCAT]CACCATCTTTTTCTTCTTTTTCTTGATACAATGTGTCCAGCTCATAAAGATCATTTACTGAAATCTCATGCTGCCAAAAAGCCCCATCCCTGATGACAAATGCATGCTTGTTGCTGATCTTCTTCTTGATTT	CTCCAGCACTCTCCCTGTACAAAT	63.023	TTGGCAGCATGAGATTTCAGTAAA	63.059	160
virginia_state_74509_9_c15577_2	virginia_state_74509_9_c15577_2_a	CGCCGCCGCCGC	CGC	3	87	12	CTCGACTCCCCTGCCACAGCCCTCGCCGTCCTCGGCGGCGGTTCCATCGCCGCCCTCGCCACCGCCCTCTCCCTCTCCGACCCAGAA[CGCCGCCGCCGC]CAGCAAGCCACCGAGGTTGGCGGCGACGACAAGGCCGTCGTCCGCGAGTACTTCAACACTACTGGCTTCGATCGCTGGCGCAAGATCTACTCCGACGCCACCGAAGGCGTCAACAAGGTCCAGCTCGACATCCGCCTCGGCCACTCCAAG	CTCCCTCTCCGACCCAGAAC	63.427	CAGTAGTGTTGAAGTACTCGCGGA	62.867	95
virginia_state_74509_9_c1244_61	virginia_state_74509_9_c1244_61_a	ATATATATATATATAT	ATAT	4	97	16	TACCTCTCAGCTTTATCTCAGTCATTGTGTTCTATCCCACAGTTTAACATAACACTCTAGTTCTCCTCCTTCAAACATGTCCCATATACATTTTGGA[ATATATATATATATAT]ATTGGAAAGTGGATAAATCACTGATTTAATATAAAAGAAAACTAGTACAAACTGAGAAAATAATATACATTTCATTTGTTTCAGCTACAAATTACTGATATACCTGAAGTGGGCAGCGGGTAATTACTGTATGGTTTTTCAAACGGGTAA	CTCCTCCTTCAAACATGTCCCATA	63.513	GCTGCCCACTTCAGGTATATCAGT	62.84	168
virginia_state_74509_9_c3444_8	virginia_state_74509_9_c3444_8_a	CGCCGCCGCCGC	CGC	3	70	12	CGCTCGGAGAAGCCACCGCGACCTCCTTCAATCCCAACCCTTTCCCCGGCCCAAACGCCTCCGCAGCCAT[CGCCGCCGCCGC]GCGGATCGCCTTCGGAGAAGCTGAGTCCGGGACAGGCAACCGCCACGCCGAATCAGCAAAGTTCAGGCAAGCAGATCGGCCACGCAACGCAATTGCGGCGACATCATGAGCTCTCGCCGCCATCTCCGCCGTCGCATAGGTACCAAGCCA	CTCCTTCAATCCCAACCCTTTC	63.165	GCTTGCCTGAACTTTGCTGATT	62.951	132
virginia_state_74509_9_c12681_2	virginia_state_74509_9_c12681_2_a	AGTACAGTACAGTACAGTAC	AGTAC	5	145	20	CCGGGAGAAAGATGAGGAAGGGAAGGTGGAGGATGTTGATGAGGAGAAGACCAAGGAGAAGTTCCGAATGTACTAATCTACGAATTAAGACATACAAACTCTGTATGAACTACTCTATTCGCATCTAATCCTTTTGTTAATAATA[AGTACAGTACAGTACAGTAC]ATTCCATTGAGAATCACAAAAAACTAATATTGTATATCTTTCTAGAGTGTTTCTTCAATTATGTTATGCTTCTCTGAATG	CTCTATTCGCATCTAATCCTTTTGTT	60.361	TTCAGAGAAGCATAACATAATTGAAGAA	60.784	131
virginia_state_74509_9_c9448_3	virginia_state_74509_9_c9448_3_a	TCTTCTTCTTCTTCTTCTTCTTCTTCTTCT	TCTTCT	6	113	30	CGAAATCCTTCTCGAAAAGGCTCATCTTTTCCTCTCCGCGTCTTAGATCTCCTTTTTTTCGAAAGTATATAAAAGCCCTAGAGATCTCGCCAGGGTTTCGAAGCTTGTTGTTC[TCTTCTTCTTCTTCTTCTTCTTCTTCTTCT]TCTTGAGCTTCGTGCTTCGTCTTTGGATTAGGGCTTGTGGCGATGCGTTCAGGGGATGAGAAGCCCACTGAAGGTGGTGGGTTCTTCGCGGCGATCTCGTCCAGCGTCAGGAGCTGGGGTT	CTCTCCGCGTCTTAGATCTCCTTT	63.499	CTAATCCAAAGACGAAGCACGAAG	63.439	143
virginia_state_74509_9_c5_1828	virginia_state_74509_9_c5_1828_a	CTCTCTCTCTCTCTCT	CTCT	4	43	16	TCCGGAATTCCCGGGACTCTCTCACGCTACAACCCAATACTTC[CTCTCTCTCTCTCTCT]CTCCTAACACCACCTCGATCTACAAAACCAAATGGCTTCCACCATGGCCCTTTCCTCCCCTTCCCTCGCTGGAAAGGCAGTGAAGGTTGCCCCAACAGCCTCTGAGATCTTCGGTGAGGGCCGGGTTTCCATGCGCAAGACTGGCGGCAG	CTCTCTCACGCTACAACCCAATACT	62.146	GAAGCCATTTGGTTTTGTAGATCG	63.03	82
virginia_state_74509_9_c6_1923	virginia_state_74509_9_c6_1923_a	TGCTTGCTTGCTTGCT	TGCT	4	624	16	AAAGAGGAGATCAAGAAGCCTGAGGTCAAGGCCATTGACATCTCCGGTTAATCAGTGTAACAAGAGAAAGCTTCAAAACTACTCTCTCTCGTATGATGGTGTGCTTGCTTTGTGTTTTGAGGATGATGTAGTTGTTTTTGTGTCTTTGTG[TGCTTGCTTGCTTGCT]TGTCTTTGAGCTTGTCTTTGAGAGTTGGTTCTGTTTTGTGTATGTTGAATATCCTCCATGAATAAATAAAGATTTGAACTTTCTTTAAATTAATTTGCGAATAAAACTGAAATTTCCCCTTTGTTCCACC	CTCTCTCGTATGATGGTGTGCTTG	63.278	CCAACTCTCAAAGACAAGCTCAAAG	62.832	111
virginia_state_74509_9_c6287_5	virginia_state_74509_9_c6287_5_a	GAGGAGGAGGAG	GAG	3	347	12	CATCATATGAGACATCAGAGATTCTAATCATGCCACTCCGGCTCTCTTCCATCTCACTCTCAAGCATAGCTCTGAAAACAGGAGATCGGCTAATGAGGACGGCGCGGGGGCGGGGACGGCGGGGGCGGAGGAGGGGGCATGGGAGGAGGC[GAGGAGGAGGAG]GTCAGGGGCGGAGGGGGAAGAGGAAGAGGAGGAGGAGGGGTTGAGATCAAGAGAAGGAGGGGAAAGGCGAAGAAAGGCGACCTTGGATTTGAGATCATCGATCTCACGCTTGAGCTCTTCCG	CTCTGAAAACAGGAGATCGGCTAA	63.117	CTTCTCTTGATCTCAACCCCTCCT	63.372	149
virginia_state_74509_9_c5708_3	virginia_state_74509_9_c5708_3_a	AGCAGCAGCAGC	AGC	3	129	12	CGGAATTCCCGGGATATGGAGGTGGGGATGGCTGTGCGCGCTCTGGTTCGCATCCCTCTCTCGGCCTCGTCGACGAGGCTCCAGGAAGATGCCTTCTTGCGGGGATCTCCACTCCCAGCTCGCTCCAGG[AGCAGCAGCAGC]TCGAGGAATGGTGGTGAGAAGCCGGGCAGGGCACTGGTAGTGGAAGCCAAGGGAAAGAAGGGCATGATGGGTCGCCAGTTCCAGCGCCCTCCTCCCCCTCCT	CTCTGGTTCGCATCCCTCTCT	63.105	TTCTTTCCCTTGGCTTCCACTAC	62.896	160
virginia_state_74509_9_c13560_2	virginia_state_74509_9_c13560_2_a	GAGAGAGAGAGAGAGAGAGA	GAGA	4	58	20	GAATTCCCGGGAGGGGCAGTGGTTGCCTCTTCTCGCTGCGATCCTCTCCTTTTTTGTG[GAGAGAGAGAGAGAGAGAGA]GAAGAAGGTGGGATCTGGAGGGTTGATTGATTCTTTTGCAACAGAGGAGAGTGATGAGCTCCGAGGACTCTCATGTGGTTGTTCCAAGTAAGTTTTAGATTGCTGGAAGAATTGGAGA	CTCTTCTCGCTGCGATCCTCT	63.478	CAAAAGAATCAATCAACCCTCCAG	63.091	90
virginia_state_74509_9_c7362_7	virginia_state_74509_9_c7362_7_a	TATATATATATA	TA	2	421	12	TTATACGATTCTGTAGTTATTATTTTTCTCGTGATCACTTTAATATGATGCCATTGTTATAAAATTTTGAATTCTCTCTTGTCACTCAACCAGGATTTGTATGAGTTTATTTGATGTTTCTCTTGTAATCTGGAATTGTTCTGAAAATTT[TATATATATATA]AATTAATGGTTACTATAATTCCTTACATAATTATAAAGTACATGGACTCAAAGCATGAGCAGTTGCTGAAATCTAGCTCCATCATTTAGTACATGCAAGTTATATAAATGTTGATTGTAACAACATGTTGCAGTGGAGATGATTTATTGG	CTCTTGTCACTCAACCAGGATTTG	62.261	GATTTCAGCAACTGCTCATGCTT	62.967	160
virginia_state_74509_9_c8207_4	virginia_state_74509_9_c8207_4_a	GAAGAAGAAGAAGAA	GAA	3	201	15	TATGTTATACATCAAAGGCATATAGATTGATTGGCAAATCATTGCTAACAATTGAAGGATAACTTCCCTCACCCAGCAGCCCTGAAATGTTGTTGTTTCTGGACGCTGAACATCATCAACATTTGCCTTTTGACATTTCTCAGTAAAGAT[GAAGAAGAAGAAGAA]TAATTTCGGTTGAGAAGTTTTGCTGATGCAATTCGGAAGTCCATCATAATTTAGATGGTACTTTCTAACTGGAAGTTCCG	CTGAAATGTTGTTGTTTCTGGACG	62.942	ATCAGCAAAACTTCTCAACCGAAA	63.336	111
virginia_state_74509_9_c523_111	virginia_state_74509_9_c523_111_a	GAGGAGGAGGAGGAGGAGGAG	GAG	3	164	21	TCCCACTGATCCCTAAACCCTAAATCCTTGATCTCGATGCAATTGGTTTTCGGAGAAATCGATTGAGATCTCCAACCCTACTGTGAATTCCAGCTGAATTCTTGGTCTTTGGCGATGGAGAATGCGCCGGTGATGGTGAAGGATGAGGAT[GAGGAGGAGGAGGAGGAGGAG]GAAGTGGTGGTAGGTGTTCCTCGGCCGATGCATGGCTTGCATGATGCCAGCCCGCCACCGTTCTTGACGAAAACTTTTGAGATGGTGGAGGATCCGGAGACGGATGCTGTGGTGTCGTGGAGCCGAGCGAGGAATAGCTTCATCGTCTGG	CTGAATTCTTGGTCTTTGGCGAT	63.739	TCAAAAGTTTTCGTCAAGAACGGT	63.234	158
virginia_state_74509_9_c6763_8	virginia_state_74509_9_c6763_8_a	AAGAAGAAGAAGAAGAAGAAGAAG	AAGAAG	6	541	24	AGACTGAAAAAGAGTGAAAAGAAGAAAAAGAAGAAACACAAAGAGAAGAGTGAAACAGAAGATAATGATCAGGATAAAGGAGGGGAAAAGAAGAGCAGCAAGGATAAGAGTGATTTGGGATCTGATGATGAGAATGTTGCAAAGGATAAA[AAGAAGAAGAAGAAGAAGAAGAAG]AGCAAAGAAGGTGAGGATGGAGTTACTGAATTACCCGAGCCCATTGAAGAGGAAAATGAAGCGGCTGCTAAAAGTGAGAAAAAGAAGGATANAGAAAGAAAGA	CTGATGATGAGAATGTTGCAAAGG	63.038	TCTTTTTCTCACTTTTAGCAGCCG	63.142	138
virginia_state_74509_9_c1459_22	virginia_state_74509_9_c1459_22_a	CTCTCTCTCTCTCT	CT	2	403	14	AGCAGCGCCTCCGACAACGCCGTGGAGCTCAGGCGTTCCCTTTCTATAGTCTACAATCGTCAGCGGCAGGCCAAGATCACTGGAGAGATCTTGGAGATCGTCGCCGGCGCTGATGCCCTCACTTAGTCTGGTTCGTCTTCAACCCTAAAC[CTCTCTCTCTCTCT]GTCTCTGCTTCCCTTCGGTTCTTCATTTTGGGCGTTCTCTTTCATCAATCAAGTAAAGTCTCTGTGTTATTATTATTATTATATTTTTTTCTCTTGGATGATGTTCGATTAATTCCCCATTATA	CTGATGCCCTCACTTAGTCTGGTT	63.023	ACTTGATTGATGAAAGAGAACGCC	62.926	109
virginia_state_74509_9_c11738_2	virginia_state_74509_9_c11738_2_a	TCTCTCTCTCTCTCTCTCTC	TCTC	4	150	20	CTGTAAAATAATAGATGGTCATAAAATGAAGTGAATATCCAAATTTGAACATTAGAGGAGAGTACAGAGCTGCAAGAACTTCATGGTTTGATGATAAAATAAAGAAATAAACAAGAGTTAAGACCGAGGAAACACTGTGCAGTAAACTCT[TCTCTCTCTCTCTCTCTCTC]TTTATGACTTTGTCAACAAAATCTCTCAGCCCATCTCAGAAAACAACAGGCAATCG	CTGCAAGAACTTCATGGTTTGATG	63.048	CTGAGATGGGCTGAGAGATTTTGT	63.115	140
virginia_state_74509_9_c5497_7	virginia_state_74509_9_c5497_7_a	ATATATATATAT	AT	2	529	12	TTATTCAAGTTCTACTAGCTTCGATCAAAAGGAAGAACGAATGGGCTTGTCAACAAATGCACCTGGAATCTTGGTCTTGAGCTGTTTTCAATCTTTCGAAAAATGTTGTTAAAAGCCTTCTTCAAGATGCTTCCAACAGGTTAAGAAGCA[ATATATATATAT]AAAAAAAATAGTGAGGCTGATTTTGTAATTCTTCTTGGGTAGTTGGTC	CTGGAATCTTGGTCTTGAGCTGTT	63.124	CCCAAGAAGAATTACAAAATCAGCC	63.196	139
virginia_state_74509_9_c3043_10	virginia_state_74509_9_c3043_10_a	CTTCTTCTTCTTCTTCTTCTT	CTT	3	539	21	CGAGCCCTAATCTCACGTTCCGCTGGGACGCCATGGATGATGTTGGAGCAAGCTCGTGGTTGGAGCTCTACAGGGCGGTCAGAGGGACTTTGGTACGGGAGGGTTGTGCTGGGTTTTCTCTTGAAGGATTGATGGTAAGCTGTTCATAGC[CTTCTTCTTCTTCTTCTTCTT]CACAAAAGGAAGCATGGAGTGTATATAAGAAGATGGATAAAATGCTAGAAGTTCCAGAAAGGTGATAACTTTGGTAAGTTTTCATGGATAAATGATGTTCTTGAAATTATATATATAAATGTATGTCTTTGGTATAGCTTTGATTTGTGA	CTGGGTTTTCTCTTGAAGGATTGA	62.881	CCAAAGTTATCACCTTTCTGGAACTT	62.072	137
virginia_state_74509_9_c704_60	virginia_state_74509_9_c704_60_a	CAGCAGCAGCAG	CAG	3	333	12	TGGATTTTGAGGGGTTTTGAGTTGTTTTCTTGAGATTTTTTTTAGGGGTTTTTGAGATCTCCATGCATGGAGGGGAGAGAAGCTATGGCTTCATACCATCTGTACAGAGGGATCGGTATAGGGCCAGGGACGGGGTCGCCTCAGCAGCAA[CAGCAGCAGCAG]CAACAGGGATTGCATGGTTTGCGGCCGATGTCTGCAAATCCTGGCTCTAATTTGCAAGTTCAGCAGTCTTCGAGCATAGGAGGAGGTCCTGGTGGGGGATCCATTGGATCAGGGTTCCAGGTTGAATCCCCACCTTCTATTTCGCAGCAT	CTGTACAGAGGGATCGGTATAGGG	62.186	TATGCTCGAAGACTGCTGAACTTG	63.074	141
virginia_state_74509_9_c3424_14	virginia_state_74509_9_c3424_14_a	CAGCAGCAGCAG	CAG	3	63	12	AATTCCCTGGCCCCATGACTTCGATTCTTATCGAACCCTTCTGTCAACAGTTTATCAGGGCCT[CAGCAGCAGCAG]CTGCAGCCGCCACAACTGACTGGTCTCCCCCAGCAGAATAACATGCCGTCCTCTCAGGCAAATCAAAATTTGCAACAACATGTAATTCAACAGATGCTGCAAGATATGATGAACAACAACCGGGGAATGCCACAGCAATCCCTTGGGGGA	CTGTCAACAGTTTATCAGGGCCTC	63.338	CCCGGTTGTTGTTCATCATATCTT	63.219	159
virginia_state_74509_9_c1736_41	virginia_state_74509_9_c1736_41_b	CATCATCATCATCAT	CAT	3	632	15	TCTGCATGTCTGTCTCATCATCCCATGGTTTTACATCCAACAATACTGATGACTTCCCAGATTCTTTCTTCTTCCCAGATGCTTTGATAGCTGCTGCACGCTCCTCAGCTGCTTTCTTCTCTTCTTCTGTCTCTTCACCAAACAAATCCA[CATCATCATCATCAT]CGTCGTCATCCTCAGCAGCTGGAGCCTTAGCATCATCAATGGCTGGAGAGGAAGGGGCCACCTCAGCAGGAGGGGCAGATCCTGAAATTGTGACTCCCTGCCCTTCACAAGTGACACCACTCAACTTAAGGAGTGCATCAATGTGGTTGT	CTGTCTCTTCACCAAACAAATCCA	62.592	CAGGGAGTCACAATTTCAGGATCT	62.884	139
virginia_state_74509_9_c14415_2	virginia_state_74509_9_c14415_2_a	TATATATATATATA	TA	2	58	14	AACCTTATGTGACATCGGACTCCCACTCAGACTCAAATAAAAACCCTCCATAAAAAAT[TATATATATATATA]GCGCTCAATGTTTCTTGCTCTCAAATCAAATTAAATC	CTTATGTGACATCGGACTCCCAC	62.91	GATTTGAGAGCAAGAAACATTGAGC	62.648	96
virginia_state_74509_9_c809_42	virginia_state_74509_9_c809_42_a	TGATGATGATGATGA	TGA	3	437	15	TTGAGATGAAACAGGGGAGCCCGTTGTTGCAGATGGAGAAATAGATATGGATGGAGTAGGAGATACTTCTGGTGATGATGATGGAGATGAAGCTGCAGATGATGGTGATGATGATGGAGATGAAGCTGCAGATGATGGTGATAGTGATGG[TGATGATGATGATGA]TGGTGGTGGAGATGAAACAGAGGAGGTTGGAGAAGGAGCAGGGGATGTGCTGGGTTTCTTAGTCTTCAAAGACAGCACAATCACACTAAGCTTTTGGTTCTGATTGCACTTCCCTGAAGCTCCACTGATGAAGAAGAAAGGACCAGTTTT	CTTCTGGTGATGATGATGGAGATG	63.005	CTCCTTCTCCAACCTCCTCTGTTT	63.378	138
virginia_state_74509_9_c15149_2	virginia_state_74509_9_c15149_2_a	CTCCTCCTCCTCCTC	CTC	3	184	15	CTGCTGCGTCGCCCACGGCCCCATCCTCCACGTCTACGACTGGACTTTCGTCGAACAGCCTCCGATCACTCTCGACTACCAACGCATCAACTCCGCCGCCTTCCTTGACCCCTCTCACATCCTTCTCACCGCCCGAGGTATGGCTCTCTT[CTCCTCCTCCTCCTC]CGAGCTCCTCCATCGTTTCCATGTCCGCCATGAAAACCAGCTCCGGAGCTTCACTGCTGGCGCTCTCAGCTTCAACCACACTGATTCTAAGATCTTTGCCAGTTGCAAAGGGAGGTACAATGAGTATGGAATTGGTGTTTGGGATCAAAA	CTTGACCCCTCTCACATCCTTCT	63.081	GAATCAGTGTGGTTGAAGCTGAGA	62.937	149
virginia_state_74509_9_c4316_10	virginia_state_74509_9_c4316_10_a	TTCTTCTTCTTC	TTC	3	532	12	CTGAAAAAGTCAAACAGGCCATCACTAGCCATTAACACAAAGCGATCGCCGGTTGAAACTCTATGGAATTTGAGTGAAGGTTCAATAGAGATATAAGGAGGGCTTGAGAGGTTTGAAACTCGGAGAATTCCCATCAGAGCTTCATTCATG[TTCTTCTTCTTC]AGATAACCTACTCCAAATGCCCGAGTTAGCTTCAACTTTCCTTTCACCTTTCCATTTACAATTGTTTTAGGATCATCAGGGTGTTCAGATATAACTCGCATTCGTTCAATTTCATTATCAACAGTGGCATTC	CTTGAGAGGTTTGAAACTCGGAGA	63.208	TGGAAAGGTGAAAGGAAAGTTGAA	63.198	114
virginia_state_74509_9_c1653_44	virginia_state_74509_9_c1653_44_a	CATCATCATCATCAT	CAT	3	305	15	CTTGAAGTCTGTAGTACTTGAACAGAAGGCAGCCCATAACAAGCCATCTGTCCAGCCAAACCCCCTAGCATAACAGAGAATAGAGAACTCAAATGAGAAAGAAGCAAGCAGTTGGGCAGCAACTTGAGCTCTCCCAGTTCTACTCGAATG[CATCATCATCATCAT]CTGGAAGTGGCTGTGCGGCTGCTGCAGCTATCTCAGCCTCATACTGCTGTTGTGCAGCAAGGTCGATTTGAACTTCAGGAGGAGCAAGAGCTGGTGATTCAACGAAATGAAGGTTTGGATCCCCTGCAAGCTTTCTGGCCAAATAAAGGA	CTTGAGCTCTCCCAGTTCTACTCG	63.02	CTTGCTCCTCCTGAAGTTCAAATC	62.698	131
virginia_state_74509_9_c3289_7	virginia_state_74509_9_c3289_7_a	TATTATTATTAT	TAT	3	51	12	TATCAATTAAATAGACTGGGAGTTGCCTTGATGCTGGTGTTCTGTATGTGG[TATTATTATTAT]GTACCCTGTCAGTAGTTTTGATTATTACCTTTGCTGTGAGACTATGTACTCAAGTTTTCATTGAATAGTATTTCTTAATGTTCTGCATTATTATCTGAAAAATTACTGGGCTACATGACAGGGCTTCAATACTATAGTTGTCTTTGGCAG	CTTGATGCTGGTGTTCTGTATGTG	61.856	CCCTGTCATGTAGCCCAGTAATTT	62.522	160
virginia_state_74509_9_c9967_2	virginia_state_74509_9_c9967_2_a	GAAGGGAAGGGAAGGGAAGG	GAAGG	5	65	20	ACCGCACGAACGCCAAGAATCCACAGCCCTTGTGAAGATCAAGAGCCGAAATGGAGGAGAGGATC[GAAGGGAAGGGAAGGGAAGG]GAATCGGATGCGGTGGAATGAGGGGAAGGGATGGAGAAATTCCGGGGACGTGGGACGAAGCTCGCAGTGGTGAGCGTGGCCGTGTATTTGTAGACGGTTTTCGACCACCGCAAAGCCAAATTACTCAATTGCCCACGTACTTTCAAAATT	CTTGTGAAGATCAAGAGCCGAAAT	63.022	CCGTCTACAAATACACGGCCAC	63.707	154
virginia_state_74509_9_c1016_41	virginia_state_74509_9_c1016_41_c	TATTATTATTATTATTAT	TAT	3	615	18	ATGATTGCATGCATGCATGCATGCACTCTTTTTAAGTCTACATGATTTGATTATTTGTTATTCTTTCCTCTCAGTCTAGCTCTCCCTTTTATATCTTCTTTACTTTCATCCTTTGTATCTAAACTTTGGTTGTTTGTTTGCTTCCTTGTG[TATTATTATTATTATTAT]TAATTATTTGTGAGTCCATCAATTGAATATGTATGTATGTATGTATTTATCTATATGTTCTAGTAGTTGTTTCAGCATTGTAATGTTTATCAAAAAAAGGAGATTAATAGAGAGGTTGTGTTTCATG	CTTTGGTTGTTTGTTTGCTTCCTT	62.739	CATACATATTCAATTGATGGACTCACAA	62.198	80
virginia_state_74509_9_c4135_9	virginia_state_74509_9_c4135_9_a	CTGCTGCTGCTG	CTG	3	142	12	AAGGGCGATGTTTTGCTTTTATCAGCCANCTTTGTGAATGCTAACCACCGTAAGCGGAACGAACTCATGTTAATATTTACAAGCCCATCTTTTTTGGTCTGCGGAACACAGACGAGGCTTGGTTCAGTCCAGCCATTATGAC[CTGCTGCTGCTG]GCTGGCCCTCTTCTCGCTTTCCTTCTCCAGCTTGTTCCTCTCTTCTTCTGCTTTCTCTTTCCTCAGCTGCTCCATCTCCTCCTCCATCGCCGTTTTCTCTTCCTTCTGTTTCTTCTTGTGATCAAGCAAGGAAGTGTCAGACTCTTTAAC	CTTTGTGAATGCTAACCACCGTAA	62.355	CTGGAGAAGGAAAGCGAGAAGAG	63.096	155
virginia_state_74509_9_c3736_15	virginia_state_74509_9_c3736_15_a	TTGTTGTTGTTGTTGTTGTTG	TTG	3	433	21	TGCATCACTGAGGTTAGATATGGGAAGGATTTCGGGCGGATGCTTATCGGAGTAAAAAGAAGCCGGCTTTTGGTCTCTGTTTCAGTGGTTTTGAAAATCGGCTTTTGGTATCGTAGAGGAAAACTAGTCACCCGCTTGAGAATGCTGCTT[TTGTTGTTGTTGTTGTTGTTG]GTGGTGGTGGTGGTTGTAGGGATCCTGCATGTGGAGGAACGTATCTCGGCTGCTGGCTTCATGCGATCTAAATGTCGGAGAATCCAGTTGCCCAAGTTCCTGCCGACTTCTATATCTCTTTGTTGTACAGATTTGTGAACATTTACTGCC	GAAAACTAGTCACCCGCTTGAGAA	63.031	CTGGATTCTCCGACATTTAGATCG	63.206	140
virginia_state_74509_9_c866_53	virginia_state_74509_9_c866_53_a	GAAGAAGAAGAA	GAA	3	328	12	GTTCAAGAACAGCAAGTCTTAGTCAGTGAGATGGAGAAGGTGCATGTGGTGGATGAAGAGCCAAAGAAATCAGAGGATGAAGAAAAGAAACCTGGCCTTCTTGAGAAACTACACAGATCTCACAGCTCCAGCTCTAGCTCATCTAGTGAT[GAAGAAGAAGAA]GTAGGGGAGGACGGAGAGAAGAAGAAGAAAAAGAAGGGGCTGAAGGAGAAGATCAAAGATAAGCTGACAGGAGACAAAGAGGAAAAGAAGGAAGGTGAACAGGTGGAGGTTGTGACTGCTGTTGTTGAGGAGGATACAACTGTCAAAGTG	GAAACCTGGCCTTCTTGAGAAACT	63.297	TCAGCCCCTTCTTTTTCTTCTTCT	62.98	119
virginia_state_74509_9_c6359_3	virginia_state_74509_9_c6359_3_a	AGGAGGAGGAGGAGG	AGG	3	34	15	GACGAGAAGAAACTCAAGAGGTAGACTTAGGAGC[AGGAGGAGGAGGAGG]ACGACAACGACGATTGGCAGACCGACGGGTGATGGGGTCCGTACCGGCGAACAGATGAATGAGGAATGGGGAGGGGTGAGATGGAATAAGGACCGTAGGATGGGTATTAGGGGAAACTTTTTAAGGGTGGAAAAAGGGGTCTCACGTGCT	GAAACTCAAGAGGTAGACTTAGGAGCA	61.81	CCTAATACCCATCCTACGGTCCTT	62.597	152
virginia_state_74509_9_c12804_2	virginia_state_74509_9_c12804_2_a	ATATATATATATATAT	ATAT	4	129	16	CATTGAAAAGATCAGCCATTGTTATTCAACTTATTGATTAAACAAAAAAGAGTTTAGAAGGCACAAGAAAGACAACTTATAAGACTCTGCTCCGAAAGCATTGACAACCATGAAACAGAGCTTTAATTG[ATATATATATATATAT]ATCAGAGGGACTGACCAAACAGCAGCAAGAACAAAGAGCATCAATACAGTTAGAACGC	GAAAGCATTGACAACCATGAAACA	63.27	ATTGATGCTCTTTGTTCTTGCTGC	63.996	97
virginia_state_74509_9_c662_81	virginia_state_74509_9_c662_81_a	TTCTTCTTCTTCTTC	TTC	3	308	15	GTAGTAAATTTACCTACATATGAATGCCTGAATAGCTGACCACTCTCCTTTGTTTCTTAAACAAATGGAGGGGGGGATAATTAGAATTACATTGCAATAAAGAGCTTCAACAAAAAAAGATAGAACAAAGCTGCCTTTCATACACCCTTT[TTCTTCTTCTTCTTC]TCAGAAGACTTGAGTTTCCTCCACTTGAGAAGAATTTGATATGAAAGACCAGAGAAAACCATGAACACACTACCCCACTGAACAAAGGAGAGGGGATTGCCACTTAGAAGGCTGGACACCACAATGCTGACGAACTTTCTGGTGGTAGTG	GAACAAAGCTGCCTTTCATACACC	63.256	AGTGGGGTAGTGTGTTCATGGTTT	62.922	122
virginia_state_74509_9_c12530_2	virginia_state_74509_9_c12530_2_a	TGGTGGTGGTGG	TGG	3	213	12	GATATAAAAGGATACAAATGCGAAAAATTGCTAAATGTGAAAATTCTCTCACGTTGTTAAGCCGGTGAACACAATATGATACATCTCCGGAACAACAGAAGTTTCAGCAAGCAAAGGAGCAGGGCAAGCCTATGACCTAGAATGACCGGA[TGGTGGTGGTGG]CCTTTGATTTGGGCCCCGGCCTAGTGATGAGTAACGATTAGTTGGTTGTTGGCGCAGATTGTA	GAACAACAGAAGTTTCAGCAAGCA	62.972	CGCCAACAACCAACTAATCGTTAC	63.758	127
virginia_state_74509_9_c490_148	virginia_state_74509_9_c490_148_a	TTGTTGTTGTTG	TTG	3	1512	12	GCAGAACCTCACTTACACACCACGGCATGCAATTGTTGAATCCGACACTGAGTAGGAAGAAGGGGGTAATTCTCTTCCTCTTCTTCTTATACTTGTCTTTTGAACACACATGATTTCCCTTTTCCTCTGTTTATAACCAATATATGTTTT[TTGTTGTTGTTG]TAAGAATGCTTGTACATGAATTCCAGACAATATAATTTTGAGTAAATTTCAGAATTAAATTATGAAGCTCAATAAATTTGATGTTTGCTCAACGCAATGCTGCTGCCCAAGTTCCTTGTTGGTTTGGAAGGTAGTTCTTTTAAGTTTTAA	GAACACACATGATTTCCCTTTTCC	62.9	ATTGCGTTGAGCAAACATCAAAT	62.863	159
virginia_state_74509_9_c10625_2	virginia_state_74509_9_c10625_2_a	AAGAAGAAGAAGAAG	AAG	3	69	15	TCTCTCCTGAACCACAGTTTTCTTGAGGTCGAGGAACAACGGCGGCGATGGGTTTATCACCGGCGAAAC[AAGAAGAAGAAGAAG]AGGAGAGGCTAGAAGCCGATGATCGGCAGAGCAAGGTCTGAGCTTTGGAGCTCCGATTGGGAGAAGAGGAGGATTGGAGTAGGGATTTGGAGGTGGAGAACCTGGAAACGCCGATGGAGGAGGCCATCGCCATTGCCAGCGAGAGATCGA	GAACCACAGTTTTCTTGAGGTCG	62.261	CTACTCCAATCCTCCTCTTCTCCC	62.85	158
virginia_state_74509_9_c13520_2	virginia_state_74509_9_c13520_2_a	TTCTTCTTCTTCTTCTTC	TTC	3	50	18	CCGAATGGAACTCTTTGGAGCGGCTATCAAAGGGATCAATGGGCGTGTGT[TTCTTCTTCTTCTTCTTC]TCTTGTTTGTGATAAGGCTAATGAGATTGCTCTCCAGCTGCCTGAGCTGAAGAGGTTGCTGGAAGTGCTTAGGGCTGGAAGGGAAAATGGTGGCGGCGGTGGTCGTGGGCCGGGAAGTGTGGCGTTGGTTGGGACTGGCCCTGGTGATCC	GAACTCTTTGGAGCGGCTATCA	62.924	CTAAGCACTTCCAGCAACCTCTTC	62.835	133
virginia_state_74509_9_c1258_35	virginia_state_74509_9_c1258_35_a	ACCACCACCACC	ACC	3	659	12	AGTGTATCAATTGAGCCAATGGAGGCAGAGGAAGAAGGTGCCTCAATGGAAGTGGAAGAAGAAAGTGAGCAAGCATCCAGTGCTGGAAGTGGAGCTGGGGTTTTCCAACAGTGGCAACGACAACATTGTATGACGCCTGAAATCCCAACA[ACCACCACCACC]ACTCCAGTCATGTGGTCATGGTGACCAGAGGTGGTTTTCTGTGGTGAAAGAAAGTCAGGAAGCCAGTCAAAATGTTAGTTTTTGTATCATGTTTTGGATCTCTGTCCATTGTCATCTTATGTGGATTCCTTGCAGAGAATTTGGAATCTA	GAAGAAGAAAGTGAGCAAGCATCC	62.827	CTTTCACCACAGAAAACCACCTCT	62.906	158
virginia_state_74509_9_c4278_7	virginia_state_74509_9_c4278_7_a	GCAGCAGCAGCAGCA	GCA	3	109	15	CGTGGGATGTCCATGGCAACGCACGTGAAAACGACACCATCGCGGTGGCGGCGGCTGCGGCCACGGCCGTGGCGCCTCCTGTGAAGAAGGCGGAGACCTTCAACGGGCG[GCAGCAGCAGCAGCA]GACGTCGGCGGGGAGACTCCGGCGTGAACCTTCCGTAGGACAGGATGATCTGAACCGGAGAGTAGAGGCCTTCATCAAGAAGTTCAACGAGGAGATGCGGCTGCAGCGCCAAGAATCGTTCCAGCATTACATGGATATGATCAATCGTGG	GAAGAAGGCGGAGACCTTCAA	62.989	TCTACTCTCCGGTTCAGATCATCC	62.99	108
virginia_state_74509_9_c14922_2	virginia_state_74509_9_c14922_2_a	AAGAAGAAGAAG	AAG	3	31	12	AAGAAGAAGAATGATGATGAAGAGAGGGGAT[AAGAAGAAGAAG]AAAGAGGGGAAGGAGAAGGGGTAGAAGAAGAAGAAGAAGAAGAGAGATCTAGAGGTGAAGAAGGGGAAGCACTCTTGATAAAAGGCTCAAGTGCTTGCATAAGCTCCTCCTCCAAAGGATCAGAAGAGAAGCTTGGCCAGCTAGTTAACA	GAAGAATGATGATGAAGAGAGGGG	62.441	ATGCAAGCACTTGAGCCTTTTATC	62.963	138
virginia_state_74509_9_c1054_44	virginia_state_74509_9_c1054_44_a	GCTGCTGCTGCTGCT	GCT	3	1198	15	CTGATATTCTTGAGGAGTTGGAATGTGAAGGCGATGAGAGCGTAGTTGTGACTTTGGTGGCCAAGAGTGGAAAAGGGAAGATCAAGGTTGGTGGTGTTCGGATTGTGTTTTCTTCTTGAAGAGCATGTGAGGGTGATCTTTGTTTCTCTG[GCTGCTGCTGCTGCT]GTTGTTCTTAATTATGGCTTGTTACTGTGGTTTTATATATGATAATAATAATAATATTAATAATAATTAAGGGTTGGATAAGAGTGAATAAAAGGGGTGGTGGTGGAGAAGCAATTGTGTGTATGGATAGAGTTCGCTTTTACTTTGGGT	GAAGAGCATGTGAGGGTGATCTTT	63.017	ACCACCACCCCTTTTATTCACTCT	63.189	152
virginia_state_74509_9_c7000_6	virginia_state_74509_9_c7000_6_a	TCTGTCTGTCTGTCTGTCTG	TCTG	4	405	20	CGCAGCTACTCAATTTGGCATCTTCAACCGGAATCAAAGATCCGAACTTCATGCTGGCCGAGATGGTGATCTTCATGTGAATGAAGATGGAGGGATGGATTGTGTACACTACTGGCTGGAACTGAAATTCAGAAAATTAAATCGAGATTT[TCTGTCTGTCTGTCTGTCTG]TGATGAACTGGTATAACACAGAGCCGGTCTCGATT	GAAGATGGAGGGATGGATTGTGTA	63.413	ATCGAGACCGGCTCTGTGTTATAC	62.84	122
virginia_state_74509_9_c5982_5	virginia_state_74509_9_c5982_5_a	GAAGAAGAAGAAGAA	GAA	3	327	15	TGCACCACCTACAAGCACACCAAGATAAGTAAAGCTAGCCAAAGTGGGCTAGCACCATCATCACCACCACCTCAAAGAGAGAACAAGTTCCTCTCCCACCTAAGTAGCAAAGCTCTTGTTGTAGTGAAGATGGTGTCATGGAAGAAGGTT[GAAGAAGAAGAAGAA]GATGATGATGATGATGTTGATGATGATGTTGATGATCAAGCTGTATGGAGGAAGGCAATCATCATGGGTGATAAATGCCGCCCACCGGACTTTTCCGGTCAGATATTGTA	GAAGATGGTGTCATGGAAGAAGGT	62.784	ATTTATCACCCATGATGATTGCCT	62.708	116
virginia_state_74509_9_c6026_8	virginia_state_74509_9_c6026_8_a	ATCATCATCATCATC	ATC	3	448	15	GCCCCACATCAGCCTTCCATCCAGTTCAACATCAGGCTCCTACTACTCAGCAAGTGGCGCCAGAAAAAGTTGATGAAGCTGGAGCCTCTGGAATATCTGGACATTCTAGAACATCCCCTCAGCTTCAAGTACTGTACCACCATCATCATT[ATCATCATCATCATC]ACCTTGTCCACGGCATGCAACAGCAACAGCAACAGCAACAGCAG	GAAGCTGGAGCCTCTGGAATATCT	63.403	CTGTTGCTGTTGCTGTTGCTGT	63.82	132
virginia_state_74509_9_c10470_2	virginia_state_74509_9_c10470_2_c	GAGGAGGAGGAGGAG	GAG	3	192	15	GCTGCTGTTGCTGATGAGGATGAGGATGATGACGATGACGAGGACGAGGAAGACGAATCCGATGACTCCCCCGTCGCCGGGAAGAAAGACCCGAAGGAAAAGGAAGACGAAGAAGGAGAAGCGTCAAGCGATGAAGAAGAGGAGGAGGAC[GAGGAGGAGGAGGAG]CCGGCAAAGCAGCAACCTTTGAAGAAGCCGGATTCCAG	GAAGGAAAAGGAAGACGAAGAAGG	62.873	GCTTCTTCAAAGGTTGCTGCTTT	63.253	101
virginia_state_74509_9_c706_67	virginia_state_74509_9_c706_67_a	AGAGAGAGAGAGAG	AG	2	40	14	CCGGGATGTTTCGGGAAGGAAAGAAGGCGGTAGGATTTGA[AGAGAGAGAGAGAG]TCCCTGCGAGATGTCTTACTCGAGGAGGTCAAGGTATGCATCACGCTTCCCTTCCCCTTATGGAGATGCTAGATCTGGCTCTAGGTCTTTGTCCAGATCTCGCTCCAGGAGCCCAGATTTCAGTGATGTTGAAAATCCTGGAAATAACTT	GAAGGAAAGAAGGCGGTAGGATT	63.079	GATCTGGACAAAGACCTAGAGCCA	63.115	139
virginia_state_74509_9_c10019_2	virginia_state_74509_9_c10019_2_a	GCGGCGGCGGCG	GCG	3	199	12	CGTCGTCGCCGGATCTACGGCCGGAGGTGGAGGTATAGACGTTGGATTCGCCGGGATCGGGGATCTCGAGGCCAGATCTAGGGCAGCGGAGATGCCGTCGGGGACGAGGCTGCCGACGTGGAAGGAGAGGGAGAACAACAAGCGGAGGGA[GCGGCGGCGGCG]TGCGATCGCCGCGAAGATCTTCGCCGGGCTTCGGATGTACGGAAACTACAAGCT	GAAGGAGAGGGAGAACAACAAGC	62.783	TTGTAGTTTCCGTACATCCGAAGC	63.552	93
virginia_state_74509_9_c5705_16	virginia_state_74509_9_c5705_16_a	AATAATAATAATAATAAT	AAT	3	906	18	TGAGTTACAATTGTTGGGATGTCTGAGTGGTGTGGAGATGGTTCTGAAGGATGTTGGATATCCAGTTAAACTTGGAAGTGGAGTTGCAGCAGCTGCAGCTTTTCTTCAGAATAACACTCCTTTGATCCCTTCAAGGATATAATAATATTA[AATAATAATAATAATAAT]ATAGTACTAATAATAGTAGTAGCATTTGATTTCATTTTCCTTTGTCTGTATAAAAGGATGACAGTTATAACCTTCAGTCTTGGAATGGTGGAGGCATGAGTCCTTTTGTATATATTGATCTATATCACTATATGTATATTTTGGACATTT	GAATAACACTCCTTTGATCCCTTCAA	62.808	CCACCATTCCAAGACTGAAGGTTA	63.519	151
virginia_state_74509_9_c3515_15	virginia_state_74509_9_c3515_15_a	TATATATATATA	TA	2	872	12	AATTCAATTCGTTAGTTTACGAATTTTCATTATTATTCTTTCTTAATACGTAGAATACGAAAAGGAGAGGGAAGGAGGGGTTAAAACTTGTAACAATTTATTGGCTTGTGGGGGGTGTGTGTGAGATATGAGAGAGTCATCTTTGTACTT[TATATATATATA]AATAGGCAGCGTATAAATATTTCATTGAAGGTATTTTATTAATATCAAATAAGTC	GAATACGAAAAGGAGAGGGAAGGA	63.065	CCTTCAATGAAATATTTATACGCTGCC	63.822	141
virginia_state_74509_9_c1348_32	virginia_state_74509_9_c1348_32_a	TGATGATGATGA	TGA	3	386	12	GATCCAAGAACGGGATGAGGCAGCACTGAAGTATTTGAAGGATATCAAGTGGTACAGAATAGACAATCCAAAGGGTTTTAAGCTTGAATTCTTTTTTGACACCAATCCGTTTTTCAAGAATTCTGTTCTCTCCAAAACCTATCACATGAT[TGATGATGATGA]ACCTATTCTGGAGAAAGCAATTGGTACTGAGATAGAATGGCACCCTGGGAAGTGTTTAACCCAAAAGATTATGAAAAAGAAGCCTAAGAAAGGATCAAAAAATGCCAAGCCCATTACCAAAACTGAGAATTGTGAAAGTTTCTTTAATTT	GACACCAATCCGTTTTTCAAGAAT	62.509	TCTTTTGGGTTAAACACTTCCCAG	62.604	133
virginia_state_74509_9_c8529_4	virginia_state_74509_9_c8529_4_a	AATAATAATAATAATAATAAT	AAT	3	199	21	CCTGAGTAGCATAATACAATGCTACTGCAACTCCGAGTCTAGGACAGTGAAGTGAGATCTCGCAAATGCATTAATCTGATATACCTTCATGCCTGACATAATTGCAAATCAGAATTGAGCTTGAAAGAAGAAAGTCAAGCCAAGAGACCC[AATAATAATAATAATAATAAT]GAGAAGCAGGAAGATTGAGCTCTCCTAGTGTACATACAAAATGTATATCATACCAGGTGGCTTTATTGCCAATCAATTTTATGTTAGTCCATAAATGAATCATAAGAGTTTACTTCAAAAGTTCAGTAAGACTTCTATTTGTATATGT	GACAGTGAAGTGAGATCTCGCAAA	63.057	GGAGAGCTCAATCTTCCTGCTTCT	63.72	154
virginia_state_74509_9_c5037_11	virginia_state_74509_9_c5037_11_b	TCTTCTTCTTCT	TCT	3	501	12	GAGCTTTGTGCTCAGAAAGTACCCATCTTGGGAGATTGATTGGGATGCCATTCTCTCTTAAGTTTTAGTTAGCTAGTTATAGTGACTGGTGCAAATGGAGTTTTAGACATTTGTCCACTGGTCTTTGTGTATTTAGCTGCAGATCTTTAG[TCTTCTTCTTCT]CTTGGTTATGCTGGTTTTTTCTTGGCATTTAACCATGGAGAGAATTGTTGTTTAAGTTTCCTATTATTGTTATTATATATATGTCTTTGTGATTGTCATATGTTTTGTAAGCATTATGTATTTGTTTCTTTGAATA	GACATTTGTCCACTGGTCTTTGTG	62.933	ATTCTCTCCATGGTTAAATGCCAA	62.912	102
virginia_state_74509_9_c7086_3	virginia_state_74509_9_c7086_3_a	CAACAACAACAACAA	CAA	3	123	15	ACTTTATGAACTCAAACAATATCTGAAGTTCAATAAAGCCACTTATTGTCTAAACTAGACACTGTAAAAGTTTGTGTTTCAAGTGTAGAGACCACTCCATGTAAACAAGGTCATAGATAACAG[CAACAACAACAACAA]TGTGGAATATTACTGCATATACCTTCGCAAAGTTGCCCAAACCAGCCACTTCTAGAAAGAGGTTGGGGCATAATGGTGAAAGGACCTCCAATCCCGTACCAAGATCGTAGAGAACAT	GACCACTCCATGTAAACAAGGTCA	62.382	TCTTTCTAGAAGTGGCTGGTTTGG	63.015	109
virginia_state_74509_9_c802_27	virginia_state_74509_9_c802_27_a	ATACATACATACATAC	ATAC	4	47	16	ATTTTATTCCCTTTCAAGACCAGTTCATTCAAGAACCATCCATGAAA[ATACATACATACATAC]AAACAAAGATCTCATGCATGATGAACAAACCAAAAGTATTAATAAAACACCACCTTTTATTCCAATTCTCATCCCACTTCTCCACCTTCATCCTCCCCATCATCATCCACTTACAAGTTACAAGTTACAAACCACTTACAAACAAACAAT	GACCAGTTCATTCAAGAACCATCC	63.106	AAGGTGGAGAAGTGGGATGAGAAT	63.489	134
virginia_state_74509_9_c6868_3	virginia_state_74509_9_c6868_3_a	CACCACCACCACCACCACCAC	CAC	3	184	21	TGTAACAATAACAAAGTTTCAAGACAGAAATTAATAAACTAAGATGAAAATAGACCATCCAAAACAGAAAGAAAGAAAAAGAAGCAAACAAACAGAAATATACAAACACATGATAAACATTGAATCAATCCAGCCAGCTGCCACACATCA[CACCACCACCACCACCACCAC]CAATTCATCTCTCCCTGCCAATTTAATTCATCAAACAAAATAATAAATCTTATTAA	GACCATCCAAAACAGAAAGAAAGAA	61.915	GTTTGATGAATTAAATTGGCAGGG	62.722	155
virginia_state_74509_9_c12604_2	virginia_state_74509_9_c12604_2_a	CAACAACAACAACAACAA	CAA	3	131	18	ACTGTAACGAAAAATAGATGTAATTTTAATTTATCGAAAGCACACATCTGATTCAAAACAATATTACAATGGAAGACGAGAACTTGAATGACCGATCTCCCACGCAATCAAGAATGAGGACATCTAGGTCC[CAACAACAACAACAACAA]CAGCAACTGAGAGAATACAGCATTATTCCTATATGAGCTGCCCAAATGACAGGCTGAAGACATTTT	GACGAGAACTTGAATGACCGATCT	63.017	CATTTGGGCAGCTCATATAGGAAT	62.533	123
virginia_state_74509_9_c2564_14	virginia_state_74509_9_c2564_14_a	TATTATTATTAT	TAT	3	107	12	ATTTATGCTTAAACTATATACATTCATTTGACAAACATCTTAACAATAGACGAGTCTACTGTCTACAACACCCAGACTTGAAATTTCACCACGGAGAGTAATAATAA[TATTATTATTAT]TCATACATCTATTATTTACTTTAATTACCAACGGCATGTGCCTATCACGCGAGCACACGCGTGGCACGCCTGCGCTGCCGACGCTGGCCAAGCACGTGCGCCTCCACGACATCCGCACGTGCCCCACAAATCGCCACACCACGGCGCATC	GACGAGTCTACTGTCTACAACACCCA	62.959	GCACATGCCGTTGGTAATTAAAGT	63.268	112
virginia_state_74509_9_c8933_8	virginia_state_74509_9_c8933_8_a	CTCTCTCTCTCTCTCTCTCTCTCT	CTCTCT	6	42	24	CCGGGATGACGTTATCTCCATTGCTTCGTCTTCTTCGCCGAG[CTCTCTCTCTCTCTCTCTCTCTCT]CTCATTCGCAAACCCTAGTTTCTTCGATCTCAACAGCCCTTCCTTAATCCTCTCCCGATCTTGTTTCATCTGTACCAACCCTAATCTTGATCGCTTTTGATCCTGTATTTTTCTCTGTTGTCATCTTGATTGGATTCCTTCACGGAGCCC	GACGTTATCTCCATTGCTTCGTCT	62.94	GGATTAAGGAAGGGCTGTTGAGAT	62.986	109
virginia_state_74509_9_c8235_3	virginia_state_74509_9_c8235_3_a	GGCGGCGGCGGC	GGC	3	46	12	CATGACTCAGTGAGACTCGGTCATCGGTTCTTGAGCTCGCAGCTTT[GGCGGCGGCGGC]GCGAATGGCCTGAGGAGAAGAAGAGTGAGGCCGAGGGAGGAGACCGGCGAGCTCCGGGAAGTTAAGTGTAGCTTGTTGACCGTGAAGGAAGAGCGAGGCGGTGTCATGAGCTAAAGCGGCAGACTCGGCCGAGCTGAACGATCCGAGCCA	GACTCAGTGAGACTCGGTCATCG	63.618	AAGCTACACTTAACTTCCCGGAGC	63.227	129
virginia_state_74509_9_c8989_3	virginia_state_74509_9_c8989_3_a	GAAGAAGAAGAAGAAGAA	GAA	3	182	18	CATCTACCGAGATCTCAAGCCGGAGAACGTCTTGATCCAAGATACCGGCCATATAATGCTCGTCGACTTCGATCTCTCCACCAAAATCCCTCTCCGATCGCCGGAACCCTCATCCATCCTCGCTCCTCCATCCACTTCTCCCATGAAAAC[GAAGAAGAAGAAGAAGAA]GTCTCGGCTTCTCCGATGCTTATCACGCAATGTAAACGTCTCACCGGAGACAACCGATTTCCCAACCGCTTCACCAGCCATCGGCAACGGCGGCTCCAGCCACGGTCCGGGTAAGTCAAACTCGTTTGTCGGCACAGAGGAGTATGTATC	GACTTCGATCTCTCCACCAAAATC	62.47	CGTTTACATTGCGTGATAAGCATC	62.79	142
virginia_state_74509_9_c3751_15	virginia_state_74509_9_c3751_15_a	TGATGATGATGATGATGA	TGA	3	468	18	GTTGAGGAACAGAAGATCGTGAAGAAGGTTCTGAAGATCCAGAAGGCAAAGGAAAAGCTAGCATCAAAGAGCTAAATGCTTAAAGAGAATCAGAATCAGAACACAATGCTTTCTGTTTAGTTGGAGAAAAATTTTGACTCGACGCCAATT[TGATGATGATGATGATGA]TTAGTGTTTGGAAGGATTGTAGTTCCATTTCATATTATGGGTTTTTATGGACTGCTGCTTATATCAGATGACTTAAATATTTTGTTTTGAAAAATTTCCCTTCTATATGGATCTGTTATTTGTTCCAAGTTTGATCTGTCGGTAATGTGA	GAGAAAAATTTTGACTCGACGCC	63.332	AGCAGCAGTCCATAAAAACCCATA	63.043	104
virginia_state_74509_9_c797_63	virginia_state_74509_9_c797_63_a	ATATATATATATATAT	ATAT	4	1023	16	TCAAAACAAGGTCACAGTGATGTTTGTACACTGACACCAATTGCCATTGCCATTGAGGCTCTTGTCAAAATTGAAGCCTTTCTAAATGAGAAAGCACCAATTACAAAGCGTGCATTTCTTCAGGGTTGAAGCATCAACCTGAAGATATGA[ATATATATATATATAT]ACATCCTTGGCAATGTATTGGATCCTTATGTTGTTCACAGTACCAATCCAATGTATTTGTTCATTCAGATTTAGATTTTGTCTCTGTAAATGAATATATATTCCTTTGAAAGAAAAGCCTCAAATAAAATGTGTTGCAACTTCACTGGTC	GAGAAAGCACCAATTACAAAGCGT	62.864	CATTGGATTGGTACTGTGAACAACA	63.059	132
virginia_state_74509_9_c752_40	virginia_state_74509_9_c752_40_a	AAGAAGAAGAAG	AAG	3	748	12	ATGGACAGGGTTGCAGCGGAGAGCGCGAAGTTGAGGGAGCTGGTGGCGAAGCTCTGCGAGCGAAGCGCGCAGCAGTGCATGATGATGGGCGGGCTAGCGCAGCGCGTCGAGAACCTCGAGCGCACTGTGCAGCGCATGGAAGCAGCCCGC[AAGAAGAAGAAG]ATGAAGCATCGGTGTTGATATATATAGGAAGAATCCTTTTGGCTCACGACAGCCGTTGGATGTCTATAGGATCAATCAGACGGTGTAN	GAGAACCTCGAGCGCACTGT	63.058	TGATCCTATAGACATCCAACGGCT	63.125	128
virginia_state_74509_9_c14396_2	virginia_state_74509_9_c14396_2_a	TCATCATCATCA	TCA	3	329	12	ACGACGGGCTATAGTCTTGGAAGCCGAGCAGCTCAAGGAACCCGTAGGACGAGTTCTTCTCCGCCTCTCCACCTCCATGACCGACGTCAAAGATCCCATCCACCGAGAACGGAGAGATTCCAGACAACGTCTCCGGCTCCTGCTTCGTTT[TCATCATCATCA]TCTCTCCGATTTCATAAAAAAGGTGAGAAATTAAGGGACTACATCCCGGGAAT	GAGAACGGAGAGATTCCAGACAAC	62.68	CCCGGGATGTAGTCCCTTAATTT	63.357	108
virginia_state_74509_9_c5396_2	virginia_state_74509_9_c5396_2_a	TATATATATATATATATATATATATATATATATATATATA	TATATATATA	10	187	40	CTTGGGAAAGACGAGAAAGGTTTATTACATAGAGAAACAATAAGAGGAGTATATGATGGAAGCCTCTTTGAGCAGCTGGAGAAGAAGAGAGCTTCCCATTCCAAGAGGTCCTAAACATGATCACCATCAAATGCTTCCCAACTTTAATAC[TATATATATATATATATATATATATATATATATATATATA]TATATACTGTTTTTTATGCTTTTGTGCGGAATATCAAATTTTTTGGGCTGTGATTTGTCTGTGTATTCAATTTGTTATGAATTGGATTCTTGGAAGACTCAGCTTCAGCCACGCGAATTTTCGATATTCCTTTTTATTTCTCATCAAATG	GAGAAGAAGAGAGCTTCCCATTCC	63.075	ATTTGATATTCCGCACAAAAGCAT	62.857	151
virginia_state_74509_9_c2264_32	virginia_state_74509_9_c2264_32_a	TGGTGGTGGTGG	TGG	3	294	12	TGACGTTCTCTCGTCCTCATCTTCGTCTTCCCCGCTTTCCGTCCGCGCGAGGTTTGAGAAGATGATTCGGGAGACTCAGGACGAGGTTTGCGCGGCGATTGAGGTGGCGGATGGTGGGGGGTCGTTCAAGGAGGATGTTTGGTCGAGGCC[TGGTGGTGGTGG]CGGGATTAGTAGGGTTTTGCAGGATGGAGCGGTTTGGGAGAAGGCTGGAGTGAATGTGTCCGTTGTTTATGGTGTCATGCCGCCGGAGGCATACCGGGCTGCTAAGGGAGACGTCGGAGGGAATTCTGGCGCCAAAGCTGGGCCTGTGCC	GAGAAGATGATTCGGGAGACTCAG	62.77	CTCCATCCTGCAAAACCCTACTAA	62.714	136
virginia_state_74509_9_c12506_2	virginia_state_74509_9_c12506_2_a	GAGGAGGAGGAG	GAG	3	138	12	GATGTGGATCCGGAGATGGAGAAGATCATTGCTGCTCGATTCGGGAAAAAGGTGAAGAAGAAGACAACTGAGGAGGATTCTGTGAGAAGGGGGAGATCAAAGAAGAGGTCGAACCGCGGGGATGATGATAGTGAAATT[GAGGAGGAGGAG]AGGAGGAAAGAAAAGAGAAAGAAGAGGCATAGGACTTCAGATGATGATGAGGATGATCGGAAGCGGAGGCACAGGAAGAGTAGGAAAGATAGGAAAAAGAGGAGCCATAAGAAGAACGAAGACTCTGATGAAT	GAGAAGGGGGAGATCAAAGAAGAG	62.948	CGATCATCCTCATCATCATCTGAA	63.455	126
virginia_state_74509_9_c4500_14	virginia_state_74509_9_c4500_14_a	ATATATATATATATATATATATATATATATATATATATATATATATATATATATAT	ATATATATATATAT	14	86	56	GAGAAAAGAGAAGCTATTTATTGCTAAGTGTTCAAGATTGAGACAAGTTCACCAACTTCAGCACTGATGTTTTCATTTGATAAACA[ATATATATATATATATATATATATATATATATATATATATATATATATATATATAT]AAAGTAAAGATCAAAGAATAAAGGAAGATGGAACAATGGTTCTACAACAAGGGCAATGAGAGTTGTTGGCAAGCCAAGGGAGGAGGCAATCAGAATGGTATATATGAGAGCATGGTAACTTCATGATCTCTTTCTTCTTATAAATCCTTT	GAGACAAGTTCACCAACTTCAGCA	62.947	TTGTAGAACCATTGTTCCATCTTCC	62.509	150
virginia_state_74509_9_c1486_28	virginia_state_74509_9_c1486_28_a	GAAGAAGAAGAA	GAA	3	701	12	GCCATGTTCAGGAGGAAGGCTTTTCTGCATTGGTACACTGGCGAGGGAATGGACGAGATGGAATTCACTGAAGCCGAGAGCAACATGAATGATCTGGTGGCGGAGTACCAGCAGTACCAGGATGCAACAGCCGACGGTGAAGAAGAGTAC[GAAGAAGAAGAA]GAGGAAGAGGAGCCAAATTAATTGGCTTATTAATGTGTTGTTTTTCCAACTGGTTTATTATGTTTGCAGTTAATCTTATGTTGTGTTTGTACTAGCTATGACCACAATGTGTGGAAGAACATGGCTTCATTTGATTTGCATTTTGCTGGT	GAGAGCAACATGAATGATCTGGTG	63.155	CCAATTAATTTGGCTCCTCTTCCT	62.888	112
virginia_state_74509_9_c3606_8	virginia_state_74509_9_c3606_8_a	TCTTCTTCTTCTTCTTCT	TCT	3	402	18	TAGGGCTTCCATACAGAGGTCTTTTAGATCTGGGACTTGTTTGCAGGTTTCTTGGATTAGGTCGGCGTTGATTGAAGCAATGAGGATGAAGATGTAGAGAGTGATGAGGCTAGGGATTGAATGAAGGGAATGGGTCGCCATTAATGAACC[TCTTCTTCTTCTTCTTCT]TGTTGGTGTTGTTCTAGGTCCCGGGAAT	GAGAGTGATGAGGCTAGGGATTGA	63.106	CGGGACCTAGAACAACACCAAC	62.905	95
virginia_state_74509_9_c8675_3	virginia_state_74509_9_c8675_3_a	TGGTGGTGGTGG	TGG	3	238	12	GCACACTAGAAGAAAAGTACAAGTCTCAAAAGCATATTGAGCAAAACTTCTCCAGCTTTCATGAATCAATGAATTTACATAGAGCTTTAAATCTAATTAATAAGTAGGTGTTTGATTGTTTGAAGTCTGATAGCCTGATGGTCCCTCTGA[TGGTGGTGGTGG]CGGTGTTGTAGGTCTTGATCGAGCATATTCAGCAAAAATAACCCAGC	GAGCAAAACTTCTCCAGCTTTCAT	62.327	ATGCTCGATCAAGACCTACAACAC	61.769	150
virginia_state_74509_9_c8875_3	virginia_state_74509_9_c8875_3_a	GAGGAGGAGGAG	GAG	3	145	12	GAATTCCCGGGACTTTGGTTTTGGTGCTTTGAAGAGACGAAAGTTGAAATTTTTAGAGGAAAAAATAGTGGAAAAGGGAGCAAGAGATCGATTGATGGTGCTGTGGAGGTCGGTGATGGTGCGCGGAACGGTGGAGGTCTGAGGA[GAGGAGGAGGAG]TTGGGTTGTTTTTGGTGTTTTTTTGGGGATTCCGGGAGAGAATTTGGGTTTTGGTTGATGAGTTTTTGTGGAGATTCATGGGGTTGAGGTCAAGATAAGGTGAGGATTTTGATTGGATTGGAGTTGGGGGGTTGAGGTTTGTGGGGATTT	GAGCAAGAGATCGATTGATGGTG	63.251	AAAACTCATCAACCAAAACCCAAA	62.811	146
virginia_state_74509_9_c7158_3	virginia_state_74509_9_c7158_3_a	AAGAAGAAGAAG	AAG	3	170	12	TGGGACTATGAGTCCCTCACCGTACAATGGGGGGAGCAGGATGATTATGAGGTGGTGAGGAAGGTGGGGAGAGGTAAGTACAGCGAGGTGTTTGAGGGGGTTCACTCCTCCAATAGCGAGCGGTGCATTATCAAGATCCTCAAGCCTGTC[AAGAAGAAGAAG]ATCAAGAGGGAAATCAAGATATTGCAGAACCTATGTGGTGGCCCGAACATCATAAAGTTG	GAGGAAGGTGGGGAGAGGTAAGTA	63.068	GGTTCTGCAATATCTTGATTTCCC	62.105	137
virginia_state_74509_9_c15091_2	virginia_state_74509_9_c15091_2_a	AGCAGCAGCAGC	AGC	3	238	12	AGCTTTTGATGACTCAGCTTATCAAGCTTGATGGCATCGCCGTCGATGGGGAAGCTAAGCAGCAGAGAGGAATGCAGGTGAGAAGAGTTCAGAAGTATGTTGAAAGACTTGATGTTCTTAAGATCAAGAGCAATGCAGAGCAACAAAAGA[AGCAGCAGCAGC]AACAGCAATTGCAAATCCAGAAGCAGCAAGCAACAACCTTGGATTTCTTTGACTCACTATTTTCTACCGCCTACACCAACGGCGAGCACCGTCACAACGGTG	GAGGAATGCAGGTGAGAAGAGTTC	62.798	GTCAAAGAAATCCAAGGTTGTTGC	63.133	149
virginia_state_74509_9_c2295_10	virginia_state_74509_9_c2295_10_a	TCATCATCATCATCA	TCA	3	517	15	TTGTAGCCATGTTTCAATTCATGTTTTAGTTCTTGCCTGACACGCTCCATCAATGAACGCTCACTCTCTGTTGGAACAAGAGGACCAAAACCCATAGTGTCTGCTCCATCCAAACCTCCATCAAATAAGTTTGTTTCACTGTCTGCCTGG[TCATCATCATCATCA]GACATAGTCGCACCAGTGCCTTCACCAGGAGAGACACCAGCCAAATCAACAATATATAACTGTAACTTTCAGCGGTCACTTTATT	GAGGACCAAAACCCATAGTGTCTG	63.111	ATTGTTGATTTGGCTGGTGTCTCT	63.242	139
virginia_state_74509_9_c7919_4	virginia_state_74509_9_c7919_4_a	TCTTCTTCTTCTTCTTCTTCT	TCT	3	335	21	GATATATGACGACAATGCCGATGCCGATGAGCTTTTTAACAAATGGTTGAACAGGAATACATGTTGCAAGGCAGAGTGATTGGTGGTTCTTACTGCCATTTTCTCTGTACTTTGAGGAGGCATGAATTGTAAACCAGCATAAGAGTGATG[TCTTCTTCTTCTTCTTCTTCT]TTCTCTTTTTCTTCTTCTTATGATTGAAAAAGTGATGATCAGTGAAATCAGTTTCTATAGTAACTCTAGTGAGATGTTTTCTTGTGAATATTTGATCTTTTGAACAATATCCACTGGATATGAAAAACTATGTAATATCACTCTTACC	GAGGAGGCATGAATTGTAAACCAG	63.121	TGATTTCACTGATCATCACTTTTTCAA	63.041	108
virginia_state_74509_9_c4494_5	virginia_state_74509_9_c4494_5_a	AGGAGGAGGAGG	AGG	3	235	12	GAATCGTCGGGTTGGATGTCATGCCGAACGCGCGGGAGGTCCTGATATCGCTCTACACGAAGACTCTGAAGGAGATCCAGGCCGTGCCGGAGGGGGAGGGCTACCGGAAGGCGGTGGAGACCTTCACGAAGCACCGGCTTCAGGTGTGCC[AGGAGGAGGAGG]ACTGGGAGGTGATTGAGAAGCGGATCGGGTGTGGCCAGGTCGAGGAGCTTGTTGAGGAGGCTCAGGATGAGCTTAAACTCATCGCCAAAAATGATCGAATGGGATCCATGGGGT	GAGGTCCTGATATCGCTCTACACG	63.456	ATCCGCTTCTCAATCACCTCC	62.762	152
virginia_state_74509_9_c9875_3	virginia_state_74509_9_c9875_3_a	CAGCAGCAGCAG	CAG	3	124	12	CTTGTGCACTCTCCCAACCAGCCGTAGCTGCAGGAACAACATTGCTTGGAGGAGCAACCACATCCCATCCATCCGATACAACACCTTGAGTAGCAGCCCATTCAACTGTCTGCAGCTTGTGGAA[CAGCAGCAGCAG]GAGGAGGTACAGCTGCCCCATCAGCAGCCCACTGATCCGTAGGCCATTGATCACTAGGGATCATAGCAGTGTATTCTGTAGCTGCACCATAGTCAGGAGCGGTAACAGGAGCCTCCTCTTCTCCTTGCTCCTTGGTTTCCTCTGGGTCCC	GAGTAGCAGCCCATTCAACTGTCT	63.154	TCCTGACTATGGTGCAGCTACAGA	63.395	147
virginia_state_74509_9_c1838_33	virginia_state_74509_9_c1838_33_a	GTGGTGGTGGTGGTG	GTG	3	245	15	AGGGACGCGGCGGTGTCTGGCGTCTTTGCCGGATGCCTTTTTGGAGTTCTGGTACCGGAGCGGCGTCTTCGTCGCAGAGTTCGATCCACCAAGCGAGTCGTAACTCGTTGGGACAATCGGGTCGGATTGATGGGCAGACGGGACAGAGGC[GTGGTGGTGGTGGTG]GTAGTGGTAGCTCGGTTTCGAGCGTGGCCAGAATCTTGTTCCCTGCTCGTCGTCGGCTCAAGCTTGATCCTGCTTCGAAGCTCTATTTTCCTTACGAACCCGGTAAACAGGTTAGAAGTGCGGTCCGGATAAAGAATACCAGCAAGTCTC	GAGTCGTAACTCGTTGGGACAATC	63.242	ACGAGCAGGGAACAAGATTCTG	62.908	121
virginia_state_74509_9_c3966_7	virginia_state_74509_9_c3966_7_a	GAGCCGGAGCCGGAGCCGGAGCCG	GAGCCG	6	158	24	CACAAATGAATGAACCACCAGGTAATATAGAAAGTAATCGCAATCGGGAACAAGATAACACATCCAGTCATGAACTTTTTCGAAGCCCAACTTTGAATGACTTTGTAAAAAGCCTCACGGCTGGAGTGATGATGGTGATGGTGAGAGGAT[GAGCCGGAGCCGGAGCCGGAGCCG]GAGGCCTTGGAATCGGAGTCATCAGCGGGGTCCGATGCTCGCCGACGGGGATCAAGAGCTCCAAGTCCCGCTCTCTGCTTCCCTCCCGGGAATT	GAGTGATGATGGTGATGGTGAGAG	63.136	GGACTTGGAGCTCTTGATCCC	62.397	119
virginia_state_74509_9_c429_230	virginia_state_74509_9_c429_230_c	GATGATGATGAT	GAT	3	1490	12	AAAGTTTGATGATTTAAGAGTCACATAGTTTGTATCCAAAATTTTCTTTCTTCTATTTCGACTTTGTTTTCAATTTATAATCTCCTAAAGAGTGGGAGCACCACTTTGAGTATTTCATGTAGTTCACTTTGTTGGGACTTGGAAGTATAA[GATGATGATGAT]GGGAAAAAAACATTGTACCAATTCCCATCAGATAAACATACTATGAATTTTTCAGTTAGCTTTTCTTGTC	GAGTGGGAGCACCACTTTGAGTAT	62.925	TCTGATGGGAATTGGTACAATGTTT	62.717	105
virginia_state_74509_9_c1367_15	virginia_state_74509_9_c1367_15_a	CCGCCGCCGCCG	CCG	3	276	12	TTGCGGATCCTGAAGGGCAAGACGCTAACGCCTGCGGCGGGCCGGGGGAGGAGTTCGAAGAAAGGACCTGCTCGTCGCCAGAGTTGGTGGGTGATCCAGTACGATTTGGCGGGACAGCGACCGTGACAGCAGCTTGGACTGGCGGCGCAC[CCGCCGCCGCCG]GCGAGATCTTCCGTCGATGTATGTCGCATAGAAGCCGCTTCTCACCTTTCCGGAAACAATCGTTGGCAAACTCCCACCGATCGGGTACGATCTTTCTGAATCCGTAGGTGTTAAGCTGGCGAACAAA	GAGTTCGAAGAAAGGACCTGCTC	62.9	ACATACATCGACGGAAGATCTCG	62.595	136
virginia_state_74509_9_c7419_3	virginia_state_74509_9_c7419_3_a	TCATCATCATCA	TCA	3	54	12	CTAACATTTGCATGCTGAGCTCCGGAGTTGCAAGAAAGTTTGACAGCAAGTTGC[TCATCATCATCA]AAACCAGCAACCTCAGAGAAAACTTGATTCACATAACAAGGTCGAGGGTGGAATACTGATATTTTTTCAGCACAAGGTTTACCACTGTCTACATTAGGATCGTAATTAACATTTGCATGTTGAGCTTCAGGATAGCATGAAGGTGGAACG	GAGTTGCAAGAAAGTTTGACAGCA	62.972	TATTCCACCCTCGACCTTGTTATG	63.312	97
virginia_state_74509_9_c2370_12	virginia_state_74509_9_c2370_12_a	TATATATATATATATA	TATA	4	378	16	TGCTCTTTTTGTATGGTTTGATCAAATTATGGGTTTTCTGGTTTGTTGGTGGCTTGAAGAGTTTGGTTGTTCAATGTGCTTGTAGTGGTACACCCTCGGTAGCAGCCATTTTTAGTTGAGGTTGTAGCTGTTTAAGTGTATGTGTTTCTT[TATATATATATATATA]ATTTTATTTTATTTTTCCAATTTGGTGGGCTTTGTAGTTTTGGCGTTAGTTGATTGGTATGTAATTTTCATTATCATGTCAATGTAATTTTTTAGCGCGAGATGTTTGAAGAGCCTTGAATAGCACAGTATCATTTCCTTCT	GAGTTTGGTTGTTCAATGTGCTTG	62.958	ACTAACGCCAAAACTACAAAGCCC	63.712	158
virginia_state_74509_9_c2436_26	virginia_state_74509_9_c2436_26_a	GCGGCGGCGGCG	GCG	3	38	12	CGGGATAAACCCTCGAAGCTCCAAAACCTCTCGCGTTC[GCGGCGGCGGCG]TTCTCCTTCCGATCTTCTCTCCATTCCTCCAAAATGAAGGTTCTTGCTGCTTATTTGCTTGCTGTCTACGGTGGCAATAGTTGCCCATCCGCTGATGATTTGAAGGAAATTCTAGCTTCAGTTGGAGCGGAAGCTGATGATGATAGGATT	GATAAACCCTCGAAGCTCCAAAAC	63.394	ACCGTAGACAGCAAGCAAATAAGC	62.985	119
virginia_state_74509_9_c8270_4	virginia_state_74509_9_c8270_4_a	ATATATATATATATAT	ATAT	4	360	16	TGAAGCTTTGTATCTTCTGGAAGTGGTCGTATGCTTGTTGGGGGTTTGGCCTATGTTACTGATAGCTTTTGTTTGATTGACCCAAATAGTCTGATAAGTGGTATAACCTTAGTATGTATATGCCATTGTCCTAATAATGATGTTTTCGAC[ATATATATATATATAT]GGTGAGTGGGTTGTGTCGCCAGTGTGGCATGTAATTTCCTGCTGAATAATTTTATGAAGAAAAGAGTTTGCCTTTCAGATTGTATAATC	GATAGCTTTTGTTTGATTGACCCAA	62.546	ATTCAGCAGGAAATTACATGCCAC	63.456	153
virginia_state_74509_9_c11598_2	virginia_state_74509_9_c11598_2_a	TCATCATCATCA	TCA	3	122	12	TACACCTCCACGCTTGGCTACAAGATCCATGATGTGGAGGCTAAGTACTATGCTGATGGGGAGGATGCGTACGATATGAGAAAGCAGCTCAAGGGACGGCAACATCATCACCATGGTCACGG[TCATCATCATCA]CCACCATCACCATGGTGGTGGGTGTTGCTCTGGGGATTCCAAGGCAGTTGTGGATGCTGGGAATGCCGGAGCTGGGGCTTCTACTTCTGGAGAAAGAGGCACTCATGCAAGCTAAGAAGGAAGAAAGAGCCCGAGCAGAAGCTAAAAGGA	GATATGAGAAAGCAGCTCAAGGGA	63.125	TCTTTCTCCAGAAGTAGAAGCCCC	63.381	159
virginia_state_74509_9_c6345_7	virginia_state_74509_9_c6345_7_a	TATATATATATA	TA	2	128	12	ATAGAAAGGCCATGGATAGACTCTTCAGTGTCTGTAGAGAATAGTCAAGAAGAAAACACTAGAGTTTCGTCGAGAACCAAGCTTATATATGATCAATCAGGGTAATTCCATTGCTGCTGAAGTTTGTG[TATATATATATA]CAGGAGCTTGCTTCCATGATCTGAAGGAGATCATGGTGCTAGTCAACAAGAGTACGTAAGTACTGGATAAGGCTTCAGTAGATGCAGGTGTTGAACTTTTGTAGAGACTGTACTTAAGTAGAGCTATATGTATGGCGTACGTATTTCCAT	GATCAATCAGGGTAATTCCATTGC	62.806	TTCAACACCTGCATCTACTGAAGC	62.858	145
virginia_state_74509_9_c256_243	virginia_state_74509_9_c256_243_a	TTCTTCTTCTTC	TTC	3	512	12	GAGCTCTTCGTGGGGAGATTGGCACAATTGGGGATTGCATTCTCTCTTATTGGAGAGATCATCACTGGAAAAGGAGCACTAGGACAGCTAAACATTGAAACAGGTGTGCCGATCAGTGATATCGAACCGCTTGTGTTGTTCAATGTTGCA[TTCTTCTTCTTC]GCCGCATTGAATCCGGGTACCGGTCAATTTGTCACTGATGAAGAAGATGAATGAGGAGGAAAAGTCTCAGTTCTCATTGTTGTGTATGTTCTTAGTAAGAACTCTGTTTTCTTGTTCTGTGTAGTAAAAGTGATGAGAATTATGTTATCA	GATCATCACTGGAAAAGGAGCACT	63.017	TCTTCATCAGTGACAAATTGACCG	63.474	150
virginia_state_74509_9_c14984_2	virginia_state_74509_9_c14984_2_a	TCTTCTTCTTCT	TCT	3	345	12	GTAACCCCCACCATCAGCACCATCCTCCCCGCCACCAAACCCTCTATCCTGATCATCTCCTTTAGCTGCACCACCATCTCCCGCCCTCCACGCCCATTGTGATCCACCGCCTCATAGTAGGTATGCATAGCATGATCTTGAATTTGATCC[TCTTCTTCTTCT]CCCCTTCACCATCGTCATTAGCCTTTGGTACCTTAAGTTTTCCATTATA	GATCATCTCCTTTAGCTGCACCAC	63.462	AGGTACCAAAGGCTAATGACGATG	62.633	145
virginia_state_74509_9_c1469_19	virginia_state_74509_9_c1469_19_a	CTTCTTCTTCTTCTTCTT	CTT	3	485	18	CAGGCGAGATGCCTCCTGCGCGAGCTTCTCGAAGATATCATTGATGAAGGAGTTCATGATACCCATGGCCTTGCTGGAGATCCCGATGTCTGGGTGAACTTGCTTAAGCACCTTGAAGATGTAGATCTTGTAGGTCTCGGTTCCCTTGGC[CTTCTTCTTCTTCTTCTT]ATCCCCGGAGGCAGAGTCCTTGGATGGAAGACGCTTCTCGGCTTTGGGCTTCTTCTCAGCGGGAGCCTTCTCGGCGACGGTCTTCTTCTCCTTCTCCTCCGCCGGCTTCTCGGATGCCGGCTTCTTCTCCGCTGGCTTCTTCTCGGCCTT	GATCTTGTAGGTCTCGGTTCCCTT	63.084	AGAAGGAGAAGAAGACCGTCGC	63.437	140
virginia_state_74509_9_c3820_14	virginia_state_74509_9_c3820_14_a	GATGATGATGATGATGAT	GAT	3	439	18	CGACGTATATATGGATCAATCATCGATGTGAAAACTTTGAGTGATGGATGAAGGGGCTAAAGTGCAAATATTTGAAGGGCTGATCACTGATCAGGGTGTGAAATGTAAAGCAAGATGTTCGGATTGTAATTAATTAAGTTCTTGTGAAGA[GATGATGATGATGATGAT]GAAAAGATGATATGGGGTGTAACATGAGCCTGATTTTCGGAGATGTTGAAAACCTGATGTGTAATATTGATCAACTTAATTGATGGCTCTTTTCTCATACTCAATATTCTCCGTTTATTTCAATTTTGTTTTGAAATCAGCGAAAAGAGT	GATGAAGGGGCTAAAGTGCAAATA	62.641	GAAAATCAGGCTCATGTTACACCC	63.026	160
virginia_state_74509_9_c1355_12	virginia_state_74509_9_c1355_12_a	ATGATGATGATG	ATG	3	276	12	CTCCGGAAGAGGAGGAGGGAGAGGAGTCGGAGAAGGGGGAGGAGAGGTTGCAGGAGATGTGGGCATGGTGGTGGTGATGGTGAGGGCTTTCATTGATGAGAGAGTTGAGCATTGGTGTTGATGAGCTCCTCAGCAACATTTTTCGTTTTT[ATGATGATGATG]CTGTGGATTGGTGACTGGTAAAAAATTGCAAAGTGGGAACCAAGCTATCCCGGGAATTCCGG	GATGAGCTCCTCAGCAACATTTTT	63.039	CTTGGTTCCCACTTTGCAATTTT	63.418	87
virginia_state_74509_9_c10730_2	virginia_state_74509_9_c10730_2_a	ATGATGATGATGATG	ATG	3	162	15	ACATATAAACTCCTCACCGGAGTCCAACTATCAGATGAGGAGGAGAAGGTAAAGGAGATGATCACCGGAATTATCAAAGCTTGTGATGCTTATCTCTTGGCCAACCCCAACGTTTGTGTTTAACTCATGGATTTAATTTTATGGTCTATC[ATGATGATGATGATG]TTTAATTATAAATAATTTGTCCACATTAAGTTTGATGGACTTTTTCTTTGAGTTTTTTTTGTGAGTCTATCTTTG	GATGATCACCGGAATTATCAAAGC	62.918	AGTCCATCAAACTTAATGTGGACAAA	62.056	150
virginia_state_74509_9_c13712_2	virginia_state_74509_9_c13712_2_a	GTTGTTGTTGTTGTTGTTGTTGTTGTTGTTGTTGTT	GTTGTTGTT	9	130	36	TGGCCGGACTTCTTCGATGATCTTGCATGCCTTCTTGTGCTGTTTTTATTGGCTTTGTTATAGTTCTGATGTTAGGGATGACAATTGTGATGTGTTAATTAGATTAAAATAAATATCGAATCATCGATTA[GTTGTTGTTGTTGTTGTTGTTGTTGTTGTTGTTGTT]GTTTCTTGAGAGTTTAATTAATATTGACTAGTTGTTGATGTTGTTTCTTGAGAGTTTAATTAATATTGACTAGTTGTTGATGTTAGTT	GATGATCTTGCATGCCTTCTTGT	62.717	AAACTCTCAAGAAACAACATCAACAACT	61.839	208
virginia_state_74509_9_c3551_8	virginia_state_74509_9_c3551_8_a	GAAGAAGAAGAA	GAA	3	26	12	AGGATGATGCCATGGAGGGAGATGAG[GAAGAAGAAGAA]ACCGAAGAACTTGTCAACCAGGTTCTTGACGAGATTGGAATCGACATCAATTCAGAGCTTGTCAAGGCTCCAACATCTGCAGTTGCAGCACCTGTTGGTGCCAAGGTTGCCCAAGCAGAGACAGCTGGGCAGCAAGATGGTGCCATTGAT	GATGATGCCATGGAGGGAGAT	63.445	AATTGATGTCGATTCCAATCTCGT	63.016	88
virginia_state_74509_9_c4351_14	virginia_state_74509_9_c4351_14_a	GCAGCAGCAGCAGCAGCAGCAGCA	GCAGCA	6	164	24	TTCCACCCCTCTCCCTCGCGCTGCCAACTCCCGTCATCTTGACCCCCCACCGCCGCGCGACGACCAGGACTGCCACAGCGACTGCGGGTCTTCATCTACTGTTGTGGACGGCGATGGTGATGCTGCTGTCTCGGTTTATCATGGGCAGCC[GCAGCAGCAGCAGCAGCAGCAGCA]ACAGCAGCTGGCGCTTCCTTTCGATCTCAACGCCCTGCCTCCTTGCGAAGAGGAGGATGATCTCCAGTGCACCATGCTTCGGCTCTGATTCTCCATCGGATAATAATCGGTTCCTCACTTCTCTCCTCTTGCCTTTGTATTCTTTCTTAT	GATGCTGCTGTCTCGGTTTATCAT	63.785	ACTGGAGATCATCCTCCTCTTCG	63.191	124
virginia_state_74509_9_c2014_31	virginia_state_74509_9_c2014_31_a	GCCGCCGCCGCC	GCC	3	1010	12	GAATGAATACATCCACCACCTTCCCATACTTGTCAAACAAAGGGTAAAGATCATCTGCCGTCGTTCTGAAGCTGATGTTGAGAACGAGGAGGGAGTAGGTGTCCTTGATGTCCGGAGGGCCGGATCTTCCAAAGTGCGACATCGCTGGTT[GCCGCCGCCGCC]GGAGGACGAGGAGAAGAGAGCGGAGAGTTTGAGGTTAGGGTTTCGGGAGGAATCCCGG	GATGTTGAGAACGAGGAGGGAGTA	63	CGAAACCCTAACCTCAAACTCTCC	63.482	134
virginia_state_74509_9_c784_55	virginia_state_74509_9_c784_55_a	CACCACCACCACCACCAC	CAC	3	595	18	CGCCCGCCTCCGCCATCCACCCTATGTTCCTCTTCGATCCGAATCGGCACCGCTTTGCCGTTGATCCGTCCATGGGATTGAGGGATCCCCATGGTCCGGCCCAAAGCGATTCGGATTCATCCTCCATCGTCGATTTGCACCACCAGCAGT[CACCACCACCACCACCAC]CGAGGAAGATGGTCTTGGATCTGGATCTGAATCTCCCCCCTCCTCTGGAGATCGTTTGATCTCTCTTACTAGGGTTTCCAATCTTCTCTAATCTTTAGTTGTTTTGCGGTGGTTTTTTTTATCTTAACTTCTTTTTAAATTATTAAAAAC	GATTCATCCTCCATCGTCGATTT	63.524	GAGAGATCAAACGATCTCCAGAGG	62.77	120
virginia_state_74509_9_c4319_5	virginia_state_74509_9_c4319_5_a	ATTATTATTATT	ATT	3	130	12	CTAACCGTATTTTGATTATTTATTTTAAAACCATGGTATTATTGTTGTTTTACTTCTTTTAAAGATTTCTATGATGTGTGCTGATGTTTCTAAACTAGTATTGCTTTTAGTAAAGTATTTATGTTGGTAA[ATTATTATTATT]GTTGTTGTTGTTGTTGTTGTTGTTGGCATATTTCTTTTAGAGTTGGGCTAACCTCCCTCACTGAGTAACTGTGGTTACTCACTCCCCTTGTTTCTCTTCCCAGTCTGTTGCAGGTAGTAGTTGCGGCGGTGTGG	GATTTCTATGATGTGTGCTGATGTTTC	62.177	CCACAGTTACTCAGTGAGGGAGGT	63.011	153
virginia_state_74509_9_c3756_17	virginia_state_74509_9_c3756_17_a	TATTATTATTATTAT	TAT	3	129	15	CCGGGATAAAAGTCTTCATCCATTCCTAGATTTCTCTCCCCCAAAACTCATTTATATATCTTGTTTCTCTTCTCTATCTCTCTTTTTTACCAGTCATGATTGAGCTTTCTTCTTTATAATTATCATCAA[TATTATTATTATTAT]ATATATATTATATAATGTGTGCTGCATATACAAAGAAGCAAATACCATTTCTTAGTAGATTGTGTTGTTTCATGTCTCCAAAGAAGCCTCAAATGGTTCTTCCTCCATTATCTACTGGTGATACTATAAGTACAGGCAGTAACAGCAGGA	GATTTCTCTCCCCCAAAACTCATT	62.865	TTGCTTCTTTGTATATGCAGCACAC	62.607	157
virginia_state_74509_9_c900_24	virginia_state_74509_9_c900_24_a	GATGATGATGATGAT	GAT	3	212	15	GTGAGGATGTGTGGAGGAGCTATCATATCGGGATTCATACCGCCAGCGAGGTCGCGGAAGCTGACGGCGGAGTTATTGTGGCCGGATTTTAAGAAGAGGCATGGTTCGGAGAAGAAGAAGCAGCAGAGCCGCCGCGTGGTGGTGGTTGAA[GATGATGATGATGAT]GGTTATGATTTTGAGGCTGATTTCCAGGAGTTCAATGATGATTCTGTGGATTCTTATGAGGTGCCCTTTGGTGTTCATCACGCTCCCAAAGCTCCCTTCTCTCATGAGAGTTCTAAAACTCTGAAGCCTGTGGAGTTCAGTGGACCTGTG	GATTTTAAGAAGAGGCATGGTTCG	62.328	ATCATTGAACTCCTGGAAATCAGC	62.802	120
virginia_state_74509_9_c3211_19	virginia_state_74509_9_c3211_19_a	CCACCACCACCACCA	CCA	3	30	15	CCGCAAGAAGACACTTGGCAATCTTATGTT[CCACCACCACCACCA]CTCTCGGCGGCGTGGTTCCGGCTATGGTTTTCAAGACTATGAGTTCTCTTGCAGCAATAGCCCAAACCCAGTTTTTTTCCACGCTGCCGCCAAACGCCGCCACAACTACTTCCCTTGCATCCATGCCATCGCCGAGGATGAGTCTCCCAG	GCAAGAAGACACTTGGCAATCTTA	61.923	ATAGTCTTGAAAACCATAGCCGGA	62.233	83
virginia_state_74509_9_c382_101	virginia_state_74509_9_c382_101_a	AAGAAGAAGAAG	AAG	3	165	12	GGTGTTTCTCAACGAGCGTCCTCAACCTCGGCCCGGTAAGGGAATTCCCGGGACACTTGTGAGGTCTGTGAGCGCAGCCTCCTTGACTCCTTCCGCTTCTGCTCCCTTGGTTGCAAGATCAATGGGACATCAAAAAACTGGACAAAAAAC[AAGAAGAAGAAG]AATGGCATTGGATCAACATCAGACTCAGAAGAGTCATACACAAGCACAAGTGAAAAGAGCAACGCTTTCACTCCATCAACACCACCTCCGATGAGCTACCGCAGTGCCAAACGCCGGAAAGGAGTCCCTCACCGTGCTCCCTTTGGCAGC	GCAAGATCAATGGGACATCAAAA	63.239	GTGAAAGCGTTGCTCTTTTCACTT	63.166	121
virginia_state_74509_9_c8430_4	virginia_state_74509_9_c8430_4_a	GCAAAGGCAAAGGCAAAGGCAAAG	GCAAAG	6	417	24	AGGAGGCGATTGAGAAAGGTTTGGTGACAATGAATGATGTTGAGATGGCAATAGCTGATTCTGAAGGGACTTCTAAGAATACTGGTGAGAAGTCTCCAATGAAGTTCTCTCTTAAGAAAGCTTCAAAACTTAAAATCAAGAAATTAAAGC[GCAAAGGCAAAGGCAAAGGCAAAG]GTAAAGGCGAAAAATCGGCAACTAAACCTACTGAAGATGTCATGGTGGAATGATGCTTTAAGCAATGAAGTTCAAAATTTTGGTAAAAAA	GCAATAGCTGATTCTGAAGGGACT	62.213	GTAGGTTTAGTTGCCGATTTTTCG	62.186	158
virginia_state_74509_9_c12732_3	virginia_state_74509_9_c12732_3_a	TGTGTGTGTGTG	TG	2	77	12	GAGAAGAAGCAATCAAGTATGTATGGCTTGTCGACATTTTAATATATATCGATAAAGCTTTATCGAATTCATATTTA[TGTGTGTGTGTG]ATCGATATCGACTTACTTGGCTTCTTGTCAATCCTGTTTGTCGTGCTAGTATATGTTTATCGACATCGCTAGGATACCTGCAATGATCAAAATAAACAAGTTTATATTCATTGGTGAAGTTCAATATCAAATGACAAAGTCTAGGTTTCA	GCAATCAAGTATGTATGGCTTGTCG	63.874	CACGACAAACAGGATTGACAAGAA	63.481	126
virginia_state_74509_9_c1397_30	virginia_state_74509_9_c1397_30_a	TTATTATTATTATTATTATTA	TTA	3	1148	21	TGTGGTTTTATACTTGCTTTTTTTATGGGGGGGGGGGTTTGATTTTGTTGGTATGTATAGTTTGTTTGTTGATTGAGAAGATACATTGCATGCTTGCAATGCAATGCTTGTCATAGATACTTCAATTTTAAATAATCCTTCTTTTTAAGT[TTATTATTATTATTATTATTA]AATCCTCAAGTATGTTTTGAAAAGAACTATATTGTAATTTGAAGTAGATTTATATGCTCAAATTATTAAAGGCCAAAGATAATAGTCTGAATAAAATTATTTATTTTTTACCCAAAAAAAAATCATTGACCTGAATATTTGAGGAGCTTG	GCAATGCAATGCTTGTCATAGATA	61.322	TCTTTGGCCTTTAATAATTTGAGCA	62.204	155
virginia_state_74509_9_c8890_3	virginia_state_74509_9_c8890_3_a	TGGTGGTGGTGG	TGG	3	112	12	AACAAACTCCCTCCTACCAAATGGCCTCATCCCCAAGTCCTTACTTGGTGCAGCAGGGCCTGACTAACACTGCCGCACAAGCACCTAATCATTCATTTCCTATGATAAATCA[TGGTGGTGGTGG]TTTTGGTGGTGCTGGAGCTGCTTTTGGTGCTTCAGGAATGGAGACACAATCCGGTGCTAGGTACGCGCAACAAGGCACGCCAAGTGCTTCCGGAGGAAATCCCTTTGGATGATGAGATCGCCATTGTGGGGATATCAATGGTTTGTTTGG	GCACAAGCACCTAATCATTCATTTC	63.06	GTACCTAGCACCGGATTGTGTCTC	63.255	114
virginia_state_74509_9_c11511_2	virginia_state_74509_9_c11511_2_a	TAATAATAATAATAA	TAA	3	83	15	GCAGCACCTACTCCTTGTTAGACATCCAAAATACTATGCCATTCATCACTGTAAATGTATAATAATACTTGTCGTCGTAGTAG[TAATAATAATAATAA]TGATTGGTTCCGTTTGGTTCAGTTTTGGTTTTTTATCGGCTTCCGCTCGAGGCAGATCCATGATCGACGTAAGCTCTTAGAGACGGTGTTCGTTGGGCGAGATCAATCGCCGAATTGTTAGTCTTCTTTTGACG	GCACCTACTCCTTGTTAGACATCCA	62.836	AAACTGAACCAAACGGAACCAAT	62.909	120
virginia_state_74509_9_c4894_10	virginia_state_74509_9_c4894_10_a	GATGATGATGAT	GAT	3	661	12	AGGAATAAATTCAATTGTCATTTAATTTATTGGATTAGGATAGAACTTGCATAACGACAAATGCTGAAAATTTCCTAGTTAATTCCAAAGTGGTTGAGGCGAATAAGCACTGGATCTGGTAGGATATTGCTTAAGAATGCAGAATGCTTG[GATGATGATGAT]TAACAGTTCAATGTGATGTTGGTTTACATAATTAGTTCAACACCAACCTTCATATGATGTTGTATTGGTTCAGATCTTTATGTACAGATTAATTGGTGTATGGAAATCAATGTTTAGATGAAGCAGCTATTTTTTTAAGCTACTTTGTAA	GCACTGGATCTGGTAGGATATTGC	63.142	AACATCATATGAAGGTTGGTGTTGAA	62.742	117
virginia_state_74509_9_c9431_3	virginia_state_74509_9_c9431_3_a	GCTGCTGCTGCT	GCT	3	88	12	AAAAGGCTCGGCTAATGGAACTAAAAAACAAAGAGAGATTGCTGCAGCACTCAAAGAGGAAGAAAAGAAGAAGAGAGAGGAAGCCAAA[GCTGCTGCTGCT]GCAAGAGTGCAGGCTAAATTGGAGTCTAAGAAGCAACAAGGGAGAGGCAAAGGAAAAGCCAAATAACATGTTTGTGCTTAAATTCTAGTGAAACAAAAGAAAGCTACAAACTTTGTTGTTGTCCATGGCTCCTTATTCAACTCTCAATGT	GCAGCACTCAAAGAGGAAGAAAAG	62.933	ACTCCAATTTAGCCTGCACTCTTG	63.044	82
virginia_state_74509_9_c1343_40	virginia_state_74509_9_c1343_40_a	GCAGCAGCAGCA	GCA	3	710	12	ACGGCGTCAGTCCTAACGGCGTTAACAAACGGTGCAGCTCTGGCAAAGCCAAACTAGATGAGTTTAGCTTCACTTCCAGTTCCTCTGAGTTCTGCTTTGGGTCAAACAACACGGCAGCATCATTGAAAGGAAGAGATGGCGGCGGAGCGG[GCAGCAGCAGCA]AGCGACGGAGTGGGAGGAAGCAAAAGGTTTCGTCGAGACATGATGTATCATCAAGAGATGCCGAAATCTCAACATAGATCATCATAGGTCGAGGTTTTAATTGAGGTTCATGTTAGTGTGTTTTCCTTTTTGTCAAGATTGGTTCCAGTT	GCAGCATCATTGAAAGGAAGAGAT	63.029	TGAACCTCAATTAAAACCTCGACC	62.606	159
virginia_state_74509_9_c14898_2	virginia_state_74509_9_c14898_2_a	TTGTTGTTGTTGTTGTTGTTGTTG	TTGTTG	6	140	24	CCCACTGAAGGACAGGTAGGAGCTCTCGCATCTGGTTGGACCTCACCGCACCCAAAAGACGAAATAGCTTTCGCTGATCTACCAGAAAACTAGTTGATGTTTGAAGAACGAGGCAGGGGAAACTATGTCAAGATGTTATA[TTGTTGTTGTTGTTGTTGTTGTTG]TTCATTACTGAGAAGAGACACAGTTTCTTTCCTTGTATGATATTGTTTGTTCTGTTGAATCATTTTTATTCAGACTGTTGGGCCTTTTGTATGCTGTAACTGTAAGCTCCTAAAGGTTGTTTGCTAGAGAGCAAAGGACCCAACTGTATC	GCAGGGGAAACTATGTCAAGATGT	62.713	GTTACAGCATACAAAAGGCCCAAC	62.96	152
virginia_state_74509_9_c15065_2	virginia_state_74509_9_c15065_2_b	ATTATTATTATTATTATTATTATTATTATTATTATT	ATTATTATT	9	112	36	CCATAATAACCATAGCAAATAATAATCATATATATATATTCTCATTAACATAAACATAACTTTAGTACTCAACTCATACACCACTAAGCAGTAACAGACAAGAGCTATAGGC[ATTATTATTATTATTATTATTATTATTATTATTATT]ATTATTCACTTTAGTGGGCAGGCTTGAAGGAGAGGAGTTGTTGGGATTTGAGCCAGGGCTTGACGACGACCTCGGCATCGAACAACTTGCGGGCATGATGAGAATCCTCGGCGGCGATCTTCAGGTAGTACTTGGTCCCAGCCACCACCT	GCAGTAACAGACAAGAGCTATAGGCA	62.316	AAATCCCAACAACTCCTCTCCTTC	63.071	110
virginia_state_74509_9_c730_22	virginia_state_74509_9_c730_22_a	CAGCAGCAGCAGCAG	CAG	3	256	15	TGCTGATATTTGAGGTTGAGGATCATGGACCAGCAAGGGCATGGGACACCTCCAGTGATGGGTGTGGCGGCCCCAGTGCAGTATGGCACCCCGGCCGCTGCCGGGGCACCCTACCAGGCATACCAGCACATGTATGCTCAGCAGCAGCAA[CAGCAGCAGCAGCAG]CTCCAAATGTTCTGGGCTGACCAGTACCGTGAGATCGAACAAACTACTGACTTCAAGAACCACAGCCTTCCACTTGCCAGG	GCATACCAGCACATGTATGCTCA	63.226	TCAGTAGTTTGTTCGATCTCACGG	62.724	98
virginia_state_74509_9_c6780_2	virginia_state_74509_9_c6780_2_a	AAGAAGAAGAAG	AAG	3	84	12	GCCAAAACAAGATAGAAATCATTGAAACATATGATAGAAAGGTCAAGCAATAGCATAGGAAGTAAATGCTTACGCCAAGCGAAA[AAGAAGAAGAAG]CCAAAAAACGAAAAAAATAAGAAAGAAAGGTCAAACAATAGCATAAACAAGATAGAAATCATTGAAACATAAGGTAGATGCCCCAATGAAGAGCTTTTCCCCTAGTAAAAATGTGGTGACATGATTGTCAACCTTGAACATATGTTCCCT	GCATAGGAAGTAAATGCTTACGCC	62.304	ACTAGGGGAAAAGCTCTTCATTGG	63.086	150
virginia_state_74509_9_c6422_5	virginia_state_74509_9_c6422_5_a	AGCAGCAGCAGCAGCAGCAGC	AGC	3	201	21	GATCAGACAGTGATCCTACAATCTTTGATGTGGTATACAGAGGGGAACACACTTGCTCTTGTGAAAAACCCCTGAGTGCTGTTGCGCATGCTTCGGCATCTCAGCAAACTGGTACACAACAAAGTCAATATGTTGCTGGTGAACATCAAA[AGCAGCAGCAGCAGCAGCAGC]AAGAGAATCAGCTGCTGCTCAACTTCCAGACTAATCTCAAAGTGAAAACCGAAGGTCTAGACATGGAGAAGCATG	GCATCTCAGCAAACTGGTACACAA	63.628	TCCATGTCTAGACCTTCGGTTTTC	62.798	143
virginia_state_74509_9_c831_40	virginia_state_74509_9_c831_40_a	GAAGAAGAAGAAGAA	GAA	3	596	15	AGTAACGATCCTCAAATGCAAGACTTTGTGGAGAGTGAGTTTCTCGGTGAACAGGTGGAAGCCATAAAGAAAATCTCTGATTATGTCTCACAACTGAGAAGGGTGGGCAAAGGGCATGGAGTTTGGCATTTTGATCAGATGCTTCTCCAT[GAAGAAGAAGAAGAA]GCTGTTGCATGAGACTATAATAATATCAGTAGTAGTACTACTACTACAGTTTGTATGTGTAAGTGTTGAACGTCAATTTTCTGTTTCCTATTGTGAAGAAGAAGCTGTTGCATGAGACTATAATAATATCAGTAGTACTACTATAGTTTG	GCATTTTGATCAGATGCTTCTCC	62.277	CTCATGCAACAGCTTCTTCTTCAC	62.636	156
virginia_state_74509_9_c7451_4	virginia_state_74509_9_c7451_4_a	ATAAAATAAAATAAAATAAA	ATAAA	5	242	20	ATACATATATAGTACCATGCTATTAATAATTTCTCTTGTCTCTGTTACAAACAAAGATAACTGATCTGGTTGTCAGCTACAGCCTCCAACCAAACATTTTGTAGGATTAGAAAGGAAACATAGCCAGATTGCAACATATTGTCTGATAAG[ATAAAATAAAATAAAATAAA]TAGTAGATAGACGAGACACCGGTAGAATTGGGAATAAAATGCTAGTACTGTGAGGACCAATCAG	GCCAGATTGCAACATATTGTCTGA	63.39	TATTCCCAATTCTACCGGTGTCTC	62.495	84
virginia_state_74509_9_c5292_4	virginia_state_74509_9_c5292_4_a	TCTTCTTCTTCTTCTTCTTCT	TCT	3	139	21	CCGGGATCCATCATCTCCACTGCCTCCACTGAGTCCCCTCCCCTCCATCTCGGCGCCAATGGCCGCCACTGCCCTCTCCTTCTCCCCATCCCTCTCATCTCCTCCCTCCCCCAAGCCCACCTGTCTGTTCCTTATATCC[TCTTCTTCTTCTTCTTCTTCT]TCCTCCTCCTCGTCTTTGCCTTCTTTTGCTCTCCAAATCATCCAATCGAGAACCTTATGTCGACCGATTCTGTCCAGGAAACCCTACCCTCAATTTG	GCCCACCTGTCTGTTCCTTATATC	62.198	ATTGGATGATTTGGAGAGCAAAAG	62.705	92
virginia_state_74509_9_c155_170	virginia_state_74509_9_c155_170_a	TATATATATATATATATATA	TATA	4	608	20	CAGAGCGAAATACGAGTCCACTGCACGCTCCTGGACTCAGAAGTATGCCATGGGGTAGAGAGAAAGTAGGCCCTCTGATGGCCTCTAGTTTTAATTTGTTATGAGTGCATATATATTTTTCTCTGGTGTTTTCTGTTAGATGGTATCAAC[TATATATATATATATATATA]TGGTGACTAAAAACTGGTAATTATATTGTGGCTTTTGTTTGCAATGTCTCTGAAAATAACCTTCTGGCTGCATCAGACTTTTTGCAGTTTAATTTGTCCTGTGAATAGCCTCTTGTTCCTATAATAATTATTATTATTACTTATTGGTTT	GCCCTCTGATGGCCTCTAGTTTTA	63.991	AGAGACATTGCAAACAAAAGCCAC	63.781	152
virginia_state_74509_9_c15008_2	virginia_state_74509_9_c15008_2_a	AAATAAATAAATAAATAAAT	AAAT	4	280	20	CACAGTCTCATATTTTTCTTTTCATTGCTCAATGACAATTGAGAAAATTAACCTAAACAGCCGTAAATGCAATAACATTAACTTCATAAGAAATTTTTTCTTAAAATAAAAATTAAACAGTGACAAACAATTTTACTATTTCTCAAATTA[AAATAAATAAATAAATAAAT]AACCCTAAATATGGTATCTCAGACGTTTCTCTTCACTTGGAATGCAAGCGTAAGTGAGAATGTCAGCATCAGTAGTAGGCAGGCTTTCATTCTCTCAATAAAATGATGCCTCAACAATCGCCTCCTCGTCCATCGT	GCCGTAAATGCAATAACATTAACTTCA	63.254	GCATTCCAAGTGAAGAGAAACGTC	63.456	156
virginia_state_74509_9_c207_147	virginia_state_74509_9_c207_147_a	CAACAACAACAACAACAA	CAA	3	131	18	CGGTCCGGAATTCCCGGAATTCCCGGAAAAGAAAACAAGAAAAAGAAAAGAGACAATGGCAAGTTTAACAGCTGCAACATTGAGCATCCCATCCTTCACAGGCCTCAAAGCCATTAACAAAACAACAACAG[CAACAACAACAACAACAA]GCTATTGTTCAAGTAATGCAAAGATGTGCATCAAGGCCTCTCTGAAAGACGTCGGTGTGGCGGTTGCCGCCACGGCAGCAAGTGCACTACTTGCAAGCAATGCCATGGCTATTGAAGTATTGCTTGGAGGCAGTGATGGTACACTGGCTT	GCCTCAAAGCCATTAACAAAACAA	63.439	ACGTCTTTCAGAGAGGCCTTGAT	62.797	100
virginia_state_74509_9_c5599_8	virginia_state_74509_9_c5599_8_a	AAATAAATAAATAAAT	AAAT	4	346	16	GACAGACTCACGGCTTCAGCGGGTGCAAAAGAGACTTGCAATTCTCAACAGGCGCACAACCGGTTGTTGCTCTTGTATGCGTCTGCTCTATTCCGTTGTTGCTATAGTGATTCTGATCATCATCGCCTCGGCTCTCATGAAATACTTATA[AAATAAATAAATAAAT]AAACACAAACTCACTGTGCAGTGTATTCTCATCTGGTGTGGG	GCCTCGGCTCTCATGAAATACTTA	62.937	CCACACCAGATGAGAATACACTGC	63.057	83
virginia_state_74509_9_c5351_9	virginia_state_74509_9_c5351_9_a	TATATATATATA	TA	2	237	12	AATAGATAAGTTTAAGCCTCGAAGTTTCATCCATCTCTACATCAGTGACTAGACAGCCTGCCTGATCCATCAGCCAAATATAAAAAATCGGGAACTACATGAACATACATAGGAACAACATATACCTTAAATATCTTTGTATTGTATATG[TATATATATATA]ATATATGTAAAGATGCTGTCGATTGATTGTCTCACAGCAAAACACGCAAAAGTCAACGCATAGGTGGACGAGTTGCGCGGAGGCGAATTGATGTCTTGATAGGGTTTGGGCGCACAGGAGTCTTTGAAGGGCTGACCCTTATCGGCAAAG	GCCTGATCCATCAGCCAAATATAA	63.326	GTTTTGCTGTGAGACAATCAATCG	63.065	146
virginia_state_74509_9_c5701_4	virginia_state_74509_9_c5701_4_a	TTGTTGTTGTTG	TTG	3	221	12	AAGCAGCAGTTGGAGGACTTTGATCGGGAAAAGGCGGCACCTTTGGTGCATTTGGCTAACTACATTGCCTACCGGCAGAAGTAGGAGTGTTTGCCTTCTTATTTAGATGATGATTCTGGTAAACTAATGTTCAACTCTTTCTTGTTGTTA[TTGTTGTTGTTG]CTCTTCTTCTTCTTTCTATTATTGTTATATTGTGTTTCTTACCTGCATTTAAATGCTGTGTCTTTCGAGATAAGTTTATCTGAGTTCGATTT	GCCTTCTTATTTAGATGATGATTCTGG	61.652	AAACTTATCTCGAAAGACACAGCATTT	61.863	147
virginia_state_74509_9_c106_246	virginia_state_74509_9_c106_246_a	TCTTCTTCTTCTTCTTCTTCTTCTTCTTCTTCTTCTTCTTCTTCT	TCTTCTTCT	9	48	45	TCCGGAATTCCCGGGCGACGACAATTCTATTCTATTGCAAGGAGCATC[TCTTCTTCTTCTTCTTCTTCTTCTTCTTCTTCTTCTTCTTCTTCT]TCAGCTTTGTTTAGGCTTTCTATTTTACGTAGTAAGATCAGAGCTTGTTCGTGAGAAAGTATGTCTATTGTCCGGAGGAATAATGTGTTCGTCGACCCCTTCTCCCTCGACGTCTGGGACCCGTTCCAGGGCTTCCAAACTCTGTTCAGC	GCGACGACAATTCTATTCTATTGC	61.27	TCTCACGAACAAGCTCTGATCTTAC	61.274	135
virginia_state_74509_9_c523_111	virginia_state_74509_9_c523_111_c	ATATATATATATATATATAT	ATAT	4	1416	20	TTTTACATTCATGCTTTTGAATCTAGATGACATCTTTGTGATCATTTGGGTGTTGTTGATTTTGTAGGGTGATGAGGATTAGAAAGCAGCAGCAGTATCAGCGCATGAAGACATAGCAAGTAGAAGCAGACATCTTCAATCTATTTGCAG[ATATATATATATATATATAT]ATGCTGAGAGTTTATTGTAATTACTTGTATAGGTTATGGACCTCTGGTTCAGAGTTATATATATATATATATTAACTCTTTTAGGCCAGTGTTTAGCACAGTTACAATATGTTATATGCAACCAGCTACGCTGGATGCATCTTTCAGTTG	GCGCATGAAGACATAGCAAGTAGA	62.888	AACTCTGAACCAGAGGTCCATAACC	62.998	126
virginia_state_74509_9_c6911_5	virginia_state_74509_9_c6911_5_a	AATAAATAAATAAATAAATA	AATA	4	184	20	GCGAAATGAGGCAGATGGGGAGGAAACTACAACCAAGAGCTTGAAGGGACGGAGAAAGCGGGGTTAGATTCTTTCTTTTTGAATGACTTGTTTATATTGTAATTAAAAAAAAAGGACCGGCTGATGATAGAATCCGTGACACTTAAAATC[AATAAATAAATAAATAAATA]AAAATCAATATCATCTCCTTGCTCTGTCCTTACACACAAGAATAAACATCATCATGCCATACAATCTTATTA	GCGGGGTTAGATTCTTTCTTTTTG	63.284	TGTGTGTAAGGACAGAGCAAGGAG	62.944	151
virginia_state_74509_9_c5993_5	virginia_state_74509_9_c5993_5_a	ATATATATATAT	AT	2	184	12	TTCAACCAACTAGATCTGCCGGAAGTACGCATCCAAAGAAAAATTACAAGAGCGGCTGGTCCTTGCTATCCATGAAGCAAATGAAGGTTTTGGGTTTGGTTAGATGGGCTAATATTGAATGACTTTCTGGTTTGCCTTTTAGTTCTGTAG[ATATATATATAT]GTGTCATTGCTGGAAAGAGGAAAAGTTATTATGTAAAGGAACTCTTTTATCTCTCCTTAAAAATTATAATCAAAAGTTTTTAAATTTCTCTTCTGGT	GCTATCCATGAAGCAAATGAAGGT	62.733	ACTTTTCCTCTTTCCAGCAATGAC	62.1	124
virginia_state_74509_9_c10661_2	virginia_state_74509_9_c10661_2_a	TAAATAAATAAATAAA	TAAA	4	30	16	AGCTCAAAACAATTCACTAGTTTGAAAGTC[TAAATAAATAAATAAA]TAATCTTTTAATTTTCAGATGAAAAACTGGCACCCACCCACTCTTACTTGCACGAAACCTTTATTTAAAATTAATAGCATGATGATGATTATGAATTGATGATATCTAACTCAAAAAATTTCATAGAAGACAAGTTGGTCAAAAACAAGT	GCTCAAAACAATTCACTAGTTTGAAAG	60.847	AAAGGTTTCGTGCAAGTAAGAGTG	61.03	107
virginia_state_74509_9_c9685_3	virginia_state_74509_9_c9685_3_a	CTCCTCCTCCTCCTC	CTC	3	85	15	CCCGGGAGAACAACAATGGCGGCCATCGCCACCACCGCCACCTCTGCCGCAGGCCGAACCTCCCGCTCATTCTCGTTCCCATGCT[CTCCTCCTCCTCCTC]CTACCCCTCTCACATTCCCTCGCCGTGGTTGCGCTGTTTCGATCCGTTCTAAGAACATTAGGATCCGAAACCCTAGATCCAAAGGGTTGAGGAGAGTGGAATGCTTGGCCAGGGAACCGTTGAAGGTTATGATCTCTGGAGCTCCGGCAT	GCTCATTCTCGTTCCCATGCT	63.827	TCAACCCTTTGGATCTAGGGTTTC	63.666	126
virginia_state_74509_9_c11174_3	virginia_state_74509_9_c11174_3_c	TATATATATATA	TA	2	427	12	GGATCGATTGTTTTTAAGTAATGCAAATAAGAAGAAGAAGAAGATCAACAACAACAAGAACAAGAACAAGAAAGAGCTTCATCAATGAACAAGTTTAGAAGATCTTAGCTAATTATATACTCAAGTGTAACTGTTCCATTTTACACACTT[TATATATATATA]TGTATTGATATGTATACTTGGTTCTTGTTCTTGTTCTTAGTGTTGTTCTTGTTGTGACAATGGT	GCTTCATCAATGAACAAGTTTAGAAGA	61.253	CCATTGTCACAACAAGAACAACAC	61.619	150
virginia_state_74509_9_c6142_10	virginia_state_74509_9_c6142_10_a	CTCTCTCTCTCT	CT	2	697	12	TGATGCCTGAGAACCAGCAGCATTTGTCACAGTTTGAGATCTCACTGGCAATAACATATCATTGTGTTCGCTTCATTGTTTGCTCCTTCAAGTTGTCTACCTGGTCATTTATTAATGTGATTCTCTTGGAATGTTTGCTCAGAGAGCAGA[CTCTCTCTCTCT]TGTCTATTTAAATACCACGCGGTGTATATCAGACTTCATTGTTGTCTATTATAATTCCCATCCAGTTTATTTTACTGTTT	GCTTCATTGTTTGCTCCTTCAAGT	63.048	CAATGAAGTCTGATATACACCGCGT	63.47	134
virginia_state_74509_9_c9478_3	virginia_state_74509_9_c9478_3_a	AAGAAGAAGAAG	AAG	3	310	12	CCTGATAACCCTTTTGCATCTCCAACCAAAGACACACATCTCATGAACATAGACACCAGCAACCATCTCTTAACTTCTTCTTTCAACTCTTGCTTCTTTCCAGTTCCAAGGGTATCTTCTGGCCATGGAGCAGTGGGAATGTGAACAGAA[AAGAAGAAGAAG]ACTTAGAGATAATACAACAAGCACAACAACAAAGAAAAGGAAAAACAATACACTTCGAGTCTTTTGCTTTACATTATATAAATCTTAAG	GCTTCTTTCCAGTTCCAAGGGTAT	62.995	TCCTTTTCTTTGTTGTTGTGCTTG	62.641	112
virginia_state_74509_9_c8651_5	virginia_state_74509_9_c8651_5_a	TTCTTCTTCTTC	TTC	3	62	12	CTGGTTGCCGCTTGGTGCTTATTTTCTCACCACAAGCTTTTGCCTCAGCCTTCAACTGATCA[TTCTTCTTCTTC]CTCTCACGGAATTCTTCAGTGCATCTGGAAGGCAGCACATGCTCGACACGGACATGGATCCTCTTCCTTATGATCCTGTTACCAACCTGCTTGTTAACCTCAACGCCGATGGCGCGCTTGGTGACATTCCAGACCTTACCAGTGCGTCCA	GCTTGGTGCTTATTTTCTCACCAC	63.256	ACAAGCAGGTTGGTAACAGGATCA	64.09	159
virginia_state_74509_9_c15466_2	virginia_state_74509_9_c15466_2_a	ATGATGATGATG	ATG	3	216	12	CTAGTTCTGTTTATAACTCTTAACCAGAAGGCAAATCTTGATTTTTGAGATGATGGTTCACCTACTAACCATGGCAGGTCTTTGGTACTCAACTTTGCTTGGTTGGAGATCAACAAGTCTTGCTGTAAGATTATATCTTCGGTTGATTTT[ATGATGATGATG]GAGGATTGGGGTTCCGCATTCAGAGATGAACCCATTGAGAATGAGCTCCGGGATAGCAAACACAACCCTGTAAGTGGCAAACATGGCCGGCCAAAACCCGGCCACCTGCAAGCCACAACGTTGACCCACTCCTACAGCCCAAGACGCCAA	GCTTGGTTGGAGATCAACAAGTCT	63.027	GAGCTCATTCTCAATGGGTTCATC	63.329	114
virginia_state_74509_9_c9406_3	virginia_state_74509_9_c9406_3_a	AGAGAGAGAGAG	AG	2	337	12	GCTCAACCTCCGCTTCTTCTCCCCGCCGCTGTGCGCGCCACCAGCGCCACACATCTCGTCTTCCCCACAATCCTCGTCTTCAAACCCATCCAAAATCGAAGGAAAGCAATCAGAGCTGGAAAGCCTCTTCATGGTTGATTATCTTGAGAA[AGAGAGAGAGAG]TTTGGAGTTGAGTTGAAGAAGAGAGGTTGGGAGTGATAAACTTAGAAGAGGATTGGGGATTGTG	GGAAAGCCTCTTCATGGTTGATTA	62.705	ATCACTCCCAACCTCTCTTCTTCA	62.664	82
virginia_state_74509_9_c2933_22	virginia_state_74509_9_c2933_22_a	CAACAACAACAA	CAA	3	832	12	TATGGAGACGAGTTCACCACTATGATGACCATAAATACAAAGGTGGAAAAGAGTGAGGTGGGGAGAGCTGTGGAGGGAACTCCGGTGGAAATGGAGAGGAAGATGAGGTTGCAATTGCAAAGAAGGGGAGTGTGGGCCCCAACAAGGCAG[CAACAACAACAA]CCACAAGTCCATGTGGAGAATTGATCAGAACTTGATTGGATGCTACTTTTGACTGGATAGCTTGTGGAGCCCACTTTGGCATGGTGCTTATATTTTGTCCTAGTTAACATTTTGTATTCTAATAAGGCTTTAAATAATTTTTTTTTAAAA	GGAAATGGAGAGGAAGATGAGGTT	63.062	TGATCAATTCTCCACATGGACTTG	63.349	103
virginia_state_74509_9_c7235_3	virginia_state_74509_9_c7235_3_a	GCTGCCGCTGCCGCTGCCGCTGCC	GCTGCC	6	246	24	GTTGTCTTAGTCGCGTTCCACCTGTCTTCCTTTATTGGTTGTTGTTGCTTGTGCACGCATGTTGGATGATGATGTTGTACAGGCGGTGGAAGTAGGGATCAAGAAGACGGTGATACAAGATGGACTGAAACAAAAAGAAGAAGACGGTGA[GCTGCCGCTGCCGCTGCCGCTGCC]TTTGTTCTCGGACTCACTACTCAGCCTGTATCACAGAACATGCTCTGGTTTAAGGATATAGAGAGACAGAGAGGGAGAGAGCTTTTG	GGAAGTAGGGATCAAGAAGACGGT	63.084	GCATGTTCTGTGATACAGGCTGAG	63.296	130
virginia_state_74509_9_c5031_5	virginia_state_74509_9_c5031_5_a	GCCGCCGCCGCCGCC	GCC	3	60	15	ATTCCCGGGAATCTCAAAGTCTCACCGTCATCAGCGCGCGCTAGGGTTTGCGCCTCCGCT[GCCGCCGCCGCCGCC]GTTTAACGACTGACGGGTAAGTAAGGATGGTTAGAGTTAGTGTTCTGAACGATGCTCTGAAGAGCATGTATAATGCCGAGAAGCGTGGAAAGCGGCAAGTGATGATTAGGCCATCCTCAAAAGTGATCGTCAAGTTCCTTCTTGTCATGC	GGAATCTCAAAGTCTCACCGTCAT	62.901	TCTTCAGAGCATCGTTCAGAACAC	63.057	131
virginia_state_74509_9_c1445_40	virginia_state_74509_9_c1445_40_a	TATATATATATATA	TA	2	117	14	GAACAGATTGAATAAATGGAATGAATCACATTGCACGTTTGATTGATATTACACAATCAAAGTCGTAATTAATACATTATACATGATATATACAAGTAAAAAACTTAAGATTGATAT[TATATATATATATA]ACAATTATCATCTGAATCACTTATTCTGGTAAAAGAGGCAACCGGGCAACACTAGCACCGGCATTCCTGCTGGTTAGAGAATCAATGTCTGATAATTTACTCGAGAGAGGAAACGTACATTTACCCGATGAAGCTTTCTTGTTCAACTTC	GGAATGAATCACATTGCACGTTT	63.161	CGGTTGCCTCTTTTACCAGAATAA	62.638	158
virginia_state_74509_9_c5373_9	virginia_state_74509_9_c5373_9_a	TGTTGTTGTTGTTGTTGTTGT	TGT	3	649	21	CAAAGTGCCATGGTTAAAATGGGGTTCATTGATGTTAAGGAGGGGAATGATGGTGAAATAAGGCTCAATTGCCGTGTTGTTAATTAATTAATTCATGAACTTTGATGAACTTGAATATATGGATGCATGTATTTGTATAATTGATGTTCA[TGTTGTTGTTGTTGTTGTTGT]AATGAGTCTTAATTCCATGTTGAATGTTGATGTAGTTATGTTTGGAAGAATTGGACTTGATATGAACTAGAAGTTTGATTGTG	GGAATGATGGTGAAATAAGGCTCA	63.42	CAACATTCAACATGGAATTAAGACTCA	62.464	157
virginia_state_74509_9_c9081_3	virginia_state_74509_9_c9081_3_a	GAAGAAGAAGAA	GAA	3	38	12	CGGGAAGACGGACCAGGCTCAAGCATTTGTAGCAATGG[GAAGAAGAAGAA]GGAGAGGACATGGAATAGAATGGATGGTTTTCACCTCCATAGCTATAAACATGGTGCTCCTCATCATTTACAAGAGCTTCTTTCCAATCTGGAGCCAAATTTGAGATCTCCTTATCAATTATCTCTGCAATTTCTAATGGTTCTCTGTCT	GGACCAGGCTCAAGCATTTGTA	63.586	TCTTGTAAATGATGAGGAGCACCA	63.038	116
virginia_state_74509_9_c3747_20	virginia_state_74509_9_c3747_20_a	GAAGAAGAAGAA	GAA	3	887	12	TACAAGCTTTTAGCTGATCTAGCTGCTTCCATGGATGAGGAAGATGTTGGGAAGTTCACTGATGCTATCAAGGAATTTGATAGCATGACCCGGCTGGACCCTTGGAAAACAACTCTTCTTCTCCGGGCAAAGAATGTTCTAAAAGCAAAG[GAAGAAGAAGAA]GATGATCTGACATAAGGCTTGCTAGTTGTTTGTATCACAGGTTCCTTGCCAACTACCTGATGATGTAATTAACATAACAATATGGGATTTGTCATGTGTTTGAGAGTTGTTTGCACAGTTGGCCCTTGTGAACTCTCTCTTATTCTCTTC	GGACCCTTGGAAAACAACTCTTCT	63.08	ATCATCAGGTAGTTGGCAAGGAAC	62.713	131
virginia_state_74509_9_c7851_3	virginia_state_74509_9_c7851_3_a	TCGTCGTCGTCG	TCG	3	112	12	TCATCGACGCCCTCATTGGCGGTCCCTGGAAGCGGACTCAAGGATGAGGTCATGAAGATCATGCCCGTCCAGAAGCAGACCCGCGCCGGACAGCGAACCCGCTTCAAGGCTT[TCGTCGTCGTCG]GCGACAGCAACGGGCACGTCGGCCTTGGCGTCAAGTGTGCCAAGGAGGTCGCTACTGCGATTCGGGGGGCGATCATCCTTGCCAAGTTGTCTGTTGTTCCTGTGCGTAGAGGGTACTGGGGGAACAAGATTGGGCAGCCTCATACCGTTC	GGACTCAAGGATGAGGTCATGAAG	63.424	GAATCGCAGTAGCGACCTCCT	63.035	154
virginia_state_74509_9_c1314_28	virginia_state_74509_9_c1314_28_a	TGGTGGTGGTGG	TGG	3	35	12	CGGAATTCCCGGGAGCGAGCTAACCAAAGAAGTCT[TGGTGGTGGTGG]AGTTCTAGAGAGAGTGAGAGAAGAGAGAAGATGGTGGAGCATTTGCTTGGATTGCTGAGGGTGAAAGTGGTGAGAGGAGTCAACCTCGCCATCCGAGATTTGAGGAGCAGTGACCCTTATGTTGTTCTTAGGATGGGCAAGCAGAAATTG	GGAGCGAGCTAACCAAAGAAGTC	62.826	CAAATGCTCCACCATCTTCTCTCT	63.115	81
virginia_state_74509_9_c7790_4	virginia_state_74509_9_c7790_4_a	TTTATTTATTTATTTATTTA	TTTA	4	263	20	CCATGGATCGTGCCCGATTTGCCGTTATCGGATGCCGGTGGAGGAGCGGAGAGGATCCGATAAGAGCGGGGAGAGGGAGCTTTGGTTTTTAGGTTTTGGTAGTCGAGGCCGGAGTCACAGTGATGAAGGCGATGGAGATCCTGAGTGATT[TTTATTTATTTATTTATTTA]GTCTTTTTATTTTAATTAGATAATTATTATTATATACATATATTTATATGTGGAAATAAATAAATAATTTGAGTTTTCTGTTTTTTAATATTATTTTTTTAGAGATCGAAGAATCATGGATTGGTGTATGTGGCGTGTTTTCTTTCCTAT	GGAGCTTTGGTTTTTAGGTTTTGG	63.19	CCAATCCATGATTCTTCGATCTCT	62.775	219
virginia_state_74509_9_c1321_36	virginia_state_74509_9_c1321_36_a	CACCACCACCAC	CAC	3	34	12	TTCCCGGGAGGAGTTCCCTTTTGGTCACCACCAT[CACCACCACCAC]CGCTCCGAGGAGGAGGAGGAGAAGGGTCGCAATCCCTACCCTCCGCCATCTCACCAGCCCTACTCCCACCCCTCCAACGAGTACCCTCCTCCTCCTCCCCCGTCCTATGGTACCCCTGGCTACCCTCCTGTTCAGCACGTTGCTCACGAG	GGAGGAGTTCCCTTTTGGTCAC	63.293	AGGAGGAGGGTACTCGTTGGAG	63.079	133
virginia_state_74509_9_c4100_13	virginia_state_74509_9_c4100_13_a	GAAGAAGAAGAAGAAGAAGAA	GAA	3	386	21	GAGCGTCATCCCGTGGATGGACTCCCTCTAGTTCACGGCCCCCCTAAATCTGGTCACGGTGGCAAGTTTACTTGGGAGGGTCCTTGTCCTGAGGTGGAGGCTGAGCTAGATCCAGTGCCACCCGCGATCGATCCCAAGGATCCCAACTAC[GAAGAAGAAGAAGAAGAAGAA]GAGGAAGGGCCAGATGGGCTCCTCATCGGACAAGTGGAGGTGGCCAAGGCAGCAGAGACAAGGGAAGGCATCTCTAGGATCGAGATACGACCCACTCCTCTACAGTCTTAAACAAATTAACTGCGCTTCTTTCGTTCAGACTTTAGTGTG	GGAGGCTGAGCTAGATCCAGTG	62.679	ATCCTAGAGATGCCTTCCCTTGTC	63.185	156
virginia_state_74509_9_c2846_13	virginia_state_74509_9_c2846_13_a	CGGCGGCGGCGG	CGG	3	87	12	CGTTGGAGATGAGGTGATTATAGAAGAAGGTCATGAGGAAAAGGAAAAGGAAAAGGAGTTTATCTTGAAGCCGAGAGAAGAAGAATC[CGGCGGCGGCGG]TGGGGATATACTGACGAGGTTTTCGCTTGCTGAGGAGAAACCACTGGTTTCATCCCGCTTCGGGAATCATCGCAAGACAGTGAAAGCAACTCCTGATCATGGCAAGGCTTTGGGAGTGGTTCCTCGATCTAAGAGGAACGAGACGCTGGA	GGAGTTTATCTTGAAGCCGAGAGA	62.298	TCAGGAGTTGCTTTCACTGTCTTG	63.049	141
virginia_state_74509_9_c14405_2	virginia_state_74509_9_c14405_2_a	TATTTATTTATTTATT	TATT	4	97	16	CAAATCTGAACTTTTTTTGAATTGAAGAAGTGAAAAATAGTTAGGATAAAAATTTACGAGTTCATTTGATTTATGATATAACTTTTATATTTTTATA[TATTTATTTATTTATT]ACTTAAATAAATTTGGAAATAATTTAAAATGGAAAAAATGATTACGTTTTTTCTTTAATGTTTCATCGGGGAAGGGAGTTACCCAAATGGCTTATTCTTCTCTTAAATTTACAAAAATTATTTATGTTAAGAATATGAAGAATAGAGACA	GGATAAAAATTTACGAGTTCATTTGATT	60.228	TTCCCCGATGAAACATTAAAGA	60.645	143
virginia_state_74509_9_c14528_2	virginia_state_74509_9_c14528_2_a	TCTCTCTCTCTC	TC	2	38	12	AATTCCCGGGATGAAAGAGCAGCCGAGAGCCGCCGCGT[TCTCTCTCTCTC]AGACTTGACTGGAGTAAACCATGCAATCGATTTGGCGGAGTTTGTGTGGAAGTGGATATCACTTTTCGAAATCCTTGATTTGTGCGGGAGGGCAACCTGTAAACCATCTTCAACAAATTTCGGGCCATTTTAATCGGGTTTTGGGAAATG	GGATGAAAGAGCAGCCGAGAG	63.697	GTTGAAGATGGTTTACAGGTTGCC	63.035	156
virginia_state_74509_9_c4317_12	virginia_state_74509_9_c4317_12_a	CATCATCATCAT	CAT	3	417	12	TCTGTACAGTATTCAGCTCCAGTCTACATGTATTCCTGTATATGTATTGGATGATTGAAAAGGCATGCCGGAGCCATACGGATGTGTACCAACTGCGGCATACGGATTAGCAGCAAACGGATTTAGAGGGGCTTGGTGTGGTTGCTGACC[CATCATCATCAT]TTGCTGCTGCAGCATGAAAGCTTGTTGTTGCTGAGCCATTGCAGCCATCTGGACGGAATGAGGCGCTGCAATTGCATTTGATGCGTAGAATGGATCATGAGCCATTGGTTGCATCATTGGACTTGCCATTGGCCCTACCTCCCATGGGTT	GGATTAGCAGCAAACGGATTTAGA	62.748	CTCATGATCCATTCTACGCATCAA	63.365	160
virginia_state_74509_9_c11473_2	virginia_state_74509_9_c11473_2_a	GCAGCAGCAGCA	GCA	3	92	12	TGGTTAGGGGCTGGGATTTTGTTGTCTTCCCCAGTGGAGGAGAACGGGATTCCATGGCTGCTACAGCTGGCATTGGAGTTGCTGCACTAGCT[GCAGCAGCAGCA]GCTGCCTCACCAGGTAGCCTAACATGTCTCAACCTCTTGACTGCTCTATGCAATCTCTCCAATCGAAAGGTCTGACCATCGAAAAACAAGACTCCATCGTTGTCCTTGTAGTTTTCACTG	GGATTTTGTTGTCTTCCCCAGTG	63.95	TTGCATAGAGCAGTCAAGAGGTTG	62.958	144
virginia_state_74509_9_c2535_20	virginia_state_74509_9_c2535_20_a	TCTTCTTCTTCT	TCT	3	339	12	GGTTTTAGGCAGCAACTGATGGTTTAGAGGCAGCCGAAAGTTTGGATCTTCTCTTGGCCAAACTCTCGCTGCGACGCTCTCTCTGCTCCTTGAGCCTGGAGGCAAGAAGTTTCTGGTACTCTGCAGCTTCAGACTTGGCTTTTGCAATCC[TCTTCTTCTTCT]CGGCAATCCTGGCGCGCTTCCTTTGCAGGGTCAAGGGAGTCACCAGCCTCTGGATCTTGGGTGCTTTGCTGCACTTCTTTCCTGATTTAGTAGTGAAAGTCCGGCGATATGTATTGACGTATTTACGGACATCATCCTCTTTGGAAAGGT	GGCAAGAAGTTTCTGGTACTCTGC	62.739	AAATCAGGAAAGAAGTGCAGCAAA	63.444	150
virginia_state_74509_9_c12255_4	virginia_state_74509_9_c12255_4_a	TATATATATATATATATATA	TATA	4	270	20	TAAAATCCTACAGAAGACAGCTAAAAAATTAGACATCAAAAGCGGCATATTTCCTGGGTTTTCATTATTTATTCTAACTCAACAAGAACCCAACATACAGGAAGCAAAGTGATCAAAGTCTTATCATCACATCAGGACACAGCAATACTC[TATATATATATATATATATA]GCACAAGCAAGATGAATAAAGGAACAC	GGCATATTTCCTGGGTTTTCATTA	62.236	TGTTCCTTTATTCATCTTGCTTGTG	61.642	153
virginia_state_74509_9_c926_79	virginia_state_74509_9_c926_79_a	CTCCTCCTCCTC	CTC	3	53	12	AATTCCCGGGACGTCTTTGTACACGCCGGCCCTTGAGATCTCTCTTCTCTCTT[CTCCTCCTCCTC]CTTCTCGAGTTCGTCATCTCCTCCGGCGAAGATGAGAGAGTGCATTTCGATTCACATCGGCCAGGCCGGGATCCAGGTCGGCAATGCTTGCTGGGAGCTGTACTGCGTTGAACACGGTATTCAGGCTGATGGGCAGATGCCCTCTGACAA	GGCCCTTGAGATCTCTCTTCTCTC	63.283	TGAATCGAAATGCACTCTCTCATC	62.822	92
virginia_state_74509_9_c6341_4	virginia_state_74509_9_c6341_4_a	ATATATATATATATAT	ATAT	4	216	16	AATTTGCAAAATGCTTCAATCAGTTCTTAAGGAAAGCCTGCTTTGGAGATTTCATTGATTGTGAAATCACCATCGGTGAGACAAGTGCTTTGTATATAAAATCACTGGCGTCATTTGCTGTTGTATCTAATGTTGGAAAGATGTGATTTC[ATATATATATATATAT]ACCTAGCTTGAGGAAGTTATTAACATAGAAAGCTAGCTGAAAACATGATGTTTTCAGCTGTAGGACCTTTGGTTCAACAACTCAGTATTGTACTATGTATTGTCACTTTGTAATGTAAGATATTGAATAGCTCAATTAGCGATATTGC	GGCGTCATTTGCTGTTGTATCTAA	62.468	ACTGAGTTGTTGAACCAAAGGTCC	62.807	146
virginia_state_74509_9_c3923_10	virginia_state_74509_9_c3923_10_a	CTCCTCCTCCTC	CTC	3	311	12	ACAAAGAGATAGAGCTCCTGAAGGAGTCATACATGATACTCTCATCGGAGGATGAGAGAAGGTTGTATGACTGGAGTTTGGCTAGGAGTGACAGACCTGAGAGATACACCTGGCCTTTCGAAGCTGACATAACGCAAACACCAAAGGAAA[CTCCTCCTCCTC]GAGAACCTGAAGATGTGGGCCCAACAAGGATTGTGGGTTATTTCTTCTTAGCCTGGCTTATATTGTCTGTTGTATTGTCTGTGTCCCTCAACAGGTGATAAAATTATTTGTATCATGTGCAAGGTAGAATGGTGCTTTCATATTATCATT	GGCTAGGAGTGACAGACCTGAGAG	63.015	AGCCAGGCTAAGAAGAAATAACCC	62.253	141
virginia_state_74509_9_c9584_3	virginia_state_74509_9_c9584_3_a	TATTATTATTATTATTAT	TAT	3	321	18	GGCGGAGGTCCGCGCACAGAACGCCCTGGCGGAGATACAGGAGTACACCTCCTTCCTCCGGGTTCTGGGAAGTTACCCCATGGATATGACCCCTTGGATGGCCTCATCTTCTTCATCTTCATCTTCTTCATCATCATCGACGTGAATTTA[TATTATTATTATTATTAT]TTATTATTTTTCTTTTACTTTCTTCCTCTTCCTCTTGTTTGAATTCGTTGGATGCCTTCAATCAATCAATTAATACCCGAGAGTACGAGACTTTATTACT	GGGAAGTTACCCCATGGATATGAC	63.68	CGAATTCAAACAAGAGGAAGAGGA	62.993	149
virginia_state_74509_9_c11755_5	virginia_state_74509_9_c11755_5_a	ACACACACACACACAC	ACAC	4	171	16	CTGAACCAAACTCAGAAATTTATAGGGATGTACATAAAAACAATCTTTCCAGTGAAACACACTGCAGGGACATCAGACAACACATCACACTAATGGAACCATCTCATAACAAAGTTAGTAGTTGTCCAAATCTAACAAGATTCTTAAATT[ACACACACACACACAC]AAAAGGAATGTATTGATGCATTTCCTAAGTGGGTTTTCCCTATTCTGAAAAGAATGGCTCAAGATG	GGGACATCAGACAACACATCACAC	63.871	AAACCCACTTAGGAAATGCATCAA	62.922	136
virginia_state_74509_9_c4596_8	virginia_state_74509_9_c4596_8_a	ATATATATATATATATATAT	ATAT	4	69	20	GCTGGGAGTTTGTGGGACATTCTGCCTCTATTCTTCATCAATGTTGGTGATGTTTCAGATTAACAAGTG[ATATATATATATATATATAT]GTATATCACCATATATCATGAGCATGTACATAATTGCTGGGAATTCTTGTATTTCATTGAGGTGAAAGTGAAATATGGTTTCAAGAAAAGAGTTGTCTTCTAGTTTTTCCTTGATGTCTTTTTTT	GGGACATTCTGCCTCTATTCTTCA	62.9	CAATGAAATACAAGAATTCCCAGCA	63.325	135
virginia_state_74509_9_c7764_3	virginia_state_74509_9_c7764_3_a	CATCATCATCAT	CAT	3	81	12	GGAATTCCCGGGAGAAAAGGAAAGGTTACACAAAACTTAAATTCATAAAAAGAGAGAAGAGAGAAAGAGAGCTCTTGATGG[CATCATCATCAT]CAAAGAAGCATGTTATCTTCTTGCTTTCCATGGCCATTGCCACCATTGCCATGCTCAATGGAGCTCTTGCCAAAGAATACACTGTGGGTGATGATAAAGGTTGGAGACTTGATGTAAATTACACTGATTGGGTTCATGGGAAAGAATTT	GGGAGAAAAGGAAAGGTTACACAAA	62.805	GCCATGGAAAGCAAGAAGATAACA	63.643	118
virginia_state_74509_9_c1545_14	virginia_state_74509_9_c1545_14_a	GAAGAAGAAGAA	GAA	3	33	12	TCCGGAATTCCCGGGAGAACGCTCGAAGAAGAC[GAAGAAGAAGAA]GCCGCCATGAGAGCTCCTCAAGCTCTGATGCTGCGATCCTCCTCTCCGTTCGCCGCTTTCTTTCGGCGCCCTTCTACTTCTCTTCTCCCCGTCGTCTCCTCTCGTTTCGCCAACTCAATTTCATCGTCTTCATTCCAGGGTTTCTTGAAC	GGGAGAACGCTCGAAGAAGAC	62.665	GACGGGGAGAAGAGAAGTAGAAGG	62.971	126
virginia_state_74509_9_c2258_48	virginia_state_74509_9_c2258_48_a	AGAAGAAGAAGAAGA	AGA	3	54	15	CGGAATTCCCGGGAGGAGAGTGCAGGATTATTAAAGAAATGGTTGAGAATGGTG[AGAAGAAGAAGAAGA]TGGTAACTGGATTGGGTTCATTGGAGGACTATTTTGGAAAACTGAAGTCCGGAAAGAGTGTCGAAAGAAATAAAACTTCAGTTGCTATTGACAAAGAAACATCCGAAAGAAATTCAGTGAAATTGATGAATTCGGCAACAGAAGCGAAAA	GGGAGGAGAGTGCAGGATTATTAAA	62.901	TCCGGACTTCAGTTTTCCAAAATA	63.002	112
virginia_state_74509_9_c1548_34	virginia_state_74509_9_c1548_34_a	TCGTCGTCGTCG	TCG	3	28	12	AATTCCCGGGAGTTTTCGCGTTCGTATC[TCGTCGTCGTCG]CGTCGTTCACTAGATTAGGGTTCCGGCGATCGGTTATCGGAGAAGGATAATGGGGAAGAACCAGATCTCAATGGCGGTGGTGCTGATTTTGTTTGTGGCAGCGGCGTGCTACCTTCCGATCAATGTCTCGGCGGCGCGGAATGTGCCGGC	GGGAGTTTTCGCGTTCGTATCT	63.754	TTGAGATCTGGTTCTTCCCCATTA	63.083	104
virginia_state_74509_9_c7420_3	virginia_state_74509_9_c7420_3_a	TGGTGGTGGTGGTGG	TGG	3	36	15	ATTCCCGGGATAAGAAGATGGTGGTTGTTTCAGTGA[TGGTGGTGGTGGTGG]TGTTTGGGTTGTTGGTGACTAATACTAAAACTAATGCTCAAGCAACAGTGAGAATAGTGGACCAGTGTTATAATGGAGGGCTGGACTTAGATTGGAGTGTGTTTCAGCAGATTGACACTGATGGTAGTGGTTATGCTGCAGGTCATTTGA	GGGATAAGAAGATGGTGGTTGTTTC	63.092	CAGCCCTCCATTATAACACTGGTC	63.022	128
virginia_state_74509_9_c902_43	virginia_state_74509_9_c902_43_a	AGCAGCAGCAGC	AGC	3	97	12	GGGATGCCCGGGACGCGCTCTGGTTCGCATCCCTCTCTCGGCGAGACTCCAGGAAGATGCCTTCTTGCGGGGATCTCCATTCCCAGCTCGCTCCAGG[AGCAGCAGCAGC]TCGCTGAATGGTGGTGAGAAGCCAGGCAGGGCACTGGTGGTGGAAGCCAAGGGAAAGAAGGGCATGATGGGTCGCCAGTTCCAGCGCCCTCCTCCCCCTCCTCTCCCTAAGATCGAGGACGACGGCAATCCCAAGTTCGTCATCTTCATC	GGGATCTCCATTCCCAGCTC	63.187	ATCTTAGGGAGAGGAGGGGGAG	63.227	153
virginia_state_74509_9_c133_486	virginia_state_74509_9_c133_486_a	CCACCACCACCA	CCA	3	1283	12	GACTTCGATCCCTTGCCCTTGCACTTAGAGCAGATAATATTGCGAGAAAGTGAGAGCTTCTTAGAAGTCCCATTGTAGAGGTCCTCCAATGAAACCTTTAAGGGATGGATAACATCCTCTCCTCTCCTCTGCCGACGCCCTCGACTACTC[CCACCACCACCA]AATGGGTTGCCACCAAAGAAGGATTGGAAGATGTCAAATGGATCATGGCCTCCACCACCACCCATTCCCTCCTTGAGGGCATCCTCACCATATTGATCATATATCTCACGCTTCTCAGGATCACTCAGAACCTCATAAGCCTGTGCTAAT	GGGATGGATAACATCCTCTCCTCT	62.954	CCATTTGACATCTTCCAATCCTTC	62.987	102
virginia_state_74509_9_c3061_5	virginia_state_74509_9_c3061_5_a	TTCTTCTTCTTC	TTC	3	100	12	AATTCCCGGGATGTCGATAAGCTTTCTCTCAAGGTAGGGATTCTTCTCCTCCGATCCGATCTTTGTTTATCTTTCTTTTTGTGCTTTGTGTTTTTGATTG[TTCTTCTTCTTC]TTTTGTGTTTTGATCGGAGTTGTCCTTTTTCTTTGTTATTGTTGTTGTTTGGCTGATCTTGATGAGTGTTTTCATGTACTATAGATGCAGATTTTCGTTAAGACCCTCACCGGAAAGACCATCACCCTTGAGGTGGAGTCATCGGACACC	GGGATGTCGATAAGCTTTCTCTCA	63.013	AAAAGGACAACTCCGATCAAAACA	63.117	134
virginia_state_74509_9_c1935_22	virginia_state_74509_9_c1935_22_a	CTCCTCCTCCTC	CTC	3	591	12	ATTCCGACGGATCCAAGCACATCAACTCCGACATCGGGTTCGGGTTCGGTTTCGGTAGCCGCACGTGCGGCCCGGTCGGGTTCGGTCCGATCACGGGCTTCTGTTCAACGACTTCTTGGCCCGGTTTCGGCCCGGCCTGCTTCTCCCCAG[CTCCTCCTCCTC]TCTTGTTATATATCCTACACAGCACCCAGTCGTCCAACCGTAAGCTGTTCTTCCGACGAGGGGTTCGGTCCACATTGGCGAGCCGGTACTCATGCATGATCCAATTGGTTTTGTCCCCTTTCGGAGCTTTGCCAGTGTAAAAAACCAAAG	GGGCTTCTGTTCAACGACTTCTT	63.126	ACGACTGGGTGCTGTGTAGGATA	63.055	101
virginia_state_74509_9_c866_53	virginia_state_74509_9_c866_53_c	TTGTTGTTGTTGTTGTTG	TTG	3	846	18	GGACAGCCCTCCTACTCACTAAGTTTAATTCCTTACTTTGTTTTCCTGTTTGGTGTTTTGGAATGTACCCCAGTGGTTTATATGAATGCTGGGGGCTTGGTTGTTTTGTTTTATGTTTTTGCTTTTGATTATGTGGAGTTGTTGTTGGTA[TTGTTGTTGTTGTTGTTG]ATGATGATGTTTATGTCCCTTAATGAGAGTGTGTTTATGAAGGGTTTGTTGTTTTTGTAAAGAAAAAAGTGAAAGTAAATAGTATTGTGCTTATCTGTTACCATCAAGTATTTGCTGTTAGGGATGTACCCTACAGCTTTGAACTT	GGGCTTGGTTGTTTTGTTTTATGT	62.356	CAAACCCTTCATAAACACACTCTCA	61.593	124
virginia_state_74509_9_c1011_33	virginia_state_74509_9_c1011_33_b	TTGTTGTTGTTGTTG	TTG	3	859	15	GGGGAGGACAGTCTTACTCACTAAGTTTAATTCCTTCTTTTGTTTTCCTGTTTGGTGTTTTGGAATGTACCCCAGTGGTTTATATGAATGCTGGGGGCTGTTGTTTTGTTTTATGTTTTTGCTTTTGATTATGTGGAGATGTTGCTGGTA[TTGTTGTTGTTGTTG]ATGATGTTTATGTACCTTTAATGAGAGATTAACATGAGGAAATTATATGAAAGATGTGGTGTT	GGGGCTGTTGTTTTGTTTTATGTT	62.356	CACCACATCTTTCATATAATTTCCTCA	61.517	133
virginia_state_74509_9_c7583_3	virginia_state_74509_9_c7583_3_a	GCTGCTGCTGCT	GCT	3	67	12	CCGGGATGCGGCTGCTCAGTCCTCAAGAAAGTCATCTCCCAGGGTCACTAACCAGGAAGTTCAGAAA[GCTGCTGCTGCT]CTGAGGGGTTCTGACCACCGTCGTGCTACTAATGTTACTGCTAGATTAGATGCCCAACAGAAGAAGTTAAACCTTCCCATTCTTCCTACTACCACCATTGGTTCATTCCCTCAGACAATGGATCTCAGAAGAGCACGCCGTGAATACAAG	GGGTCACTAACCAGGAAGTTCAGA	62.895	TGGTGGTAGTAGGAAGAATGGGAA	62.993	135
virginia_state_74509_9_c3944_9	virginia_state_74509_9_c3944_9_a	AGGAGGAGGAGG	AGG	3	449	12	AGTGGCCGAGGCGGCGGATCACCGTCTCGAGATCGCGTGCGGTGATCTTGTCGACGTCGAAAAGGTCGGAGGTGGGGGAGGGTGGGAGTACGGTTTTGGGAGATCGGGTAATGGAGGAGGAGATGGAGTCCTCGGAGGAAGAGGATGAGA[AGGAGGAGGAGG]AATTGGAGTTTTTCTTGGATTTTTTGGAGAGTTTGGAATCCTTGGAAGTGAAGAAAGTTGGGAAGTTGATCTTCATGGTTGTTGAATGGTTTGCTGTGATTTT	GGTAATGGAGGAGGAGATGGAGTC	63.483	CTTCCCAACTTTCTTCACTTCCAA	62.892	121
virginia_state_74509_9_c9412_3	virginia_state_74509_9_c9412_3_a	AGAAGAAGAAGAAGA	AGA	3	353	15	ATGTCGGAGGCAGATTGATAATGATGACATTAAACCTTTTGACGTAACTCAGGTCCAAGGATACTGGAGTCAAGAATTACTTAGGTCGATGTCCACATCTTCGCGTAAATTAAAATTGAAGATAACTTATGGCGGTTCTAATTTATATCG[AGAAGAAGAAGAAGA]GGAAGCAGAACAGAACTCATGGTGTC	GGTCCAAGGATACTGGAGTCAAGA	62.884	ACACCATGAGTTCTGTTCTGCTTC	61.953	139
virginia_state_74509_9_c13458_2	virginia_state_74509_9_c13458_2_a	AGAAGAAGAAGA	AGA	3	117	12	GAATTCCCGGGAGATCGGTGAAACCCTAGAATTCCCTTTCTTTTCTCAAGATGGCGCCGAAGAAGGATAAGGCACCACCGCCGTCGTCGAAGCCTGCCAAGTCTGGCGGAGGCAAGC[AGAAGAAGAAGA]AGTGGAGCAAAGGAAAGCAAAAGGAGAAGGTGAATAATGCTGTGCTATTCGATCAGGTGAGCTATGATAAGATGCTTTCCGAGGTTCCTAAGTTCAAGCAGATCACTCCGTCGGTTCTTTCTGAGAGGCTGAGGATTAATGGATCTCTTG	GGTGAAACCCTAGAATTCCCTTTC	62.383	GCACAGCATTATTCACCTTCTCCT	62.94	158
virginia_state_74509_9_c7004_5	virginia_state_74509_9_c7004_5_a	GCTGCTGCTGCT	GCT	3	152	12	TTCCCGGGATGTGATGAAGAGGATGAAGATTTTGTTGTTGAAAAGGATGATGGTGGATCTCCCACTGATGATTCTGGTGAAGAGGAATCTGATGCAAGTGAAAGTGCTGGAGAAAGAGAAAAACCGGCGAAAAAGGATTTAAAGAAAGAA[GCTGCTGCTGCT]AAAGCGTCATCTTCCAAGAAGAAAGCTAAGGATGGAGAGGAAGATGGTTCAAAGAAAAGAAGACAAAAAGAAGAAAAAAGATCCTAATGCGCCAAAACGTGCAATGTCTGGATTTATGTTCTTCTCAAATTCTGAAAGAGAGAATATTAA	GGTGAAGAGGAATCTGATGCAAGT	63.017	ACCATCTTCCTCTCCATCCTTAGC	63.185	135
virginia_state_74509_9_c2667_20	virginia_state_74509_9_c2667_20_a	CCGCCGCCGCCG	CCG	3	34	12	TGAAGATGAGGGTGAGGATGAGGAGCAGTCTTAT[CCGCCGCCGCCG]GCGGATGCCAAACTGTTTGTCGGAAACCTCCCTTACGATGTTGAAAGCGAGCAGCTTGCCCAGCTTTTTGAACAGGCTGGAGTTGTTGAGGTCTCTGAGGTTATTTTCAATAGGAAAACAGATCAAAGCCTTGGCTTTGGGTTTGTCACG	GGTGAGGATGAGGAGCAGTCTTAT	62.162	TTTCAACATCGTAAGGGAGGTTTC	62.606	82
virginia_state_74509_9_c15281_2	virginia_state_74509_9_c15281_2_a	TATTTATTTATTTATTTATT	TATT	4	55	20	TTTTTAATTAGAAGGTGAGGTGGAACTCTAAACCAAAAAATCGTTTGGAAGGTTA[TATTTATTTATTTATTTATT]TGGAGTGGCTTTGCCGATCTAGACGTTGTTATGCTTGGAAAGAGAATCACAGAAGTTGCTGGTTGGGGAAAAGGAATACCGAATAAGTGGATCAATTCATTCAGTTTATCACGAGGATAATGATTTTTTTTTAANATTATCCTCTTGGTT	GGTGAGGTGGAACTCTAAACCAAA	62.696	AAGCATAACAACGTCTAGATCGGC	62.867	98
virginia_state_74509_9_c8298_5	virginia_state_74509_9_c8298_5_a	GGAGGAGGAGGA	GGA	3	269	12	ATAAATATAAAAATATATATTATAAAAAATTTAATTTATCTATTTAAAATGGATTAAAAAGAGGTTGAAGAAGGAAAAGAGGGAAAAATTGGAGAGGCAAGCAAAGAGGACTCAAGATATTGAATGTAAGCAGATAACGGAGACAAAGCC[GGAGGAGGAGGA]CAAGGAGGAAGGTGACGGGGAACGGGAGCTAAAGGAGGCGGCCGTTGCTTATCTGCGGGAGGCGGCGGAGGGGGGCCGGCGGTGAGCTGTTGTACAACAGTAAGGAAATCATCCTTATTGATATTTACAAAGAAATCAGAATGGGTGGAT	GGTTGAAGAAGGAAAAGAGGGAAA	63.062	GCCTCCTTTAGCTCCCGTTC	62.443	139
virginia_state_74509_9_c8916_3	virginia_state_74509_9_c8916_3_a	GAAGAAGAAGAA	GAA	3	130	12	TCTATTTTCCTTTTCATGGCCTCAATACTGCAAAGGCGATTGATGGTGGTTGCTGAGAGTCACAAATCAAAACCACAAGATTGGACCGCATTGAGGACGCAGGATGAGGAAGCAGAAGCATTGAATATCT[GAAGAAGAAGAA]GATTAAGACGACCGGGCCATACCCGTTGTCTTAATCTCATTTACAATTATCGGTTATCTAATCTAATACATAACATGAAAGCATGCTGTTTTATTGGGAATGGATGGATGTTGAACTGCATCCATCCTTGGATACAGCAAATATCACCAA	GGTTGCTGAGAGTCACAAATCAAA	62.726	TGAGATTAAGACAACGGGTATGGC	63.438	134
virginia_state_74509_9_c10812_3	virginia_state_74509_9_c10812_3_a	GAGGAGGAGGAGGAG	GAG	3	112	15	GGCATGTGGTTCCTCGTTCTTGGGGGATGAGACGGGTTGGTTCGTGAAGGTTCGGCGTGAGGTGATGGGTTTTTGGGTTGGTTGGAGTTTGTTGGTTTGAGATTTGTGGGGA[GAGGAGGAGGAGGAG]ATGGATGAGAACGGTGCATCATTTGTGGCGGTGAGGAGGTTGTCGCAGGGCTTGAATCGAGGTGGCGGGTGTCATTCATCTTCAGCTGAGGTTGTTCATGGGTCATCAGCCTGGATTGGGAGAGGGCTTTCTTGTGTTTGTGCTCAGAGA	GGTTGGAGTTTGTTGGTTTGAGAT	62.598	AACCTCAGCTGAAGATGAATGACA	62.382	141
virginia_state_74509_9_c14736_2	virginia_state_74509_9_c14736_2_a	CCACCACCACCA	CCA	3	125	12	CCGGAATTCCCGGGACCACATTTCATGTCCTTGGGTATTGATTTTTACCACCTCAAGGACTACACCCTACCCCAGAATGGAATGGGTTTCAGGCTCCAGTAAATCCTTTTTATCTACAGCCGGCG[CCACCACCACCA]CATCCTGAAATGTTTGTACAATATGCTCCCCCAAACCCTGTGCATCAGCAGGTATATATTGATGAATTTCCGGACAGGCCTGGCCAACCAGAATGCCAGCATTTCATGAAAACTGGCT	GGTTTCAGGCTCCAGTAAATCCTT	62.995	ATGAAATGCTGGCATTCTGGTT	62.927	160
virginia_state_74509_9_c12420_2	virginia_state_74509_9_c12420_2_a	ATGATGATGATGATG	ATG	3	132	15	AGAACATCTCTTTAGAAACATCCAGAGGAACGAATATCATAATCTCTTTGACTTTATCAATGGAAAAGGTTTGAAAATCATGAACCTTGGAGATTGCGAAAACTACAAATACTGTTGCAGCTGTTCTCGACA[ATGATGATGATGATG]CTGTAGACCCACATCTCGAGCGGATAAAAAATGCAGCTGGTGGTGAAGAAAGTGATGAAGAGGATGAAGATTTTGTTGTTGAAAAGG	GGTTTGAAAATCATGAACCTTGGA	63.305	TCTTCATCACTTTCTTCACCACCA	63.132	141
virginia_state_74509_9_c4028_17	virginia_state_74509_9_c4028_17_a	TGATGATGATGA	TGA	3	905	12	CATGCTGCAATCCGTGCAGATCCAACAGCAGTAAAATCCACCAAAGAACCACCAAAGCAGCACAAGAGGTATAACTTGAAGAAACTAACTTATGAGGAGAGGAAGGCTTAAACTTGTTGAACGATTGAATGCACTCAATTCAACTGCTGC[TGATGATGATGA]GGATGATGATGAGTGAAGCAGCAGTTTAATTAATTAGCTTGAACTCTTAAATCGGCATTGTTGTTTTCTTGTTTTTTTACCATTCTATTTTACATGGTAATTTAAGTTCACCAAGTCTGGTGTTTCATTCAAGATCAAGAAGACTGACAG	GTAAAATCCACCAAAGAACCACCA	63.214	ACTGCTGCTTCACTCATCATCATC	62.957	157
virginia_state_74509_9_c7207_3	virginia_state_74509_9_c7207_3_a	CGGCGGCGGCGGCGG	CGG	3	83	15	GGAATTCCCGGGATGCGGTGAAGTCGGTGTAATTGGGATGACGAGGATTGAGGCAATCGGAGGGGCGGTGGCGATGGTGAATC[CGGCGGCGGCGGCGG]TGACCCATGTGTTGAATAATGGGATTGAGTTCCCGCTTGCGAATGGGGTTGAGGATCTTCTTGTAATCTCTATTGGGGGTGTGGAGGTTGGTAATGGGGTTTCCGGCGTGGTGGCGCCGCCGTCGCCGGGGGAGCTCGTTGAGATCGCCG	GTAATTGGGATGACGAGGATTGAG	63	CCACACCCCCAATAGAGATTACAA	63.202	154
virginia_state_74509_9_c5691_8	virginia_state_74509_9_c5691_8_a	CTCTCTCTCTCT	CT	2	256	12	TATTACCATTTACCACTGCTCTTCAAGGATAAGTTTCTCCGGTAAGTGAACCTCTGTCAAGTAAACTGATCAGCTTTTACAACCTCTGAGATACTCTGCAGTGTAGGCCTCCAATGTCTCTCCTTTGCCCCACTATGTGAGCTCTTCTGC[CTCTCTCTCTCT]TGTTCTGCAACCTGTTGTTGTAGATGCTGTTGCTGCTGCTGCTGTTGCTGCTGTTGATTGATCATATCTGCATGGCTCCTCCTCATCTTCTCATACTTCCTCTCCCTCAAAGCTCTGGTGACCTCTTGAGAAGAGATGAGTCTGTAGACT	GTAGGCCTCCAATGTCTCTCCTTT	63.193	AGCAGCAACAGCATCTACAACAAC	62.9	97
virginia_state_74509_9_c2564_14	virginia_state_74509_9_c2564_14_b	ATCCGAATCCGAATCCGAATCCGA	ATCCGA	6	412	24	GCGCATCCAGAACCCGTTAACCTGTTTACCCTTGGCCCGATCTCGTCCGTTGGCGCTGGCCGAGATCAACCGCTCAAAGTGCCTTGAGATTCGTTCTATCTCGTAGTGGTCGAAGAGCGAGTTAGCGGATCCGGGGCTGGAAAGCTTCGG[ATCCGAATCCGAATCCGAATCCGA]CTCCGACTCCGACTCCGACGCCGACGCCGACGCCGACGCGAGCAAGGTTTCGAGTTTGTACCGAGTGGGATGACTCGGGGAGCGAGTTGGCCGGGTGAGTTCCGTTTCCCGGAACGAGTTATGGCCTTTTCCCGAGCCGTGCTGGTACCA	GTAGTGGTCGAAGAGCGAGTTAGC	62.864	ACTCGGTACAAACTCGAAACCTTG	62.833	138
virginia_state_74509_9_c13515_2	virginia_state_74509_9_c13515_2_a	TATATATATATA	TA	2	107	12	AGAACTTGGCAGCTTCTTCTGTAAATAAGGGTTTCGTTGTTCATAATTTATGGCTGGTATTGTCTTATGTATTGACTGGTGAAACTGGCTTGGCGCATATATACGTC[TATATATATATA]AAATTTAAGTGCAAAACTTGTATGTCAGTGAGAATAACTAAGCACAAGTCTTCTATTCATCAATGGCATTGCCTTCTCCATGATGAATACTGCTTGGAATTTGCATTGCGCTCATTTGTCATATGTTACATTGTATGTAAGAT	GTATTGACTGGTGAAACTGGCTTG	62.103	CAGTATTCATCATGGAGAAGGCAA	62.5	143
virginia_state_74509_9_c10660_2	virginia_state_74509_9_c10660_2_a	TCTTCTTCTTCT	TCT	3	137	12	GAGAAGCTCAATTCTATGAACCTCTTGATGTACATGGCTCCCATGGCCGCCGCGATGCTTCTCCCCATCACCGTCTGGATGGAAGGCGACATCGCCGGCCTCACCGTCAATAAGGTACGCGACGATCCCCGCTTAGG[TCTTCTTCTTCT]CGGCAACGCCACCGTCGCCTATCTCGTCAACCTCACCAACTTCCTGGTAACCAAGCACACCAGCGCACTCACTCTCCAAGTCCTCGGCAACG	GTCAATAAGGTACGCGACGATCC	63.979	GTTACCAGGAAGTTGGTGAGGTTG	63.12	95
virginia_state_74509_9_c9368_4	virginia_state_74509_9_c9368_4_a	TGCTGCTGCTGC	TGC	3	135	12	CTAACCAGGAATCGTTGAAGAATATATTGATCGTCTTCGCAAAGTTAAATCCAGGCATTAGATATGTCCAAGGGATGAATGAAGTTTTGGTCTACCTTTGTTCTATGTCTTTCGGAATGATCCCGATGAGAATAA[TGCTGCTGCTGC]GGAAGCGGATTCATTTTTTGTTTCGTTGAGTTGTTGAGTGGATTCAGGGACAATTTCTGTCAGAAACTGGATAACAGTGTTGTTGGCATTCGTTCTACCATTACAAAGTTATCGCAACTTCTAAAGAAGCATGATGGAGAACTTTGGCGC	GTCCAAGGGATGAATGAAGTTTTG	62.996	GACAGAAATTGTCCCTGAATCCAC	63.106	143
virginia_state_74509_9_c8567_3	virginia_state_74509_9_c8567_3_a	TCTTCTTCTTCT	TCT	3	159	12	TCCTCACAGCCTTGACCTTGTTAGCTAAAATGTCAAGTAAAGGAAGCAGTTCATCCGTTTGCAAAGGAAAATCCGGTGTCAACCACAAAACTGGTCGCAATCCCTTTTTGTACTCACTTTCATGTTTATTGGAGTCACCGGCAGCTCCAC[TCTTCTTCTTCT]TCACACTACTCTTTTCTTTCCCCTTCCGAACATCCATTTCCTCCTTGACATATTCTGATTTCTGATTTCCATTTTCCGGGGCCAACTTTGAGTACTTTTTCAAAATCCTTGGGTCTTCTGAATCCTCAACTCCACTACTTTTAGAAGTCC	GTCGCAATCCCTTTTTGTACTCAC	63.146	CGGAAAATGGAAATCAGAAATCAG	62.993	147
virginia_state_74509_9_c14187_2	virginia_state_74509_9_c14187_2_a	CCGCCGCCGCCG	CCG	3	158	12	ATGCGGCGATTGGCGGAGACGATCCACGCCTACACGGGGCTCTCGCTGACGGCCTTCTTCACCATCCTGGCTCTCATGTTCGGCGCTTACCGCCTCGTCTCCTCGATGTTCGTCTCTGACGAGCCGGAGCCGCAGCCGATGCAGCCGCCA[CCGCCGCCGCCG]GAGCCCGTCCAGCTTGGGGATGTCGCTCTTGAAGAGCTGAAGGCCTACGATGGGACTGATCCCAAGAAACCTCTTCTCATGGCGATCAAAGGCCAGATCTATGATGTATCTCGTTCCAGGATGTTCTATGGACCTGGAGGGCCATATGCA	GTCTCCTCGATGTTCGTCTCTGAC	63.8	TGAGAAGAGGTTTCTTGGGATCAG	63.085	145
virginia_state_74509_9_c10094_3	virginia_state_74509_9_c10094_3_a	TTGTTGTTGTTG	TTG	3	199	12	TTGCTTTATTTAATAGTGTTGCTCCAATTGATGATTCAAAAGTGACAGATAGAAAGAGGGGAAAGTGTCTCTGTAGCTGGCCCATTCTTAAACACAACCAACTCCATTGTTTGGCAATTCTTTAGGCATATAAACAGCATTATAATCATA[TTGTTGTTGTTG]TTTTGGAGTCTTATCTTATCTGGATCATCTTTTTGCAATTTTTGCTTCAGGAGGCGCTTCTTTTCCCTTCTCCAGTTCTGCATCATGTGTTTCTGTTAGCTTGTGAGCATATCCACCTGAAAAGTGCTCCACTTTGTCAGCAAGAATGCA	GTCTCTGTAGCTGGCCCATTCTTA	63.035	GCAAAAATTGCAAAAAGATGATCC	62.938	141
virginia_state_74509_9_c368_127	virginia_state_74509_9_c368_127_b	AGAAGAAGAAGAAGAAGA	AGA	3	1554	18	TTTAGTTTGTTCTCATATTATTTTATTCAAGCAAATTTAATCTTAGCAGAGGCTGTCCAAGGATGCCTGAAGGAGGTCTGAACTGATGGCAAAGGGATAGTCTTTTTATGTTCTTTCATTCATATATAGTTTTAGTTATATTATCAAAAG[AGAAGAAGAAGAAGAAGA]AGCAACAAGAAAGAGAGAAGGAAAAGGCTTGTGAAAGACTGATAATTTT	GTCTGAACTGATGGCAAAGGGATA	63.643	TCAGTCTTTCACAAGCCTTTTCCT	62.71	135
virginia_state_74509_9_c6890_7	virginia_state_74509_9_c6890_7_a	ATTATTATTATT	ATT	3	608	12	GAAAAGAGTCACTTGGCCGGGTTACAGAGTCATCACTGTGGCTGCTGAAGCTATGAAATTTACTGTGGGACAGTTCATTTCAGGCTCTTCTTGGCTGCCATCTACTGGGGTGTCTTTCTTGGCTGGTTTGTCACTTTGATTTCTATGGTA[ATTATTATTATT]AGTAATTAATTACCAAGTATTTTAGTAATTTTTACATTCAGTTTTCCTTTTTTTTTAACTTCTTTATATAGGAAGGGGTTTAATTATGAAAAGATGAATAATTAATTGTACATTTGC	GTCTTTCTTGGCTGGTTTGTCACT	63.036	TCATCTTTTCATAATTAAACCCCTTCC	62.639	148
virginia_state_74509_9_c559_66	virginia_state_74509_9_c559_66_a	AAGAAGAAGAAG	AAG	3	222	12	GGTGCCGAGATCCACCACGGCGACGCCGTCTGCAAGAAGAAGATCTCCGAGTTCCTCACCGAGCTCGGTCTCCCCAACGGTCTTTTCCCTTTGGATGACATTGAAGAGTTTGGTTATAACCGTTCCGCCGGCTTCATTTGGATAATTCAA[AAGAAGAAGAAG]GAACACAACTTCAAGAAGATCAAACAAGTGGTGTCCTATGCCACCGAGGTCACCGCCTTGGTCGAAAAGGGAAAAATGACAAAGATCACTGGAGTTAAGACCAGAGAGCTTCTTCTTTGGCTCTCGGTTATCGATATGTACATCGAGGAC	GTCTTTTCCCTTTGGATGACATTG	62.996	GGCATAGGACACCACTTGTTTGAT	63.456	125
virginia_state_74509_9_c7846_3	virginia_state_74509_9_c7846_3_a	CAACAACAACAACAACAACAACAACAACAA	CAACAA	6	67	30	GAGCATGGTGAGAAACATGGGAGGTGGTAGTATGTCTCAGAGAGATCATCATCACCATCTTCATCAT[CAACAACAACAACAACAACAACAACAACAA]CAACATCAAGGGATGGAAATGGGTTCTTTAGATCACTCAGATATGAAATCAGGAGGTTCATCTTCAAGGTCCTTTCCTGGTGGGAGTTTGCTTTGAGACTAGTGGTTCAAAACTTGGTTGCAGTGTTGGTTTTTAGCTAGTTGAGGAAGC	GTGAGAAACATGGGAGGTGGTAGT	62.693	TCTAAAGAACCCATTTCCATCCCT	63.16	122
virginia_state_74509_9_c6839_5	virginia_state_74509_9_c6839_5_a	AGAGAGAGAGAGAGAG	AGAG	4	472	16	TGCACCTCCCTTTCATCAATGGCTTCCTCCCGATGGATCTCCGCCAAGTGGGTATGGATCGGAGATTAATCTCCGATCAGACGGCTAGGAATGCTCCGATCATGGACTATGGTGGCTTACTGCAAGACGTTATCCCCCGGATGAACGAAT[AGAGAGAGAGAGAGAG]AGTGACCAGTGGTACGTTCGTCATTTCGCCTATCGT	GTGGCTTACTGCAAGACGTTATCC	63.268	ATAGGCGAAATGACGAACGTACC	63.453	88
virginia_state_74509_9_c9523_2	virginia_state_74509_9_c9523_2_a	ATATATATATAT	AT	2	61	12	CTCTCCCAATGCTAAGAAGGTGGCCAAGTCTTGTGGTGTGTCTATCCCTTCTTGCTGATTC[ATATATATATAT]CAACTTAATTGGCCCTTTCTCTTATTATAATTACTATATATATATATATCTTTTGAAGAGTGTCATGTTTAATTTTATGGAGAATAAGGGAGGAAGGGTTTGGAGAGTTTTGTGCTCTTCTTGATATATATCATCCTCATCTTCATCTTG	GTGGTGTGTCTATCCCTTCTTGCT	62.925	ACAAAACTCTCCAAACCCTTCCTC	63.08	154
virginia_state_74509_9_c743_60	virginia_state_74509_9_c743_60_b	TGTTGTTGTTGT	TGT	3	743	12	CCTGTCTACAGAGGCTCTGTGCAGTATAAGCAGCTGGCTGGAGAAGTGTGATGGTGGCAATTAAGTCTCCAGCAGGGGATTTCTTGTACATAATTAAGAGGTGATGATGATGATAATTAAGGTGTTAATAAACTGATAATATTGAGTTGG[TGTTGTTGTTGT]TGCCCTTATCATGGCTGTGTTAGTAGCAGTCTAACAAGTTTTGTAGGTGTCTCATTGTTGTTCTATTGTTTATCATCATTGTGGTGGTATTATAGATGATGGTGGTGGTAGGGTTGTTTGGATGATGTACATATAATTGAGGGTGGTTGT	GTGTGATGGTGGCAATTAAGTCTC	61.98	TGCTACTAACACAGCCATGATAAGG	61.673	145
virginia_state_74509_9_c454_44	virginia_state_74509_9_c454_44_c	TTCTTCTTCTTC	TTC	3	562	12	CCTGTGTGCATTCTCTGGGTCCTTCTTTGCCTCATGCTTCTCATACAGAGCAAAGGCACCAGCAGCAACAGCACCCATCTCACCAAGGTGTTCCTTGTGTTTGTGATGCTTCTCTTCTTTCTCATAGTCTTCTCCGGTCATCACCTTGCA[TTCTTCTTCTTC]CTTCTTGTGGTGGAAGAGGTGGTGGTGGTGGTGCTTCTGTCCTTCCTCCTCAGCCATTTGATCTTGATTCAACGGTGGATTCCGGGAATTCCGGAC	GTGTTCCTTGTGTTTGTGATGCTT	62.532	AATCAAGATCAAATGGCTGAGGAG	62.9	144
virginia_state_74509_9_c2432_21	virginia_state_74509_9_c2432_21_a	CAACAACAACAACAA	CAA	3	89	15	AATTCCCGGGACTCAATTCTCATGGTTGAGGAAGTTAGGTTAAGTTCCCTGCTTGCCACGTCATCATAGCAACAACCCATGGCAACACC[CAACAACAACAACAA]CAGCATGAGCATCAACAACTTCCTCTATAAACACCAAGCATGGCTTCCAACACTAGGCATGGTTTTCTTAACTTTCAACTCAATCACAGCCGTTTATCGTTCCATCAACGAGCCATGGACGGTTCTCTTCATCGTTTCAGTTTACGTTAA	GTTAGGTTAAGTTCCCTGCTTGCC	63.412	GGAAGCCATGCTTGGTGTTTATAG	63.043	119
virginia_state_74509_9_c5651_6	virginia_state_74509_9_c5651_6_a	TGTGTGTGTGTGTG	TG	2	148	14	CACTTGGGGCTTGGGAGTTGATAATTAGTCATGACAATTATTAATTATTAAGAAGATTAGCTAGCTAGCTGGTTAGTCTCGCTATTAACCCCCATATGATGAATTGTTAATCTATACTCTTACATGTGTGTGATTCTAGCTAGCTCTA[TGTGTGTGTGTGTG]TCTTTCTTTGATTAATTTATATGTATCAATGTATAGGGATGGATGAA	GTTAGTCTCGCTATTAACCCCCAT	60.895	TTCATCCATCCCTATACATTGATACA	60.648	138
virginia_state_74509_9_c13663_3	virginia_state_74509_9_c13663_3_a	CACCACCACCAC	CAC	3	82	12	GCTGCTGCAACAGCTGCATCCTCGCCGGTTCTCACAAGATGCCTGTCCTTCCAAAGCTCATCCACTGCAGCAGGAGCCTTGT[CACCACCACCAC]AGCTGCTTGCTAACCCAACTAACAACCTCTGCAAGCTGCAAGCTTTGAGCTACCAACTGCAAGGAGGAATTCACTCCAACGTTTCTTGGAGAAGCGCAGAGACAGGTTGGTGAGTAAAAGCGCCATATACTGCAACAAAAACCACTTCAG	GTTCTCACAAGATGCCTGTCCTTC	63.565	CTTGCAGAGGTTGTTAGTTGGGTT	62.833	102
virginia_state_74509_9_c7405_4	virginia_state_74509_9_c7405_4_a	ATGATGATGATG	ATG	3	223	12	AGATTGATGTCCCTCTGAATTCGACATTCAAACGAGGGGACATGGTAACTGCAACATTCTGGTCTGGCTGCCCAAGGAATGACCTCATGACAGAAGGGACGTTCTCCTTGGTGGAGGTTCTACATGGTACTGATACCTGGGCTCCGGCGT[ATGATGATGATG]ATTTCAGCCTGCGTTTCAAGTGGTCTAGGCCTAAGAAATTGAGTCCTCAGAGCTATGCAACCATAGAATGGCGAATTCCTGAAACTGCTGCTTCAGGTGTCTACAGGTTGCGACATTTTGGTTCCTCGAAGAGCTTGCTTGGATCCATTA	GTTCTCCTTGGTGGAGGTTCTACA	62.895	GTTTCAGGAATTCGCCATTCTATG	63.021	147
virginia_state_74509_9_c106_246	virginia_state_74509_9_c106_246_b	TGTGTGTGTGTGTGTGTGTGTGTG	TGTGTG	6	716	24	CACGGTCACCGTGCCCAAAGAGGAGATCAAAAAGCCGCAAGTCAAGCCTGTCGAGATTTCAGGTTAAACAAATCAACAACACACAGAGAGAATAATTTAAGGGTTCTTGATGTCTGCTGCGAATTAATTAAAGTTTCAGAATTGTTCCGT[TGTGTGTGTGTGTGTGTGTGTGTG]TGTGGAATGTTGATGTCAAAAGTCAAGTGTTAAAATCAATGTGTAGCCCTTCTTAGGAAGTGTCAAAATAAATATGTAACTCCAGTAAATATGGCATCTCTGAGTTAATAACCTCGTTTTTTCCCATAGAAAGAGCCAGCCTCTTCGGTG	GTTCTTGATGTCTGCTGCGAATTA	62.76	GACACTTCCTAAGAAGGGCTACACA	62.132	136
virginia_state_74509_9_c10021_4	virginia_state_74509_9_c10021_4_a	CTCTCTCTCTCT	CT	2	201	12	AAGCTCAACAGTCTCAAAATCTAGCAGTAGCACTGGTGAATCTTATGTTGATGTTGCAATTGGAGGAGCTTTTATGGCTCTGGGCATTGCAACAATTCTGGTTATCTTATTCAAAAGAGCGTAAAAAATAAATGATCAGTAGTAGCAAAC[CTCTCTCTCTCT]ATAAGTATGGTGCTATTATGATACTGTGTTCTACGGGTGCTCTAATACTCTAGATTGTACAGTCTTTTTTCTATGAAGTTTTAAAACATTTAACTTTATTTCTCTTTCTTGTGAGGCACATTATAGAGGTTGTTTTCTACTTTTGAGTTT	GTTGCAATTGGAGGAGCTTTTATG	63.138	GAGCACCCGTAGAACACAGTATCA	62.636	152
virginia_state_74509_9_c5313_13	virginia_state_74509_9_c5313_13_a	TCATCATCATCATCA	TCA	3	559	15	TTCTTCGCTGCTCATGGTGGTCTCTTGTTCAAGATCTGAGTTAAACAAGGCTACCATTTTTCCACTTTCCGCTCTCATGCCAGTCTTTCCTTAGGGTTGGTGTTGCGTCCATCTCCTTCATTATCAGCATATTATCATCATCTTCATCTT[TCATCATCATCATCA]TCTAGTTTCTAAAGTGTAGTTTGATTGCCCGGTCGAGTTGTGGGTCTGCGGGCATGGAAAAGTTTTTTTTCCTTTGTCTTTATTGCTGCTAGATAATAGCAAATTTTACCTAAATAGATGCCGATTAAAAAGTTACCAGTTATGCGTTGT	GTTGCGTCCATCTCCTTCATTATC	63.129	ACCGGGCAATCAAACTACACTTTA	62.944	97
virginia_state_74509_9_c13279_2	virginia_state_74509_9_c13279_2_a	CTCTTGCTCTTGCTCTTGCTCTTG	CTCTTG	6	83	24	AACCGTCGACATACAGGACAATAGATGTTCACTTGGTTCAGCAGGTTGGATCAACTGATTTTGCTCCTGTACACTTTTGATTA[CTCTTGCTCTTGCTCTTGCTCTTG]CTCCATCATATTTATTGTGACATTTTCTATTTGTATTCTAACATTATGCAGTCATGAGCAGAACTCAAAAAACTCCCAAATTTTATTATGATCCATCTTCTTTTTTTGGTGCATTGTTCTTTCCACTTA	GTTGGATCAACTGATTTTGCTCCT	62.813	TTTTTGAGTTCTGCTCATGACTGC	62.962	134
virginia_state_74509_9_c9952_2	virginia_state_74509_9_c9952_2_a	TGGTGGTGGTGG	TGG	3	31	12	TCTCCGTTGTCATCGGCTTGGTGATGTAAGC[TGGTGGTGGTGG]TCTAGGACACACAAACCCAAAAGATCCCCCCCGCGTTCACTTGCCGGGGGTTTCCATCTAGTAGTGGGTGAGAGGTTGTATACAGAGATGTGAGTCGAAGACGTCGGTCTCGAGTAAACAACAAACCGGGGGGAGGCCGATCGCCGTTCG	GTTGTCATCGGCTTGGTGATGTA	64.282	TTGTTTACTCGAGACCGACGTCTT	63.456	159
virginia_state_74509_9_c2020_39	virginia_state_74509_9_c2020_39_a	TCTTCTTCTTCT	TCT	3	180	12	ATATTTCAACTCATGATGTGGGAAACAATCCAGGACTTTGTGGGAAACCTTTAGCTGCTTGTCAAGCATCTCAAAAGAAAAGTAGCAGTGGAGTAATAATTGGAGCAGCTATTGGCGGATTGTTGTTTGCAATTCTTGTCATTGGAGTTA[TCTTCTTCTTCT]TTTGCCGGAAGGTTGCTATCAAAAGAAAGCAAAAGGAAGTCGAAGAAAACATATGGGCCAAGAATATTAAGGGTGGCAAAACAATCAAGGTTTCCATGTTTGAAAAGTCAGTTTCAAAGATGAAATTCAGTGACCTTATGAAAGCAACCA	GTTGTTTGCAATTCTTGTCATTGG	62.744	TCGACTTCCTTTTGCTTTCTTTTG	63.023	84
virginia_state_74509_9_c13208_3	virginia_state_74509_9_c13208_3_a	TATATATATATA	TA	2	289	12	GCCTAAGAAAGTCCAGAGGCTGGGAGCATTCCCTAGTTCATCAACAACATACATAATATATTTGAATTATCGCATGTGCATTCCAAGCATATATTGAATGTTTAGAGAATGGAAATTGCCCGGCCAACATTTGGTATGCATGTATCATAT[TATATATATATA]TCAATGCTCTGCATCTTTTCCACTAAAAA	GTTTAGAGAATGGAAATTGCCCG	63.007	TAGTGGAAAAGATGCAGAGCATTG	62.744	88
virginia_state_74509_9_c357_144	virginia_state_74509_9_c357_144_a	CATCATCATCATCAT	CAT	3	502	15	AATAGCACTTCTGCGCTCTTCATCAGAAGCTCTCTTAAAGCTCATCATGTTTTTTATCATCTTCTTTCTCAGCCTCTTCAGGTTCAGCATCAGCTTCTTTTTCATCAATCTCAGATTCGGATTCAGTTTCATCCCCTTCATCATCTGAGG[CATCATCATCATCAT]CTTTAGAACTCTCCTCCTCCTCTTTCTTTTTCTCAGATTCATCAAATGCTGCCTTCTCAGCATCTTTCTGCTTGCCCCATGTCTCTTCAGCCAGCTGCTTGGCATATTCAGGATCATCGCAGACTAATACATTGTCAAATAAAGTTCCTG	GTTTCATCCCCTTCATCATCTGAG	63.196	GAGAAGGCAGCATTTGATGAATCT	63.029	98
virginia_state_74509_9_c593_89	virginia_state_74509_9_c593_89_a	TTTTGGTTTTGGTTTTGGTTTTGG	TTTTGG	6	213	24	TTATGCATCACAAAAATTAACCTCTTTACTTTACTACTTACATTGGAAATACAAGTTGCAGGAGAAACAGGAGAATTAATGTTCTCATTCATCATCAATGTAAATAGTTTCTTGCTTGAAAAGACCACCAAGCACCTTCCTAACCTCTGC[TTTTGGTTTTGGTTTTGGTTTTGG]TGTGGTTTGCTTCACCACAGCCTTTTTAGGTGTCAATTTGCTAGCTCTTGCTGTACCCCTCACTGTTGCTATCTGAGTTTTCTGTTGTTCTTCTTCAGACTTTTGAGGAACTGCAGCTGCAAACTTTGAGCTTAGATTGTCCCAGGAGAA	GTTTCTTGCTTGAAAAGACCACCA	63.751	AACTCAGATAGCAACAGTGAGGGG	63.023	147
virginia_state_74509_9_c2827_4	virginia_state_74509_9_c2827_4_a	TATATATATATATA	TA	2	290	14	CGCTTTCACCCCACTGATGAAGAGCTTGTTGTGCATTACCTTTGCCGGAAGTCCTCTGGCCAACGTTTGCCTGTTCCTATTATCGCTGAGGTTGATCTTTATAAGTTTGACCCTTGGGATCTCCCTGGTAAGAAGAACAAAATCATCAAT[TATATATATATATA]TGGATTTTTTTTAAATTCAAAGTAAATGAATGTTTTTTTGGTATGGAATGATGCAGAGATGGCGTTGTTTGGGCAGAAAGAGTGGTATTTTTTTCACGCCGAGAGGATCGGAAGTNTCCGAATGGTTCTCGGGCCGAATAGGG	GTTTGCCTGTTCCTATTATCGCTG	63.15	TCTCTGCATCATTCCATACCAAAA	62.821	159
virginia_state_74509_9_c3450_6	virginia_state_74509_9_c3450_6_b	CTGCTGCTGCTGCTGCTG	CTG	3	234	18	TTTCTCCCTCTCTCCCTCATTCTCTCCATCAAACCAGTCCCTCGAGGGAAACAAATAGGTGAAATGGAAGAAGAGAAAGCGAGAAGGGATTTAAAGGTTTTAGGACGGGAAAAGAAGGAAGCCCTGCTGCTGCTGCAACTGCTACTGCTA[CTGCTGCTGCTGCTGCTG]CTAATAGTACTGGTGCAAAGAGAGAAGGGCTTGTGTTTGCGAGGGAGAGCCAGGCAAGAGGAGAGAGGGTAGTGGAGAGCAGCGGATGCCGCCATTGCTGGGCGTCCCAAGCTCAATGGATAGAGTCCCGGGAAT	GTTTTAGGACGGGAAAAGAAGGAA	62.885	GCTCTCCACTACCCTCTCTCCTCT	62.876	152

## Sheet: TDa 95-0328
ID	ID_version	FullMatch	MinMatch	Type	Start	Length	SeqLeft[repeat]SeqRight	PrimerLeftSeq	LeftTM	PrimerRightSeq	RightTM	ProductSize
virginia_state_74509_8_c5540_6	virginia_state_74509_8_c5540_6_a	TATATATATATATATATATA	TATA	4	47	20	GAGATTCTGAGCCGAAAAAAAGCTCCCCGATAAGTTGGTGTTTCTGT[TATATATATATATATATATA]TATGCATTCAGTGTCCTTTGTAATTGTTTCATTCTTCTGTATCATTGTGGTTATAAATATAAACATCACAGTGAGGCTGTAGTGATTCTAGAGTGCCCACCCCTATTGATAACAAGCCTTACATCCCAGTTGATGTAAGAGCCCCATTAA	AAAAAGCTCCCCGATAAGTTGGT	63.287	GGGCACTCTAGAATCACTACAGCC	62.627	149
virginia_state_74509_8_c430_76	virginia_state_74509_8_c430_76_a	TATATATATATATA	TA	2	1025	14	GCAATTCCTTGTTGTACCTGCCTACTACAATTAAGTATTGTTTGTGTTGTCTTGGTAAATTCCTCTTTGATAAAACTCCTTCTTGTGGACCTGTTGTTGTATTCTTTGTTTGTTATGTATATGAATTTATCAATAACTTCATTTATACCG[TATATATATATATA]TGTGTATGCCGAAGATCTTAATTTAGTATTCATCTTACTTCTGAACTTAAAGGAA	AAAACTCCTTCTTGTGGACCTGTT	61.572	GATGAATACTAAATTAAGATCTTCGGCA	61.213	127
virginia_state_74509_8_c4061_8	virginia_state_74509_8_c4061_8_a	TGATGATGATGATGA	TGA	3	217	15	AGAAACTCCGAACGGTATGGATGCTGCCGAGAATGAACAAAATGGAACGGCCAAGAAGAAGAAAAAGAAACACCATGGAGACGAAGATGAAGGTGCCAATGGTCAAGCAGCTTCAGAAGTAAAGAAGAAAAAGAAGAAACAAAAGAAAGC[TGATGATGATGATGA]GTAGCCTATAATATGATCTTCTCAAGTTAGGCTGGTAATTTATGCAGCTCAATGCCTTGTGTCCTTATTTCTCTTGTAATATCAGTGAACTGAGTAGGTTGAGGATTTTGTTGTTGCAGTTGTAGTTTGAATCAGCACTAGAATGCTTAA	AAAAGAAACACCATGGAGACGAAG	62.809	AGGCATTGAGCTGCATAAATTACC	62.668	160
virginia_state_74509_8_c4173_9	virginia_state_74509_8_c4173_9_a	TTGTTGTTGTTGTTGTTGTTG	TTG	3	504	21	TGTTCAAAAAATTGACAGATAGTTTGGATTTCGGTTTTGTTTGAGTTCTATTTGGCTGTTCTATTAAGTAAAGCGTAATTATCATATTAAGCTTTAAAAAGAAAGAAAAAATCAGCTAAGGCAGTGTCTTTATTCTTTTAAACTATGTCA[TTGTTGTTGTTGTTGTTGTTG]GCGGTGTTGGCGTTGTTGTTTTGTAACTAATATGTTCAATGTGTTGTAAAAGAACCTGTTTAAGTTGAATATTCTTAACTATACTAGAAATACTATTTTCTAGC	AAAATCAGCTAAGGCAGTGTCTTTATTC	62.445	AGTTACAAAACAACAACGCCAACA	62.781	92
virginia_state_74509_8_c7910_3	virginia_state_74509_8_c7910_3_a	ATTATTATTATTATTATTATTATT	ATTATT	6	106	24	TTTTCGAATTAAGTAAACCCGCTACATTAATAATTAAAAATTAGTAATAACAAACAAACAAGTTCAATCCCAACGAGTACAAACAGTATTAAATTAATACATAAAG[ATTATTATTATTATTATTATTATT]AGTTAGTTAAGCGGGCATGCAACCGATGCCAAAGCGAGTGTTAGGAAAGACGAGGAAGAGAGCGCTGCAAACGACGCCGACCATGAGTGGAAAGCTCTCCATGACTTCGTCCAACTCTTTCATATGACCGGGAAACAAGCAGTTTGTGAC	AAACAAACAAGTTCAATCCCAACG	63.331	CTTCCTCGTCTTTCCTAACACTCG	62.708	137
virginia_state_74509_8_c719_34	virginia_state_74509_8_c719_34_a	TAATAATAATAATAATAA	TAA	3	54	18	TTTTTCTCTTTCAGGAAAAAAACAACAAATTGCGTTACATTGGCAAGGCAAAAC[TAATAATAATAATAATAA]TATTGAGCTACATACAACACCGAGAAAAACTTGTGAGTATTTATTCCAAGTTTTTTCTCGGCGCAAAAAAGTGAAGCTCTGGTATTTACATATCATATATTTTTTCCAGCAAGTTTTTAATAATTTAAAAAGAAGTTAAGATTAAAAAAA	AAACAACAAATTGCGTTACATTGG	62.08	ACTCACAAGTTTTTCTCGGTGTTG	61.78	91
virginia_state_74509_8_c2386_20	virginia_state_74509_8_c2386_20_b	TCCTCCTCCTCCTCCTCC	TCC	3	474	18	CTTTGGTGATGTTGCTTTGGCCTTGGTTTGGCACCCAAAAAAAGCATACATACAGTGGCTGCTGCCACTCCAATGGTGCACAAACTCCACCTCCAAACAGTGATTCCAAACCCATTAAAGCAAGGCTTCTCTATGATCTTCTCATCCAAT[TCCTCCTCCTCCTCCTCC]TCTTCCTCCTCAGACTTCTCTTCTTCATCAAAACACAGAGCACTAATGGAAGCTTTAGTGATGGACTTGGGAGAGTCCAAATCTAAGTCTAACTCCAAATCTAGTTTCTTGTCCACAAACTCATCCTCCTTCCACTTCTTGAAGAAGACT	AAACCCATTAAAGCAAGGCTTCTC	63.016	GGACTCTCCCAAGTCCATCACTAA	62.884	139
virginia_state_74509_8_c4545_4	virginia_state_74509_8_c4545_4_a	ATATATATATAT	AT	2	178	12	GAACATGGGTCTCAGGTTCTAAGCTTAAGCCTAATACTGGGGCAACTAGAAAAATTTAAACTCAAGACAATAAAAATCGCCTTATTATCATCTTATGCTAGTGATTGAGTTATTTACCGGTTAGTTATGTAACTTGTTCACAAATTCTCA[ATATATATATAT]GTGTGTGTTTGTGTACATGTCATTATAACTTTTATGAGGGTATTTATGCAAACAAAACTTAAATTTTTTGGTA	AAACTCAAGACAATAAAAATCGCCT	60.689	TTGTTTGCATAAATACCCTCATAAAA	60.032	160
virginia_state_74509_8_c12339_2	virginia_state_74509_8_c12339_2_a	TGTTGTTGTTGT	TGT	3	42	12	AGAGAGAAAGAGAGAGAAAAGAAACGAAATGAAAGTGCTTGA[TGTTGTTGTTGT]TTGTAACTTTGTATTAATGTTGATGAAAATGAAGAGGATAAATATTAATTTGGGTATTCCTAAGAAGAAGAGAATGTGGTCAAACAACGCTGAAGAAAAGAAAAAGTTGGAAAAACTTTATTTCAT	AAAGAAACGAAATGAAAGTGCTTGA	62.464	TTCTTTTCTTCAGCGTTGTTTGAC	61.926	139
virginia_state_74509_8_c9564_2	virginia_state_74509_8_c9564_2_a	AAATAAATAAATAAATAAAT	AAAT	4	133	20	GAAACTCATGTTCACTTCCCTTTTGGACGGATTGCGCTTGCTATATTTACGAATTTTGATCTGTGAGCTAAACCTGTTTACTACTCAAAGATCTTGTCTTTTGATCTGTGAGCTATATCCTAATTAGTTCCAA[AAATAAATAAATAAATAAAT]TTGATTTTTCTTCTTTTCTAGATGGTAAAGTTTCATTGAATTTAGGAATCTCATGTTGGCCTTTGGATAGATTTCATTTGATGTTGAATTTAGTTTGAATTTTTTTATGTAAG	AAAGATCTTGTCTTTTGATCTGTGAGC	62.463	ATGAAATCTATCCAAAGGCCAACA	62.912	144
virginia_state_74509_8_c4757_6	virginia_state_74509_8_c4757_6_a	GTTGTTGTTGTT	GTT	3	197	12	CGAAAGTTCCATGGAGATCAATATGAAACGGCAGGATTGATATGTCACAGATCATGTTGATTCCAAGTGCTATAATTTTTCCTTTGAACTAATGGAGAGAAACTGTGTCCTTACATATGTAATAAAGATGTCTTTTGTTGTCAAATTGTA[GTTGTTGTTGTT]GGAAATTCTGAATGTCTGGTTCTATAAATTTCAGCTAGTCATGTATTCTTAAGGAACTCTAAAATTTCACATCTAGAACTTGGTTCTTTCAAGGTTCTGACATGAAACTGAGTGTCACAATTTGATGTTGCTGTTTTTACTTTAAT	AAAGATGTCTTTTGTTGTCAAATTGTAG	60.232	ATGTCAGAACCTTGAAAGAACCAA	61.226	142
virginia_state_74509_8_c6203_7	virginia_state_74509_8_c6203_7_a	ATCATCATCATCATC	ATC	3	281	15	TACAGAAAATGGGGAGGGCAACTATTTCTAGGAGGGCCAAGAGAAGACATCGCCAAGCTGAGCTGAAACTATCTCAATCAAGGCTTGCAGCTTATGGAAAGATCCCTGTTAAAACTCATAAAAAGCAGTGATCTTGCAGGACTGTAGATT[ATCATCATCATCATC]ATTTATGATGTATCCTTGTGTTTCTCTGAATCACTCACTTTTTTTATTAAGGATTTTGTTTTTAAGATATTTGGACATGGTTTGTGCCTGTGTCACACCATTTTTTTATGCCTTCTCTTTTTCTTAGGCCGACACATGTAGTACGGGAGC	AAAGCAGTGATCTTGCAGGACTGT	63.696	AGGCACAAACCATGTCCAAATATC	63.236	133
virginia_state_74509_8_c12320_2	virginia_state_74509_8_c12320_2_a	GCTGCTGCTGCT	GCT	3	242	12	TCAGCTTCTCAGAAGCCTTAAATTCCATTTGCCTAATGCAACAGGAGGAGGTGAAACTGAGGGAGAGGTGTGAGGATTTACAAAAGGATTACTTGCGCAAAATGACGGGCTTTTGATGACTGGTGCCAAAAGAATGCAATGAAGACATCA[GCTGCTGCTGCT]GAGGGTGCAGATCTGGAGACTGGTGAGGGTCCAAGTCAAAGCGACCCGGTGGCAGAGAAGAAGTTAATGTTGGAGCAGTTGAAGGTCCGACTTGACGGCGAGTCAGAA	AAAGGATTACTTGCGCAAAATGAC	62.667	ACATTAACTTCTTCTCTGCCACCG	62.933	150
virginia_state_74509_8_c1251_33	virginia_state_74509_8_c1251_33_a	CACCACCACCAC	CAC	3	356	12	GCAAGAATCAATGGTGACGATAAAGTGAAACCTCGTACAACACCAAAGTCAAATTCCGATGAGCAAAGCACAAAGTCGACCGGGGCATCGGATGCCAAGACCACATCTGTTCCTGAAGCCACATCCCCCGTGAACACAGAGAAGCAGCAG[CACCACCACCAC]CAACAGAAGAAGACAAATGCAGGAGAGGTTTCATCGAAAAGCAGTAAGGCCGAGACATCAGCTGCACCAGCTTCAAATTCTACAACCAGATCACAACTCGAAGGATCAGAACCAACGGGTTTAGGACCCAAATCAAGCAATGAGAAGCCA	AAAGTCAAATTCCGATGAGCAAAG	62.826	GATGAAACCTCTCCTGCATTTGTC	63.336	153
virginia_state_74509_8_c416_132	virginia_state_74509_8_c416_132_c	TTATTATTATTATTATTA	TTA	3	999	18	TAGAGTGAAACACCTTATAAAAAGTTTTTGTGTTTTATTTTGTTTCTATGTCTTCTTCCTTATGAAGTGTGTCTGTGTGTAAATATGGTTGGTTGTTGGTGCTTGCTCATTGATGTATGTAATAATTTGAGTTTTATCTCTCAGTTGGTT[TTATTATTATTATTATTA]TTTTGACTAAACCATCACAAAATATTAAAAAGAAGAAAAATATAAGTAGCGGGTAAACACATAACCAATATAGAAATAGATTGAATACAC	AAATATGGTTGGTTGTTGGTGCTT	62.742	TTGGTTATGTGTTTACCCGCTACTT	62.015	156
virginia_state_74509_8_c3173_19	virginia_state_74509_8_c3173_19_b	AGAAGAAGAAGA	AGA	3	676	12	ACCTTTCCAAAGAGGATGATGTCCGTAAATACGTCAATACATATCGCCGGACTTTCACTACTAAATCAGGAAAGAAGTGCAGCAAAGCACCCAAGATCCAGAGGCTGGTGACTCCCTTGACCCTGCAAAGGAAGCGTGCCAGGATTGCCG[AGAAGAAGAAGA]GGATTGCAAAAGCCAAGTCTGAAGCTGCAGAGTACCAGAAACTTCTTGCCTCCAGGCTCAAGGAGCAGAGGGAGCGTCGCAGCGAGAGTTTGGCCAAGAGAAGATCCAAACTTTCGGCTGCCTCTAAACCATCAGTTGCTGCCTAAAACC	AAATCAGGAAAGAAGTGCAGCAAA	63.444	GGCAAGAAGTTTCTGGTACTCTGC	62.739	150
virginia_state_74509_8_c9262_3	virginia_state_74509_8_c9262_3_a	TAGTAGTAGTAG	TAG	3	233	12	TCAATGGGTAAAATTAGCGTCAAAGACTCCCAAGGTGTTCTTCCCCCTTTCACTCTCCCTCTTCCTCATGACATCAAGGAGGGGTTTGCTTCTTTCTGCAAATCATTGCAGAAACACAAGGGTGCTTCTTGCCAATGACTACAAACATCC[TAGTAGTAGTAG]CAGGTCATCTTCTCTTGTTCAGAAGGTATTGCTTGATGTTCTATGTTAGAGAGTGATCATAATCCTTTCTGCTGGATTTTGCTT	AAATCATTGCAGAAACACAAGGGT	63.035	AAGCAAAATCCAGCAGAAAGGATT	63.498	147
virginia_state_74509_8_c11526_2	virginia_state_74509_8_c11526_2_a	GAAGAAGAAGAA	GAA	3	205	12	TGTTATCCTTCTCGCGCTTTGCCGGCCAAGATCATTGACAGATGCTTCCACCCAAAATCCCCAGTCCAAGAAACTAGGTTTGCGCCCCTGCATAAACAGCAGTAGTTCAGGTGAGAGCAGTCAGATGATGAAGAATAAGCAGAAGAAGAT[GAAGAAGAAGAA]GAGAGTCCGGTTTGCAGAGGATGTGGTGGTGG	AAATCCCCAGTCCAAGAAACTAGG	62.873	ACATCCTCTGCAAACCGGACT	63.245	132
virginia_state_74509_8_c3017_8	virginia_state_74509_8_c3017_8_a	AGGAGGAGGAGGAGGAGG	AGG	3	470	18	CAGAGCCCCGAAGGGAAGAAAAACCGATTGGGTTATGCATGAGTTCAGAATAGAAGGAGAAATCGCACAACTACCAAAATGCTATAGTAAGGAGGATTGGGTTCTATGTAGAGTGTTCTACAAAAGCAGAGGGATGGCTTTCAACAAACA[AGGAGGAGGAGGAGGAGG]AGTGTTAATGGAACCATGCTTTGATGAAACAAGCTCATGTAGTACACTCCC	AAATCGCACAACTACCAAAATGCT	63.067	CATCAAAGCATGGTTCCATTAACA	63.046	135
virginia_state_74509_8_c6703_3	virginia_state_74509_8_c6703_3_a	GATGATGATGATGATGAT	GAT	3	42	18	GAAATGAGCAATGACAATGAACGAACCACTATTGATTCCACG[GATGATGATGATGATGAT]GTATTGCCGGCAACAACGAAAAGAAGAAAGTCATTAGGAGGAAATGAGAAACCACCAAAACATAAAAAGAGCAAAAAGAGTATTGGATAATTCAGTAGAGAAGCCATCTTGTTGAAACCATTTTCATAGAGAAGCAACTGGTTTCAAATC	AAATGAGCAATGACAATGAACGAA	62.848	TGGTGGTTTCTCATTTCCTCCTAA	63.091	116
virginia_state_74509_8_c10463_2	virginia_state_74509_8_c10463_2_a	GAAGTGAAGTGAAGTGAAGT	GAAGT	5	60	20	TGGCCTTGTTGCTGATCTGTTTGATGTGATACCTGAAATGCTGGAAAAGCTACCTGAGAA[GAAGTGAAGTGAAGTGAAGT]GAAATGAAAGGTATACTTGTCCTATGCTCAATGGTACAACTATCCAAAAGGTTGAAGCAATTCCATGATAACTTCCATTCATTGTGTAGATCCTCCCCCAAGAATAAGTCCAGTTGGTGTACTATTTATGTGGTTATAAAACTTTGAATG	AAATGCTGGAAAAGCTACCTGAGA	62.633	TATTCTTGGGGGAGGATCTACACA	62.983	151
virginia_state_74509_8_c11669_2	virginia_state_74509_8_c11669_2_a	AGAGAGAGAGAGAG	AG	2	63	14	GATCATGTGAATTTTAATTATATAGTTCTATATAATTAAATTCCAAGAAAACAAAGAAAACAA[AGAGAGAGAGAGAG]AAAGAGAAAGAGAGAGAGATCAAGAAGTAGAAGAAGCACCAGGTTGTTGATCATCTGAGTTTGGAGCAGTAGTAGCATCAGCAGTAGCAGGAGGAGGAGGAGCAGATGTAGAGGAAGAGGCGGCGGTTGTGGTGGCGGCGGCGGAGGAGG	AAATTCCAAGAAAACAAAGAAAACAAA	61.535	TCCAAACTCAGATGATCAACAACC	62.473	105
virginia_state_74509_8_c9804_3	virginia_state_74509_8_c9804_3_a	ATTATTATTATT	ATT	3	72	12	AGAAAAATAGAATACTTTTTATTATTGTAAAAACAAAATTGAACACGATAATAACCGATAGTTATTTCATCC[ATTATTATTATT]GACAATAAATGAAACTCATCCGTCAGGCCAACTCTAATCGAATCAAACCAAAAGCAAAAATATGAGAACTGATACAAGCACTGCACAGAAGTGTTACAAAAGCACGAGAATACGACATGATCAATCATGATATAAATATGTTACATACTT	AACAAAATTGAACACGATAATAACCGA	62.782	TTTTTGCTTTTGGTTTGATTCGAT	62.933	113
virginia_state_74509_8_c4777_5	virginia_state_74509_8_c4777_5_c	TATATATATATATATA	TATA	4	268	16	TGGATCGATTGTTTTTAAGTAATGCAAATAAGAAGAAGAAGAAGATCAACAACAACAACAAGAACAAGAAAGAGCTTCATCAATGAACAAGTTTAGAAGATCTTAGCTAATTATATACTCAAGTGTAACTGTTCCATTTTACACACTTTT[TATATATATATATATA]TGTATTGATATGTATACTTGGTTCTTGTTCTTGTTCTTAGTGTTGTT	AACAACAAGAACAAGAAAGAGCTTCA	61.882	CAACACTAAGAACAAGAACAAGAACCA	61.995	158
virginia_state_74509_8_c3702_14	virginia_state_74509_8_c3702_14_a	CTCCTCCTCCTC	CTC	3	33	12	AAACGGCAACAACATCAACGCAAACCTAGCGAT[CTCCTCCTCCTC]ATCATCATCCTCGACGAGGAGCAACCATGGATTGGGGCAACGTCACTACCGAGGATCTCATCGACGCCCTTCGCGAAGTCGATTGGTCTTCTCCCCCGCGTCCCGTCTCTGAGTTCTTCTCCAGGTTCACCTTTCCCAGATCTTACTCTA	AACAACATCAACGCAAACCTAGC	62.557	GTCGATGAGATCCTCGGTAGTGAC	63.455	103
virginia_state_74509_8_c5038_11	virginia_state_74509_8_c5038_11_a	ATGATGATGATG	ATG	3	470	12	CCTTGGGAGCCAGCACCAATGACTACTCCTGTGATGCAACAACCAATGGCTCACGACCCATTCTACGCCTCGAATTCAGTTGCTGCGCCGCATTCTGTGCAGATGGCTGCAATGGCACAACAACAGCAAGCTTTTGTGTTGCAGCAGCAA[ATGATGATGATG]GGTCAACAATCATATCAAGCTTCTTTGAATCCATTTGGTAATCCATATGCAGGTGCTAGTGCTCATCCATATACTCCAGGGATACCTCTTCAGGCATCCAATGGATACACAGGTCTTCTTTAGATGATCAGTAGGAGTTTTTTCTGTTGA	AACAGCAAGCTTTTGTGTTGCAG	63.844	ATCCCTGGAGTATATGGATGAGCA	63.003	124
virginia_state_74509_8_c2527_13	virginia_state_74509_8_c2527_13_a	ATATATATATAT	AT	2	395	12	GTCGAAGCAGCCGAGTTTCTGCTTCATTTCTACTGACAAGTTACTCAGGTGATATAATCTGATGATCCTGTCTCCTGGCTAATGTTTGTAATAGCTCTAATTACAGCAACATGGCAAACAACCATGATGTATTTTGTTGTGAACTATATA[ATATATATATAT]CTATATATTGTTGTCACACTTGTTTGAATTTCCAGGTAATGAACATAACAAGGTTTTCCCTTTGTTTTGAATTGATAGTTTGTCGAATTTTCGATGTTTAAAGGCAGTATTAAT	AACATGGCAAACAACCATGATGTA	63.385	TCAATTCAAAACAAAGGGAAAACC	62.41	130
virginia_state_74509_8_c5999_5	virginia_state_74509_8_c5999_5_a	TCATCATCATCA	TCA	3	48	12	CACTTGTTTTTTGGGTTAAATTAACCACATTGAATTTGAACTATGTCG[TCATCATCATCA]TCGTCAGCAAGAACTTTTTTCCACTCGCCGGTGAGCTTGACTACGGTGGCGTGAGACGACCCTCCATCACTGACAGCCGCCGCAGCGCGGTCCTTCATCTCCTTAGCTCGCTCCCTCAGTTCCGTCCCACCATCGGACTCCATAAACCAC	AACCACATTGAATTTGAACTATGTCG	62.37	AGCGAGCTAAGGAGATGAAGGAC	62.498	150
virginia_state_74509_8_c8062_4	virginia_state_74509_8_c8062_4_a	AGAGAGAGAGAGAG	AG	2	262	14	AGGAAATCTCCCGAACAAACCTTTGCCTCGCAGCCTTCTGAATCTGAGAAGAGATCGCCCTGCCACCGTCGAAGACATCAAGGTAGACATGCTGAACAACCAGAAGAATACACAGCGAAGCGAACACAGGGTATCAAACGAGACAGAGAC[AGAGAGAGAGAGAG]AAGGAGAGCAGAAGAAGAAGAAGGACAGCAGATCATGCGCTTGGTTCTCCAATGAAGGAAGGAACTAGGGCAGCAGCACTGGTCCTCGAGGAGACTGAATCCTTGGAGCAGTACCTC	AACCAGAAGAATACACAGCGAAGC	63.06	AGTTCCTTCCTTCATTGGAGAACC	63.071	133
virginia_state_74509_8_c7168_4	virginia_state_74509_8_c7168_4_a	TTGTTGTTGTTGTTGTTGTTGTTG	TTGTTG	6	334	24	GTTGTAAATTCATGTATGGCCAATCAACCATTGAGCCATGATGCATGTTTTTTTGGAGATGGATTATTCTTAATCTAAATTGCAGAATTTGGAGCAACCATTCTGGTTGATTCTTGGAGCAACTAGTTTGTGGAGAAACGAGCAATTCTC[TTGTTGTTGTTGTTGTTGTTGTTG]TTGTTTATCATGGCAACTCTTTGAAGTATCTTAATGTGCATAAGTTAACTCAGGACACAGTTACAGTGGTCTACTT	AACCATTCTGGTTGATTCTTGGAG	62.684	ACTTCAAAGAGTTGCCATGATAAACA	62.275	106
virginia_state_74509_8_c6850_3	virginia_state_74509_8_c6850_3_a	AAGAAGAAGAAG	AAG	3	76	12	ACCACGTAACAGAATAATGACCTTACTTCCTCAAAATATCATCATTACAATAACGCCACCTACTGATGAACAAATC[AAGAAGAAGAAG]AGTTGTTCACAGAACAAAAATCACCATTAAAGAAACTTGCAGAGGGTGTACAACTCACACAACAATCAGACATACAACAAATAAAAATCCCCATTTGTACATGATTCAAACAAATACAAAATTGGAGCTCAGGAGGTGT	AACGCCACCTACTGATGAACAAAT	63.048	TGTTTGAATCATGTACAAATGGGG	62.818	149
virginia_state_74509_8_c2992_15	virginia_state_74509_8_c2992_15_b	CGGCGGCGGCGGCGG	CGG	3	88	15	CGGTGGACTTCGACGACGACGATCTCATGGACGAGGATGGCCAGGAAGCCGAAGCCATCAACGTACCCAAGATACGCTCAACTATCAT[CGGCGGCGGCGGCGG]TGCCGGAGAGGCCTCTAATGTCCCTAGGAAGATCAAGGGGAGAGGCTTCAGGGAGGAAACTGGGGCTGATCGCGGTGCTCGGTTTGGAGGGCGGGATTTTGATTCTCTCGACTCTGACGGCGGTCCTGGACCCCTAAAATCTATTGAAGG	AACGTACCCAAGATACGCTCAACT	62.355	CAGAGTCGAGAGAATCAAAATCCC	62.571	160
virginia_state_74509_8_c12061_3	virginia_state_74509_8_c12061_3_a	TATATATATATATATATATA	TATA	4	183	20	AATTTACTGACAGTGTTTGATAAGAGGGAAGCCATTGTGAAGGAAGCCATCAACAAGACAAAAAGTGAAAAACGACTGCAGAACAGTCAAAGCTCAGATGAATTTCCTTCTGATTAACGTTCCACTTCGTTCTTGTTTCTCTCTCAATTT[TATATATATATATATATATA]TGATCATAGAAGCTTGAAATTGTAGGTCTAAGACACATAATTTTCTAGTATATATTTCTATAAGGGAAATGAAAGAAAAAGGACAAGATGTATATAGTGTTGAGTTTTTACAGTCTCATTGTATGCTCGGAAGTTTTTACTATGCAATGA	AACGTTCCACTTCGTTCTTGTTTC	62.835	TCTTGTCCTTTTTCTTTCATTTCCC	62.886	143
virginia_state_74509_8_c2316_27	virginia_state_74509_8_c2316_27_a	ACCAAAACCAAAACCAAAACCAAA	ACCAAA	6	723	24	TTTCTCCTGGGACAATCTAAGCTCAAAGTTTGCAGCTGCAGTTCCTCAAAAGTCTGAAGAAGAACAACAGAAAACTCAGATAGCAACAGTGAGGGGTACAGCAAGAGCTAGCAAATTGACACCTAAAAAGGCTGTGGTGAAGCAAACCAC[ACCAAAACCAAAACCAAAACCAAA]AGCAGAGGTTAGGAAGGTGCTTGGTGGTCTTTTCAAGCAAGAAACTATTTACATTGATGATGAATGAGAACATTAATTCTCCTGTTTCTCCTGCAACTTGTATTTCCAATGTAAGTAGTAAAGTAAAGAGGTTAATTTTTGTGATGCATA	AACTCAGATAGCAACAGTGAGGGG	63.023	GTTTCTTGCTTGAAAAGACCACCA	63.751	147
virginia_state_74509_8_c4777_5	virginia_state_74509_8_c4777_5_a	AAGAAGAAGAAGAAG	AAG	3	147	15	ATTCCGGAGGTAGGATTGAGTTGCCCACCTCCGGCCCCCAAAAAACCACGGCCAGTTGCAGTTCTTTGCAAGCGGAAACTCTCCGAGCTTGAGTTTTTCAAAGTCGAAGCCGAAGAAATGGATCGATTGTTTTTAAGTAATGCAAAT[AAGAAGAAGAAGAAG]ATCAACAACAACAACAAGAACAAGAAAGAGCTTCATCAATGAACAAGTTTAGAAGATCTTAGCTAATTATATACTCAAGTGTAACTGTTCCATTTTACACACTTTTTATATATATATATATATGTATTGATATGTATACTTGGTTCTTGT	AACTCTCCGAGCTTGAGTTTTTCA	62.822	TTGTTCATTGATGAAGCTCTTTCTTG	62.944	132
virginia_state_74509_8_c8416_3	virginia_state_74509_8_c8416_3_a	TATTATTATTATTAT	TAT	3	54	15	ATGAACAACTGTCGAATTCAGAGCCATCTCCTCGTCGGGGCATCTTAAAAATCA[TATTATTATTATTAT]GATGATTTTCGTTCTCATTGGTACTGCTATTGAGCAATCAACCTCTTTATTTAAATTCTGTATCAATTATCTTGTATCGCGATCATTATTAGTGTGTCGAATGATTTATCATCATACTGTTTGAGGGGCAGCTTTGTTGTTATAATATCA	AACTGTCGAATTCAGAGCCATCTC	63.133	TGATTGCTCAATAGCAGTACCAATG	62.467	103
virginia_state_74509_8_c14559_2	virginia_state_74509_8_c14559_2_a	TGGTGGTGGTGG	TGG	3	342	12	GGGGAGTTCTCAGCTCCGCCGCCATGGCGGACAAGAAGACGGTGATCTTAACGACGGTGAACTCGGCGTGGATAGCACCGGGTTCAGTTCTGGACTTGTTCATGGAGAGCTTCAAGGTTGGGAATGAAACGAGTGAGTTGTTGGATCATT[TGGTGGTGGTGG]CCATGGATAAGAAGGGGTACGTGAGGTGCATGGAGGTG	AAGAAGACGGTGATCTTAACGACG	62.933	CCTCACGTACCCCTTCTTATCCAT	63.583	156
virginia_state_74509_8_c14892_2	virginia_state_74509_8_c14892_2_a	TTCTTCTTCTTC	TTC	3	152	12	GAGTTGGTTTTCGAGGGCTCTACGCCGGTCTTGGTCCTACTCTTGCAAGAGCATTTCCTGCTAATGCAACTGCAATGGTCACCTGGGAGCTCACTGCTAAGCTTCTCGGAGTTCAGCGTCACTGATGCGAGGATGCTGCAACAACCTCTG[TTCTTCTTCTTC]ATCATTTGTCCGAAAAGGCCTTGAATTCTTCTTCATTGCACTGCTGATACAATGAAGTAATTTTTGTGATTTGA	AAGAGCATTTCCTGCTAATGCAAC	62.963	GCAGTGCAATGAAGAAGAATTCAA	62.746	160
virginia_state_74509_8_c8910_3	virginia_state_74509_8_c8910_3_b	AGAAGAAGAAGA	AGA	3	202	12	AGACAAATGTTCCGGTATGATCCTAGAAAATTTGCAAATGACGATGGTGATGACAGTGACATGGAAGTAGGTTTTGATTGTCATTCAGAAGGAAGAACGAAAGAGTGCCAAGATTGCTAGGATGGAGGATGAGGAGCAGCTTCGCCTCAT[AGAAGAAGAAGA]GAAACGCGAGAGAATGAGAAAGAAGCAAAAACTAGGTCACCACCGGTAAAAGAATGCATGTCTACTCTTCTGAGGAGGTGCCTGCGCGGCCATATAGGACGTCTTTGTTTGTTTCGCAGCATGGTTCCTCACAACCAAAGTTCATTGTTT	AAGAGTGCCAAGATTGCTAGGATG	63.035	CATTCTTTTACCGGTGGTGACCTA	63.319	118
virginia_state_74509_8_c283_55	virginia_state_74509_8_c283_55_a	CTCCTCCTCCTCCTCCTC	CTC	3	45	18	AAAGAAACCCAAAAAATTAAGATGATCCCAAGAGTCCCCTACCAT[CTCCTCCTCCTCCTCCTC]ATCTTCATCTCCACCACCACCTCCGCCATTCCAACACTCATCAAGGAAATCAATGGTAACAATGAGAGCAACCAAAGAGAACTACTCACAGACTCAGACTATGACTGTGTCTACACGATCTACATCCGGACAGGATCCATCTGGAAAGGT	AAGATGATCCCAAGAGTCCCCTAC	62.964	TTGATTTCCTTGATGAGTGTTGGA	62.907	98
virginia_state_74509_8_c13522_2	virginia_state_74509_8_c13522_2_a	TGTGTGTGTGTGTGTGTGTG	TGTG	4	206	20	CTTTGGTGATGCCGCTTCTGGGTTGAAGGGAAGTATTGAGTCACATTTTTTTTGGAAACCATCATTTTTACCTAGAAAAGATTGACTCAACACTTTTTGTTTGTAATTTTTAATTGTTTAGTGAGAAAAAGAAATGATTAACTCATCACT[TGTGTGTGTGTGTGTGTGTG]TTTTATAAAGAAAAGTTAGATGCCTTATACATCATGTGAAGGGGTGAGATTCAAATTTTCTAT	AAGATTGACTCAACACTTTTTGTTTG	60.009	AGAAAATTTGAATCTCACCCCTTC	60.984	154
virginia_state_74509_8_c453_51	virginia_state_74509_8_c453_51_b	TGATGATGATGATGATGA	TGA	3	329	18	TGCAGCAGTGGGAGTGGCAAGTGGAGGATATGCTTTTCATGAGCACCATGAGAAGAAGGAATCTAAGAAAGAGGCTGAAGAAGCTTCAGGCAAGAAGCACCACCACCTCTTTTAATCAGCTCTTTGAGTTACTACTCTTGTATTTGCTGG[TGATGATGATGATGATGA]TGTTGATGCTGGTGGTTTGATCTTCTTTCATGCAATATTATGGTAATAATAATAATAATGATGATGATGGTATGAGAGGTTTTTATGTTTGGTGTTTGAGTGTTTTGGATATGTTTGAGGTTTGATCTTTTGTTTAATGATCAATGTTTG	AAGCACCACCACCTCTTTTAATCA	63.129	AAAGAAGATCAAACCACCAGCATC	62.813	102
virginia_state_74509_8_c1047_31	virginia_state_74509_8_c1047_31_a	GCTGCTGCTGCTGCT	GCT	3	479	15	AGGACCCAGACTCTTGTCAAGAGTGCTATTGTACAGGTTGATGCTGCCCCCTTCAAGCAGTGGTACCTCCAGCACTATGGTGTTGAGGTTGGGAGGAAGAAGAAGGCTCCCGCGACCTCTGCCAAGAAGGAAACAACTGAGGATGGTGAA[GCTGCTGCTGCTGCT]GCGGAGGAAACTAAGAAGAGCAACCACGTTCTCAGGAAGCTGGAGAAACGCCAGGAGGGTCGCACTCTCGATCCTCATATCGAGGAGCAATTTGGTGGTGGCAGGCTACTTGCTTGCATCTCATCCCGCCCAGGCCAATGTGGCAGAGCT	AAGCAGTGGTACCTCCAGCACTAT	62.54	CGTGGTTGCTCTTCTTAGTTTCCT	62.23	139
virginia_state_74509_8_c2167_21	virginia_state_74509_8_c2167_21_a	ATGCAATGCAATGCAATGCA	ATGCA	5	639	20	ATTGGTCGTCTTGTTCAGAACTTTGAGCTCTTGCCTCCTGCCGGCGAGAAGAAGATTGATACCTCTGAGAAAGGTGGCCAGTTTAGCTTGCACATTCTTAAGCATTCTACCATTGTGTGCAAGCCTAGAGCGTTTTGAATTGATCAATCC[ATGCAATGCAATGCAATGCA]ATGTAGTCTCATGCTCTAATATGTTTGTAAATTCATGGCCAATTCATATAATTATGGGTGCGCCTATGATGTTGTTGTGCTACTCATTTTGTCTTACAAAACTTGCTTTAAGATAATAAATATTTGTTCTTCTT	AAGCATTCTACCATTGTGTGCAAG	62.556	AGTAGCACAACAACATCATAGGCG	62.57	155
virginia_state_74509_8_c3961_2	virginia_state_74509_8_c3961_2_a	TCTTCTTCTTCTTCT	TCT	3	111	15	AAGAAGAGGAACATGTGTTTCATCTTAATAAGCCTGAGTGTGATAAGGCTTTGGCTTTGTTGGACAAGATAGTGGCCTTCTTCAATTCCTTCTAGTCATGATGTTTTTTAA[TCTTCTTCTTCTTCT]TGTTGTTTTTGTTCTTCTCTGTTAAATGTAATTGCTTGCTTTGAAATAAAGATGATGACATTTGC	AAGCCTGAGTGTGATAAGGCTTTG	63.044	CATCATCTTTATTTCAAAGCAAGCAA	62.683	154
virginia_state_74509_8_c8097_3	virginia_state_74509_8_c8097_3_a	CGCCGCCGCCGCCGCCGCCGCCGC	CGCCGC	6	184	24	AAGCTCCACGATGCCGTCCGCCCTCTCTTCTCCTCTCCTCCTCCAACCCCCAATCACAGCCCCAAATGCTTCAAGCTCAGTACCAGGCAGTGTCACTCGCCGAGGCACAGTCCCCGCCGGCCGACGCAAGGCCAACCAGAGCCTCCTGAT[CGCCGCCGCCGCCGCCGCCGCCGC]CATGTAAGTGATTAGCAGAGGAGATTTTTTTTTAATGAGTGGTTAGTGTGTGAT	AAGCTCAGTACCAGGCAGTGTC	60.876	AAAAATCTCCTCTGCTAATCACTTACA	60.089	131
virginia_state_74509_8_c4471_6	virginia_state_74509_8_c4471_6_a	GTGTGTGTGTGTGTGT	GTGT	4	254	16	CAAGGAGGAATCCATCGTGGACAGTCGATTCATGCACGAGAAGTTCGCCACATCCGACTCCCCTGAGGCCCCATTAGTCGTGGTAACTCCAATGAAAGTAAGCTCCTTCAGCATATCAAATCGGCGTTAACCACGCTACTCAGGTTTGCA[GTGTGTGTGTGTGTGT]GAATTGTGTTGTGTTCAGTTTGTCGCTAAAATAAATGTGATGCTGACCAT	AAGCTCCTTCAGCATATCAAATCG	62.937	TAGCGACAAACTGAACACAACACA	62.889	95
virginia_state_74509_8_c312_179	virginia_state_74509_8_c312_179_a	GATGATGATGATGATGAT	GAT	3	373	18	GGGTTCCCAAATGTTGCACGTTGGTACGAGAGTGTTTCTTCGGTTGTTGCTGCAAGATTTCCTGGTAAAGCTGTTGGAGTGAAAATTGTGGGCCAAGCTGCATCTTCAACTCCAGAACCACCTGTTGAAGCAGCAAAGGAGGCTGCAGGA[GATGATGATGATGATGAT]CTGGATCTATTTGGTGAAGAAACTGAAGAGGATAAGAAAGCAGCGGAAGCGCGTGAAACTGCTAAAGCATCTTCCAAAAAGAAAGAAAGTGGGAAGTCCTCAGTTCTTTTGGATGTGAAGCCATGGGATGATGAGACAGACATGAAGAAA	AAGCTGCATCTTCAACTCCAGAAC	63.255	CTTCCGCTGCTTTCTTATCCTCTT	63.4	123
virginia_state_74509_8_c5312_3	virginia_state_74509_8_c5312_3_a	TGATGATGATGA	TGA	3	217	12	TTACTCTCAGCTCATCGAGGGTTATGCTCAGATGGCGCCGGCTGAGAGAGTTAAAGCGAAGATGAAGCTTCAGCTTTCACAAACTGCTGCTAATGACATGTCTAAGGGCACAGGATGGGAACGATTTGATTTCAATAAGGACGCTCCGCT[TGATGATGATGA]CGAAATTGAAGTTGCTGAAGATGATGCCTCAGTAGTCAAGGGTATCGGGCAAAGTTTCCGATTTGCCGCAGTTG	AAGCTTCAGCTTTCACAAACTGCT	62.972	CCCTTGACTACTGAGGCATCATCT	63.014	140
virginia_state_74509_8_c10566_2	virginia_state_74509_8_c10566_2_a	TATATATATATATA	TA	2	197	14	TTCTGGTGGAGGATATGGAAATCCAGGTGGTGAATTTGGAGGTTCTGGTGGTGGATATGGAAATCAAGGAAATGAAGGTGGTGGATATGGATATCCAGGTAGTAGAAAGAGTTTGGGGAAGAAGGGAGGTGGTAAAAAGTAAAAAAAAAT[TATATATATATATA]ATATAACCAAGTAAGTGAATACATAGGTTTGGTCTTTGTTTATTATATGTATGGTA	AAGGAAATGAAGGTGGTGGATATG	62.383	GACCAAACCTATGTATTCACTTACTTGG	61.424	133
virginia_state_74509_8_c10490_2	virginia_state_74509_8_c10490_2_a	CTTCTTCTTCTTCTT	CTT	3	76	15	AAGGATGAAGAAGCCAAACCCTACTCAGACTTCTCTTTTCATGTCCAAAAACCTTCCAACATGCAATCCTTTCAAC[CTTCTTCTTCTTCTT]CGGAGCATCAACAACAAGTGTGGAACTCAAATATAAAGAGTGAGGGGTTGAGTATGCCAAGCAATTATAGTAATCCAAACACACTCAAACAGAGAAGATCAGAAGATGGATATAATTGGAGAAAGTATGGGCAAAAGCAAGTGAAGGGAA	AAGGATGAAGAAGCCAAACCCTAC	62.995	GAGTTCCACACTTGTTGTTGATGC	63.071	119
virginia_state_74509_8_c6820_3	virginia_state_74509_8_c6820_3_a	GCTGCTGCTGCTGCT	GCT	3	21	15	AAGTAGCGTTGAAAGGGGCAG[GCTGCTGCTGCTGCT]GCCGTGTCATTGACAGTCCCGCTCCATGTCACCTCTCCTAGAAGTTGGCAGTCCCCGGTCATCACACTCATCCCGTTGCATACTCCGGTCCCTGTCCCTCCTTGGCAACAGCGGAGGCAGAGGCGGCGGCATTACGTGAACCCCCCGGCG	AAGTAGCGTTGAAAGGGGCAG	62.815	ACTGCCAACTTCTAGGAGAGGTGA	62.807	88
virginia_state_74509_8_c636_25	virginia_state_74509_8_c636_25_a	TTGTTGTTGTTG	TTG	3	387	12	TGATAGCCGGGGACTGCTGTTGCTTTTCGTCGTTGTGCCTGCTATTCTTTGGGTGCTGTATAACATTCTGCAGCCTGCTTTGAACCAGCTCGACAGGATGAAGTCTGGGTGAAGGATGGTGTAATTAAGGAATGAAATGAATAGTCAAGT[TTGTTGTTGTTG]TACTCTATATCGTTTGTTGTTGATGTCTCTTTAATGAGATTTTGTGTTCTTTGCTGATGATTACTTGTGCTTGTGGAGTTTTGTGCATATTGGTAGATGGATGGATGGCAGTTTTTTTGTGAGAATATG	AAGTCTGGGTGAAGGATGGTGTAA	63.111	CCACAAGCACAAGTAATCATCAGC	63.078	138
virginia_state_74509_8_c9449_2	virginia_state_74509_8_c9449_2_a	GTGGTGGTGGTG	GTG	3	77	12	AAGTGAGGAAAAGGAGGATGATGAGGAAGTGGGGAAGTGGGGAAGTGAAGGTGGTGAGAGTTCAGGAAGTAAAGGAA[GTGGTGGTGGTG]GCGAATGGGAGGGTTTGGGGATGGAGTTTGGAAGATGGGAAGTGGAGAGAAGGGGATTGGTTTGTGGGTGAAGGGTGTGAGAAGTTTGTTTCATTTGTTGGGAGTTTGCTTCATGCTTATGGATCTTGGGGTTGATGTTCTCTTCTTCTC	AAGTGAAGGTGGTGAGAGTTCAGG	63.115	AAGCAAACTCCCAACAAATGAAAC	62.633	158
virginia_state_74509_8_c11845_2	virginia_state_74509_8_c11845_2_a	GCAGCAGCAGCAGCAGCAGCAGCA	GCAGCA	6	40	24	CCGGGATGCCGGGAAGTGGTTCGAAGGTTCGTCAAGGAAT[GCAGCAGCAGCAGCAGCAGCAGCA]GAGGCTGAAGCAGCAGCAGCAGGCGTTGATGCAGCAAGCGCTGCTTCAGCAACAGCAGCAGATCTCGCTCTATCAGCACACCGCTCTTCTCGCCGCGCACCCTCAGATAGAGCCAATGCCAAGTGGAAA	AAGTGGTTCGAAGGTTCGTCAAG	63.863	GAGAAGAGCGGTGTGCTGATAGAG	63.899	142
virginia_state_74509_8_c4520_10	virginia_state_74509_8_c4520_10_a	TCTTCTTCTTCT	TCT	3	630	12	TTAGTTGTGTAGAAAGCGCCGCCACCAAAGTTTGATTGTCCAGCTCCTTTTCGAACCGCTGGATCCGCGAAGGGATTGACCTCCTCTTCATCGAAGGGGTTGCTGTCATAGCGGCCCGCCATCAGAAAATGAAATCAGCGATGGCCGATC[TCTTCTTCTTCT]TCGCCCTCCTCTCCTTTTTAGATTTTTGTTTATTTAAAAAGCAACGCGATACCTCGGAAGCAAGGCACCGCGTCCCG	AAGTTTGATTGTCCAGCTCCTTTTC	63.112	AAATCTAAAAAGGAGAGGAGGGCG	64.096	160
virginia_state_74509_8_c10812_2	virginia_state_74509_8_c10812_2_a	GATGATGATGATGATGATGATGAT	GATGAT	6	130	24	TTGGGATATGATTAGAGGAAGAGGTACTGGTTATACAATCAAGGGACATATAGATGCGGATACTCCATTCGGTTCAATGAAGTTGCCAATTAGCAAGGAGGGTGGGACCACGCGCCTTAAGAAAAATAGG[GATGATGATGATGATGATGATGAT]GAGGAATGATGAACTACTATCAGGTCTTTGGTTTGCTGCCCATTGATTTCAGTAGTGAAGCAATCTACC	AATCAAGGGACATATAGATGCGGA	62.915	GCAGCAAACCAAAGACCTGATAGT	62.949	157
virginia_state_74509_8_c5010_7	virginia_state_74509_8_c5010_7_a	TATTATTATTAT	TAT	3	421	12	TAAATTGTGTGTGGATAGTGGTAAGATATATCTGAAAGTTAAATTCTCTTTGCTGACAGCAATGCCAGAGGAGGATATGTGAAAGAGAGATGTCAAGCAAAAGAGTTTGACCTCGCATTCATGACACCATCGGTGTGTTTATTTACTTTG[TATTATTATTAT]TACATTCGTTGTTAAAGGGAATAATTGCAGCAAAGTTATTAACATTCAGTACAGGCATTATTTGATCTTTTAAAATCACCAAATTTGT	AATGCCAGAGGAGGATATGTGAAA	63.112	TGCTGCAATTATTCCCTTTAACAAC	62.489	134
virginia_state_74509_8_c5668_9	virginia_state_74509_8_c5668_9_a	CAACAACAACAA	CAA	3	116	12	TTAAAAGAGAGTAGTCATCTTAGAGATAATGAAGAAAGAAATAATGGGAAGAAGAGTAGCCATTGTAGTAGTATCACTAGTTCAATCTCTACTACTACTTCTGCTAGTACTCTATC[CAACAACAACAA]CAGCCACACCAACCAACCCTTCAGTGATCATCGTCGGCGCCGGAATGTCCGGAATAATGGCTGCCAAGACTTTGTCGGACGCCGGCATAACAAACATACAGATCTTGGAGGCCACCGACCACATCGGCGGTCGCATGCACAAAGTGTCCT	AATGGGAAGAAGAGTAGCCATTGT	61.502	CAAAGTCTTGGCAGCCATTATTC	62.109	160
virginia_state_74509_8_c10992_3	virginia_state_74509_8_c10992_3_a	TATATATATATATATA	TATA	4	79	16	ATTGTGGCACAGTAATGAAAAAATTCTAAGCAATGTGATTGCCTGATGGTACAAGGCGAAGACGGCGGAAAATTCGAAG[TATATATATATATATA]TGTTGATAACTTCAGTGCCGATTGTAGGAAACACGGAAATCGCCTAATAATGTCATTGTGTATCAGTTAGATATTGATCAAGTGTTCTCTTTTTTTTCGGTTTATGGGGTAGTTATCACTTGTGTATATTGGCTAGCCATTACAAAAACT	AATGTGATTGCCTGATGGTACAAG	62.309	GACATTATTAGGCGATTTCCGTGT	62.451	118
virginia_state_74509_8_c2518_8	virginia_state_74509_8_c2518_8_a	GCAGCAGCAGCA	GCA	3	127	12	AAAGGCCCAGTCAGAAGAGAAATCAGGAGGATTCCTATTCTGTTTCAAACAATGCTACTAGCTGCTCTAGTCAAAATATGGCCATGGCAATGTTGGAGAATGTCGAAAATGGGCTCATGCTGATCCT[GCAGCAGCAGCA]GGCTTTATCTGAATACGATGATGAACGAGTCGATGCTTTTAGCCCCATCAGTTCTGATGGTATGCTTTGCAAA	AATGTTGGAGAATGTCGAAAATGG	63.317	CGACTCGTTCATCATCGTATTCAG	63.051	83
virginia_state_74509_8_c8939_3	virginia_state_74509_8_c8939_3_b	AGGAGGAGGAGGAGG	AGG	3	65	15	ATTAAAAACCTTTCAATTAAACAATTAATTAATTAATTAATTAAAATTGAAGGTAGACTAGGAGC[AGGAGGAGGAGGAGG]ACGACAACGACGATTGGCAGACCAGACGGGTGATGGGGTCCGTACCGGCGAACGGAGGAATGAGGAATGGGGAGGGGTGAGATGGAATAAGGACCGTAGGATGGGTATTAGGGGAAACTTTTTAAGGGTGGAAAAAGGGTCTCACGTGCT	AATTAAAATTGAAGGTAGACTAGGAGCA	60.283	ATCCTACGGTCCTTATTCCATCTC	60.876	144
virginia_state_74509_8_c7897_3	virginia_state_74509_8_c7897_3_a	TATATATATATA	TA	2	28	12	GGTAATTCCATTGCTGCTGAAGTTTGTG[TATATATATATA]CAGGAGCTTGCTTCCATGATCTGAAGGAGATCATGGTGCTAGTCAACAAGAGTACGTAAGTACTGGATAAGGCTTCAGTAGATGCAGGTGTTGAACTTTTGTAGAGACTGTACTTAAGTAGAGCTATATGTATGGCGTACGTATTTCCAT	AATTCCATTGCTGCTGAAGTTTGT	63.256	TTCAACACCTGCATCTACTGAAGC	62.858	132
virginia_state_74509_8_c7221_3	virginia_state_74509_8_c7221_3_a	AGAAGAAGAAGAAGAAGAAGA	AGA	3	20	21	AATTCCCGGGACTCAGCAAG[AGAAGAAGAAGAAGAAGAAGA]CCTCCTTCCAATCCTTGAAGACAAAATGTGGTTCCGACCACCGTACAAGGGAGCTGATGTGGAGGCCGGCGGCGTGCGGCCTCTGTATCCGACGATGATGGAGCCGCCGGAGCTGAGATGGGCGTTCATCAGGAAGATCTACTCGATCCT	AATTCCCGGGACTCAGCAAG	63.667	CTCCATCATCGTCGGATACAGAG	63.125	144
virginia_state_74509_8_c4009_5	virginia_state_74509_8_c4009_5_a	GAGAGAGAGAGAGAGA	GAGA	4	256	16	CTTCCCACCATCATACCTGATGGTAACAACAAACGGTGTGGTAGCACCGAAGCACATCCCCTTGCTCTAATTGCTCTAATCCCTCCCATCTCTCAAGAAATTTCACTCAATCATAGACCAACAGCGAGCGAGAAAAGAAAGACACTCACG[GAGAGAGAGAGAGAGA]TAGAGAAAGAGTTGAGAGAAAACAAGCGTAAGTAC	AATTGCTCTAATCCCTCCCATCTC	62.977	CGCTTGTTTTCTCTCAACTCTTTCTC	63.13	126
virginia_state_74509_8_c592_58	virginia_state_74509_8_c592_58_a	AGCAGCAGCAGC	AGC	3	696	12	TAAGATTCAAGGCATTGGTGCAGGTTTTGTGCCAAGGAATCTGGATCTTGATGTCCTTGATGAAGTTGTAGAGGTATCTAGTGCTGAAGCTGTTGAGACAGCAAAGCAATTGGCTCTCCAGGAAGGTTTACTGGTTGGAATTTCTTCAGG[AGCAGCAGCAGC]TGCTGCTATGAAGGTTGCAAAGAGACCAGAAAATGCAGGAAAACTCATTGTGGTCGTGTTCCCGAGCTTTGGTGAGCGATACCTTTCCACTGTTCTTTTCGAGTCAATTAGAGATGAGTGTGAGAAGATGCAGCCTGAGCCATGAAGTTG	AATTGGCTCTCCAGGAAGGTTTAC	62.995	ACCACAATGAGTTTTCCTGCATTT	63.035	109
virginia_state_74509_8_c5423_6	virginia_state_74509_8_c5423_6_a	AAGAAGAAGAAG	AAG	3	325	12	ATCTTCGCCGGTAAGCAGCTCGAGGATGGCCGTACTCTCGCCGACTACAACATCCAGAAGGAATCCACTCTTCATTTGGTGCTTCGCCTCCGCGGCGGTGCCAAGAAACGCAAGAAGAAGACCTATACCAAGCCCAAGAAGATCAAACAC[AAGAAGAAGAAG]GTGAAGCTTGCAGTGCTCCAGTTCTACAGGGTTGATGATTCTGGGAAGGTCGTGAGGCTCAGGAAGGAGTGCCCCAACACTGAGTGCGGGGCTGGGACCTTCATGGCGAATCACTTTGATCGTCACTACTGTGGTAAGTGTGGTCT	ACAACATCCAGAAGGAATCCACTC	62.784	ATCAACCCTGTAGAACTGGAGCAC	62.925	152
virginia_state_74509_8_c11463_2	virginia_state_74509_8_c11463_2_a	AGAAGAAGAAGA	AGA	3	33	12	ACTTCAACAATAAAGAACAAACAAAGTAGAAGC[AGAAGAAGAAGA]TGTCAGGAGTTTGGGTGTTCAACAACAACGGAGTAATGAGACTAGTAGAAAACCCGGCAAATGAGAGATCATCTACTGCACGGCGAAAAAGCTTGCTTTATACCCCTAGCAATGAAGTAATCAGTTCGTTCGCCTCGCTCGAACGGAAGT	ACAATAAAGAACAAACAAAGTAGAAGCA	60.05	CTTCATTGCTAGGGGTATAAAGCA	60.799	156
virginia_state_74509_8_c552_56	virginia_state_74509_8_c552_56_b	GCAGCAGCAGCAGCA	GCA	3	354	15	TCCACTGTGTGAACAAGTGCGGCTTCTTTGGATCACCAGCCACAATGAATATGTGCTCCAAATGCCACAAGGACCATGTGCTGAAGCAGGAACAGGCGAAGCTTGCGGCTGCGTCCATAGACAGCATTGTGAATGATGGCAACAGTGGCG[GCAGCAGCAGCAGCA]ATGTTACAGAGCCTGTTGTTACTGATGTTGTGGATGGGGCTACTAGTTTGGTGGAGTCGAAGGCTGTCTTGGCACAGCCATCGGATGTCCCCGTTGCAAATAAGGATGCAGAAGTGAAGGTGAAGGAGGGCCCAAATCGGTGCAATGCTT	ACAATGAATATGTGCTCCAAATGC	62.238	CCACAACATCAGTAACAACAGGCT	62.531	157
virginia_state_74509_8_c1876_22	virginia_state_74509_8_c1876_22_a	TGCTGCTGCTGC	TGC	3	610	12	TGAGTTCCTTAAGAAAATCAGAGCAGAGCAGTTTGCCGCATCAATGGGAGCTCAATCTGAAGAGGTAGCATCCAGTCCTGAAGCACCGTCGGAAGCCCCATCACCGGCAACTTCGGAAAATGTTTCGACACCTCTTGCTGCTTCAGAAGT[TGCTGCTGCTGC]TCCAGAGGCTATAGCTCAGGCACCATCATCAGAAAAGACTGAAAAGTAAAGAGAAACATTGGTGTTTCTTTGGTGCAAACTAAAACCTATGAATTTTTTTGCAGCCCTTGTAAACAAATTGTTGTACTGTATTTTTTGACAAGAGGGAAG	ACACCTCTTGCTGCTTCAGAAGTT	62.949	AGTTTGCACCAAAGAAACACCAAT	63.044	116
virginia_state_74509_8_c2084_5	virginia_state_74509_8_c2084_5_a	GTCCGTCCGTCCGTCC	GTCC	4	98	16	ATCAATTGAAGACCCCGGGCAGTTCCCAACACTCGGTGGCAAGTAGAGAAACTCCGTGAGCTTTTTCGCCTATCTCTATCCATCGATTCTATCTTTAT[GTCCGTCCGTCCGTCC]TTTAAATTAGAATGGTTATCCTGAGTCAGAACTCAACTAAGATGGTGGTGCTTCTTTGTTTCGCTTCTTTATTTTAATTTTGTCCACTATTTCAACATTGTATATCTGAGTGTTACTGTGTGCTGCGACATTTAAATGTCTTATGGGCAA	ACACTCGGTGGCAAGTAGAGAAAC	63.05	GAAACAAAGAAGCACCACCATCTT	62.824	148
virginia_state_74509_8_c3129_7	virginia_state_74509_8_c3129_7_a	ACAACAACAACAACA	ACA	3	67	15	CAACAGAGAACCTCACAATCCCAAACATATCCAAATTGTTTGGTGATCAACACACAACTCCAAGGCT[ACAACAACAACAACA]ATTAAACAACCAAGAAACAGCAGAAACAGCAGCAGTGTACCAGCATGGCTTTACAGACCTGCTTCCAATTGAGCACCATTCTCAGTTCCACAACCCCAAATACAAAACACATCCACCCTTTCCAGCAGAAAATCAAACCTTCATCATTTA	ACAGAGAACCTCACAATCCCAAAC	62.795	CTGTAAAGCCATGCTGGTACACTG	63.083	136
virginia_state_74509_8_c3437_12	virginia_state_74509_8_c3437_12_a	AGAGAGAGAGAGAG	AG	2	31	14	CCGGGATGGCCACAGCCCAAATCCGCTTACA[AGAGAGAGAGAGAG]GCGCCGGAGCCGGAGAGAAGACGAAGAGAAGAGGGATGGCGTTCACTATGAGAAGCGTAAAGGTGCCGCCCAACTCTGCGTCTCTGGCCGAGGCCCGGAGTCGCGTTATTGATTTCTTTAAGAAGTCATGCCGATCGATCCCTGCCATAA	ACAGCCCAAATCCGCTTACAA	63.906	GGCACCTTTACGCTTCTCATAGTG	63.36	101
virginia_state_74509_8_c13471_2	virginia_state_74509_8_c13471_2_a	CAACAACAACAA	CAA	3	73	12	ATTGTCCATCCAATGCTAGTCTACACAGGCTTAATTGAGCAGTTGCAGCAATTCTTCAAGCTGCACAAGGCAT[CAACAACAACAA]AAACAGCAGGGTCGAAAGAACCGGTAGGGGATGATGGCGGTAGCGGCAAAGGCCTCGAGAGGTGGGAGGTTGTGA	ACAGGCTTAATTGAGCAGTTGCAG	63.989	CATCATCCCCTACCGGTTCTTT	63.394	97
virginia_state_74509_8_c11999_2	virginia_state_74509_8_c11999_2_a	CATCATCATCAT	CAT	3	73	12	AATTGGAAGCTGTTGCCATGTTGAAAACAGGGAAACAGAGATTGGTGAAGAGTAGTACTAACAGTGAAAGCAC[CATCATCATCAT]CAATGTTGGGGAAGGGTGGGCCCGTGAACTTTGAGGGAAGCCATGATTTCATGATGAAACTATATATTATTCCTAGAAAGCCTCTAGACATGTTCTTGTGGTTTTGTTAGCAGAGCCTTGAGCACCTTTTTATAGTATCACAGAATGAAA	ACAGGGAAACAGAGATTGGTGAAG	62.895	AAATCATGGCTTCCCTCAAAGTTC	63.79	108
virginia_state_74509_8_c2461_11	virginia_state_74509_8_c2461_11_a	CTTCTTCTTCTT	CTT	3	159	12	AAGCAGTAGGGATGAAGACATGTCTACTAATTGTGGCATCTGAATTGTATGCAGGTAGAGACCCTTACTTAATGGGGTACCCTACACAGACATCACCAGCATCAGTGTCAAGTTCATCACAAGAATATATGGACTTCTCATCCTCTTCAG[CTTCTTCTTCTT]CATGGTCTTATGGAGATCATCAGAGGGGCAAGGATATATAGCAGTCAGTCTTGACATTGAATTAATCAAGCCATTCATTCACACTCTAGCTACTTAACTTTAATTCAGCTCAAGCTGGTGCAATGATCATATATGCATGCTCAAGCTGGT	ACATCACCAGCATCAGTGTCAAGT	63.188	TGCTATATATCCTTGCCCCTCTGA	63.117	116
virginia_state_74509_8_c4887_8	virginia_state_74509_8_c4887_8_a	TGATGATGATGA	TGA	3	123	12	GAAGTACAAGCCCTTTGTCAGTAGGTGTGTCGTTCGTGGCGATTTGGAGATCGGAAGCGTGCGCGAGGTCGATGTGAAGTCTGGCTTGCCTGCCACCACTAGCACTGAAAGGCTTGAGATTCT[TGATGATGATGA]GCATATTCTCAGTATCAAGATCGTTGGCGGTGATCACAGGCTCAAGAATTACTCCTCAATCATCACTCTCCATCCGGATATAATTGACGGGAGACCAGGGACACTTGTGATCGAGTCATTCTTAGTCGATGTGCCTGAGGGAAACACCAA	ACCACTAGCACTGAAAGGCTTGAG	63.258	CGTCAATTATATCCGGATGGAGAG	62.899	130
virginia_state_74509_8_c5278_6	virginia_state_74509_8_c5278_6_a	AGCAGCAGCAGC	AGC	3	368	12	CTTAATATTCTCTCTTTCAGAATTTGAGAAGAACATAAATCCAGACATTGCACGTTTTGGCGCATTAGGATCTTTTTTCTTCTTTTGTCTTCTTTTCTTTGAACCATCTTCCTCTCCATCCTTAGCTTTCTTCTTGGAAGATGACGCTTT[AGCAGCAGCAGC]TTCTTTCTTTAAATCCTTTTTCGCCGGTTTTTTCTCTTTCTCCAGCACTTTCACTTGCATCAGATTCCTCTTCACCAGAATCATCAGTGGGAGATCCACCATCATCCTTTTCAACAACAAAA	ACCATCTTCCTCTCCATCCTTAGC	63.185	GGTGAAGAGGAATCTGATGCAAGT	63.017	136
virginia_state_74509_8_c5428_4	virginia_state_74509_8_c5428_4_a	AGAGAGAGAGAGAGAG	AGAG	4	41	16	TAGCCGGCAGTGGCACCCAGCTTCATTTCTCCAAGAGAGAC[AGAGAGAGAGAGAGAG]AGGTCAGGAGGGCAGCAATGGCGACGGCGATCACATTGAACAGTGGGCACAAGATGCCGATCATCGGGCTCGGTGTGTGGAGGATGGAAGGCAAGTCCATCCGTCACCTTCTCCAATCCTCAATCAAGATTGGTTATCGCCACTTCGATT	ACCCAGCTTCATTTCTCCAAGAG	63.1	ATCTTGTGCCCACTGTTCAATGT	62.938	98
virginia_state_74509_8_c6498_3	virginia_state_74509_8_c6498_3_a	TCTTCTTCTTCTTCTTCTTCTTCT	TCTTCT	6	131	24	ATATACCTTTCTTTCATAGCAACCTTGAGTTTGCTGAAGCTAGTGGGATGGAGAATGTTGTCTTTGGGTTTGATGATGTTAACCTGAGTTTGGATGTTGGAAGAGATTGGTGGAATGGAGTTGGGGTTGGC[TCTTCTTCTTCTTCTTCTTCTTCT]TCTTGGTATGGTCTCATTAATGGTTCTCTCATGTAGAGATATATATATACAAAAGTTATTATCTTAGTAGTTGTTGGTGTGAGTTTC	ACCTGAGTTTGGATGTTGGAAGAG	62.895	ACATGAGAGAACCATTAATGAGACCA	62.214	108
virginia_state_74509_8_c12017_2	virginia_state_74509_8_c12017_2_a	TGCTGCTGCTGCTGCTGCTGC	TGC	3	138	21	TTTAGGAGACGCCATTACCTACATCAATGAGCTCCGTTCCAAGATGCAAACACTAGAATCAGATAAAGAAATCTTGCAGTCACAACTAGAAGACCTTAAGCAAGATCAAGACGGTGACTCAAAACCAATGAATGGCAG[TGCTGCTGCTGCTGCTGCTGC]AGCCAAATGCATTGGAGTAGAGATTGAAGTGAAGATACTCGGACCGGAAGCGATGATTCGAGTACAATGCA	ACCTTAAGCAAGATCAAGACGGTG	62.933	CGGTCCGAGTATCTTCACTTCAAT	62.811	113
virginia_state_74509_8_c916_29	virginia_state_74509_8_c916_29_b	AGGAGGAGGAGGAGG	AGG	3	265	15	CCACCATTTCTTTCACTTCCAACACGTCCTGTTTTCCCTTACTCTTACTTCCATCCAAACGCCCCGGATTCCATCCTCTCTCCTGCTCTTCACGACGGAACCTTCCATTCGTATCTCTCGTTGCCCAGACCTCCAGCTGGGCTCAACCAA[AGGAGGAGGAGGAGG]GGGCTTTGTCCGGGTTGTCTGATTGGGAAGGAGAGGATGTAGGTGGACTCTTCGCAGGAGGAGAGGCTGAAGGGGATGATGGGTATATGGGGGAGGAACATGAGGGTGAGGGTGAAGATGAGGGTGAGGATGAGGAGCAGTCTTATCCGC	ACCTTCCATTCGTATCTCTCGTTG	62.811	ACCTACATCCTCTCCTTCCCAATC	62.964	110
virginia_state_74509_8_c8632_2	virginia_state_74509_8_c8632_2_a	TATATATATATATATA	TATA	4	137	16	AATAGGATTTTACTTTCAAATCCACACCTTTACCTTCTTGGGAAATTGCAGTCTAATCAAGCTTGCTGAAGATTGATTTCAATTTCAGACTGCATCAATGCTACTACAACTCTCTGCGTTGCTATTGACCTTCTTAT[TATATATATATATATA]TAATGTAAATAATGCACCCAAATGTACATCTTGGTCTTGAAGAAAATGTAGCTTATATATAATGTAAAAAAGGATTGATTTTGTTT	ACCTTCTTGGGAAATTGCAGTCTA	62.411	TGTACATTTGGGTGCATTATTTACATT	61.611	150
virginia_state_74509_8_c6654_4	virginia_state_74509_8_c6654_4_a	GTGCCAGTGCCAGTGCCAGTGCCA	GTGCCA	6	371	24	AATTTGATGGGGTTGTTTTTAATCATTTTGCTGCAAAATACCCTATCTGGTTGAAGTGATTATGTTGTCTTAATAATGGATATTATAGAGAGTTTACAACCTGATCAAACTTTCTATTTTACCTTGTCTACTTGAATCAGTGGTTTAACT[GTGCCAGTGCCAGTGCCAGTGCCA]GGATTTGGTTTGCTTCATTGTGCTTTTAATTGTAGGAAAATAATTGAAAATAAATGCAAATGGAAATTAAGGTGGTCTT	ACCTTGTCTACTTGAATCAGTGGTTT	60.675	AAGACCACCTTAATTTCCATTTGC	61.653	133
virginia_state_74509_8_c934_20	virginia_state_74509_8_c934_20_a	CACCACCACCACCACCACCAC	CAC	3	98	21	CAAGCTCAGCATACCCAAAACCCAAATGGACTCATCTTTCCCTCCACTCTCTCTTCACCTTTACACACCGGAAACACACTCTCAACCACCACGTCCAA[CACCACCACCACCACCACCAC]AAGCACAACCACAGCCACACTTCAGTTCAACACTTCATTCCATTAAGAAGCCGCCGGTGAAGTCTTGGCGCCGGCCGGAGCAACCACCTCCAAGAGTTTACCGTGTTGAGCCACGTGGATTCCGTAAACTGGTGCAACGACTCACCGGCG	ACCTTTACACACCGGAAACACACT	63.046	AGTGTTGAACTGAAGTGTGGCTGT	62.412	97
virginia_state_74509_8_c1401_19	virginia_state_74509_8_c1401_19_a	TTCTTCTTCTTCTTC	TTC	3	186	15	GTTGAGCGTCAATTGGGTCGTAAAAGTTACAACATTTTTAAATCAAACTCAAAATTAGAAACGAAAAAGGGCTAACAACAACAAACAAGTATGATATAATGAGAGAAGACAACGCAAAATTGGACCCAATGCATTATATTCAGTTAAATT[TTCTTCTTCTTCTTC]TTTCTTCTTGTCAATCTTGTTTTTGTTTCACCGAGAATCCACAACAGTGGTTTCCGGTAGAGGCACAAGCTGCACTAGAGAGTGATGAGGAATGAGCCGGATATGCGGCGGCACGGCCGCAATCTTCTTCTCTTTCAGCCTCCCAAGCAC	ACGAAAAAGGGCTAACAACAACAA	63.048	GTGGATTCTCGGTGAAACAAAAAC	63.022	147
virginia_state_74509_8_c2998_11	virginia_state_74509_8_c2998_11_a	GAAGAAGAAGAAGAA	GAA	3	373	15	AGAAGATGACCCGCAGATCTCCTCTTGATTTTCCAATTCGAATGGGAAAGACCGAAACCTGGACGAAGACCTGATATATTTCCGCAATTCAGTCCAATGAAAACACCATTGCCGACACCAATGCCAGCCGACCCTCCGGACGAAGACGAG[GAAGAAGAAGAAGAA]AAGAAAGAGGAAGAAGAGGAGGATCCTGAAAAGGAAGAACCTGAAAAACCAGAGCAGTCTAAAATGCAACAAGATAAATCAGGATGGTGGTGATCTTGAGTAGTATCATCCTTTTTATATTTAGTGGTTTTGTACCCCATAATATGTTTT	ACGAAGACCTGATATATTTCCGCA	63.034	TTTCAGGATCCTCCTCTTCTTCCT	62.948	134
virginia_state_74509_8_c543_49	virginia_state_74509_8_c543_49_a	AAGAAGAAGAAG	AAG	3	290	12	ACAGAATCAAAGACATGGGTTATTGGAAATCAAAAGTGCTTCCTAAGATCAAGAAGGTTTTCGGATCAAAGAAGGCTGGGGCGACAGAGCCAGAAGCTCCGGCAGCTGAGACGACTAGCAAAGAAGTGGCAGTCGAGACCGAAGAGAAGA[AAGAAGAAGAAG]AAACAACTCCACCTCCACCTCCAGCAGAAGAGATCCCTGCAGCTCCGGCAACCACTGAAGAAGTTACACAGGCTGCTGAGCCACCGGCACCGGCAGTGGCACCGGAACCAGCTAAGCCTGCGGAGACCTCTGAGGAGCCTCCTAAAGCTT	ACGACTAGCAAAGAAGTGGCAGTC	63.275	CAGCAGCCTGTGTAACTTCTTCAG	62.648	130
virginia_state_74509_8_c10893_2	virginia_state_74509_8_c10893_2_a	AAAGAAAGAAAGAAAG	AAAG	4	187	16	TGCGGGCGATGAGGTTGATGGCCTTAGATCACAGTGGCCGTGGAGTGAGATCCTCAAAACGACTGGAATGGATCAGTGCTATGGATTCCCGGAACCAGGTGCCTCTAATTAGCGGCAAGGCGAAATCTGCAATTAAGCAAAAAAGGTTAA[AAAGAAAGAAAGAAAG]ACAAAAGATCAAGATTGAAGTAGAAGAAATGGAAATTCACCTCACTTTACTTCATATATATATATGATCCA	ACGACTGGAATGGATCAGTGCTAT	63.247	AAAGTGAGGTGAATTTCCATTTCTTCT	62.726	156
virginia_state_74509_8_c794_31	virginia_state_74509_8_c794_31_a	GAGGAGGAGGAG	GAG	3	455	12	CTTTGGTTTTTTACACTGGCAAAGCTCCGAAAGGGGACAAAACCAATTGGATCATGCATGAGTACCGGCTCGCCAATGTGGACCGAACCCCTCGTCGGAAGAACAGCTTACGGTTGGACGACTGGGTGCTGTGTAGGATATATAACAAGA[GAGGAGGAGGAG]CTGGGGAGAAGCAGGCCGGGCCGAAACCGGGCCAAGAAGTCGTTGAACAGAAGCCCGTGATCGGACCGAACCCGACCGGGCCGCACGTGCGGCTACCGAAACCGAACCCGAACCCGATGTCGGAGTTGATGTGCTTGGATCCGTCGGAAT	ACGACTGGGTGCTGTGTAGGATA	63.055	GGGCTTCTGTTCAACGACTTCTT	63.126	101
virginia_state_74509_8_c12137_4	virginia_state_74509_8_c12137_4_a	TATATATATATATA	TA	2	171	14	GTGCTTCTGTTCATGGAAACCCCCAAACAGAGCAAACATCTTCCGATCAGAGAGGTGAACGTTACAAGAGAAGTGAGGACGCCTTGGCTGCTGCAAGAGAGCGTTTCCTGGCTCGCAAGAGAGCAAGAGAACAATAATGAAGATGATCAT[TATATATATATATA]TGGTGGGCGCTGCCAATGATAATGTTGAAGAATAAAAAAACACTATGGAGATGATTGAGGATGAAGAGATATCTCTCGAGAGCAGTGACCAAGTGC	ACGTTACAAGAGAAGTGAGGACGC	63.163	TTCTTCAACATTATCATTGGCAGC	62.44	138
virginia_state_74509_8_c7055_4	virginia_state_74509_8_c7055_4_a	TATTATTATTAT	TAT	3	226	12	CTAGTTTTCATTGAATTACTGATCAAAGCGAACTGCATTATTATGTTATGAATCAAAGCGTACTCTCAGTGATTGGTTTATGTTTGTAAAGCTGGTCTATATCAATTAACTAGACTGGGAGTTGCCTTGATGCTGGTGTTCTGTATGTGC[TATTATTATTAT]GTACCCTGTCAGTAGTTTTGATTATTACCTTTGCTGTGAAACTATGTACTCAAGTTTTCATTGAATAGTATTTCTTAATGTTCTGCATTATTATCTGAAAAATTACTGGTCT	ACTAGACTGGGAGTTGCCTTGATG	63.023	CTTGAGTACATAGTTTCACAGCAAAGGT	62.244	108
virginia_state_74509_8_c3381_8	virginia_state_74509_8_c3381_8_a	GCAGCAGCAGCAGCA	GCA	3	187	15	AAGGTTTAGGATCAAACATCATATGCAAACAAGGAAGGGTTTAAAAAACACAGAAGATCTATATATATCAGTATCTTCTATTTAACATTTTTATTTATAAGAGATGCCAATCCTATAGGCCAACTATACTTGGGTGGTGGTGGCTCTTGT[GCAGCAGCAGCAGCA]ACTTCAGAGGACATAGAAGGCAGTGGCCCCTCGTAAGCAAATGTAGAAATGCCCTGTCGTTGCTTATGCTTGGGATTGGCAGTACATATAACATAAACCCTTCCACGACGTTTGATTGTCTTACAAAATTCACATAGTTTCTTCACAGAT	ACTATACTTGGGTGGTGGTGGCT	63.025	ATAAGCAACGACAGGGCATTTCTA	63.15	110
virginia_state_74509_8_c10748_2	virginia_state_74509_8_c10748_2_a	GGCGGCGGCGGCGGC	GGC	3	123	15	GAAGGACCACGTTTGTTATCCACGGGAGAAAATCCAAAAACAGTGACCCATTCCTCATCAAGCCCTCTAGTCGGCAACCCATCACTCATCTCAACATCCGGTCTCACCACCTCCTGTGGCTGA[GGCGGCGGCGGCGGC]AGCGCAAGCAATGCCCCGGCAGCAGCCGGCTGAACCACGCCATCCACCGGTGACCCTTGCCTGCTCTCAACACCATCACTCTTCAACGAAGACCACCAGCCCG	ACTCATCTCAACATCCGGTCTCA	63.245	CTTCGTTGAAGAGTGATGGTGTTG	63.155	146
virginia_state_74509_8_c7687_4	virginia_state_74509_8_c7687_4_a	AGAAGAAGAAGAAGA	AGA	3	285	15	CTGATCCTCCACCGCTGTTTTAGTCTCTTTGCTCACCGAGCAATATATCCTTCCTGTTCTCCTTCCTTTTCTTCCACTACTCTTCCCTTTCTCATGATGTGCTCTCACCTTATTATTAATTATTGCATGAGAAGTACCATATAAAAAAGT[AGAAGAAGAAGAAGA]GTAATTTCTTGAGAAGGAGAAGAACGAGGGTGCTTGGTTTGAAATTTGGAAGGGAGAATGCAACATGGTTTTTGATGAGAAGCAGGCAGAGAGATAGATTCAAATGGAGAGAACTTTGATATTGGATTGAGAGATCTTGTGTT	ACTCTTCCCTTTCTCATGATGTGC	63.017	ATTCTCCCTTCCAAATTTCAAACC	62.679	146
virginia_state_74509_8_c1258_30	virginia_state_74509_8_c1258_30_a	GCAGCAGCAGCA	GCA	3	604	12	GGACGCCGCCGACGCTGCAAGTCACGTGTTGGGATTCAGCACCGGGTCACAAAGGATGATGCCATGAAATGGTTCCAGGTCAAATATGAGGGTGTCATCCTGAACAAGTCTCAAGCCACCACTGCATAAATTCGGATCCCCTATATTTTT[GCAGCAGCAGCA]TCTTACTCCTGTGTCTTTTTTATCAAGTGACTAGAGACCTCCTTAATGCACTACTTCCAAGGCTTCAAATTTTGCTTTTTGTGTTCTAAAATTTATGAGCTTGGCCTTCTTTGGATTTTATTTTTGTGTTTGTTTAAATTAGATCTCTTT	ACTGCATAAATTCGGATCCCCTAT	62.998	CAAAAAGCAAAATTTGAAGCCTTG	63.134	123
virginia_state_74509_8_c1929_18	virginia_state_74509_8_c1929_18_a	TCATCATCATCATCA	TCA	3	79	15	AAAAAAAAACNGAAAACAACAATGCCGATTTAAGAGTTCAAGCTAATTAATTAAACTGCTGCTTCACTCATCATCATCC[TCATCATCATCATCA]GCAGTTGAATTGAGTGCATTCAATCGTTCAACAAGTTTAGCCTTCCTCTCCTCATAAGTTAGTTTCTTCAAGTTATACCTCTTGTGCGGCTTCGGTGGTTCTTTGGTGGATTTTACTGCTGTTGGATCTGCACGGATTGCGGCATGCACC	ACTGCTGCTTCACTCATCATCATC	62.957	AGCCGCACAAGAGGTATAACTTGA	63.36	131
virginia_state_74509_8_c8687_3	virginia_state_74509_8_c8687_3_a	TCTTCTTCTTCT	TCT	3	156	12	TTATTGCCGAAGATGAGGCTTCCGCTTCGGTGGCAGTAGTTGAGATGGGTACCAGTTGACCGTTGGTTTCCAAGCCATTGCTTGGTTTCTCTTACTGCTGGTTTGAATTTCTCGTTCCTGCGAGCTAATTGAATGAACTCATCATCCTCA[TCTTCTTCTTCT]TCGATGGGGATCTGATTGAGTTCAACTGGAGAGGGTGGTCTAATAGGAGCACTTGGGGCAGGACTAGATGCAGAGGCTTCGATTGGAAGTGGAGAACCAGAGGCTATCGCTTCGTGCTTTATGAGTACACTCTGTAGTCTATCGTTTAAT	ACTGCTGGTTTGAATTTCTCGTTC	62.936	GTTGAACTCAATCAGATCCCCATC	63.097	95
virginia_state_74509_8_c1871_18	virginia_state_74509_8_c1871_18_b	TATATATATATATA	TA	2	629	14	AACAAATAAAGAATTGGATGCTGCTGCAAAAGCGGCACAGCTAGAGGCTGCCGCTAGGAGTAAAAGACTGGCTGCTGCTAAGAAGAAAGAGAAGAGCCATTACAATCAACAACCGGTGCGGTAAGCTGTCAATCCTTTCATGTCGAGCTT[TATATATATATATA]ATATCCTCGGTAACATTTGTTAGAACACCAAATAAACACTTTTGCTGCCCTTTTAGATGAGTTTGTTACAATGGATGTTGTTGCTTTATATGGAGAAGTGAAGGCTTGTGCCCCGGAACATTGTCTGTAGTAAACTTAGTAAAATCCCAT	ACTGGCTGCTGCTAAGAAGAAAGA	63.057	CATCTAAAAGGGCAGCAAAAGTGT	62.849	157
virginia_state_74509_8_c4722_13	virginia_state_74509_8_c4722_13_a	ATATATATATATATATATATATAT	ATATAT	6	250	24	TCATTGCATTTTTCACTTAAACCGGGTTGCATAACTCCTACACTTGAAGAAAATTTTGAAAAGATTGAAACTAAAAGAGTTTAAAGACTGATAAGAAATTATAAAGCTGAATTACAAATAAACTTGGCATGAAGATCAAACAACATCAAG[ATATATATATATATATATATATAT]ACTGAAGACAGATGTTTCAGCTCCTCTTGACAGGATCAAAGTTTGCTACACCAATGACTGCACCAAAGATTGCAGTTAGTACAACACCACCAGCAGCAATACTCAGCAGGAAGTTCTTGAGTGATGGAGAAAGCCCTGGTTGCGCCGCCT	ACTTGGCATGAAGATCAAACAACA	62.948	TGTCAAGAGGAGCTGAAACATCTG	63.04	85
virginia_state_74509_8_c218_197	virginia_state_74509_8_c218_197_a	TATTATTATTATTATTAT	TAT	3	192	18	ATTACATATCAGGATTGAAATTTATTGTAGAAATTAACTTTGTCCGAGTTCTTACTAGTACAAAGTAGAGTAAAAAACAGAACATTAACGTCCTCTAGAAGATCAATATACAAAGTACAACACACATACAAACTATAGTAGTACAGCTGA[TATTATTATTATTATTAT]ACTCTCATGCAACAACTGCTTCTTCTTCATGGAGAAGCATCTGATCAAAATGCCAAACTCCATGCCCTTTGCCCACCCTTCTCAGTTGTGAAATGTAATCGGAGATTTTCTTTATAGCTTCCACCTGTTCACCGAGAAACTCACTCTCAA	AGAACATTAACGTCCTCTAGAAGATCAA	61.121	AAGAAGAAGCAGTTGTTGCATGAG	62.119	117
virginia_state_74509_8_c11757_2	virginia_state_74509_8_c11757_2_a	GAGAGAGAGAGA	GA	2	92	12	CAAGCAGGATCATGACAGAGCCGAGGCCCCGCAAGGCCGTGCAGAACCTGAAGACGTTCCATGCCATCGCCACCCCCGATCTATGCATGACG[GAGAGAGAGAGA]GGGAAAGAGAGAGACAAAGGAGAAGATCAAAGGGGAGAAGAGATGATGGAGAAGAATTCAAGCACCAGGGATGAGGACGCCAGGGCCCCT	AGAACCTGAAGACGTTCCATGC	62.803	TCTTCTCCCCTTTGATCTTCTCCT	62.948	103
virginia_state_74509_8_c3950_6	virginia_state_74509_8_c3950_6_a	TCTCTCTCTCTCTCTC	TCTC	4	327	16	CTGGAAGGGCGGAGCCATCCAAGCCTCCTCGTGGCGGAGATGAATGGAGATCTCAGCGTCTCGACCGAGCTCGAAGAAGAACTCACCGCACACAAAGAGATTGGGAGATTGAAGCCGCAAGGGATGGACGCCATTGCCACTGCGAACCCT[TCTCTCTCTCTCTCTC]TTGTCAATGGAGCAATGGAGCAATGGAGAGGGAGAAGAGCGAGGGTTTCTCTCCCGGG	AGAACTCACCGCACACAAAGAGAT	63.583	GAGAGAAACCCTCGCTCTTCTCC	64.132	142
virginia_state_74509_8_c12327_3	virginia_state_74509_8_c12327_3_a	TAATAATAATAATAATAATAATAATAATAATAATAA	TAATAATAA	9	25	36	CAGAACTTGGTTTTCCTTTGCGTCC[TAATAATAATAATAATAATAATAATAATAATAATAA]TAATTAAGCGCCAAAGTCTTCTTGTATTGGTAAAACCGGTTTGGTCTCCGGAGCAGAGGAAGTGTTGCTCGTGTGCCGGAGGCCGAGGGTGAGTGAGACATCGCCGGCAGTGCCGAACCTCATGCGCGTGGCTGAAGGCCCCAGCGCAGT	AGAACTTGGTTTTCCTTTGCGTC	62.922	CAATACAAGAAGACTTTGGCGCTT	62.957	89
virginia_state_74509_8_c11048_2	virginia_state_74509_8_c11048_2_a	TTGTTGTTGTTG	TTG	3	229	12	ATGGAATTAATATTGTTCCAGGGAGTAATGGAACTGGGGTTTTCTTGCCATGGAGTCCTGGACCAAAGAAGTTTGTCAGGCATCTTCCACCTAGAATTCAGAAGAGGCGGCTTCCTTATTTGCCAACTATCATGGTGTGAGTAATTATTA[TTGTTGTTGTTG]TTATTATTATTATTTGGGTAATTTATCCTTCTGATGTTGGTTAAG	AGAAGTTTGTCAGGCATCTTCCAC	63.027	CAACATCAGAAGGATAAATTACCCAAA	62.472	135
virginia_state_74509_8_c3949_7	virginia_state_74509_8_c3949_7_a	GATGGTGATGGTGATGGTGATGGT	GATGGT	6	45	24	CAAGAATTTGGAGGAGGTGGTGATGGCGGGGATATTCCACGAGGA[GATGGTGATGGTGATGGTGATGGT]GATTCAGAGGATGAAGGTTTTGCTGGAATTTGGGATGAAGTAGTGCAAGTATTTTTAGCAACCATGGCTTTCATATTTGTGTATATATACATGATTAGAGGTGCAGAGTTGATAAGGCTGGGAAGAGATTACATCAAATATGTGTTAGGT	AGAATTTGGAGGAGGTGGTGATG	63.628	GCCATGGTTGCTAAAAATACTTGC	62.972	135
virginia_state_74509_8_c14438_2	virginia_state_74509_8_c14438_2_a	TATATATATATA	TA	2	143	12	TTTTTATGGAAAAATGGGAGAGAGGCAAGGTTCTCGATGTACACCAGGCGGGTCCCACACATTTAAATAGTTTTGAAAGAAGACAAAGGCCCATATGATGGTAATTACAGTGGTCGAGAACCTTAGAGCGGAAGATAACATAT[TATATATATATA]CCCGAGAGGGAGTTGTCTTCCAGGTAAGATGGAGAAGGAAGAGATAATGGCCGTATACCTGTTGTTTCTAAGATATGGTCCAGCTGCCGTTATTAAATGTGT	AGACAAAGGCCCATATGATGGTAA	62.815	GGCCATTATCTCTTCCTTCTCCAT	62.977	127
virginia_state_74509_8_c9740_2	virginia_state_74509_8_c9740_2_a	CTTCTTCTTCTTCTTCTTCTT	CTT	3	181	21	GAATGAAAGAAATCATGAAGAATTTGCTTGTACTTTTAAGTGATTGCTGTTTTGGTTTCTATTTTTCAGCAAAGTTATAGAGGCAAGCAGCTACATGATCTTCTCTACAAGACCAAGGCTAAGGAAATCCAAGATTTTAGCCACTGTGAG[CTTCTTCTTCTTCTTCTTCTT]CTATGTTTGCAATCTTATAATCCTTGAGGTTGGAAATGGGATTAAATAGGAG	AGACCAAGGCTAAGGAAATCCAAG	63.086	CCCATTTCCAACCTCAAGGATTAT	63.36	102
virginia_state_74509_8_c340_143	virginia_state_74509_8_c340_143_a	AGCAGCAGCAGC	AGC	3	1189	12	CTGCATCTTTTGGTATCCGGAGCAATGGAAGCAGTTTTGCTGGTTTGGCCTCTGGTGCCCCTGCAGCACCAGGCTTTGATGAGCCAGACTTGTCTTGGGTTCAGTCCCTGGTTAAGGATGGACCATCTGCCCCGGGTTCTCTTAGTTTGG[AGCAGCAGCAGC]GGAAGCTCTATGGGCTTAATGGAGGAGGTGAATTCCATGCCTCAGAGATGCTCCCTGCTTGGGCAGAGGAGCCAATGGTTGCCTGATCAAACTACCTACAGTCCTAACAAGTTCTTTAGTTTGTTCTCATATTATTTTATTCAAGCAAAT	AGACTTGTCTTGGGTTCAGTCCCT	63.72	ACCTCCTCCATTAAGCCCATAGAG	62.983	106
virginia_state_74509_8_c3514_10	virginia_state_74509_8_c3514_10_c	ACAACAACAACAACAACAACAACAACAACA	ACAACA	6	613	30	TCAGTTGCAGAACCTGATGAACTGCATGTTGAATCCAAAACCTAATGACACTTTGACAAGAGATTTTCTTGGAGTTGGGAGCATGGTGAGAAACATGGGAGGTGGTAGTATGTCTCAGAGAGATCATCATCACCATCTTCATCATCATCA[ACAACAACAACAACAACAACAACAACAACA]ACATCAAGGGATGGAAATGGGTTCTTTAGATCACTCAGATATGAAATCAGGAGGTTCATCTT	AGAGATTTTCTTGGAGTTGGGAGC	63.29	TCTAAAGAACCCATTTCCATCCCT	63.16	152
virginia_state_74509_8_c1325_27	virginia_state_74509_8_c1325_27_a	CATCATCATCATCATCAT	CAT	3	558	18	TGCCCAAAGATCGTAATGGAGCTTTTGCAAGCTGGACAGAGTGGAAGATCTTGTACAGCCTCTGCAAAGACAAAGATGGACTGCTTCACAAGGATACCGTTAGAGCAGTTTATGATGGAAGCCTGTTCTTGCAAATGGAGAAGGAAAGGG[CATCATCATCATCATCAT]CTGGGAAAAAGGCCTGATGACAAAACAATTGACAAAATGAGTTTCATGTGCAGGAGTATGTGTGTTGTTTTAATTGTGCATAAAATAAACCAAAGATACATTATCATGTTTGTGATGAAAGCTGGTTTTCAACTGCAAATGTCTGTTGTA	AGAGCAGTTTATGATGGAAGCCTG	63.035	CTCCTGCACATGAAACTCATTTTG	63.048	123
virginia_state_74509_8_c3538_12	virginia_state_74509_8_c3538_12_a	GATGATGATGAT	GAT	3	406	12	CACCAGCCCTCTTCTCCTTCCTCCGTTCTCGACATCTCCCGCTCCTCCAGCTCCGCCGGCAACACCAGAGCCAAGAAAGCTCAGAGCTTTGAGCATAACACTGTGCCGGAGATGGCGGAGCTCCCGCTTCCCATCTCGAAGCTTTGCTTC[GATGATGATGAT]TCAACGCTGGAGACGGAGATGGATTTGTTGTTCTGTGAGGATGCAATGGATTTGGAAGCGTTTGATCTCGATGCTTACGAAGATGAGCTTGACTTCATCTTCAATGGAGACCCTTTTGATTTCGACGATGCTGAAGCTTTCTCTTTTTTG	AGAGCTTTGAGCATAACACTGTGC	62.148	ATTGCATCCTCACAGAACAACAAA	62.948	127
virginia_state_74509_8_c2684_8	virginia_state_74509_8_c2684_8_a	GTGTGTGTGTGT	GT	2	352	12	TAAATTGTACCTTCAATCATGCTGCCATATACACTGTACAGAGGTCTAGCAATGTCTGCTTGCGTCCTATATATTTTGACACCAGTGTGGTTGCCTCTGATGGATGAAAAATAGTGTAAATGATACCGAAAAGAAAACGGCTGGGTGTGG[GTGTGTGTGTGT]GGTGGTGTGGGTTGGGTGGGTGTATCGACCCTATCTT	AGAGGTCTAGCAATGTCTGCTTGC	63.38	ATACACCCACCCAACCCACAC	63.94	148
virginia_state_74509_8_c6028_5	virginia_state_74509_8_c6028_5_b	TATATATATATATATATATA	TATA	4	194	20	ATGTTGTTGGTGTTGGTGGTGGTGGTGGTGTTGTTGCTGCTCCTGTTGTTGTATACTAGGATATGCTACTCTGTTAGATGGCTTCCTTGTAAATGTGTATAGATATTGCAGCGTTTTTGCAGTTAGTTCGCTCTCTCTCTTTTTATATTC[TATATATATATATATATATA]TTATATGTGCAAAAAGGAGGAAGAGGAATGAATATCTTGTTTTGATTGGGT	AGATATTGCAGCGTTTTTGCAGTT	63.28	TTCATTCCTCTTCCTCCTTTTTGC	63.971	102
virginia_state_74509_8_c3791_12	virginia_state_74509_8_c3791_12_a	TAATAATAATAATAATAATAATAATAATAATAATAATAATAATAATAA	TAATAATAATAA	12	82	48	TTTAAAAATTAAAGAGTAACTAAGCTGTGATAGATCAAACACAAACAAACACAAAAGATACTCGATTAATTACAAGTAATAC[TAATAATAATAATAATAATAATAATAATAATAATAATAATAATAATAA]TACAGAGACTTTACTTGATTGATGAAAGAGAACGCCCAAAATGAAGAACCGAAGGGAAGCAGAGACAGAGAGAGAGAGAGGTTTAGGGTTGAAGACGAACCAGACTAAGTGAGGGCATCAGCGCCGGCGACGATCTCCAAGATCTCTCCA	AGATCAAACACAAACAAACACAAAAGA	62.196	GGCGTTCTCTTTCATCAATCAAGT	62.926	135
virginia_state_74509_8_c5062_9	virginia_state_74509_8_c5062_9_a	TATATATATATA	TA	2	834	12	CTGTTTCTTGGGTTTTAAAAGTGTAAATGCACATTCTACCTTATTTAGGAATTCTATTATCAGATCGTTATGCTTGCTGGTGATTTCTAGTGGCGCTGTTCACTGGCTGGAAAATATATGATTCTTGGATTGTATAGAAGCAAATATTGT[TATATATATATA]TCGCCATGGATTGTGAATAAATGTAATTGTTT	AGATCGTTATGCTTGCTGGTGATT	63.261	TACATTTATTCACAATCCATGGCG	62.848	126
virginia_state_74509_8_c3813_7	virginia_state_74509_8_c3813_7_a	GGAGGAGGAGGA	GGA	3	184	12	GTTTCTCTCTCTTTATCTCTCTGTGTGTTTCTTAATTCATTCAAAATCATAGAAAAAGTATAGAAAAAAGAGAAATATAAATGGATATTCTTCTCATAATGAGCAGCATCAGCACCACTTCCTCAAAGATCTCTAATGATGGCAGCTGGT[GGAGGAGGAGGA]CACCGGTGACCTCGCCGGAGAGCTTCAAGGAATCGCCGGCAACGGCGGTGGTTATGGAGAAGAGTGTTTGTAAGGAGGAAAACAAGGTGGAAGGGAAGCAGATGAT	AGATCTCTAATGATGGCAGCTGGT	62.614	TTCCACCTTGTTTTCCTCCTTACA	63.1	128
virginia_state_74509_8_c14685_2	virginia_state_74509_8_c14685_2_a	AAGGAAAGGAAAGGAAAGGA	AAGGA	5	163	20	TGTTCGCTTGGCTGTGATGATTTGCCCTAGAAGAGTCTCGACATCGAGTGGCGTGGCAGCTACTGCTGCAGTCCTTGATTCAGTGTTTATCTCTCTGATAATAAAGGTCAGATCTGAGCCTTTTCCCTCTTTATTCTTCTGAAAATGATG[AAGGAAAGGAAAGGAAAGGA]TGTCAATGCTATCAAAACAAACAATAAAATAAATAAATAAAT	AGATCTGAGCCTTTTCCCTCTTTA	61.008	TTTTATTGTTTGTTTTGATAGCATTGA	60.163	90
virginia_state_74509_8_c4092_5	virginia_state_74509_8_c4092_5_a	TTATTATTATTATTATTA	TTA	3	221	18	ATCTAAAGCCATCAGCAAAATTGTAAGGTTGGCGAGCTGACTGAAGAATGGGTGCGAATTCTATTCTCTTCCTTGAATTGGCTACGGTGGAAGATGATGCAATGTTGGGAAAAGTTTTGTTAGGGGGGCATTGTGCAGCCTGTTCTTTGT[TTATTATTATTATTATTA]GTAGTGGTAGTAGTATCATTATTTTTCCTTTGTTCTGGGGTTTTAAATTTGTTTGTAGAGTTGCGTTTCATGGTTTGATAAATAATGTACAGGTATGTATTTGTTTTGAAAATAATAAATATCAGGCATTGTTGCTGAAGGTTAGCAGCA	AGATGATGCAATGTTGGGAAAAGT	63.026	CAAACCATGAAACGCAACTCTACA	63.386	154
virginia_state_74509_8_c4197_6	virginia_state_74509_8_c4197_6_a	ATCGATCGATCGATCG	ATCG	4	236	16	ATTCTTAGCCGAGATAGGGCGGCATGTTATCGGGGACAGGGAATGGGAAGTCTACAGGATTCTTCTTGCTGATGATTACGAGTCATTCGCGTCGAAAACAAAGGTTGTAGAGAAAGTAACTAAGATGTTAATGGGTTGGCAGTGATCCGC[ATCGATCGATCGATCG]ATGTTCAGTTACAGTGGCTATATCACCAGAGTGAGTAGCCTTTTCTTAACTTATCAATATTGTTTCTTCTAAACATGTTACTATATTTCCAATCACCAGATCTTTGTACACTCCTTTTGTATATATAATGTTCTTCAGCATGTGTATTTC	AGATGTTAATGGGTTGGCAGTGAT	62.926	GAGTGTACAAAGATCTGGTGATTGGA	62.725	157
virginia_state_74509_8_c1207_31	virginia_state_74509_8_c1207_31_a	TATATATATATA	TA	2	1122	12	TGATTTCTTGAGGAGAAATTTCAGGCAGGGATTTGTGGATTTGCAGATTCCAAACAAGAGTTTGCTGCAAGTTGGAATGAACTACCAAATATGAATGTCAATTTGGTGGTGCATGAGCACTATGTAGTATACATTATAACTGTAAATTGT[TATATATATATA]TTGTTGGAATTATGACAAACCATGTGATGAGTTTAAACTTATATAATCTTCCGAAATAATCAGATTTGGTGGTAAAGAAAT	AGATTCCAAACAAGAGTTTGCTGC	63.048	CATCACATGGTTTGTCATAATTCCA	62.833	147
virginia_state_74509_8_c921_37	virginia_state_74509_8_c921_37_a	TATATATATATATATA	TATA	4	53	16	TAAGCAACAGAGATGTAGTTCCCCACGATCATATACAAGTATATATACCATAT[TATATATATATATATA]TGTATCTCTGCAAAGGATTCTGAAAGGAAGAGGGAAGGGAGCTGTGACTCTAACCTTCAAATGGAGAGTGGGGAGGATCAGTTCTCTGCTTTGGATGAAGGAGATCCATTTGGTTTTGATCTTGGACTGAAGGAAGGGAATGAGAGGAAA	AGCAACAGAGATGTAGTTCCCCAC	62.925	TCTTCCTTTCAGAATCCTTTGCAG	63.104	98
virginia_state_74509_8_c7822_3	virginia_state_74509_8_c7822_3_a	GCAGCAGCAGCA	GCA	3	107	12	TGGCTTTCTTCGCCTTGCGGGTCTGGAATGCAGCAAGCTCCTTCTGCAGCTCAGCAGCAACCATCTTCTCCTTTCGAGCAGCAAGCTCTGTGGGGTCAGGCTCTGGC[GCAGCAGCAGCA]CGCTCCCGCTCCTCAAGGTCAGATGCTAGCTTTCGCCGTTTTGCATCAAAAAGCGAGGCACGGAAGGCTTTCTCCTGGATAGAGCGAAGGCGGGCA	AGCAACCATCTTCTCCTTTCGAG	63.215	AAAGCTAGCATCTGACCTTGAGGA	62.824	97
virginia_state_74509_8_c6844_3	virginia_state_74509_8_c6844_3_a	AAGAAGAAGAAG	AAG	3	87	12	AAGAAAGGACGCCGCCGCAGCAGCAACCTCACGGTAGTGAAGAAGAATAAGGTTAGGAGCTCACCACCAGTGGAATCAGAGGTTGAA[AAGAAGAAGAAG]AGTGGAAAGCAGCCTGTACGGCAGGCCAAGCGCGGTGCTACTGCAATAAAACAACATATCCAACCCGTGAAGAAGAGGATTGCATCGTCAGCTCCAGCCTCTACACCCCCGCAGAAAAGAGCCAGGAAAG	AGCAACCTCACGGTAGTGAAGAAG	63.146	CTTCACGGGTTGGATATGTTGTTT	63.227	150
virginia_state_74509_8_c2211_15	virginia_state_74509_8_c2211_15_a	AGAAGAAGAAGA	AGA	3	85	12	ATGTGTGCAAAGGGAGCAACTGTGGTGTTCAGTTTCACAGAATAAATGAAGCCTATGATATTGTGATGAAGAGTTTGAGGGAGAG[AGAAGAAGAAGA]AGAGGAAGCAGAACAGAACTCATGGTGTCATGAAGATGATGATCAAATGAGAGGGATGTATGATTCCAGTTGGGATATGTGGGAAGAGTGGATGGGATGGGAAGGTGCTGGCATTCTGGACTACACCTCTCATATCAACCCTTACGTTTA	AGCAACTGTGGTGTTCAGTTTCAC	62.749	ATGACACCATGAGTTCTGTTCTGC	62.724	114
virginia_state_74509_8_c12903_2	virginia_state_74509_8_c12903_2_a	GCAGCAGCAGCAGCA	GCA	3	67	15	TTAATTGTGCAGCTTATCTTTTANGTGCTGCATGGAGCAAGCCTAGGATCACTGACAATTATCCCAT[GCAGCAGCAGCAGCA]GATTGAGACTATGGCTAAGACTTCCATGGATAACATTAATGACAAGTGCTAGCAAGCAACATAATTAAGCTACCTAGCTTTTCTAGTTACACTGGGTGTCTTGCTTGCTGTACGTACGTTGATCATCCATGATCACTTTATCTTCTTACT	AGCAAGCCTAGGATCACTGACAAT	62.627	TGTTATCCATGGAAGTCTTAGCCA	61.994	82
virginia_state_74509_8_c6052_8	virginia_state_74509_8_c6052_8_a	TGCTGCTGCTGC	TGC	3	101	12	AGAACTAGACAACTGGATTCGTTCAAGCTTCGGCGGCCGGAGCCGGGCAAGAGGAGGCTTACAGCAATACCTATGGAGTTGCAGGAAGCTCAGGTCAAACT[TGCTGCTGCTGC]AGAAGAACTTGGTAGAGAGATCCGCGTATTTACCAACCCAGCATTTTTACAAGCATCAAATGAAACATCAGCTTCATCTAATGCAGATGAAACGGAAGACTTCTATGAGTTTACACCAGAGGACTATTATCGGATTGTTTCAGATAGATT	AGCAATACCTATGGAGTTGCAGGA	63.244	GAAGTCTTCCGTTTCATCTGCATT	62.926	154
virginia_state_74509_8_c659_42	virginia_state_74509_8_c659_42_a	GATGATGATGATGAT	GAT	3	145	15	CCCGGGATTTTCTATCGGTGCTCTCTATCTCTATACCTTCGCCGCCGCCGTCGCCATGGCCACGCAAAGCCAGGAGGAGCTGCTTGCTCAGCATCTCGAGCAGCAAAAGATAGATCATGATGAGCCTGTAGTTGAAGAGGACGAA[GATGATGATGATGAT]GAAGATGATGATAAGGATGAGGATGAAGCTGAAGGACAAGTGGGTGACGAGAGCGGGAGATCAAAGCAGAGCAGAAGTGAGAAGAAGAGCCGCAAGGCTATGCTGAAGCTTGGAATGAAACCCATCACTGGTGTTAGTAGAGTGACTGTT	AGCATCTCGAGCAGCAAAAGATAG	63.365	CCTTCAGCTTCATCCTCATCCTTA	62.996	106
virginia_state_74509_8_c3057_18	virginia_state_74509_8_c3057_18_a	TATATATATATA	TA	2	543	12	ATAAAAGCCTGCATTAGTGGTGTATGATAAACCTTGGTATTACCTACATCACTAGATGTAAAACATTGATTCCTTGATCACACTGGTGGTCTTGTTCTTGCTGAGCAACTTAAGCATGCTCGCTTATGTAAAGCAAGACATATATATATG[TATATATATATA]CACACATACTTATAGAAGGACTGTTATATATGCATTACCAAATGGTGATACGGAATAATATTTTTGAAGGCTTTGACTTAATTAATCAGTTGTGTTGTATTAAGTTGTTTGAATAATATTTTTGAAGGCTTTGCTTAATTAATCAGTTGG	AGCATGCTCGCTTATGTAAAGCA	63.31	TCAAAGCCTTCAAAAATATTATTCCG	62.58	126
virginia_state_74509_8_c416_132	virginia_state_74509_8_c416_132_a	TCTCTCTCTCTCTCTC	TCTC	4	58	16	CGGAATTCCCCGGGAGGAAATCAGAAAGAGAGCATTGAAACACAAAAGTGAAGCTCTT[TCTCTCTCTCTCTCTC]TATATATATATAGCAAGTGTTACTGCAACTATATACTCCTTCATATCTTTGACTTGTTTGAGTTCATGAACATGCCTTCAAAGAGAGCTAGAATTGATCCTGTGAAGGTGAAGGTGATAGTGACAAGGTTTGTGAAGACAGATGCCCTGG	AGCATTGAAACACAAAAGTGAAGC	61.838	TAGCTCTCTTTGAAGGCATGTTCA	62.528	134
virginia_state_74509_8_c3001_9	virginia_state_74509_8_c3001_9_a	CCACCACCACCA	CCA	3	102	12	CCTCCGCTTCCACCACAGCCTCAATTACAAGCGGCACAACCGCTATCGCCTCAACCTCCACTGCAGCCTCAAGTACAAGTGCCACAATATGAATCTAGCTAT[CCACCACCACCA]TGGGCAACTTCTACCACTTATCAAGTTCCATCGCAGGCACCAATCCAACAATACTACAATAGATTTGATCATCATCAGCAGGTGAATGCCAGTGCCAGTGCCAACCAGAGAGCACCAATGACAGGGACACCACCAAAACCATATGTTCCT	AGCCTCAAGTACAAGTGCCACAAT	63.375	TGCGATGGAACTTGATAAGTGGTA	62.845	85
virginia_state_74509_8_c2129_18	virginia_state_74509_8_c2129_18_a	ATAATAATAATA	ATA	3	477	12	AGAAGATGATCAAGACAGTTCAAACATGGCTTCAAGGGGGAACTGGTGGCAAGGTTCACTATACTATTAAAGGTTCCTTGGAGAAGTCAAGAAAGCTCTCTTTAAGGTGGCTTGGAGAGCAGTTGAAATAGCAGCTGCCATATATATAAT[ATAATAATAATA]ATTATTATTATTCTGCTAGTATTGGAGCCTCATATTTTAGTGGAAGCATCTCCTTGTTCGCCTCTTTTTGGTGGAGGAATGTCTATACTAGTTACAGTAAATTAAAAGCTACAAACCACTGCTGGCTCTACAGCACATTAGAATCTTGGG	AGCTCTCTTTAAGGTGGCTTGGAG	63.505	CGAACAAGGAGATGCTTCCACTAA	63.848	129
virginia_state_74509_8_c3671_13	virginia_state_74509_8_c3671_13_a	GATGATGATGATGAT	GAT	3	605	15	GTGCATGCCGCCATTCGGGCCGATCCAACAGCTGTAAAATCAACCAAGGAGCCTCCGAAGGCGCACAAGAGATACAATTTGAAGAAGCTGACGTATGATGAGAGGAAGGCCCGGCTTGTAGAACGATTGAATGCTCTCAATTCAACTGCC[GATGATGATGATGAT]GAGGAAGATTGATGACTAAGCTTGCCAGTTTCGTTCCACTTTAGAAGACATAAAA	AGCTGACGTATGATGAGAGGAAGG	63.128	ACGAAACTGGCAAGCTTAGTCATC	63.06	114
virginia_state_74509_8_c1029_32	virginia_state_74509_8_c1029_32_a	CTCTCTCTCTCTCT	CT	2	49	14	GGGACAGCTGCCAACTTCCACTTTATCACAATCAGATAAGAGTGTCTAG[CTCTCTCTCTCTCT]GTGTGACAGATTTAAGTTGCAACCCCGGGACTCTCTCCCAAGCTTCAATCCATGGCTTCAGCTGCTTGCACTCTCACTTCCCCAGCTCTGGCTGACAGCCGTGTCCCAGCCCGTTCCAAATCACCTATAGCCATTGGTCTCCCTTCTCTA	AGCTGCCAACTTCCACTTTATCAC	62.949	ATGGATTGAAGCTTGGGAGAGAG	63.091	111
virginia_state_74509_8_c186_162	virginia_state_74509_8_c186_162_a	AAGAAGAAGAAG	AAG	3	102	12	CCGGGAGGACGTCTCTCTCTCTTTTATCCTGCAAACCAGAGCTTGTCAAAGAGGAACTAGCCATGGCTTCAACTCCATTGTTGGAGTCTCATGGTAGAAGGA[AAGAAGAAGAAG]AAAGATGGTGGAGAAGATGTTTAGACCTGGAGGAAGCCAAGAAGCAGTTCTACTTTGCAGTTCCCATGATACTGACCAACATGTCTTACTATGGTATCACTCTTGTCTCAGTCATGTTTGCTGGCCATCTTGGCCAACTTGAGCTTGCTG	AGCTTGTCAAAGAGGAACTAGCCA	62.835	ATGGGAACTGCAAAGTAGAACTGC	62.949	142
virginia_state_74509_8_c70_218	virginia_state_74509_8_c70_218_a	GCTGCTGCTGCTGCTGCT	GCT	3	885	18	AAGATCCAGGGGATTGGGGCTGGCTTTGTTCCTGGAGTTTTGGATGTTGATATTATTGATGAAGTTGTCCAGGTTTCAAGTGATGAAGCTATTGAGACAGCAAAACTTCTTGCGCTGAAGGAAGGGTTGTTGGTTGGTATTTCATCTGGG[GCTGCTGCTGCTGCTGCT]ATTAGGCTTGCCCAGAGACCAGAAATGGAGGGGAAACTCATTGTTGTGGTTTTTCCGAGTTTCGGAGAGCGTTATCTTTCCTCTGTGCTCTTCCAGACAATCAGGAAGGAAGCAGAGACCATGATTGTTGAGCCTTAAGAGATCTATGAA	AGGAAGGGTTGTTGGTTGGTATTT	62.992	TCTGGAAGAGCACAGAGGAAAGAT	62.898	147
virginia_state_74509_8_c2862_10	virginia_state_74509_8_c2862_10_a	ACAACAACAACAACAACAACAACAACAACA	ACAACA	6	295	30	GAGTAAGCAAGCAGTCTCAGCAACAGAGGAGATGGGTTGCTCCTTCTTCACCTATTGGACTATGGGATAGATTCCCAACAGCAAGAACAATAAACCAAATGTTGGAAACAATGGAGAGAATAATGGAGGACCCTTCTTCCTCAATAGCAT[ACAACAACAACAACAACAACAACAACAACA]ACAATGGAGCTTCAGCTTTATCATCCATGGTGAACTCACAACCAATGATGAATCAAGACATGATTTACAGGAGAGGAAGAACACCATGGGAGATCAAAGAGCAAGAAAGAGAGTACAAGCTGAGGTTTGACATGCCTGGCATGTCAAAGA	AGGACCCTTCTTCCTCAATAGCAT	62.686	CTCTTTGATCTCCCATGGTGTTCT	62.884	155
virginia_state_74509_8_c197_166	virginia_state_74509_8_c197_166_a	CTTCTTCTTCTT	CTT	3	470	12	ACGCCAATCATCAACAATTACAATTGCACCAATTCAAGGCAAGGAGAAATCGCCTGAACTTGACGATGGGGGCACTGGATTCCCGCCACGTGACGATGATGATGGCGGTGGAGGTGGTGGTGGCGGAGGAGGCCCTGGCTGGTCTGGTGG[CTTCTTCTTCTT]TGGTTTTCTTGCATTTCTGGGCATGCTAAAGGATAAAGAGAGCGAGGGACCCTACAGAGACACTAGCCGGAGGTGATCAGTCATTCTTCCAAATTACTCAGATATGCATGTATTTCCGGCCGGTCTTTATGTACTAAACTGAACAATGAC	AGGAGAAATCGCCTGAACTTGAC	63.118	TTTATCCTTTAGCATGCCCAGAAA	63.026	158
virginia_state_74509_8_c3709_6	virginia_state_74509_8_c3709_6_a	GGAGGAGGAGGA	GGA	3	128	12	TTTACAACAGATAAAGAAGGGATTGATTCAAGCATAGGGTTGGATCTACGAGAAGAGGAAGAAGATTCATGGTGGTGGTCGGAGAGGAGAGAGTGAAGGTTGCCATCGGAGCGGGTCCGGCGAACTCC[GGAGGAGGAGGA]GGGAGAGGAGTCGGAGAAGGGGGAGGAGAGGTTGCAGGAGATGTGGGCATGGTGGTGGTGATGGTGAGGGCTTTCATTGATGAGAGAGTTGAGCATTGGTGTTGA	AGGAGAGAGTGAAGGTTGCCATC	63.217	CAACTCTCTCATCAATGAAAGCCC	63.431	147
virginia_state_74509_8_c13685_2	virginia_state_74509_8_c13685_2_a	AGTAGTAGTAGT	AGT	3	253	12	AATTTGGGTAGTTCTTCTCCGGTTTCGTCTTTCGGGTGGATTGTTTGGTCGGACGGTGAGCATTCCGTTCGTAGTCCTATTGCTGTTACTTGGAATGCTTATGGAATAGTAGAAGGAGAAGGAGAAGGAGGAGTGGCTAGTGTTTGATGG[AGTAGTAGTAGT]TGTGGTAGTAGTGAGTGGTGTGTTAGAGGAGTATTGATTGGTGTTTGTGTTTAGATAAATTAGAGATGCTTGGTTGGTTACTATTGTGAGAGTTGGGGAATGAAGTAG	AGGAGGAGTGGCTAGTGTTTGATG	63.023	ACTTCATTCCCCAACTCTCACAAT	62.266	143
virginia_state_74509_8_c425_173	virginia_state_74509_8_c425_173_a	CTCTTCTCTTCTCTTCTCTT	CTCTT	5	1729	20	GAGCTCCTCTGATAAGCCGCACTATCACCAGCAGAACAAACCGATGCCGATAGAACCGCCAGCGAATCGCTCGCCGACGAGGACGAAGGGAGGAGGTGCTTGAGGATAAACCCTCTGCCTGTTCATCGCCTTCTCCATCTTTCTTCTCTC[CTCTTCTCTTCTCTTCTCTT]CTCTCCTAGGGTTTCTTCACTTTCTTGCTCTCCCGCTTCGAATTGAGAACATCCC	AGGATAAACCCTCTGCCTGTTCAT	63.398	GAGAGCAAGAAAGTGAAGAAACCCT	62.615	100
virginia_state_74509_8_c2001_16	virginia_state_74509_8_c2001_16_a	AGGAGGAGGAGG	AGG	3	248	12	GAATCGTCGGGTTGGATGTCATGCCGAACGCGAGGGAGGTCCTGATATCGCTCTACACGAAGACTCTGAAGGAGATCCAGGCCGTGCCGGAGGGGGAGGGCTACCGGAAGGCGGTGGAGACCTTCACGAAGCACCGGCTTCAGGTGTGCC[AGGAGGAGGAGG]ACTGGGAGGTGATTGAGAAGCGGATCGGGTGTGGCCAGGTCGAGGAGCTTGTTGAGGAGGCTCAGGATGAGCTTAAACTCATCGCCAAAATGATCGAATGGGATCCATGGGGTGTGCCGGAAGACTACGAATGCGAAGTCATTGAAGACG	AGGGAGGTCCTGATATCGCTCTAC	63.198	ATCCGCTTCTCAATCACCTCC	62.762	155
virginia_state_74509_8_c2065_19	virginia_state_74509_8_c2065_19_a	GTGGTGGTGGTGGTG	GTG	3	441	15	AGATCGTCCCAGCGACCCTAAAGAAGTCCACCAGAGCTCCTTCCCGCCCTTTTGGCTCCGGGCCACCCGGCGACCGCCCTAGGGGTCCGCCACGCTTTGAGGGTGACAGGCCGAGATTTGGGGACAGGGATGGCTACAGAGGAGGTCCTC[GTGGTGGTGGTGGTG]AGTTTGGTGGAGAGAAAGGTGGTGCTCCGCCTGAATTCCAACCATCATTCAGGGGAGCCGGTAGCAGGCCAGGATTTGGTCGTGGTGGCGGTGGTGGTGGTTTTGGTGGAGCTGGTGCACCAGCTCTCGAGTAAAGCATGTCATTCATGG	AGGGATGGCTACAGAGGAGGTC	63.087	CTGAATGATGGTTGGAATTCAGG	62.775	92
virginia_state_74509_8_c14521_2	virginia_state_74509_8_c14521_2_a	TATATATATATATA	TA	2	36	14	CCACTAGCTAGGGCTTACTTTTTGGTTCTGATGTCT[TATATATATATATA]TTTCTTCTCTTTTCTTGCATAAGGGTGATGTTTATCCGGTGGAGCCGTTTGAGGGTTTTCCACTGAAACAAGTTCTTGATGCTCATTGGGGTGTTCTTGAGCATGATGACTACTGTTAAGTGGTGAAGGAGCATATTCAAGAAGAAGTTT	AGGGCTTACTTTTTGGTTCTGATG	61.931	GCATCAAGAACTTGTTTCAGTGGA	62.726	123
virginia_state_74509_8_c14662_2	virginia_state_74509_8_c14662_2_a	GATGATGATGATGATGATGAT	GAT	3	134	21	TGGTCTCAGGCTATCTGTTGAGGATGGGGAACATGATGATAAATCCATAAACGGTGAGGGGAAGTGAAGATCTTTAGGTATGCGAATTCTTGAAACCAACACCTGACAGATGGCAGATGGTCAGCCATCCACCA[GATGATGATGATGATGATGAT]GAGCATAGCCTTCGGATTACTGTGTAATTTTAGAGCCTTGTACATCTAGAAGCAGTTCATATCTTAATGGCTCATAGTCTTGTTTGACCATCTGTAACAAAAAAGGAGTGTGATCCCTAACCTCTGAAGAAGGGTACGGGCGTATTTACG	AGGTATGCGAATTCTTGAAACCAA	63.03	ACACAGTAATCCGAAGGCTATGCT	62.453	105
virginia_state_74509_8_c8503_4	virginia_state_74509_8_c8503_4_a	GCTGCTGCTGCT	GCT	3	335	12	CACGGTTCTTTTATCACCAATTGTCTTCTATATCAACGAGGAAAGCAAACAGCAAGCCTGGCATGGAGAAGATATATGCAGCACCTTCACTGGTGAAACAATAATATTTTTTCAGGTTTCTGTTTGGGAATGACTTGAGTATTAAATAGA[GCTGCTGCTGCT]CTAGTTTAAGAATGGTTCCTACTGGTATTGCCTACAAAGTTGTTCTTGCTAGAGTGGAGAAATAGTGTTATTTTGGTAAATTACCTCCAAGGCTTGCCTGAGTTTTTTTCCGCATGATTTCTTAGGATGTTCTGATAAATGCCTAAATAT	AGGTTTCTGTTTGGGAATGACTTG	62.696	TTGTAGGCAATACCAGTAGGAACCA	62.943	86
virginia_state_74509_8_c5398_5	virginia_state_74509_8_c5398_5_a	CTCCTCCTCCTCCTC	CTC	3	177	15	TTTCATGTTGGATTTCTGAAACCCTGACCTTCTAAACGATTCATACCTACTCATCTGATCCTCAGTAAACTGCGCAAGGATTGACTGCATCATGGCCATCTTGTCAGGATCGCCGGAAGAGGGGAGCTTGCCGAGCTCTACGCCCATGTT[CTCCTCCTCCTCCTC]TTCTTCTTCCTCCTTCCCACGGCCTCCTCCACCTGGACCGGCGGTAGCCGGAGGAGGTGCAGCTGAAGGGGCTTCGGGCAACGACCGAGCATCGGCCTCGTCTTCTTCTCCTTCGGCGGGGACAGCGATCTCATCGTCCGGTGGGATCGG	AGTAAACTGCGCAAGGATTGACTG	63.881	CCGTGGGAAGGAGGAAGAAG	63.291	124
virginia_state_74509_8_c4909_5	virginia_state_74509_8_c4909_5_a	ATCAATAATCAATAATCAATAATCAATA	ATCAATA	7	73	28	AACCATCTGAAGCAGGTGCAGTTGGATTCTGAAGATGCAGTAGCTGCTTCCCTTGGAAAAGAAATGCAGCAGG[ATCAATAATCAATAATCAATAATCAATA]ATCAATGATCAGGTCAGTTGGAGCATCCTGCATGTTTGTATGTGAAATAGTCAGATATGATTGTGATCAACGAAACAAATACATCCATTTTGATTCTTGAATTATTCAAA	AGTAGCTGCTTCCCTTGGAAAAGA	63.797	CACATACAAACATGCAGGATGCTC	63.842	107
virginia_state_74509_8_c1738_13	virginia_state_74509_8_c1738_13_a	GTAGTAGTAGTA	GTA	3	163	12	AAAAGGAAGAGCTTCAGAACTATTAGTTACTTAGGTGCATCTGCACCTTGTTAGAATTGTCTCTGTGCTTGTGTTACTTATTCTTTTCAACCGCAGTTTGTATTTTGTTGCTCTTGTTGTTCCCAGAGTCAGTTTTGGTAGGGCTGAGTG[GTAGTAGTAGTA]ATCAGTAGTATAGGATGTCGACGGTGTGGCAAATCAATTTCTATTCCACAGTAGGACATTTCTTTGAGGGACTCTAGTGGAGTTTACAGGTTAGTGTTGTTTATTGATATAGTTTATGTAAAAGAGTTTCTGAGCTTATGTTCTGTTTGA	AGTCAGTTTTGGTAGGGCTGAGTG	63.033	ATAGAAATTGATTTGCCACACCGT	62.841	80
virginia_state_74509_8_c686_110	virginia_state_74509_8_c686_110_a	TTATTATTATTA	TTA	3	1258	12	CAGAGACTTATATTTGCCGGGAAGCAACTGGAGGATGGGAGAACCCTCGCGGATTATAACATCCAGAAAGAGTCCACTCTTCACCTCGTTCTGCGTCTTCGTGGTGGCAACTGAATTGTGTTTCTTCGTTATGCTCTCTCAATTATCTAC[TTATTATTATTA]TGCGTCTGTTATTTTATCTATTATTGCTAAGACTCTGTTACTGTTTTATGTTTGTGTTTGAACTTGATCTATCTACTTTAATAATAAATGTTTTATTATAAATAATTTCCATGGCTTTGCTATTTTTGTGTATTTTTTTTATGAAGGAGA	AGTCCACTCTTCACCTCGTTCTG	62.115	TCAAGTTCAAACACAAACATAAAACAGT	61.313	159
virginia_state_74509_8_c14512_2	virginia_state_74509_8_c14512_2_a	TATATATATATATA	TA	2	286	14	CGGAGAGCAAGAGAGAGAATGAGAGAGAAGGTCGTGGGGGAGGATGTTTGAAGTGATGGAAGGGTAATTCGGTAATTTTCTTTTGGCAAGCTTCGATTCGAAGTACGAGGTCTGTAACAGTCGATGACGTCACTATGAGATATTTATATT[TATATATATATATA]TTTATTTCACCAAAAAGTCCTTCTGAATTAAGTTATTTACAAAAAAATCCCCATGATTTTGGGTATTTTC	AGTGATGGAAGGGTAATTCGGTAA	62.011	AATTCAGAAGGACTTTTTGGTGAAA	61.453	142
virginia_state_74509_8_c10998_3	virginia_state_74509_8_c10998_3_a	TGATGATGATGATGATGATGATGATGATGA	TGATGA	6	159	30	TTCTCGTGGACTCCCACCGGACCAGAAAGCGAAGAACATCCTGCTCTCATTGGCTAAGGCACCTGAAGAACAAGCTGAGGCTAGAGTGCTGGTGGGTGAATCTGTTATCAAGCTTTCACACAATACAGTAAATGAGCTTTCTCAGGTTCT[TGATGATGATGATGATGATGATGATGATGA]TGACGAGGAGGAGGATGAGGATGTCTCTGCTCCTGATCTTGGTAACGATGAGGATGAGGATGAGGATGAGGATGAGGATGATGTCGATGCCGGTTTGGATTCTTTTGAAGATGAACAAGAACCATTACTGGCCAATCATCTCATGAGTTC	AGTGCTGGTGGGTGAATCTGTTAT	63.141	TCATCCTCATCGTTACCAAGATCA	62.91	153
virginia_state_74509_8_c1267_25	virginia_state_74509_8_c1267_25_a	AGAAGAAGAAGAAGA	AGA	3	556	15	TCACTACCACCAGAAAGTTCGTCAGCATTGTGGTGTCCAGCCTTCTAAGTGGCAATCCCCTCTCCTTTGTTCAGTGGGGTAGTGTGTTCATGGTTTTCTCTGGTCTTTCATATCAAATTCTTCTCAAGTGGAGGAAACTCAAGTCTTCTG[AGAAGAAGAAGAAGA]AAAAGGGTGTATGAAAGGCAGCTTTGTTCTATCTTTTTTTGTTGAAGCTCTTTATTGCAATGTAATTCTAATTATCCCCCCCTCCATTTGTTTAAGAAACAAAGGAGAGTGGTCAGCTATTCAGGCATTCATATGTAGGTAAATTTACTA	AGTGGGGTAGTGTGTTCATGGTTT	62.922	GAACAAAGCTGCCTTTCATACACC	63.256	122
virginia_state_74509_8_c5804_4	virginia_state_74509_8_c5804_4_a	TATATATATATA	TA	2	245	12	TTCTTGTGCAGGCAATAGACAATTAATGTTGTCAGTTTATTTCAAGCCAGCAAAACTAAATATGTTTTTATAGTGTTTGCCCAAGTAAAGGCTCCATCCATTGATTTAGTGTAATCTCATGTTGCCCCTGTTTTGTTCTTTTACCTTAAC[TATATATATATA]TGTAAATTTTCTATTGCTGATGAAGCTGATTGTTTGTTTTTCACCCTCAACAGCTTTATCCTGTTTTCACC	AGTGTAATCTCATGTTGCCCCTGT	63.141	GAGGGTGAAAAACAAACAATCAGC	63.133	103
virginia_state_74509_8_c3639_17	virginia_state_74509_8_c3639_17_a	GTTGTTGTTGTTGTT	GTT	3	805	15	ACTTCATTGTACCTCATGACGAATTGTTTGAGGCTATAATGGTCAAGCGGGAGAAGGTGTGTGCCACCGTTGGAGCTTGAGGGCAGTCAGCCCAAGTTGTTAACAGGGTTTGGCGTGTTTCCTAGTTGCAAATAAGGCTCTTCACCAGCA[GTTGTTGTTGTTGTT]GTCGTTATCTATGTGTTCGTGCGGTTTGGCTCTATGATGTTCTATGCTAGTAATAGTCTCATCGAATAAGAGAATTATAT	AGTTGCAAATAAGGCTCTTCACCA	63.348	TAGAACATCATAGAGCCAAACCGC	63.654	86
virginia_state_74509_8_c2281_18	virginia_state_74509_8_c2281_18_a	TTGTTGTTGTTG	TTG	3	442	12	TGTTTTATTACATTTTCATTGATGATTCTTTACTTGCCGTGATGCCTTGTATTGTGACAAGAGTTGAACTATATTTCATCCTTTTCATGAGTTGGAACTAGGCATGTTGGTTGCATCATGGTTTAACCAACTATAACATTGTTATTTATT[TTGTTGTTGTTG]TGCATTTAAAAGTGGAAGTTGTTGACAATGTTATTCTCTATATATTGTTTGAATGGAGAATTAGGTCAACTTTTCCATTTGGCAGTAGCTCTGGCAAGCTAATGCTAACATGTAATCTATTTGATGTATGATTTGTTGAATCTGGTGTAG	AGTTGGAACTAGGCATGTTGGTTG	63.554	TACTGCCAAATGGAAAAGTTGACC	63.432	160
virginia_state_74509_8_c1630_2	virginia_state_74509_8_c1630_2_a	TATATATATATATA	TA	2	178	14	GAAGGAGACGGAGAAGGCGATGGAGAAGATGGTGGAGGGCATGGATCGGTTGACGGCGGCGATCGCCGGAGTTTTTAGGACGACGATGAGCACCAGAAACGCGGCGTTGCGTAGTTACCGAATTGGCCCTCAGAAATGTAAATAAAAAGT[TATATATATATATA]TGATAGTGTGAAAATGGTTTTGTTGTGATTGAAGTGTTTGTATGTAAATTTTTACCC	AGTTTTTAGGACGACGATGAGCAC	62.949	CAATCACAACAAAACCATTTTCACA	62.954	126
virginia_state_74509_8_c4477_6	virginia_state_74509_8_c4477_6_a	TGATGATGATGATGA	TGA	3	117	15	TGATCGCGGGGATTATAAATCTGGATGGCAGCTTGAGAAGGAGTGGGAGGAGTCTGAGAAGGCGAGGAAGAAGGGGTTGGCGATGGGAGGTGGGGATGGTGGTGGTGTGGATGCTGT[TGATGATGATGATGA]GGATGAGGATGAGCTGCCTTTTGCTTGTTATATATGCCGGCAGCCGTTTCAGGACCCGGTGGTGACCAAGTGCAAGCATTATTTTTGCGAGCATTGTGCTCTAAAGCATCACTCAAGAAATAAGAAGTGTTTTGTGTGCAACAAACCAAC	ATAAATCTGGATGGCAGCTTGAGA	63.334	ATAACAAGCAAAAGGCAGCTCATC	62.963	149
virginia_state_74509_8_c1626_22	virginia_state_74509_8_c1626_22_a	CTGCTGCTGCTG	CTG	3	677	12	TTGAGGTGCTGAGTGAGCTGACTAACGGTGAGGCGATTATATCGACAGGGGTCGGGCAGCATCAGATGTGGGCAGCACAGTATTATACCTATAAGAGGCCGAGGCAGTGGTTGACCTCGGCGGGATTGGGAGCTATGGGCTTTGGACTGC[CTGCTGCTGCTG]GTGCAGCGGTTGGGAATCCTGGAGTCACTGTTGTTGACATTGATGGTGATGGGAGCTTTTTGATGAATATTCAGGAGCTTGCGATGATTCGGATAGAGAATTTACCTGTTAAGATCATGGTGTTGAACAATCAGCATTGGGGATGGTGGT	ATACCTATAAGAGGCCGAGGCAGT	62.637	TCACCATCAATGTCAACAACAGTG	63.072	127
virginia_state_74509_8_c12418_2	virginia_state_74509_8_c12418_2_a	ACACACACACACACACACACACACACACAC	ACACAC	6	146	30	TATATACCTTGGATGTTTAGCCCCTAGTAATTTCCCTTCTGTCCATACTTCCTCCAGTGATAGCCATCATCCATTGAGCTTACCTCACCCTCTGCAGCCAATTGTATTTGTCGCGTCATCGTAGGCAATGATTTCCTGCATAACAA[ACACACACACACACACACACACACACACAC]AACATATAGTTTCATAACGAAAGAATAAATATCCAATCAATACAAAATATTAA	ATAGCCATCATCCATTGAGCTTAC	60.692	TGATTGGATATTTATTCTTTCGTTATGA	60.305	156
virginia_state_74509_8_c7712_4	virginia_state_74509_8_c7712_4_a	CTGCTGCTGCTGCTGCTGCTG	CTG	3	22	21	ATAGCTCCATGGGGACAAGGAT[CTGCTGCTGCTGCTGCTGCTG]CTTGTGCTGCTAAAGGGATGTTGGGGGTTTTGCCCTCTGTCTGGCCTTCTCTTCCAGTCGATGAAAAGACGATCACGGGCAGCTTCACCGACACCACGACCAAAGGAGATGGTGTCACCGGCATCTAATCTTTTCTCTTTGACAAAACGA	ATAGCTCCATGGGGACAAGGAT	63.084	GTGATCGTCTTTTCATCGACTGG	63.139	119
virginia_state_74509_8_c2446_31	virginia_state_74509_8_c2446_31_a	AGCAGCAGCAGCAGCAGCAGCAGCAGCAGCAGCAGC	AGCAGCAGC	9	1153	36	CCATTGATGCAGAAATCTTCGAGGTCACTCCTGCATTCCATCTTGTGGAGATAAAGAAAACAAATGGTGATACACTCGAGTATCAGAAGCTAATGAAACAAGATATAAGGCCAGCTCTGAAGGACATTGTTTGGGCATGGCAAGGTGATA[AGCAGCAGCAGCAGCAGCAGCAGCAGCAGCAGCAGC]AGCAGCCACAAGATGAAGAAGACAAGCATTAAAAACTTTCCACTATTCTTCTGTTTTGCAGTTGTTATGCTTTAGTTGTTACTATTGTCTATGTTTTTGAGTGGTCACTTGTGCGCTTGTTTACATATGTTGATACTTCCAAAACGTGTG	ATATAAGGCCAGCTCTGAAGGACA	62.523	GCTTGTCTTCTTCATCTTGTGGCT	63.255	111
virginia_state_74509_8_c903_27	virginia_state_74509_8_c903_27_a	GAGGAGGAGGAG	GAG	3	127	12	CTTCTCCTCCATTCCGCCCTGCATTCGTCTCCATATCCAGAGGAACCTCCCCTTCTCGCCATGCTCGGCAGTGCAAGATATCCCGGTGGTGGAGAACGAGGCCAGAGACGGTGTAAAAAAGGAGGAA[GAGGAGGAGGAG]GATGGGGATTTGGAGAAGAGGCGGAAGCTCTACGTAGCTAACATACCATGGAGCTACTCCGCCCCTGACATTGTCAAGACTACTTACAGCGAGTGCGGCACCGTCAAGGACGTTGAGATCATCAAACAAAAGAACGGCAAAAGCCGGGGC	ATATCCAGAGGAACCTCCCCTTCT	63.631	GTTAGCTACGTAGAGCTTCCGCCT	63.445	149
virginia_state_74509_8_c3579_8	virginia_state_74509_8_c3579_8_a	TCATCATCATCA	TCA	3	210	12	ACGCAGCAACCGCGCCGCCTTCAATCTCTACACCTCCACGCTTGGCTACAAGATCCATGATGTGGAGGCTAAGTACTATGCTGATGGGGAGGATGCGTACGATATGAGAAAGCAGCTCAAGGGACGGCAACATCATCACCATGGTCACGG[TCATCATCATCA]CCACCATCACCATGGTGGTGGGTGTTGCTCTGGGGATTCCAAGGCAGTTGTGGATGCTGGGAATGCCGGAGCTGGGGCTTCTACTTCTGGGGAATGAGTGAAAATTTAAAAATGGCGCCTTTGAGGTAATCTTGTTATGATATTGGAGTT	ATATGAGAAAGCAGCTCAAGGGAC	62.213	ACTCATTCCCCAGAAGTAGAAGCC	63.193	160
virginia_state_74509_8_c9415_2	virginia_state_74509_8_c9415_2_a	TTATTATTATTA	TTA	3	49	12	CGGGAGCTTAACATATGCAAAGAGCCCACTTACTCGCCTCTGAAATTTC[TTATTATTATTA]TATTTAGTAAATCTAAAATTTATTATTATTATATTTAGTAAAGCGGATTTCTCCCTTGACTCTATCATCGTCTTTCTTTGTTCAAGTATGGAATTATCTCCCAGAGCTGCGGAACTCACGACTCTATTAGAAAGTAGAATGACCAACTTT	ATATGCAAAGAGCCCACTTACTCG	62.851	TGATAGAGTCAAGGGAGAAATCCG	62.884	116
virginia_state_74509_8_c11264_2	virginia_state_74509_8_c11264_2_a	TGCTGCTGCTGCTGC	TGC	3	34	15	ACATATGGACAACAATGTTTCAGGGGACATCCAG[TGCTGCTGCTGCTGC]TACAAAGGATGTAGATGAGGAATTAACCCCTGTTGATGTGGATGTAAAACCTTGTACAAAGCTTCCTGGACTCCTTTGCTTCTCAGCAAGGCCTTCCAGGTCCAGCTTCCAACTTGCTTGGACTCATGGGATTAAAGGTGCCCCCAACAA	ATATGGACAACAATGTTTCAGGGG	63.108	ACATCAACAGGGGTTAATTCCTCA	62.897	86
virginia_state_74509_8_c3749_9	virginia_state_74509_8_c3749_9_b	ATATATATATATATAT	ATAT	4	616	16	ACTTCGAGCCTCAGTTCTTATATCAGATCAGTGCCCTCTCTCTTATATTTAATAATCAGTAGCCTCTCTCATGTATGTGTGTATTAATTATATGTACCTGGAAAGGGTGGTGTTGTTACATGTAATCAATGTTTAGTTTATAGAAAATAC[ATATATATATATATAT]ATTAATTTATGAATTAGAAAAATAAAGATGGGATGTAAATAGAAATAAAGAAAAGGAACAAAATTATGGC	ATATGTACCTGGAAAGGGTGGTGT	61.885	GCCATAATTTTGTTCCTTTTCTTTATTT	61.233	147
virginia_state_74509_8_c853_41	virginia_state_74509_8_c853_41_b	TTATTATTATTATTATTA	TTA	3	929	18	GCTTTCTTGGACGGGAGATCGGAACTCGCATTATTGGTTGTGCCATGTGACCATTTTAATTGAAATTTTGCCTTATGGTTTAAGATTGTAGTATCAATTTCTCAAATTTGGGAGTTCTCTTAATATGTTTTTGTGTGGGATGCTTGCTGC[TTATTATTATTATTATTA]TGACTTGTGGGCATTGTGATCGTTTAGGTTATGTTTTAGTATAAATTTAGTGGTGAGAGATG	ATATGTTTTTGTGTGGGATGCTTG	62.125	ACATAACCTAAACGATCACAATGCC	62.37	80
virginia_state_74509_8_c4353_8	virginia_state_74509_8_c4353_8_a	TCATCATCATCA	TCA	3	224	12	GCTAAACATCACTTAACCTTAACTTGAAGACGCATGGGAGGATCCAAAGTTCTTCTCTTCCAAATATTCACCTCCTTCTTTGGCTCCGGCGCAACACCGCGACCGCCACCGATCAATATCGGTGCTGAATGAGGCACAATCACCTCATCT[TCATCATCATCA]TAAACTTCACTATCATCATGAACTTTCCTCCAATCAAAGTCAGCTAACCAATCTCTTCCACTAGTGAATTTCCTCAACTGCCCCACCAGAGGTTGCGCTGGCGCCACTGGAGCCTCCGGCCGCCTCCTGGACCTCACCTTCTTGTTGAAC	ATATTCACCTCCTTCTTTGGCTCC	62.986	GGTTAGCTGACTTTGATTGGAGGA	62.91	148
virginia_state_74509_8_c8655_3	virginia_state_74509_8_c8655_3_a	GATGATGATGATGAT	GAT	3	72	15	GAGAATATTTATGAGATTGCAAGGCGGAAACTGGTACTTGACGCTGCAGTGCTGGAATCTGGCACAGTGCTG[GATGATGATGATGAT]GTGCCTGAGAAAACTATGGGAGAGATCTTATCAGCTCTTCTTCTTGTGTGAGCGGGCATGCATTGGATACCTACAAAATGATAGCCTGATAACTTACAAGCTGTTATTCATGCTAACCGGTTCAAGAGAACTTGCTTTCCAAAGA	ATATTTATGAGATTGCAAGGCGGA	62.938	TCTCTCCCATAGTTTTCTCAGGCA	63.525	108
virginia_state_74509_8_c9579_2	virginia_state_74509_8_c9579_2_a	TCATCATCATCATCA	TCA	3	164	15	TCCCTCTGCGAAGAGCTTCGCCAGAATCCGGTGCTATAAAACTTCGCCCACATCTCCTTCTCAAGCTCCACCTCCTCCTCCGACGGCGACATCGACGGCACCGAATCCACCCCGCCGGAATCGATCAAAACCCGCCGGTGATACACCGAT[TCATCATCATCATCA]CTAGAGCCAAAACCCCCCGCCGCCGCTTCCATCGCCATCGCCTTCTTTCTCTTCCTCTTCCTCCTCCTCCG	ATCAAAACCCGCCGGTGATA	64.572	AGGAAGAGGAAGAGAAAGAAGGCG	64.63	104
virginia_state_74509_8_c9349_3	virginia_state_74509_8_c9349_3_a	GCAGCAGCAGCA	GCA	3	203	12	CAAAGGTATCACCGAAGCCGGTAATAGCTGATGCCGAGAAGGGTGGAGGGCCAGAGAAGGGTCCAGACAGTGAATGGTGGAAGAAAACGGAAATCAATGAATCAAGCGGAAGTAGTAGCAGTGGTAGCAGCGGCAGCGGCAGGGGCAGGG[GCAGCAGCAGCA]GTGGTCGCAGTGGTAGCACAAGCAGTAACAACAGCAGCGGCAACAGAAACATTAACAACACCAAAAGCAGCAACACTGGTAGAAGGAAAAAAAATGGGTGTTTACCATTCCTCCACATTTTCAAAAGTAAAAACAGGAGAACATAAGAGG	ATCAAGCGGAAGTAGTAGCAGTGG	63.057	TGCTGCTTTTGGTGTTGTTAATGT	62.883	134
virginia_state_74509_8_c14351_2	virginia_state_74509_8_c14351_2_a	TAGTAGTAGTAG	TAG	3	179	12	TCTTGGCAGATTGCCTTCGGTAGTGGGTTTAAATGTAACAGTGCTGTATGGGAGGCCCTCTGCAATGTGAAGGCCTCGTCCCACAGCCCGTGGGCAGATTGCATCAATTCGTATCCCGTTCAGGTTGTTGATGGGCACATTGCTTCACAA[TAGTAGTAGTAG]TTGGCCTCTAAATATGTTGCAGTTGATCTCTGGTTGGATGGATCTCTTACAAACAACACCATCAAAGGGGTATTCTTCTCCAGTACATCATGCATATCTATAATTTAGTTTGCTATTTAATTCTTAAGCTATTTAGTGTGCCAGCAAAAA	ATCAATTCGTATCCCGTTCAGGTT	63.896	ATACCCCTTTGATGGTGTTGTTTG	63.117	133
virginia_state_74509_8_c6490_4	virginia_state_74509_8_c6490_4_a	CTCTCTCTCTCT	CT	2	67	12	CGGGATAATCCCCAATCCTCTTCTAAGTTTATCACTCCCAACCTCTCTTCTTCAACTCAACTCCAAA[CTCTCTCTCTCT]TTCTCAAGATAATCAACCATGAAGAGGCTTTCCAGCTCTGATTGCTTTCCTTCGATTTTGGATGGGTTTGAAGACGAGGATTGTGGGGAAGACGAGATGTGTGGCGCTGGTGGCGCGCACAGCGGTGGGGAGAAGAAGCGGAGGTTGAGC	ATCACTCCCAACCTCTCTTCTTCA	62.664	GGAAAGCCTCTTCATGGTTGATTA	62.705	82
virginia_state_74509_8_c9803_3	virginia_state_74509_8_c9803_3_a	TTCTTCTTCTTCTTCTTC	TTC	3	29	18	GCATCAGCAAAACTTCTCAACCGAAATTA[TTCTTCTTCTTCTTCTTC]ATCTTTACTGAGAAATGTCAAAAGGCAAATGTTGATGATGTTCAGCGTCCAGAAACAACAACATTTCAGGGCTGCTGGGTGAGGGAAGTTATCCTTCAATTGTTAGCCATGATTTGCCAATCAATCTATATGCCTTTGATGTATAACATA	ATCAGCAAAACTTCTCAACCGAAA	63.336	CTGAAATGTTGTTGTTTCTGGACG	62.942	114
virginia_state_74509_8_c5451_12	virginia_state_74509_8_c5451_12_a	ATATATATATATAT	AT	2	817	14	TCCATCCAAAGTTAAGGAAATAGAATGATACTCTTGTTGAATTGTGTAAATAACACCAGTGAAGCAGACTGTGCATGGTCAAGGGTAATTGTGTAAATCTCTCTTTTTCTTAACTATCAGTCCAGAAGATTGGCTTCATTCATTATATAC[ATATATATATATAT]TGAAGGATGGTTGATTTACTGATTAACATGTTATCATATTTGGTT	ATCAGTCCAGAAGATTGGCTTCAT	62.484	AACATGTTAATCAGTAAATCAACCATCC	61.593	81
virginia_state_74509_8_c2353_33	virginia_state_74509_8_c2353_33_a	TGATGATGATGA	TGA	3	1312	12	AGGCCACACGCCAGCTCTTCCTCCGGTAGATGACACTAAAGTATCAGTGGTGTTGGATCAAGTTCAAAACAATGATTTGATGAATGGAGGAAGCATTGGATTCAACTTTGGGAGTGCTTCAGATGATGTTGGCCTTCTTGATATTAAAGG[TGATGATGATGA]CCGTGGTTTTTTCTCACCTATGAATTTCGACTCATGCAACTTTGGCAGCCTGGATGATTTTTCTCGTCCCTCATTTGAAGTTCCTGAAAGTTCATTCTCCATTCTCCCTGGATCTTACAACTATGTTAACAGAAATGGATCCTAATCACT	ATCAGTGGTGTTGGATCAAGTTCA	62.922	TGCATGAGTCGAAATTCATAGGTG	63.372	158
virginia_state_74509_8_c14042_2	virginia_state_74509_8_c14042_2_a	ATCCCGATCCCGATCCCGATCCCGATCCCG	ATCCCG	6	54	30	ACCTTCTTCATCCTCTGCCCCCATTCTCCGTATCATCTACTCTTCTCCACCCCA[ATCCCGATCCCGATCCCGATCCCGATCCCG]ATCTATCTCAGCTTTCTCCGGCTCCTCCGATGCTCCGCCGACTGACCTAACCGGTGAGGAGATCGAATTGAAAGATATCAACGTCAGCGGAGGAGGAGGGGACGACGGTGGCAGCGGAAACGGTGGAGGTGGAGGTCGCGGCAAAGACGA	ATCATCTACTCTTCTCCACCCCAA	62.353	ATCTTTCAATTCGATCTCCTCACC	61.95	129
virginia_state_74509_8_c9342_3	virginia_state_74509_8_c9342_3_a	CAACAACAACAACAA	CAA	3	57	15	AGCACATCATGATTATCATCTCTACAACACCACCAGCAACAACACCAACACCACCAC[CAACAACAACAACAA]TGGAAATAGTACTAGTACTAGTAATAAGAAGCTCAAAACAGGAACTGCTACTGCTACTGTTCTTCATGCTGGTTCTTTCCATAAGTCCATCTCCTCCAAAGAGAAGAATGATAAGTTTGGGGAAAGAGTGGCAGCTCTGCAGCAGTTGGT	ATCATCTCTACAACACCACCAGCA	63.057	TTTGGAGGAGATGGACTTATGGAA	63.083	158
virginia_state_74509_8_c14568_2	virginia_state_74509_8_c14568_2_a	TCATCATCATCA	TCA	3	188	12	AAGTATATACAAGAAAGAAAAACGCAAAATATCCTTCATGCTTCAATCATATACAAGCACTTCAACTTCCAATCCAAAAAGTTCAACTGCAGCATTTTGAAGAAAAAATATGCTTGAACCTGGAAGCTCTCCCTTAAATAAATTAGTATT[TCATCATCATCA]TCCTCCAAAAGGCTGAGGAAATGATAATAATCTTGTGTGTTCACCACACTGCATTATTAAAGGAATTTCAAGAAGAGGAGCTTGAGGACTCGAACAATGGTATCCTTCGCCTCTTGTTTGGATATGAAGCTCTCAGTAGGAAGTCCTGTG	ATCCAAAAAGTTCAACTGCAGCAT	63.256	TTATCATTTCCTCAGCCTTTTGGA	63.101	118
virginia_state_74509_8_c7672_3	virginia_state_74509_8_c7672_3_a	GGTGGTGGTGGTGGTGGTGGT	GGT	3	22	21	ATCCAGAGATGGAAGAGGAGAA[GGTGGTGGTGGTGGTGGTGGT]TCTTTGTTTTTAAGTTGAAAGTTAGGATCTTTAAGCTTCTTTTTGTTGTCACAATATGGAATGTTATACTTGTGGGATGAAAAAGGTGCCATTTTGAGCATGAATTTGATGAGAATGAACTGGTTTTCTGATGTAAAAGATGAGATTTTT	ATCCAGAGATGGAAGAGGAGAAG	60.213	TTCTCATCAAATTCATGCTCAAAA	60.93	158
virginia_state_74509_8_c6740_3	virginia_state_74509_8_c6740_3_a	GAGAGAGAGAGAGAGA	GAGA	4	40	16	CGGGATCCATCCTCCACCTTTCGTCGAGCACCTTGCGTGC[GAGAGAGAGAGAGAGA]GATGCCGCTTGGGAAGTACCACTGTGATTACTGTGACAAGGAGTTCTTGGACACACCGCCGGCCAGGAAGCGGCACCTGCAGGGCACTCAGCACAAGCGCGCCCGTGCCCTCTGATCCAGCTGGTGGGTTTGCTTTTGTTCAATCCCATG	ATCCATCCTCCACCTTTCGTC	62.509	TGTCCAAGAACTCCTTGTCACAGT	62.366	105
virginia_state_74509_8_c3216_12	virginia_state_74509_8_c3216_12_a	GAAGAAGAAGAA	GAA	3	365	12	TGGCCGCACTGGCAAGGTCTGGAATGTCACCAAGCGCGCCATTGGCGTCGAGGTTAACAAGCAGGTAGGAAATAGGATCATAAGGAAGAGGATCCATGTCAGAGTGGAGCATGTAATGCCTTCAAGATGCACTGAGGAGTTCCGCTTGAG[GAAGAAGAAGAA]CGATGAGCTGAAGGCAGAGGCAAAGGCCCGCGGCGAGAAAATCAGCACCAAGAGACAGCCGGAGGGTCCCAAGCCAGGTTTCATGGTAGAAGGTGCTACACTGGAGACTGTCACTCCCATACCTTACGACGTGGTTAATGATCTCAAGGG	ATCCATGTCAGAGTGGAGCATGTA	63.047	GCTGTCTCTTGGTGCTGATTTTCT	63.255	130
virginia_state_74509_8_c6366_4	virginia_state_74509_8_c6366_4_a	ATGATGATGATG	ATG	3	321	12	TAACTATTGGGGATGGTGGCAATAGGGAGGGATTAGCGACGGAGTATTTGGATCCCCAGCCAGCTATATCTTTGTTCAGAGAGGCGAGCTTTGGGCACGGTCAGTTCTCGGTGGTGAATGCGACTCATGCGCAGTGGAGTTGGCATCGGA[ATGATGATGATG]AGCAGGTTGTTGCTGATCAGATCTGGTTAACCAGTTTGGCTTCCCAACCTGCAGCCTGTGGTTGAACTAGTTTTTCTGTCGTTG	ATCCCCAGCCAGCTATATCTTTGT	63.306	ACCAGATCTGATCAGCAACAACCT	63.462	138
virginia_state_74509_8_c333_102	virginia_state_74509_8_c333_102_a	GGTGGTGGTGGT	GGT	3	264	12	AAATTTCACCGCGCATCATCGCCTTTTGAAATACCAGATTTACCCCTCTGCATCCTCGAAGGTTCTTCTCTCCAGCGAGCCAACTTTCGCCATTGCCGATCGCCGCCGGAGATCGATCGTGGCTGAAGCTTCTCCGACGAGGGATCAGGA[GGTGGTGGTGGT]GGAGAAGAAGGGTGTTGGAGAATGGGGGAAGGTATCGGCTGTTCTCTTCGACATGGACGGCGTGCTCTGCAACAGCGAGGGAGCAGCGGGTATGGCCGCCGTCGATGTTTTCGCCGAGATCGGCGTCGAAGTCGAAGCTGAGGATTTCAT	ATCCTCGAAGGTTCTTCTCTCCAG	63.483	CCATTCTCCAACACCCTTCTTCT	62.869	136
virginia_state_74509_8_c319_186	virginia_state_74509_8_c319_186_a	AGCAGCAGCAGCAGCAGC	AGC	3	438	18	CACGCCGTGGATGCCGCCATGGTATCTCCACCATCCAATCTGACGGGAAGCCAATCATGATGCCTTTCGTGCTGCGCCACGGCGATGGAGTGAGATCGAGGCCGTTGCCGGCGATGGATATGAAGAACTGGGAGCCAGAGAGGGAGCAGG[AGCAGCAGCAGCAGCAGC]CTATGAAGAACTGGGAGCCAGAGAGGGAGCAGGAGCAGCAGCAGCCTATGAAGAACTGGGAGCCAGAGAGGGAGCAGGAGCAGGGCATGGGCGTGGCTAAGTGGTTTCGGGATGTCGTCGGCCGCTACTGATTGATCAGCCCTATGATGC	ATCTGACGGGAAGCCAATCAT	62.997	CTCTCTGGCTCCCAGTTCTTCATA	63.212	156
virginia_state_74509_8_c6955_3	virginia_state_74509_8_c6955_3_a	CTTCTTCTTCTTCTTCTTCTT	CTT	3	42	21	CCGGGATCTTCTTCGCACCTTATCTCCGGAATTCCCGGGACC[CTTCTTCTTCTTCTTCTTCTT]CATGGCGGCGGCTTCCTCATCTCTCCTTCTCCCTTCCATCTCTCCCAAAGCCCTTACCATCTCCTCCAGGGCCTCTGCTCTTCCTCTCTTCTCTCTGGTTTCCTCCAGACCCATCAAGGCCCTGCCTCTTGTTCTCCAATGTCCCAAGAC	ATCTTCTTCGCACCTTATCTCCG	63.011	AGAGAAGAGAGGAAGAGCAGAGGC	63.203	152
virginia_state_74509_8_c3310_14	virginia_state_74509_8_c3310_14_a	CATCATCATCAT	CAT	3	709	12	GGGACCGGAATCAGAAGGATTGATAACGGAGTACTTGCCGACGGCCATGGCGTCCATCTTGATGTCCTCCGAGATGCACTTGGTGCTCGCCGACTGAAGCTCGAAGCGAAGGGATCGTCCGGGCACCACCGACGCCAGCACCACCAACGC[CATCATCATCAT]CGCCGGGAGCTTCGTCGCCATCTCGCTCTCAATCGATCCCGGGA	ATCTTGATGTCCTCCGAGATGC	62.778	GGGATCGATTGAGAGCGAGAT	62.875	147
virginia_state_74509_8_c14628_2	virginia_state_74509_8_c14628_2_a	TCATCATCATCA	TCA	3	307	12	TTTCCATGAATTGTGGCTGCGCTTGCTCTGCTTGCTCTAGATATCTTTGACCCAATTGTTGGAGAGGCAGCAAACCAATTGGGTGCACCAGAGCCACTGACAGGTGAGGATGCTCCAAACAGCTTTCTTGATAGGTAAAGATCAGCCATG[TCATCATCATCA]TCCAATAGTTGCTCAAGTTCATCTCTTACCTTTTG	ATCTTTGACCCAATTGTTGGAGAG	62.684	CAAAAGGTAAGAGATGAACTTGAGCA	62.167	155
virginia_state_74509_8_c4355_5	virginia_state_74509_8_c4355_5_a	ACACACACACACAC	AC	2	181	14	ATCCCTTCCGGGCTGCCACCGGAACTCCATCTTCATCCCTACTCATCTTTTGGCCCATCAATACTCTGCACAACTTACTAGCTCTTATGCCCATACTTGATTCACAGAAACAATAATCAATCCAACAACTTTGTACCAAATACCAAATAT[ACACACACACACAC]CCATACAAGACAAAGGCGGCACTTATCATCAATTAATGTCCTTCAAGGGACGGAAGGGTGCACGGATTGATGATGCTGAATGATACTGACGGCAAGAATTGCCTTGTTCTTGTGATT	ATCTTTTGGCCCATCAATACTCTG	62.607	TAATTGATGATAAGTGCCGCCTTT	62.948	155
virginia_state_74509_8_c3479_8	virginia_state_74509_8_c3479_8_a	CCTCCTCCTCCT	CCT	3	247	12	ATCATCCACACTTCTTGTGTCGTCAAGTCCGCTCGCACCATCGCCGGAGAACATAACCGTAGTATATTGCCTTCTCATCCTCCTCCTCTCAATTTGCATCAACAACCACCACAATACATGAACTATGACCACTTAGCTCTTCCACCACCA[CCTCCTCCTCCT]CATAATAACTATGTTAATGGTAATTTTAATGTACCTTATCCACCAGCCCACTTCAACCTTCATCAACAACCACAACAATATATGAACTACCCCTACTCAACTCTTCCACCTCCTCTTATCTATGTAGTTCATCCTCCTCCTCAAACAGTC	ATGACCACTTAGCTCTTCCACCAC	62.925	GTTGTGGTTGTTGATGAAGGTTGA	63.265	114
virginia_state_74509_8_c1429_44	virginia_state_74509_8_c1429_44_a	TGGTGGTGGTGG	TGG	3	445	12	GGAGATTAATAATGCTTATGAAGTGTTATCGGATCGAGAGAAGAGGAGTATTTATGATAGATATGGCGAGGAGGGTTTGAAGCAGCACGCGGCCAGCGGAGGTGGTAGAGGAGGGGGAATGAACATTCAGGACATTTTCAACAATTTCTT[TGGTGGTGGTGG]AGGCGCGGAAGAAGAAGAGGAGAAGATTCCAAAAGGTGATGATGTAATTGTTGAGTTGCATGCCTCTCTTGAAGATTTATACATGGGTGGCTCACTAAAGGTTTGGAGGGAGAAAAATGTTATCAAGCCAGCCCCTGGGAAGAGGCGTTG	ATGATAGATATGGCGAGGAGGGTT	63.192	TCATCACCTTTTGGAATCTTCTCC	62.773	151
virginia_state_74509_8_c580_117	virginia_state_74509_8_c580_117_a	ATATATATATATATAT	ATAT	4	204	16	ACAATTGTGAGTACTCATAACAAAAGTCATGCCAATTATCTTAACTATTCAAAATATACCCAAAACCTTACACTATTCCATCTGCTATGCAACGCAAATCTACAACTTCATTTTCAAAAGTTGCATCTTAATTCCCCTCTCTTCCTCTCC[ATATATATATATATAT]ATCTTCATATATGATATAGTAATTAGCCGGTGATCGGTGATTTATTTATCAAGATACCATTAATTATACTTTATATCTTCTGCTTATAATAAGGTTAAGCTAAGCTGCTGCAACACCAGCTGCAAAGAGGAAAGGAGTGGAGCACGGAGA	ATGCAACGCAAATCTACAACTTCA	62.985	CACCGATCACCGGCTAATTACTAT	62.451	119
virginia_state_74509_8_c12035_2	virginia_state_74509_8_c12035_2_a	GAAGAAGAAGAA	GAA	3	49	12	GTGTCGAGCATGTGCTGCCTTCCAGATGCACTGAAGAATTCCGTGAGAG[GAAGAAGAAGAA]TGATCAGTTGAAGGCTGAGGCAAAAGCTTGTGGTGAGAAAATAAGCACCAAGCGGCAACCAGAGGGTCCCAAGCCCGGTTTCATGGTCGAAGGGGCTACACTGGAGACCGTCACGCCTATTCCTTATGATGTCGTCAATGATCTTAAGGG	ATGCACTGAAGAATTCCGTGAGA	63.259	GCTTGGTGCTTATTTTCTCACCAC	63.256	89
virginia_state_74509_8_c4385_16	virginia_state_74509_8_c4385_16_e	GATTTGATTTGATTTGATTT	GATTT	5	675	20	AAAAGCTTATGGAAATGAATATATGAAGCTTTGTAGACAATGAAAGAGGATGAAGATGATAATGATGATGATGATGAATAGATAAAATGGTTATGAAAGGGATATATATGCCAAAGAGGAAGATGAGACTATAGAGAATGGATTGGAATG[GATTTGATTTGATTTGATTT]GATATGAGTTGTAGTTGAGTTGAGTTTCACCGGTCTATATAGTAGGTACATATGGTACAATGAGGAGAAAATCAAGGAAAGATGAGATATCTATTGGACCATGGCCAAGAAGGAGCCGGCAGCGGTGGCCGCCGCCGCCGCCGCCGCCGT	ATGCCAAAGAGGAAGATGAGACTA	60.608	ATAGACCGGTGAAACTCAACTCAA	61.243	101
virginia_state_74509_8_c326_49	virginia_state_74509_8_c326_49_a	GATGATGATGAT	GAT	3	420	12	GAGGATAGGGATCGGAGGAAGGGATCGTCATCTGGGCAATTTTTGTTAGAAGGGGGTAAGAAAGAGATTGAAGACCGGATTTTTCCAAAGAATATTGATGCTGATGACTCTGATGTCGATGCCAAGAGTGACAATGAGAGTGATGATGAC[GATGATGATGAT]GAGGATGACACTGAAGCTTTGTTGGCTGAGCTTGAACGGATAAAGAAAGAGAGAGCTGAGGAAAAGCTCCGAAAGGACCGGGAGAAACAAGAAGAAGAACTGAAGGCCAAAGAGGCTGAATTGCTGCGTGGCAACCCGTTGATCAATCTC	ATGCCAAGAGTGACAATGAGAGTG	62.829	GTTCTTCTTCTTGTTTCTCCCGGT	63.189	144
virginia_state_74509_8_c1543_22	virginia_state_74509_8_c1543_22_a	ATGATGATGATG	ATG	3	720	12	TGGAACCCAGGAATGTTCGGAGGCCATCATCATCAACTGTTGCCGGTGGCTTGCCTCCACTGGGAAGGCCAGGTTCTGTTTCCCAGTCAGCAGATCGGAGAATGGGCTCATCCGTTCCTAACTATAGGAAGGATGAATACAACTGGAGAT[ATGATGATGATG]TATCAGAAGAAGTAATTCGTGCTTCGAATGCCTTGGAGAACATTCAATTAGATAGAAAAGCACGGAATTTAACATCATCTTGGAGGCATGCTAGTGATGGAATCATGGAAGATGATGGCAAGGGGAATCATCTCTAAGGGCAAATCTCAG	ATGGGCTCATCCGTTCCTAACTAT	63.2	CCTCCAAGATGATGTTAAATTCCG	62.896	147
virginia_state_74509_8_c10061_2	virginia_state_74509_8_c10061_2_a	AGCAGCAGCAGCAGC	AGC	3	200	15	AAGAAAACAATCAACAGAGCAACAGATCTAAAAAAGGCCAGATCTTGAAACACAAAGAGAGAAAAAGACTGTCACCTTTAGCAAATCCTCATAATCCAGCAAGAGTCCATGGTACTTGTTCCTTGCTCTTGCCTCCATACCACCATGGGA[AGCAGCAGCAGCAGC]AAATGGTGGAGAAACCTCCATCCCAGCCTT	ATGGTACTTGTTCCTTGCTCTTGC	62.949	GGATGGAGGTTTCTCCACCATT	63.509	80
virginia_state_74509_8_c832_20	virginia_state_74509_8_c832_20_a	TTATTATTATTA	TTA	3	385	12	ATTAGGAGGGTGGGAGCTAACTGAGTAGAAACCATCTACAAGTTCATGTACATGTGGGGAATCTGGAAGCATTCATTTACTGATGCTCTAGTTTATGGTGATGCAATCTGGAATTTTTCGGCATATGTGGAAGATCGACGGAATGCCTTT[TTATTATTATTA]TTGTTTATTTGCTGTGTTGGATTATCAGTGAAGTTTATTGCCAAACTTAGAATGCAGCAAAATTGAGTGTCATGTTGAGCAAAACTCCCAGGTTCAGTTCATCTGGAGTTATTGTAGTCTGATTTTTATGCAGTTTTTCTTTTAATTGG	ATGGTGATGCAATCTGGAATTTTT	62.817	TGCTGCATTCTAAGTTTGGCAATA	62.982	127
virginia_state_74509_8_c3203_8	virginia_state_74509_8_c3203_8_a	TTCTCCTTCTCCTTCTCCTTCTCCTTCTCC	TTCTCC	6	167	30	CATCAAAACTTACATATAACAAACCCACAAAGCAGGTAAATGTAATTCATTGGCAATAAGAGAACTAATATGATTTCGAAAATAAAAGAATAGATCTGCAGAATAATACCACTCCATGGTTAAGCACACACCACCTTCTCCCCCTCCACT[TTCTCCTTCTCCTTCTCCTTCTCCTTCTCC]TTCTTGCATTCCTCCAGCTCCTTCAGCCACAAATCTGCAAACTCGCAATCCTTGTACCTCTCAAACCACGGCCCTCCAGAAGTATAATGCAGGACCTTGGGAAAGGTCTCAGGGTCCTCAGGATCAACCTTGTTATGCCCCACAAGGAAG	ATGGTTAAGCACACACCACCTTCT	63.15	AGAGGTACAAGGATTGCGAGTTTG	62.933	126
virginia_state_74509_8_c2843_21	virginia_state_74509_8_c2843_21_a	TGTTGTTGTTGT	TGT	3	906	12	AGGCCATCGGCTTCGTCTCTTTCTTCTTAGTCGATCGATGAAACAAGCGAATGCTTTCGTATTTATTCTTGATGTCTCTCATATCACTCATTGAGAGTAGTTATTTATGTATGTATTTTTGCAAATGCTGGCTTGTTGTATAGCTGTTGC[TGTTGTTGTTGT]TCATCCAGAGAGCCATGCCAACAATACGGTCCGGAATTTTGTGTTTTTATTCAAAGTTTGTGTTAATATAGATCCATATGAGAATTGTGAATCGCTTGTAATTTTTTTCTCTTGTTTTGTGTGTTTATGTGATTTTAGTTATTTACTTAC	ATGTATTTTTGCAAATGCTGGCTT	62.972	AAAACACAAAATTCCGGACCGTAT	63.687	99
virginia_state_74509_8_c2305_31	virginia_state_74509_8_c2305_31_a	CTCTCTCTCTCTCT	CT	2	30	14	CCGGGATGTGCTTTCGTCCTTCTTGTCTTC[CTCTCTCTCTCTCT]CGCGCGCTCTCCACCCCCTCCGAGCTCCATCCATGGCCGCCACTGCCACAAGCCTAAGGCTTCTCAACTGTCTCCCTTCCCTTCCCAAGCTCCCCAGACCCTCACCACCCCCCCTTATCAAGCTTCCCTCCCAACCCTCTCCGTCCCCCC	ATGTGCTTTCGTCCTTCTTGTCTT	62.626	AAGGGAAGGGAGACAGTTGAGAAG	63.378	122
virginia_state_74509_8_c2454_11	virginia_state_74509_8_c2454_11_a	TGCTGCTGCTGCTGC	TGC	3	144	15	GCTTAGGGAAATTCGAAAGGCTATTGAAGAGATGGTTGAATTGCCTTCAAAGTTTCCTGACATCTTTGCTAATGCACCCTTAAGGTTAAGATCCAACTTGCTCTTGTATGGACCTCCAGGATGTGGAAAAACACACATTGTTGG[TGCTGCTGCTGCTGC]GTGTTCTTTAAGATTTATTTCCATCAAGGGACCTGAGCTTCTGAACAAATATATAGGTGCCTCTGAGAAAGCTGTTCGTGATTTATTTTGCTAAAGCAGCTGCTGCAGCACCTTGCCTTCTTTTCTTTGATGAGTTTGATTCTATCGCAC	ATGTGGAAAAACACACATTGTTGG	62.945	TATTTGTTCAGAAGCTCAGGTCCC	62.91	90
virginia_state_74509_8_c11318_2	virginia_state_74509_8_c11318_2_a	GTATGTGTATGTGTATGTGTATGTGTATGT	GTATGT	6	27	30	GGATGTTATTCCTGCTGATGCGTATGC[GTATGTGTATGTGTATGTGTATGTGTATGT]TCAACAGCAAGAGCTCTAAGTATAGCAGCCGACATGAAATTTCACACAATGTAGACTTCAAGCCATATGAATTTCCAGCTGCTATTGAACTGAAGCTGTTGGTTGCCGACAAGTTCCTACATTAGTAGCAGCTTGAATTTGAGGTCTGGA	ATGTTATTCCTGCTGATGCGTATG	62.354	AGCTGGAAATTCATATGGCTTGAA	63.13	135
virginia_state_74509_8_c1060_15	virginia_state_74509_8_c1060_15_a	TGTGTGTGTGTGTGTGTGTGTGTGTGTGTGTG	TGTGTGTG	8	460	32	AAGAAGAATGAAGGAAGAAGTGGTGGGCAGACTACTGCTTCTTCTGCTGTTAATGGCAGCAAAAAGGGTGGCTTCCTTTGCTCCAGTCAAGGACAATGCTCAATTCTCTGAACTATTCAATCAGTAGAGCTGTTGGGCATATATATTATA[TGTGTGTGTGTGTGTGTGTGTGTGTGTGTGTG]TCTATCTCTATATGCACTTACCCTACCTGTATGATATTTTTATATATAAGTTATGTGATGGGAATATAGAAATGAAAATTGAATTTATCTAGTTT	ATTCAATCAGTAGAGCTGTTGGGC	62.94	CAATTTTCATTTCTATATTCCCATCACA	62.31	149
virginia_state_74509_8_c341_146	virginia_state_74509_8_c341_146_a	ATATATATATAT	AT	2	224	12	AGGGGCATACTTGAACATAGCAACAACAAATTAAACTAATCATGAAGAAAAGTTAATTTCCATTACTATATAAATATAGCATACAACAAGATGACTAGTGTCTCACAAGCACATACACATTCTTATTCCATGCAACAATACAGCAAAATG[ATATATATATAT]GTAAACTAGCAAACACCATCACATAATGAACTTCTTCCACCTTACTTGCTAACACTCCACACAACATGGTCCTCTGGCAGGAAATGGCAAACTGGGATGCTCCCAGGCTTCACCTTGAGCACCTGGAAAGCCAAGTGCTTCGGGTTCCAC	ATTCCATGCAACAATACAGCAAAA	62.665	TGGAGTGTTAGCAAGTAAGGTGGA	62.207	97
virginia_state_74509_8_c12852_2	virginia_state_74509_8_c12852_2_a	CTCTCTCTCTCTCTCT	CTCT	4	28	16	TCCGGAATTCCCGGGATCTCTCCTCTCC[CTCTCTCTCTCTCTCT]CTATATATATATATATTCAACTCAATTCATCATTCATCAAGCGTTTATATTAACTCATGGATTTCAAACCTCTGGATGCCTCCTCGCTCTGCCTTGATCTCTCTGTTGGCCCTCGTTCTTCCTCGTCATCACCTTTGAGAGAATCACATA	ATTCCCGGGATCTCTCCTCTC	63.037	TCCAGAGGTTTGAAATCCATGAGT	63.204	114
virginia_state_74509_8_c8108_3	virginia_state_74509_8_c8108_3_a	ACACACACACACACACACACACACACACACAC	ACACACAC	8	178	32	AGGTACATGTTTTGCTCTCTGTCCTGCAGTGTAACCGGCAACAGAGACCTACAATTGAGTGCAAGCACCATTAGCTTCTACTACAACTGCAGTATACAACTTCATTACCATGTTAGACCAGCAAATCTCAGTCTGATTTCTTCCTAGCTA[ACACACACACACACACACACACACACACACAC]ACAGTGGTTGTTTTCTGAGTGCATTCACTTCCAATCCCATACTAAATTATCAAAGAAAAGCTAATCATAACCTAGTTTAGATACAAGAC	ATTGAGTGCAAGCACCATTAGCTT	63.377	AATGCACTCAGAAAACAACCACTG	62.635	154
virginia_state_74509_8_c1446_18	virginia_state_74509_8_c1446_18_a	TTTATTTATTTATTTATTTA	TTTA	4	271	20	ATGGGTTTAAGCCGGAGTTTGATTGCTCTTTGAAGCTGCCGGCGCCGACGAGCGGTGGCAGCAGCCCTGTGTCCACCTTTGAGAGGACCAAGTGTGATGTTCGTTACTTTTAATGGATTGATGTGGTTGCTGGCCTCGGATGATCATTCT[TTTATTTATTTATTTATTTA]TAATTATTGGAGTGTTGTATGAGTTTATATTATTTTTGTTTATGTAATTGTTTTTCTGGTAAATAAATAAATAAATGTGTTGGTGATATAGTAGCCATTTGGGATTTTGTTTTGGTTTTTATTTTATGGGTTTGGATTTAATGTTGATAA	ATTGATGTGGTTGCTGGCCT	62.796	TCCCAAATGGCTACTATATCACCAA	62.734	158
virginia_state_74509_8_c5991_9	virginia_state_74509_8_c5991_9_a	AATAATAATAATAAT	AAT	3	110	15	CAACAAGACTTAAGTAATTCACAACTTATACAAGAGATCCATAATTTTTTTTCTCTCTAGTATGTAATTGTAGCATCACACTGAGCCATCTATTCACATTAGACAACAAC[AATAATAATAATAAT]AGTAGTAGTAGTAGCAGGAATCTAAAGGCAAAATGGGACAACAAACAGAAATAGAGCAAAAATCTACAAGTATAAAGAACACAATTCATCAAAGATGTCACCTTTATCCAAGCATGGCATTATTATTGCAAGAAGTATCCAGAGAGGAAG	ATTGTAGCATCACACTGAGCCATC	62.639	TGTTGTCCCATTTTGCCTTTAGAT	62.922	102
virginia_state_74509_8_c1792_20	virginia_state_74509_8_c1792_20_a	CATCATCATCAT	CAT	3	453	12	CATGCCGTCGATGAGACCTCGCCGGAGGCTCCGGCAACGGATTCCCTTGAGAGTCATACAATATCTGACCGGAAAAGTCCTGTGGGCGGCATTTATCACCCATGATGATTGCCTTCCTCCATACAGCTTGATCATCAACATCATCATCAA[CATCATCATCAT]CTTCTTCTTCAACCTTCTTCCATGACACCATCTTCACTACAACAAGAGCTTTGCTACTTAGGTGGGAGAGGAACTTGTTCTCTCTTTGAGGTGGTGGTGATGATGGTGCTAGCCCACTTTGGCTAGCTTTACTTATCTTGGTGTGCTTGT	ATTTATCACCCATGATGATTGCCT	62.708	AGAGAACAAGTTCCTCTCCCACCT	62.974	155
virginia_state_74509_8_c779_34	virginia_state_74509_8_c779_34_a	TATATATATATA	TA	2	803	12	AATGCTTCTGTCTTTGTGCCTGCCTTGCTCAGTTATGCCTGAAGAATTTAACCAAACATTTAAGATATAGAGCCTGTCTGAAAGATTTTATTCAGATTCTTATTTCCAGGCTCATTTATGCAAAGATATGTTGTCTTATTGCCATCTGAT[TATATATATATA]CTTGATATTGTCTTGTGGAGTTCTCTATGCG	ATTTCCAGGCTCATTTATGCAAAG	62.641	CGCATAGAGAACTCCACAAGACAA	62.842	92
virginia_state_74509_8_c12644_2	virginia_state_74509_8_c12644_2_a	GGCGGCGGCGGCGGCGGCGGCGGC	GGCGGC	6	40	24	GATTTCCGGTCGGGACACATATTCCCGGGGTGGAGGCGGT[GGCGGCGGCGGCGGCGGCGGCGGC]GGGGGAAATGATTATTACGGTGGAGCAGGTGGCGGATATGGCGGAGCATCGTCGGGGTACGGTGGCGGAAATTTCGGAGGTGGTCCTGGTGTTACCAGTGCATGGGACTAACTTGACTGTTCAAAACAACAACTCTAGTCTTCTCATCCA	ATTTCCGGTCGGGACACATATT	63.627	CTCCACCGTAATAATCATTTCCCC	63.661	88
virginia_state_74509_8_c6308_8	virginia_state_74509_8_c6308_8_a	TATATATATATA	TA	2	568	12	ATCTGACTCAGATTATCAAATATCCCTCCATCCATGGTCTGAAGATCATCTGCTGATCCAAAGCCAATACTTGTGGTTCTGTAGATGCAATCCAGACCATCAGAGAATTTGGCTTGCTCATATGATTGGTCTGTTTCTTTCTTGTATACT[TATATATATATA]GTTTGGGGGAGATGTCCATATCCATGTACCATCATCAGTTAGTGTAAAATTTGATGTGTGTATCTTTGTTACTCTGCATGATTGCTGAAGACAAATAATTGTTAAAGCATTTATGGTTTGTTCGCTGTAGGTCTTTGATCGAGCATGTAG	ATTTGGCTTGCTCATATGATTGGT	62.94	TGATGATGGTACATGGATATGGACA	63.252	93
virginia_state_74509_8_c96_274	virginia_state_74509_8_c96_274_a	TTATTATTATTATTATTA	TTA	3	600	18	GAAAAAGCTAAGGAAGAAGGCTATGATGTGAGCAAGCTTCACAAGACTCCACAAGCTGATCCTCCACCGGAGTCTGGGACAAGCCCCAATGACACCAAGGGCATTTGGTGGATCAAATCCCTCTTTGGAAAGTAAAACATGTTCCCCTCT[TTATTATTATTATTATTA]TTGCTCTTATTATAGTGCTTGCATATCTTGGGGAATAGTAAATAAACTTAAACATTTGGATGATCAGTGAATGAGAGATTTCGTGCATGAGTGTTTGTAGTTTGTAGTGTTTTTATTTGGGTAAAATGTGTATTTTGTTGGAGGATTTTA	ATTTGGTGGATCAAATCCCTCTTT	63.069	TATTCCCCAAGATATGCAAGCACT	63.034	103
virginia_state_74509_8_c364_51	virginia_state_74509_8_c364_51_a	GACGACGACGACGACGAC	GAC	3	607	18	CTCGGGATCTGTGTCTGGTGGGGTTAGAGTTCACAGGTGTGGGATTTGTTCAAAGGTTTTCCCTTCCGGGCAGGCTTTGGGAGGGCATAAGAGGTGTCACTATGATGGAACTCCGGGGAGTGCTAGTGGAAGTGGTGCTGCTGCGTCGGA[GACGACGACGACGACGAC]AAGCTCGGTTTTTAGAGGGTTTGACTTGAACTTGCCGGCGGTGCCGGAACTGGCGAGGTGCTTGTCGGTGGTTGGAGAGGAGGAGGAGGTGCAGAGCCCGTTGCCGTTGAAGAAGCCGAGGTTGTTGCTGGCTTGAAGAAGATGATGACG	ATTTGTTCAAAGGTTTTCCCTTCC	62.69	AGTCAAACCCTCTAAAAACCGAGC	63.11	151
virginia_state_74509_8_c11737_2	virginia_state_74509_8_c11737_2_a	CTGCTGCTGCTG	CTG	3	141	12	TGCTGCTGGGTGCTGAGACTGCTGATTCTGTGATTGCAGCATGGCCAAAGATGGCTGCTGACTTCGTTGTATTGCAATTTTGTTTTGTTGCAGCATTTGATGAGGCTGCATGCTTGATATGCCAGGTTGAGACCCAAGTAA[CTGCTGCTGCTG]TTGCTGCAGCCCTGGTAAATTACTTTGCTGGCCTAAAAGCTGCTG	ATTTTGTTTTGTTGCAGCATTTGA	62.775	CCAGCAAAGTAATTTACCAGGGCT	63.691	108
virginia_state_74509_8_c11104_2	virginia_state_74509_8_c11104_2_a	TTGTTGTTGTTGTTGTTGTTG	TTG	3	146	21	AGTCAAAGTTGATATGAACTGTTGTATAGGAGCCATGGACTTCAGTCCTGTTTTTCACTCCTTGTAGAATCTTGGCATTATGGCCCTGACCGAGTAAATGAATGTATTTTTCTTCATCGAGCGCAAATACGATATTTGTTGTCTCT[TTGTTGTTGTTGTTGTTGTTG]GATTACATAACTTGAATGGAAAACATATGGAAAACCAGAATATATCAATACAAAAA	ATTTTTCTTCATCGAGCGCAAATA	63.146	TGGTTTTCCATATGTTTTCCATTCA	63.408	99
virginia_state_74509_8_c1127_24	virginia_state_74509_8_c1127_24_a	AAGAAGAAGAAG	AAG	3	370	12	ATCTTCGCTGGAAAGCAGCTCGAGGACGGCCGCACGCTTGCTGATTATAACATCCAGAAGGAATCCACCCTCCACCTCGTTCTCCGCCTCCGCGGAGGCGCCAAAAAGCGCAAGAAGAAGACCTACACCAAGCCCAAGAAGATCAAGCAC[AAGAAGAAGAAG]GTCAAGCTCGCTGTGCTTCAGTTCTACCGCGTCGATGATTCCGGTAAGGTCGTCAGGCTTCGGAAGGAATGCCCGAACACTGAGTGTGGCGCTGGGACTTTCATGGCCAACCACTTTGATCGCCACTACTGCGGCAAATGCGGGCTCACC	CAAAAAGCGCAAGAAGAAGACCTA	63.142	CTGACGACCTTACCGGAATCATC	64.072	117
virginia_state_74509_8_c5034_13	virginia_state_74509_8_c5034_13_a	CACACACACACACA	CA	2	102	14	AAGTATAATAATAGTATTAATACAAAATCTGCAAACTTAAATCGCCTGCATCAACATACACCGAACGTACTCAAGATACGCACGCCCTAGTGTGTGTCCACG[CACACACACACACA]CTTGGCGAATGGAATGATAATCAAAACAAGAGAGGCCATTTCCTTCTAAACTGAAGGTGGGCAAGTAATTCCCAACCAAAAAAGCAGTGATTTTATTTACAAAAAGCCACAAAGCCTCATTATTCATCATCCATTTACCAAAACATCAGC	CAAAATCTGCAAACTTAAATCGCC	63.05	GAAGGAAATGGCCTCTCTTGTTTT	63.09	140
virginia_state_74509_8_c14957_2	virginia_state_74509_8_c14957_2_a	ACAACAACAACA	ACA	3	114	12	TGAATATGGTATCTAGTTTTTTCATCATCAAACAACAAAAACCTTCTCATCTACTCAAAATGATCATCAAATCGCTACCTCTGCACCACCTCCCCACCACGCCAACACTTAGGG[ACAACAACAACA]AGACAACTAGTACAACACCTGCATAGATGGTGCGTAGGCCCATTTATTAATTGTGTTAACAATTAATTAATTAGCATAAGTATATATATAAAAGAAGAACAACACCAACACCAACAACAACACC	CAAAATGATCATCAAATCGCTACC	61.816	ACAATTAATAAATGGGCCTACGCA	62.672	125
virginia_state_74509_8_c4665_6	virginia_state_74509_8_c4665_6_a	GAATGAATGAATGAAT	GAAT	4	86	16	GTGATAAGCACACCTTAAGTGGGCTGGTTGCTTTTTTGCCTGCAAAACTTCAAAATTACAACCAAACTCATTTTTGAAAACCTGCC[GAATGAATGAATGAAT]GCACATAAATCAGCATTTTTATTGCACTGTGATATGTATCATTCTGGCAGGTATTTCAAATGAGAACCAACCATTTCCAAGTTACAGAGTGAATTGGGGATATACCCATATAGGGGAGGAAGGGAGCCACCAGGCCTTTCCACAAAGTAA	CAAACTCATTTTTGAAAACCTGCC	63.027	TGGTTCTCATTTGAAATACCTGCC	63.426	109
virginia_state_74509_8_c3647_8	virginia_state_74509_8_c3647_8_a	TGTTTGTTTGTTTGTT	TGTT	4	86	16	GATAGAAAATTACATCTGTCACACAAACTTATCTGAAATTATATATAAATATATAATACAAAGAACAATAAGAATACACCAGCGTC[TGTTTGTTTGTTTGTT]TCTGAGTTGCTGGTAATGATAAATTTAGCACAATGGATGGAACATGAATAAGGAAAAATAGGAAAACATTATTTGTTCTTTGCAGCATCAATCATCAAATTTTGATGACTAATCACAGGCCCCTGGAGTTTAGATATAAAAAGCTCAGCT	CAAAGAACAATAAGAATACACCAGCG	62.214	ATGATTGATGCTGCAAAGAACAAA	62.962	139
virginia_state_74509_8_c2607_16	virginia_state_74509_8_c2607_16_a	TATATATATATA	TA	2	151	12	TAAATCGCCGTTAACCAAGTCTCTAATCAGAAAACAACAATGTACATCACAAGATTCACAACTACAAAGAGTCCAGGAAAGAACACAACATTACATTACATTACATGGTTTTCCAGACTTCTCATAATTCCATAAATACATATATATATG[TATATATATATA]ATGTCTTCAAAGGCAAAAGGTCAGATTATTCCACTAAATTAGTAGGCTATTCATAAAAGCATACTAATTTTTTTAAGGCAAACAACCGGGGTATGTACATAACAGCATTTAGACAACAAGAGGCCTTTCATTCTGTGACAGCAATACCAA	CAAAGAGTCCAGGAAAGAACACAA	61.852	AATCTGACCTTTTGCCTTTGAAGA	62.508	125
virginia_state_74509_8_c4516_6	virginia_state_74509_8_c4516_6_a	ATGATGATGATG	ATG	3	217	12	CAGATGATATTATGGAGCCCCCATGGAAAGCTTATAATGTGTTGAGAAGGATGGATTACCCTTATGAGAATATTGCTCATAGCATGAGGGACCCAAAGATTGCTGCCTTCTGGTTATTTACATATCCTCAAATTTTGGGAGGATTCGCCT[ATGATGATGATG]TCAAGCAAAAGATTTGGTGGGCATACAAAGAATCAATGCGTTATGATCAACTCCGCGATGAGGTTGCCAAACATGAACCTGGTTGGGAGCATCTACAAAAGGCTCTAATATCATTAGATCCAGTTCGTGCAAAGGATGATCCAGTGATTG	CAAAGATTGCTGCCTTCTGGTTAT	62.839	TTCTTTGTATGCCCACCAAATCTT	62.922	101
virginia_state_74509_8_c1472_37	virginia_state_74509_8_c1472_37_a	CATCATCATCAT	CAT	3	1086	12	ATGAGCATCGTCGTCAAGGCTCTCACACCTCTTCTCTCACAACCGAAGCCTGCTCCACCGGCCGAGGCTCCTACTCCTACTGAACTCTAAATATGGTGCGCGCCTCTCCATCGTTTGTTAACAAAGCTTCTGCAATTCCTTGATTGTAGG[CATCATCATCAT]CTTCCACTCTTTTTCATGTTCCTAATCCTCAGATTGCTTTTGGCTCCTTAACTGACATTTGAGGCACAAGTGAATCATCCTTTTGATGAGGGACCTTTGCTATTTATTGTATATTTTGTCTGCTTGAAATGTTTGTGATTAAATTCATTC	CAAAGCTTCTGCAATTCCTTGATT	62.935	TTAAGGAGCCAAAAGCAATCTGAG	63.027	92
virginia_state_74509_8_c2480_10	virginia_state_74509_8_c2480_10_a	AGAGAGAGAGAGAGAG	AGAG	4	272	16	TAGATGGCTGCCGTAAAATAAATAATTGGACAATTAGCAGGGTCCTATCTCAACAAAAACAAAGCTTCTTGTTTTTCTTCCCCCTTTTTGAGGAAGTCATCACAAGAGCTCTGTAGTTCCTACCGTATACTATATGTGAACCATATATAT[AGAGAGAGAGAGAGAG]AAACAGTGCATGTTGTGCAACAGTTGTGAATTTCAAAGCAGCAGTTTTCTTTGTTTTTAGGCAGTCATATATATTGATGTTAGTCTATAGACCATCTGTGTAGGCGGTGTAGCCCGGACTTTTAACAGTGTCATGATCATCAAGCAAACA	CAAAGCTTCTTGTTTTTCTTCCCC	63.476	ACAACTGTTGCACAACATGCACT	62.895	134
virginia_state_74509_8_c4045_13	virginia_state_74509_8_c4045_13_a	CAGCAGCAGCAGCAG	CAG	3	400	15	AGGGAGTTCTTGGAAAAAGCATACAACAACGCAAGAACAATCCTCACAACACACAATAAAGAGTTGCATGCGCTCGCTAATGCGCTGCTCGAGCATGAGACTCTCACAGGTGCCCAAATCAGGAATTTGCTCACACAGGTGAGTAATAAT[CAGCAGCAGCAGCAG]GCGGCAGTGGCAACAGCACCCCAAACAACCACTCCAATGCCACCCTCTGCAGCAGCATCAGCTGCGGCAGCAGCTGCAGCTGCCGCAG	CAAATCAGGAATTTGCTCACACAG	63.048	ATTGGAGTGGTTGTTTGGGGT	62.648	89
virginia_state_74509_8_c9327_3	virginia_state_74509_8_c9327_3_a	CTTCTTCTTCTT	CTT	3	67	12	AGCACAACAACGAAAAAGCTAGGACTGGCCAACAAACGAAGCAAACGAGCAGTTTATTGGCGAAGGA[CTTCTTCTTCTT]GGCATTAGTAGTATCCTTGACATTTTCATTGTCATTCCAAAACACTCTCAAGGAGTCCATTGTGTATTGAGCTCCTTGGACCACTGTCATGTTCTCCACCAGTTTGTTTGGATATATATCTTTTTTGTGATCACCGTTGAGTGTGGCTGC	CAACAACGAAAAAGCTAGGACTGG	63.337	GGACTCCTTGAGAGTGTTTTGGAA	62.997	133
virginia_state_74509_8_c3621_12	virginia_state_74509_8_c3621_12_a	TTCTTCTTCTTC	TTC	3	340	12	TTTCACTTTGAATGGCTTTAATAGCATTATTCCCAGCCTTCAAGCTTTCATAAACAGCCTTCTGTTTGCTTGTCAACTCAATGTCTGCTAATTGCTGCTCAACATTGATAAGCCAAGCATCAAACTTGTTTCAACAATTCTTCTTGTGCT[TTCTTCTTCTTC]AGTGCAAGCAGTGCCCTGTCTTTCCTCTTCTCTCGAATAAGATCTTTCGCCGCTTGCTTCTCAGCTTCAATCACAGTTTCAAGCTGCTGCTGGTATTGGCCGAGCTTGCGACGTTGGGTCTTCAGGGAGAGAATGGCGCGATCTACATCA	CAACATTGATAAGCCAAGCATCAA	63.27	CTGTGATTGAAGCTGAGAAGCAAG	62.739	139
virginia_state_74509_8_c12366_2	virginia_state_74509_8_c12366_2_a	TTGTTGTTGTTGTTGTTGTTG	TTG	3	223	21	AAAGTGGTAAACAAGCCATCTGGAGGTCTCATTCCACACACAACATCCAGGTCAGAAAGGTCTAAAAGTTACAAAGCACATGGATACATGTCTACCAATCTGGAGACTTCCAACTCGTCCAGCTATCGAAAAATCTTTTCGAACTTCTTA[TTGTTGTTGTTGTTGTTGTTG]TGATTGTTCACTATTAGATTGTTTGATCTAAATGTTAGATTGCTTAAGATTGAATTGCAAACTTAAATA	CAACTCGTCCAGCTATCGAAAAAT	62.839	TGCAATTCAATCTTAAGCAATCTAACA	62.243	120
virginia_state_74509_8_c3188_15	virginia_state_74509_8_c3188_15_a	TATATATATATA	TA	2	562	12	TGGCCATAGCTTTCTCCAGTTGGCTGCTGATCTCGAGGCAGAGAAGATCGCAGGGGCAACTGGTGATAAATAAGCGGAAAGTTAGGGGTATTTATGTAATATGGCACCGCTTCTTGTTCCATATTTTGTCGTGGCGTAGACCTTGTGGAG[TATATATATATA]TTGCTTGTATGTCTGAATAAATGATTTTCTATGTTGTTAATAAATTGTGGAAATAAAAAT	CAACTGGTGATAAATAAGCGGAAA	61.467	GAAAATCATTTATTCAGACATACAAGCA	60.882	135
virginia_state_74509_8_c6722_6	virginia_state_74509_8_c6722_6_a	GAAGAAGAAGAA	GAA	3	66	12	GAGAAAGAGAGAGAAAAGGTGGATCCAAGGCAAAGCAAGAGGGCTATAGCTCCAAATGAGGAGGAG[GAAGAAGAAGAA]CATCAACACATGATGTTCCCAAGTAATTACTCTTCTGCAAGTGCAGATCAAGATGTGTCAGCCATGGTGTCTGCCCTATCTCATGTTATTAGGACTAACCAAACTGCAGGACAAGGATCAGGAGATGATGCTTGGCTCATGAACGCCGGA	CAAGAGGGCTATAGCTCCAAATGA	62.922	GCTGACACATCTTGATCTGCACTT	62.968	105
virginia_state_74509_8_c228_74	virginia_state_74509_8_c228_74_a	CCTCCTCCTCCTCCTCCT	CCT	3	319	18	ATCGCCTCTGTGCCAACAACTGTGGCTTCTTCGGAAGTCCCGCCACGCTCAACCTCTGCTCCAAGTGCTACCATGACTACCGCCTCAAAGAGGATCAAGCCTCATCGGCCAAGATCGCTGTCGAAAAATCTCTCCTTCCGTCCTCCACCG[CCTCCTCCTCCTCCTCCT]CAATCTCCTCCACTGTTCATGCCGATCCGTCTATCCCCGCAACCGCCACGACCGTGTCCGACGTGCCTGCGCCTGCGGCGCTGCCGGAGCGGCCTCAGGCGAGCCGGTGCGCGTCTTGCCGAAAGAGGGTAGGGCTCACGGGGTTCCCTT	CAAGATCGCTGTCGAAAAATCTCT	63.133	ATAGACGGATCGGCATGAACAGT	64.104	93
virginia_state_74509_8_c4100_7	virginia_state_74509_8_c4100_7_a	ATATATATATATATATATATATATATATATAT	ATATATAT	8	302	32	GCTGACCCAGGTTCCGACCCCGAAAACAGTGAGTCAGTGCTTGTGATCAGGAAACAAATGTGGAATACAAATGACAATCTGAAGTATCCTGCATAAGACATAAGCTCTCAACAAGATTCACTCAAAATTCCTTCGAGTTCTTGTAAAAGC[ATATATATATATATATATATATATATATATAT]ATAATTTTGTAGGCATTGTCTTTTTCCTCTTAGAATGCTGCTT	CAAGATTCACTCAAAATTCCTTCG	61.275	GCAGCATTCTAAGAGGAAAAAGACA	62.261	112
virginia_state_74509_8_c2461_11	virginia_state_74509_8_c2461_11_b	AGAGAGAGAGAGAGAGAGAG	AGAG	4	361	20	GCAGTCAGTCTTGACATTGAATTAATCAAGCCATTCATTCACACTCTAGCTACTTAACTTTAATTCAGCTCAAGCTGGTGCAATGATCATATATGCATGCTCAAGCTGGTGATCTTATTCATTGGTTTAGTTTGACATCAAGTTCTTCAA[AGAGAGAGAGAGAGAGAGAG]AGTGCGAGAGATGTATAGAAAAGAAAGAAAAACTTCTCTATGTTA	CAAGCTGGTGATCTTATTCATTGG	61.994	TTCTTTCTTTTCTATACATCTCTCGCA	61.007	98
virginia_state_74509_8_c128_188	virginia_state_74509_8_c128_188_a	TGTGTGTGTGTG	TG	2	625	12	AGGGCGGGAAGCACCAGCTTATAAAAGCCACTGTATCAAATGGAAAGCTCTATATCTGCAAGGCACAGGCTGGAGACAAGAGATGGTTCAAGGGAGCTAGGAAGTACGTTGAGAGCTCTTCCAGCTCCTTCAAAGTTGCCTAAGAATTAA[TGTGTGTGTGTG]TATCATTGTGCGTTCTATTGTTGTCAACTATGTGAATGCTATTAGTGCAATTGCTTTCTATTGTAAACATGGAAGAGGTACGGTAACTGGTAAGAGTATGGCACTTTGGTATTTCAGGAATGTTAATAGACTGAAAATCTCTGTTTTGTA	CAAGGGAGCTAGGAAGTACGTTGA	63.028	TGACAACAATAGAACGCACAATGA	62.655	100
virginia_state_74509_8_c1805_21	virginia_state_74509_8_c1805_21_b	AGGAGGAGGAGGAGG	AGG	3	143	15	CAACCGAATTTGTCGGATTTCTTTCAGAGATTAAGATGGATGGATTTGCAAGGGATTGAGAGGAAGATGAAGAAGTATTTGCAAAGATTTGATGGAATATTCAAGAGGATTATAGAGAAGAAGAAGAAGAAGGAAAGAGATGA[AGGAGGAGGAGGAGG]AGTGAAGGATTTCTTGGATTTCATGTTGAAGTTGGAGAAGGAGGGAGCTGATGATGCTAATAAGAGTAGTACTACTACTACTACTACTTTCACCATGACTCATGTCAAAGCTCTTCTCATGGATATGGTGGTGGGTGGAACGGAAACAGC	CAAGGGATTGAGAGGAAGATGAAG	62.556	CCAACTTCAACATGAAATCCAAGA	62.382	145
virginia_state_74509_8_c473_22	virginia_state_74509_8_c473_22_a	AAGAAGAAGAAG	AAG	3	33	12	CAAATACAAGGTAGGACAAACCAAACAACAACT[AAGAAGAAGAAG]TAGGACTACCTACTTAACAACAATAGCAGTGGGGAATGTGTTGAAGCGTGTGTTTGTGATTGGTTTCTCCATCGTAGTCTTTGGAAACAAAATCTCCACGCAAACTGGCATCGGAACTTGTATTGCAATTGCGGGAGTTGCCATTTACTC	CAAGGTAGGACAAACCAAACAACA	62.31	CGTGGAGATTTTGTTTCCAAAGAC	63.117	139
virginia_state_74509_8_c8821_2	virginia_state_74509_8_c8821_2_a	CTTCTTCTTCTTCTTCTTCTTCTT	CTTCTT	6	95	24	ACTTTCAGACATTTGTGGTGTTGATCTTGGTCAGGCTGTCTTGAGGAAAATGGAGTTGAATGCTTCCAAGTATCCTGTTCACCATTGCACAATGC[CTTCTTCTTCTTCTTCTTCTTCTT]CCATGAGGAACATCAACACTGTTCACCATTCTTCTAATAATGGTAATACAAACCTTTGAAGGTGCTACCAATAATGGCCTGGTTTCATGGCTTCTTTTCTTGTGCTTTCTTGTTTTATGTAGTTG	CAAGTATCCTGTTCACCATTGCAC	62.844	ACAAGAAAAGAAGCCATGAAACCA	63.227	156
virginia_state_74509_8_c4979_7	virginia_state_74509_8_c4979_7_a	CAACAACAACAA	CAA	3	378	12	ATAAGACCCTCAGCCATGGCAAGTCATACTACTAACAATGCCATGAATGCAAGACCAAGTTCTTCAAGTCAAAGTCAAGCTCCATTCACACTACAAATGGTGCAAAATCAAGTCTATGAAAACTCATCTTCAATGGCTTATTACATGAAC[CAACAACAACAA]CATCAACATCAAGAACAAAGAGTGCAAATGGAGAACATGTTATCCAGAACTAAGGATGAACCAAGAGAGGATTTTTTCTCATGGCTTAACTAAGTTTAGTTTTAAGTTAGAAAAACACACATATGTATTAATTTATTTCATACAATATTG	CAAGTCAAAGTCAAGCTCCATTCA	62.828	CATGTTCTCCATTTGCACTCTTTG	63.048	137
virginia_state_74509_8_c2306_14	virginia_state_74509_8_c2306_14_a	TATATATATATATA	TA	2	582	14	AAGCATTCGGGCAACAACCGTCACAGAACTCGTTCTCATCTCAACAGAGGCAATCATCCCTGCACGCCAAGTTCACCAACAAAGCTTACCCCGGCTCCGGCCGGTTGGATAGGTTAGGAATGCCTCTTAGAACTTAATTACACACACACG[TATATATATATATA]ATCATCAACCAGTTAAAAAGGTTTTGTATGTGTGTGTTGTTATGATGTCCTACTGCTTCTTGAACATGTTGTTCATCATCTTCTACTTACAATCTTATCCTCTGCAATGAAAAAATACTTTTCTTTGGTT	CAAGTTCACCAACAAAGCTTACCC	63.138	GCAGTAGGACATCATAACAACACACA	62.368	153
virginia_state_74509_8_c427_81	virginia_state_74509_8_c427_81_a	ATATATATATATATATATAT	ATAT	4	52	20	GAGAATGGTAACTTAACATTTTCTTTGCAATTCCCTCTCACATAACTTGCCC[ATATATATATATATATATAT]ATAAACACCTTTCAAGCATGAAAGAAGGTATCCCATCATTTCTTCTATTCATTATTCATAATACTTCACATAACTAATATGCAAAAATATATATATAACAAAAGAAGTTTCATTTATATATCTCCTTTCAGCAAAAGAAAAGAAAACATG	CAATTCCCTCTCACATAACTTGCC	63.121	TGATGGGATACCTTCTTTCATGCT	63.112	83
virginia_state_74509_8_c4328_5	virginia_state_74509_8_c4328_5_a	CAGACCCAGACCCAGACCCAGACC	CAGACC	6	149	24	ATACCTATGAACCCAAAGGGAGATGAAGAAAGCAAAAAGAACAAAACACAAACACTGGGACTTTTCATCACCCAAAGTAACTTTAGAAGGCTAGGAAAAGGGGGAGAGTGATTAAAGAAAAAGGAAAGAGCAATAGCACGCAACCTGCA[CAGACCCAGACCCAGACCCAGACC]CGGCCAGACGAGACCAAACATCTTTACCAACTTTAAAATGGTTAATATCAGTCAGAGGTGGAGTTCACTCTATCTTCCCTTGAGAAATCTGGAGCCCTTCCCTACATTTCAACCATCCTTTAAATATATATATATATATACAATCTCCTT	CACAAACACTGGGACTTTTCATCA	63.364	TAAAGATGTTTGGTCTCGTCTGGC	63.758	153
virginia_state_74509_8_c39_412	virginia_state_74509_8_c39_412_a	GTGTGTGTGTGTGTGT	GTGT	4	810	16	TGTTGGCATTCCTGGGGTTTGTGATTCAGTACAATGTGACCGGAAAGGGTCCATTTGAGAACCTCCTGCAGCACCTGTCAGACCCATGGCACAACACCATCATCCAAACTTTCTCACGTTAGATGCATATACATATGTTTGTTTGTGTGC[GTGTGTGTGTGTGTGT]TGGAAAGCATTGCTGGTGCTCTGTTTGTAACATTGTTGGAGAAGGCATTTTGAGTGAGATTTGAGACATAATGAGAGCATGAAGAGAAAATGAATCACTCCTTCTCATGTATATTAGAACTTTTCTCATATTACTGCAATGCAATCTACT	CACAACACCATCATCCAAACTTTC	62.712	AATGTTACAAACAGAGCACCAGCA	63.087	111
virginia_state_74509_8_c9383_4	virginia_state_74509_8_c9383_4_a	CTGCTGCTGCTG	CTG	3	226	12	TTCTTCTTGAAGGGCGTAATGGTTCTGGGCTTTTTACACAGTGGACTGGTGGATATGAAGCAAGAGAGGGTACTTATGTTTGCCTTCTTCGTTATTTCGGTCGAATTACTATTTATAGACTTAAGACTTGGCTTTATGATGGTTCTTCTT[CTGCTGCTGCTG]CCGCCCCTGCTGTTGTTGCTAAGAAAATCAAAATGGTGACTGCTTAGACTTATGGTCTTACAGTGGAGATGCATGGTTCATTTTCACACAAAAGACTAGTTATTCTACTCTTGTGCTTCTATGTTCTGTTTTAAGTCCTTGCTTGCTTGC	CACAGTGGACTGGTGGATATGAAG	62.919	ATTTTCTTAGCAACAACAGCAGGG	62.849	154
virginia_state_74509_8_c13674_2	virginia_state_74509_8_c13674_2_a	ATCATCATCATCATC	ATC	3	65	15	CGATGGCACATGCTCATGCTAGCTATTCCAATGTAAACGATGTTTGATAAAATTCATACCATCAT[ATCATCATCATCATC]ATGTCATCCTAAGCGGATGGAACATTCTTGTGATTGGGATAGGATACATGGCTGATTGTACATATATTTTTATTTATATATATATATATTTATATTTCACTGTTGGAAGCTTGATCGAAAATCAAGAAATTATTAATTAGGCGTTGATTG	CACATGCTCATGCTAGCTATTCCA	63.612	AATCAGCCATGTATCCTATCCCAA	62.804	131
virginia_state_74509_8_c2958_21	virginia_state_74509_8_c2958_21_a	CAGCAGCAGCAGCAG	CAG	3	688	15	AATGTTCACATGGGGGATGTCCCATTTCACCATCAAACTATGCCGCTCTTGAAGGCATTCTCTACTGCAAGCACCATTTTTCCCAGCTATTCAAGGAAAAGGGGAGCTACAACCATCTGATCAAGTGTGCCTCCATCAAGCGTACAACAC[CAGCAGCAGCAGCAG]TTCCAGATGCATGATCTTTTTACTGCATTTTACATGCTTCACCGTCTCCTGTGTCCATTGAGGGGAGATTTTATCTGCTGAGTGATTCTATTGTTATCTGATGCCCTGCAAAAGTTGGCATCCGTTGTTCCATTTCTTCTGTGTCTGTGT	CACCATTTTTCCCAGCTATTCAAG	63.014	CGGTGAAGCATGTAAAATGCAGTA	63.29	138
virginia_state_74509_8_c13827_2	virginia_state_74509_8_c13827_2_a	TCCTCCTCCTCCTCC	TCC	3	319	15	CTCTCTTTAGCCACCGACTTCTCGACCATCTCCTTCAGAACCACAGCCTCAACAGCCGCATCAGCCTCCTCCGCCAAGCCCTCGATCGCCTCCACCACCTCCTCATTCACCGAACTAACTTGCACGATCGGAACCGCAACAACCTGCCCA[TCCTCCTCCTCCTCC]TTCTCCGGCTCCAGCTTCTCCTCAACCTTCTCCTTGA	CACCTCCTCATTCACCGAACTAAC	63.225	AAGGAGAAGGTTGAGGAGAAGCTG	63.598	105
virginia_state_74509_8_c269_76	virginia_state_74509_8_c269_76_a	TGTGTGTGTGTG	TG	2	335	12	GTCCTCCCCGCCGCTGCTGAGCACGACGGGAAGTGCAAGTGCGGCCCAACCTGCACCTGCACAGACTGCACCTGTGGCAAGTGAAATAATCAAATATCTAATAACAAATATGTAATGGTTTGCATGTGTGATGTCAAGTAATATCATCAA[TGTGTGTGTGTG]CTCATGTCTCGTATTAAGGTAACTAATATCTGTGTCCTGTATGGCAGGGAGTTAGCCTTCTGGTTAATTCCTGTAGCTTTGTGCTAATAAAATATCTATTACT	CACCTGTGGCAAGTGAAATAATCA	63.265	CTAACTCCCTGCCATACAGGACAC	63.238	149
virginia_state_74509_8_c8237_4	virginia_state_74509_8_c8237_4_a	TCTTCTTCTTCT	TCT	3	250	12	CATTAAAGCTAAGCTTCTTAATATCAATATACTGTTGCCTATTGCTCTTCAGCTTCTTGTTGATTGTGGTAAGCATGCTCCTCAGGGTTTCCAGTGTCCTTCTTAGTAAAAAGCTTATCTGCCACTCAACATGCATCAATCACTTGTCCA[TCTTCTTCTTCT]TGTTCTTTGCTTGTTTCCAGTTTCTTGTTGTTGTATATATACTTGTGCGTGCACTGTTGCTAGTGAGCAGAGCTTTTCAAAACATAAAGCTCTTCTCTTTGTATTATCAATCCAATAAGAGGGAGCATTTAATATGTTGCTCTGCTTTTT	CACTCAACATGCATCAATCACTTG	62.743	TTGAAAAGCTCTGCTCACTAGCAA	62.77	120
virginia_state_74509_8_c1473_23	virginia_state_74509_8_c1473_23_a	ATAAAATAAAATAAAATAAA	ATAAA	5	760	20	ACCCAAAAAAGGCGTAAAAGCGACTTTGAAGTCCTTGTATGCTTTTGATTATATGAATCATGCAATTCAGCAAAGTTCCTGAGGATGTACACTGGGGCAGATCAAATTAAAAGATGTACCATGTTTCTGTTATTTTTATCAGACATAAAT[ATAAAATAAAATAAAATAAA]CAGCTATGTAAAATCCTTAAAGGTAGCATTTATGCGCTAGTGAAATTTTGGTGCATGCGAAAAAAAA	CACTGGGGCAGATCAAATTAAAAG	63.014	CACCAAAATTTCACTAGCGCATAA	62.383	134
virginia_state_74509_8_c6231_6	virginia_state_74509_8_c6231_6_a	ACATACATACATACAT	ACAT	4	96	16	TAAAAAAGATGTCTGTAATTTACACTTTTCTTTTTGTTTCCTGGCATGGAAAGTCTTGTTCTAATCAAGCATCTAGAGAAAGTAACAAGTAATACA[ACATACATACATACAT]ATATATAAATTTAAGTTTCTAACAGCAATATTAACTATAACTCCTTCAGAACAACCCTGCAGTATTATCATCTAGGGACAAGTCAAGAAGACCTTCATCATCACCTTGTTCAACAGTCTCATCCAACAGCCATGTTTCAAGCAAGGAAAG	CACTTTTCTTTTTGTTTCCTGGCA	63.623	AATACTGCAGGGTTGTTCTGAAGG	62.822	156
virginia_state_74509_8_c103_364	virginia_state_74509_8_c103_364_a	CTCTCTCTCTCTCTCTCTCT	CTCT	4	605	20	TGCCAAGGTTGATCAGGTGAAGGCGGCCATGGAGAATGGGGTGCTCACTGTGACAGTGCCCAAGGAGGAGGTCCAGAAACCTGAGACCAAGTCCATTGAAATCTCTGGTTAGAATGCTTGAAGATGCTAAGCAAGCATAAGAAAAACATG[CTCTCTCTCTCTCTCTCTCT]CGATCGTGTCTTGAGTGTGATCTTTACTTTTGTGGTCGTTGTTGTGTGAACTCATGTTGTTCAGTGTTGCCCCTGTTCAAGGCTTCTTATATGGGTCTGTGTTTTCTGTAAATTCTACAAATCCTAATAAACAATATCCCTTTTGCATTC	CAGAAACCTGAGACCAAGTCCATT	62.895	CAACATGAGTTCACACAACAACGA	63.206	156
virginia_state_74509_8_c3500_6	virginia_state_74509_8_c3500_6_a	CTTCTTCTTCTTCTTCTT	CTT	3	120	18	GTGGTGATTGCAAGATAAACTTCTAGTCAGAGTTGAAGGTATGATATGCATGGATATTCAATGTTTTCATCATCAAGTCAATTTTATATTGTCAAGAAGACACAAGAAGTTTATTACTAG[CTTCTTCTTCTTCTTCTT]TCTTTTGCCTTTTGTTAATTAGTTCATCAACATTATCAGTTTCAGTATATATATACATCAATCTGTTTCCTTTTCAATGTATGTGAATAGGGTTTTTGCTCTATATATGCTCTCTCTTTCTCTCTCTTTCTCTCTCTCTCTACAGTGATG	CAGAGTTGAAGGTATGATATGCATGG	62.947	TGTTGATGAACTAATTAACAAAAGGCA	62.052	143
virginia_state_74509_8_c2369_14	virginia_state_74509_8_c2369_14_a	ATCATCATCATC	ATC	3	557	12	AGGACAGGACTGTGACCTATTGTTCCATTCACGATAGCATTTCATGCACATAGCATGGCTGCAATTTGGCAGCACAATCTTGCTGTTCATTTCCATGCAGATCCCACATTCTTCCTCTCTCTCAATATCTACCTCTGAAAAATACTTCCT[ATCATCATCATC]TGTTCTCCGATATCTTTCCGTGCATATTGCCTTTTGCTTTTTATCTTCCATATCTGTGATCCCTTTTTGTAGCTGTAGCAAAGACGGAAAGATAACAGCATAGAATTCTCTAATGCTAGCTTTTCTTTCGTGGGTAGACATGGTCGTTGT	CAGCACAATCTTGCTGTTCATTTC	63.181	ATATGCACGGAAAGATATCGGAGA	63.025	120
virginia_state_74509_8_c6394_5	virginia_state_74509_8_c6394_5_a	TGAGACTGAGACTGAGACTGAGAC	TGAGAC	6	49	24	CTTCAGTGAAAATGCAGATGCTGCAGCAACAGCAGCAGGGGATGGAAAT[TGAGACTGAGACTGAGACTGAGAC]CGAGACCAAGACCTGCCTTCCTTCTGCTGCTTCTGGTCTTGCACTGTGGACCGCCCTGAGGGATCCCAGGATGAAAGTTATACTCTTGAAGGTGCTGAACGGAATAAGAAGCGATCCCATATTGATGCTAAGGGTTGGCTGGACTTCATT	CAGCAGCAGGGGATGGAAAT	64.619	TATTCCGTTCAGCACCTTCAAGAG	63.848	150
virginia_state_74509_8_c4760_7	virginia_state_74509_8_c4760_7_a	TGTTGTTGTTGT	TGT	3	545	12	ATAATTTGTCTAATTTCTACATATTTTTGTTCCATGCCCACCTTGCAGCAGCTTGAGGGTGTTCTCATCTCTATCAATGGATTTCTTTTTCAAAGTTAAAATAATTTGTTAAAATGAATAATTTGTCTAATTTTTACATATTTTTGTTTG[TGTTGTTGTTGT]ATATTAATATTACAGAGAAAATGCAATTGTACCATCACCAATTCTTTAATA	CAGCTTGAGGGTGTTCTCATCTCT	63.34	TGGTGATGGTACAATTGCATTTTCT	63.651	154
virginia_state_74509_8_c2969_8	virginia_state_74509_8_c2969_8_a	CTGAAGCTGAAGCTGAAGCTGAAG	CTGAAG	6	83	24	GAATGTTAAGTTTTGGTATGCAAATATATCATACTGCTTTATTGACAGGAAAAGAAACTGTCAACTTCTGCTTAGACATGAAA[CTGAAGCTGAAGCTGAAGCTGAAG]CTTCACAGATTCAAAACAAACTAGGATGAAGTGATGAACAATGAGTGACATGCTCTGGAGACACCGAGGAAACAATACAAACATGAGTATTGCCCTTAATTATTTCATTCGAGGGGGACATCTAAACAAAAGCTACTACCTATCAGCAAT	CAGGAAAAGAAACTGTCAACTTCTGC	63.718	GTGTCTCCAGAGCATGTCACTCAT	62.942	126
virginia_state_74509_8_c7517_3	virginia_state_74509_8_c7517_3_a	TATATATATATA	TA	2	125	12	CCATTGATTGTTTGATCAGGAAGAGTTATGAGGAGGCAAACTGTTTTTGTTTGCTAGGTCTCCAATAATTCTTTTCTTTAGTTCAAATGTTGCAGCATTAATGTATATATAGTTTAGTTTCATGT[TATATATATATA]ATGAAAAATAAAAGGTATTTGGTGATCAGGGTGAAGTCTATATTTAGTGTTGATCTGTTTTTTCAGATATATGTATATATCTCCAGCAGGGTCTAGCTAGCTGCTAGTCTTCTGTTCTTGTT	CAGGAAGAGTTATGAGGAGGCAAA	63.006	TTCACCCTGATCACCAAATACCTT	62.897	156
virginia_state_74509_8_c759_77	virginia_state_74509_8_c759_77_a	TGATGATGATGATGA	TGA	3	621	15	GATCCAAGAACGTGATGAGGCTGCACTGAAGTATTTAAAAGATATCAAGTGGTACAGGATAGAAAATCCAAAGGGGTTCAAGCTTGAATTCTTCTTTGACACAAACCCTTTCTTCAAGAACTCTATCTTGACAAAAATTTATCACATGAT[TGATGATGATGATGA]GCCCATTTTGGAGAAAGCAATTGGGACTGAGATAGACTGGTATCCGGAGAAGTGCTTAACTCAGAAGATTCTGAGAAAGAAGCCAAAGAAAGGATCAAAGAATGCCAAGCCCATCACAAAAACTGAACAATGTGAAAGTTTCTTTAATTT	CAGGATAGAAAATCCAAAGGGGTT	62.677	AGTCCCAATTGCTTTCTCCAAAAT	63.289	139
virginia_state_74509_8_c12218_2	virginia_state_74509_8_c12218_2_a	CATCATCATCATCAT	CAT	3	81	15	AAGCTTTAATTCAACAAGCAAAAATGCGGTTACCATTCAACAGGCATGTTAATGGTGGTCAGTATGATCAGTTGCTTAGAG[CATCATCATCATCAT]CCTCATATGCTGAGGCTGAGACTGCTTTATATGATTCCAGTCAGATACGCTGATCCATCAGCAGGTAATGCATAGCTTGCTGTTTGCTTTTGCTATAATTATCATCTCATCTCAT	CAGGCATGTTAATGGTGGTCAGTA	63.163	ATAAAGCAGTCTCAGCCTCAGCAT	62.853	86
virginia_state_74509_8_c853_41	virginia_state_74509_8_c853_41_a	GATGATGATGATGAT	GAT	3	392	15	TACAACCACATTGATGCACTCCTTAAGTTGAGTGGTGTCACTTGTGAAGGGCAGGGAGTCACAATTTCAGGATCTGCCCCTCCTGCTGAGGTGGCCCCTTCCTCTCCAGCCATTGATGATGCTAAGGCTCCAGCTGCTGAGGATGACGAC[GATGATGATGATGAT]GTGGATTTGTTTGGTGAAGAGACAGAAGAAGAGAAGAAAGCAGCTGAGGAGCGTGCAGCAGCAATCAAAGCATCTGGGAAGAAGAAAGAATCTGGGAAGTCATCAGTATTGTTGGATGTAAAACCATGGGATGATGAGACAGACATGCAG	CAGGGAGTCACAATTTCAGGATCT	62.884	CTGTCTCTTCACCAAACAAATCCA	62.592	139
virginia_state_74509_8_c3955_12	virginia_state_74509_8_c3955_12_a	ATATATATATATATATATAT	ATAT	4	530	20	TGTTGGGAATGCATCAAAGGTGAAGGACATAACTAGGGTTTTTACAGTGACAAACGGAGAGTTGTCTTATGTAGTTCAAATGGCAACCCAGTTAACAAGCCTTCAACCTCATCTTAAAGCACTTCTCAAGAAGCTTTAATATATATATAC[ATATATATATATATATATAT]ACTAACCCACTAGAGGAACAATGCTA	CAGTTAACAAGCCTTCAACCTCAT	60.887	AGCATTGTTCCTCTAGTGGGTTAG	60.076	107
virginia_state_74509_8_c6910_2	virginia_state_74509_8_c6910_2_a	CACACACACACA	CA	2	155	12	ATTAATAGGATAACAATGCTTGAGATGGGTCCATGGCATCCATTAAAATCTAGTAAACAAAGCCATGGTTGCTCCAACCATCGTTAAGGTCGCTAATAACATATGCCTTTCACAACTCACACCTGCACAGCTGCTCCCCTGCTTTAAGTC[CACACACACACA]ACAAAAAGAGGCCAATTCTCAGCGTTTGAACTGTCAAGTTAGTTAAAAGTGTAAACTACTTGAACAAAAATTAAGGTTAGTAAAAT	CATATGCCTTTCACAACTCACACC	62.844	ACTTGACAGTTCAAACGCTGAGAA	62.531	102
virginia_state_74509_8_c3062_7	virginia_state_74509_8_c3062_7_a	CTGCTGCTGCTG	CTG	3	118	12	TGCTCTAGTTGCTTTGACACATTGGAAACAGCATTGGCCATATTGCGTTTGGTGACAAACATAACATCAGAGAAAGACCATCCCTTCCACCACATATAGCAATATCCCATTGCTCCAA[CTGCTGCTGCTG]GCATTATGTAAGATGCTAAACCCCCAGAACTAGATTCACCATTGAGAATGGTCACTGGTCTGGACAATGTCAAATCCCTCACTTCCTGAGCTAATTGTCGGATCTGAGCTGCCAGAACAGTTGCATCGTAGCGGCCTGGTGAAATTTCAA	CATATTGCGTTTGGTGACAAACAT	62.972	AATGGTGAATCTAGTTCTGGGGGT	63.181	135
virginia_state_74509_8_c7878_2	virginia_state_74509_8_c7878_2_a	TCCTCCTCCTCCTCCTCC	TCC	3	109	18	AAACTCATCATCCACCATGCCAGAGAAATCTACCATAGCTTGTCCAAGACCCAAAACATCCCATCTCTCAGGGGCCACCGAAGCCATCAACACATCCACTGACTCCTCA[TCCTCCTCCTCCTCCTCC]CCTTCGCTCTCGCTTACCAAACCACCGGGGGCATCATCACCTTTCTCCAAGAGAACACAATACCCGAAATCCCCCAAACCTCCATCTCCTCGAAAACCCACGACACCCCCTCAATCGATAAAACCCAAC	CATCAACACATCCACTGACTCCTC	63.146	ATTTCGGGTATTGTGTTCTCTTGG	62.508	113
virginia_state_74509_8_c5099_6	virginia_state_74509_8_c5099_6_a	CCTCCTCCTCCT	CCT	3	68	12	CGCCACCTTCCGGTGGCTCATCAGCCCCGCCGCCTCCGGCAAATGGCCCATCAAGCCAATCACCACCA[CCTCCTCCTCCT]CCAAATGGTGCAATCAACATGAGTCCTTATAAAATGAGTACACTTTTCTTTGGTGTATTGGTGTTATGTGTTGGACTAATTGCTTAGGGAAGAGGCAATGCTGTTGTTTATTTTATTTTTATTATTGTTTGGAATATGTTGTGGTATTAT	CATCAAGCCAATCACCACCAC	63.637	ATAAACAACAGCATTGCCTCTTCC	62.744	143
virginia_state_74509_8_c10884_2	virginia_state_74509_8_c10884_2_a	GAAGAAGAAGAA	GAA	3	158	12	TGAGAACGATGCAGCAAAGACAGACAATGCTAGTGTAGAACAGACAAATGGATTATCATCAGAAAATGCAGACAATGGAGCAACATCACCAGTTAAACATCTGCAGCAAAAGAAGAAGAAAGCTTTGCTGCAAAAGTTTGGTAATTTACT[GAAGAAGAAGAA]TAACCACAAGTAGCAGCAAGCAAACTAGTACAACTAGTACATTGGCATGAA	CATCAGAAAATGCAGACAATGGAG	63.038	TAGTTTGCTTGCTGCTACTTGTGG	62.893	133
virginia_state_74509_8_c14040_2	virginia_state_74509_8_c14040_2_a	ATATATATATAT	AT	2	301	12	CTGGCATCAATAAGGAAAGGATGCATGTAGTGTCTGCTCAAGCTTGTGAGAGAATTCCTCCCAACCCTTGGAGTTCCATCCACAGTGGTTTTAGTGCTTGAGAGATGTATTTAACTAACAAACATATTGCTCTTTAGTCCTTTTTTGCAC[ATATATATATAT]ACACAAACATATTGTGTTAAACATGCCTTGAGGGTTTTGTGTGTGG	CATCCACAGTGGTTTTAGTGCTTG	62.955	CCCTCAAGGCATGTTTAACACAATA	63.238	120
virginia_state_74509_8_c8453_3	virginia_state_74509_8_c8453_3_a	GACGACGACGAC	GAC	3	83	12	GATTCTAATCCTCCGATAGCGAAGCGATCCGGTGCCATCTATTGGATCTCGACGCTGATCCCTCGTCGCCGCCGGACATTGAA[GACGACGACGAC]GAAACCCGTTGAGGCTTCAATTAGGGTTTGCGAGGGAGACACGGTATCGGAAAATGGGTACTCGACGGAGACTTCTGGGGTAAGCCGGGAAGCGATGCCGACGCCGATGAGGATACGAAATCAGAACAGGCATAGCAGGGGGCTTTCGAT	CATCTATTGGATCTCGACGCTGAT	63.762	AGTACCCATTTTCCGATACCGTGT	63.804	122
virginia_state_74509_8_c1237_29	virginia_state_74509_8_c1237_29_b	TCATCATCATCATCA	TCA	3	213	15	AAGCACAGCTAAAGAAACGAAGGTCGGTAGAAAGTAACAAAGGTACATCTTCAAATATCATGAAGGAAAAAGAAGATGGTGGATCACTCTTCTTCTTCTTCTTCTTCTTCTTCTTCTTCTTCTTCTTCTTCTTCTTCTTCTTCTGGGTCG[TCATCATCATCATCA]ACGTCATCATCATCATTTTCCTCTTGAGTTTCTTGGTTGTTTGCAGAAGTACTACTTGTTCCTTGTCCTGATGCTGACACTAATGCTGCCCCCACCACAGCTCCCGTTGCCCCTTCAGCTGCCCCTTCAATTACCGACGTTACCATTGTG	CATGAAGGAAAAAGAAGATGGTGG	63.091	TCTGCAAACAACCAAGAAACTCAA	63.159	154
virginia_state_74509_8_c8392_5	virginia_state_74509_8_c8392_5_a	TCTTCTTCTTCTTCT	TCT	3	136	15	CCACTAGAGATCCACAGATTAGCACTAGAAAGATGAACATCCGAGATTTGTACTTGTAAATTCTATGATTTCTCAACTGATGTGGAATTCTCCACTAGCATGGACTTGCTTCACAGTCTTGTCATACTCATCTTCA[TCTTCTTCTTCTTCT]TCCTCTTTGTCGTCTTCATTCTCCTTCCCCTCGCCTTCACCTTCATCATCTTCATCCTCCTCAGCCCATCCAAAACCAGAGATAGACCTGGAAGCCGGTGGAGGGGTCCTTGCGTCCCCGACAATCTTCATGATCTCCTCGATAGTCTGG	CATGGACTTGCTTCACAGTCTTGT	62.841	AGGAGGATGAAGATGATGAAGGTG	62.874	114
virginia_state_74509_8_c8916_3	virginia_state_74509_8_c8916_3_a	TATATATATATA	TA	2	256	12	ATGGAGAAGTGCAAGAACAGAAGCTGAAGATCCAAAGCTCCATTGCCTGCTTGTTAGGTATCAAAAAAATCGAAATTTCGACAAGAAGCATGTGCCATGGATCTCAATGGAGAAAGACATATGTGTGTGTCTGTAATATTGTGATCTATC[TATATATATATA]TGTTGATGAGTCAGTATAAGGGAGTATGTGATTCTATTTTATTTTCTCTTGTTTATTGGGCGAATAAAACAACTGATACTTGTTCTTC	CATGGATCTCAATGGAGAAAGACA	62.564	ATTCGCCCAATAAACAAGAGAAAA	62.157	132
virginia_state_74509_8_c6331_8	virginia_state_74509_8_c6331_8_a	CTGCTGCTGCTG	CTG	3	307	12	TGGCACCAATCTGCTGAGCAGAGTGGGTGACCTGGTCATAGTATGCCTGCTGTCCCGTTGCAGTATCTGGAAACTGATACATATTTAAACTTGAGCCATGGGTTCCGTATCCATACAAATGTGATTGATAATGGTGTATACTTTGTCCTC[CTGCTGCTGCTG]ATGGGGCTGGGAAGCTTTTCTCACCGTATGGCCGGGGGAAATCATTTCCTGCTGTATATGGCAGCCCGCTTAAATCCTGGTTTGCCGTATTTGCAGTTGTATATGGTGTGTCTTTATGACCAAATAGATGTATCAATGATCCTATGTTGC	CATGGGTTCCGTATCCATACAAAT	62.912	AATACGGCAAACCAGGATTTAAGC	63.503	157
virginia_state_74509_8_c10943_3	virginia_state_74509_8_c10943_3_a	ATCATCATCATCATCATCATCATC	ATCATC	6	44	24	GACATAGATTGATATACATTAACAGAGAAGAAGGAGAAAGAGAG[ATCATCATCATCATCATCATCATC]ATCATAAGATATGGAAGAAGAGGTGATGGCATCTATAGAAAATCTGAGAAACCCAAGCATTGGACCCATAGACTACTTCTCATTACCAACCTGGAAACTCTATGACAATCCTCATTACTCCTCCACTTGTCTTCCTCCTCATTTCTCAGT	CATTAACAGAGAAGAAGGAGAAAGAGAG	60.72	ATGCTTGGGTTTCTCAGATTTTCT	61.601	112
virginia_state_74509_8_c404_68	virginia_state_74509_8_c404_68_b	AAGAAGAAGAAG	AAG	3	377	12	CTTTCAAAAGCTGGTTTTGAAGTTCATGGAATGGATTATGAAGGCCATGGAAAGTCATCTGGATTGCAAGGATATATACCAAATTTCGACAACATTGTCGATGATTGTTCGAACTATTTCATTAGTATTTCAGAGAGGCCGGAGAATAAA[AAGAAGAAGAAG]TTTCTTCTCGGAGAGTCCATGGGAGGAGCTGTTGCACTTTTATTACATAGAAAAAAACCTTATTTTTGGAACGGAGTAGTTCTTGTTGCACCAATGTGCAAAATTTCAGAAGAGATTAAACCACATCCTATTATAGTGAATTTTTTGGGG	CATTAGTATTTCAGAGAGGCCGGA	62.813	GCACATTGGTGCAACAAGAACTAC	62.989	142
virginia_state_74509_8_c9332_3	virginia_state_74509_8_c9332_3_a	GTGGTGGTGGTG	GTG	3	129	12	AGAGGAGCCAATCACCTGTGGGGAAGTAGACCAGTTCGAGCCCCATTCATGGGCCGTGGCAGAGGAGGTGATCGTCGCTACAACAATTCATTCATCAGTCATGGAAGGAGTGATGATTGGATATCAGTC[GTGGTGGTGGTG]GCCGTGGCCGTGGTTATGTGAGGGGCAATGATGCTTTCATCAGCCAAGGCCGAAGTACTGCATGGAAGGACCGGTGATAGCTGTTTATGAAGAATGAGTTCCTTGTTTTTTAGTAGCTGTATCATTTCTCATAAAGGTCATCACTGTACC	CATTCATCAGTCATGGAAGGAGTG	63.016	TTCATAAACAGCTATCACCGGTCC	63.438	144
virginia_state_74509_8_c8808_3	virginia_state_74509_8_c8808_3_a	TGATGATGATGATGATGA	TGA	3	96	18	GATGTTTTCTTAATCTAATTCTCAGTTGGTGCCATTGATGTTGAGCGCATAGATGTTGTTTGGGAAGCTGCAATGAAACATGGCCTCTCTCCTGTT[TGATGATGATGATGATGA]TCATCATCATCCATTATTCAAACAAAACAACATGATACACATACACATAGTCCACAATTATCTATCAATATATATATATTTATATGTTCAACCCTTTCATATATCCAATATATATTATCCATCCTTCAACCTTTTTATCTTTTTCCCTTT	CATTGATGTTGAGCGCATAGATGT	63.403	TTGTTTTGTTTGAATAATGGATGATGA	62.567	112
virginia_state_74509_8_c561_44	virginia_state_74509_8_c561_44_a	GATGATGATGAT	GAT	3	848	12	GGCGAACCCTGTGGTGAAGGCCGACAAAGTGGAGAAGATTTGATGCATGGTTTCTGAATAAACTTGGTATGTGATTGCAAACTTCATTGCATTGACATTGGTATTGGTATTGGTATTGGCATTGCCATTGGCATTGGCGTTGGCATTGGA[GATGATGATGAT]TTATGGGAATAATTTCGTAGTTGTTTATGCGCTTGCTTTGATTGGATTTGTGCTGGGCTTATTGTACAGGTTGATTGTTGTTTAGAATTTCCGGTGTTGGAGTTCTTCCTTATCTTGTATTGCAATATGCATTGTCTTCTGTACTTTGGC	CATTGCATTGACATTGGTATTGGT	62.848	TCAAAGCAAGCGCATAAACAACTA	63.099	119
virginia_state_74509_8_c3906_5	virginia_state_74509_8_c3906_5_a	CTTCTTCTTCTT	CTT	3	158	12	TGCAAGAGAACCATTGATCCTCAACCGCTCGGAGAGGACGGACGGAGTGATCTGCTTAAACTTGGGGACTTCGGTGAGCATCTTATCATAGCTCGCTTGATCAAACAGCACCGCATTGTTCACCTTCTCCTTCTGCTTCCCCTTGCTCCA[CTTCTTCTTCTT]CTGCTTTCCTCCACCGGACTTGGCCGGCTTCGATGACGGCGGTGGGGCCTTATCCTTCTTCGGCGCCATTTTCGAAGACGAGAAGCAGGAGATCCCGGGAAT	CATTGTTCACCTTCTCCTTCTGCT	63.124	GATCTCCTGCTTCTCGTCTTCG	62.788	143
virginia_state_74509_8_c13846_2	virginia_state_74509_8_c13846_2_a	TGTTGTTGTTGTTGT	TGT	3	59	15	ACACTGTTTACCATTGTTCATGAATTGCATTGGTTCACCTCCTTCACTAAATCCCTTTC[TGTTGTTGTTGTTGT]TGCTGCTGCTGCTGTTGTATGTATGCATTAAACTAAATGACCATCTCTTTCTCTCTTTTTTATATATATATATATATTTAGGTAAAACATATATGGACGATCTACTTTTTACTCTTTCGCTCCATAAGAATCTATGGACACCCAATTATC	CATTGTTCATGAATTGCATTGGTT	62.949	GCATACATACAACAGCAGCAGCA	63.475	89
virginia_state_74509_8_c232_105	virginia_state_74509_8_c232_105_a	CATCATCATCAT	CAT	3	179	12	AAAATTACAATCTGTGCTAATCATGGACACATACATACATGCTGCAATTCAGTTTTACAGTTTTGTACAAAAATAATATCTGCAATACATGACATTTTTATCAGCTTTTGCAAGCATTAGACTTGCATATAAATCACCAAACAAATCATC[CATCATCATCAT]TACAAACAAGGCATAGAACAAAAAAATGGCGTGAAGGTTCTCATTCTTCAGAATCAGAATCCAGAGGGCAAGACCCATCGTCAACATTTGCCAGAGGATCGTACAATGGTGAATCGGGATCCATACAACCTGCAACAAGATCCAGCTTGC	CATTTTTATCAGCTTTTGCAAGCAT	62.696	GTCTTGCCCTCTGGATTCTGATT	62.992	144
virginia_state_74509_8_c6956_3	virginia_state_74509_8_c6956_3_a	TAATAATAATAA	TAA	3	143	12	TTATTGGGCACTACATGAAATGCACCTAAAGCACTTCATGTAAGTTCTCCCCAAAAAGAAAACCCATGTGAGAGTTATGTACATCAAGCATCTCTGCTGGTCCATCATCTCTGGTTTCCAAGAAACTAATTTATTACCAATAT[TAATAATAATAA]TATTATTATATACATATGCAAAATAATTAAACATAATTTGCCCCCAAAATTTGAAATTTCCCATTTTGCAATTCAAGAGAGAAGA	CCAAAAAGAAAACCCATGTGAGAG	63.1	AAATTTTGGGGGCAAATTATGTTT	62.637	157
virginia_state_74509_8_c5974_3	virginia_state_74509_8_c5974_3_a	ATCATCATCATC	ATC	3	46	12	AATTCCCGGGATGAGAGCCCCAAAGAAAACCAAAGTCATGAAGAAG[ATCATCATCATC]CTTTCCCTTCTTCTCCTCTTCCTCAACTTCCTCCACTTCCCCACTTCCGCCCGGGAACTCACTTCCACTTCCGATTCCACTTCCGAACAAAGGAAGTCCACTTCCAAAACCCCCACCAAACCCGGTGACGCCACCGCCGCCGACTCCAGC	CCAAAGAAAACCAAAGTCATGAAGA	62.714	ACTTCCTTTGTTCGGAAGTGGAAT	63.392	136
virginia_state_74509_8_c4030_10	virginia_state_74509_8_c4030_10_a	AAATAAATAAATAAATAAAT	AAAT	4	199	20	TAAATCATAATATGCCTGATAATGATAACGATATTCATAATTTATTGGCACCAAAGTCATATCTTTATTGCAGGGTGAAAATACCTAAATATATTTGAAAAGTCCACACATACCTCTAACACATAATTTGTCCATGTTAATATATATATA[AAATAAATAAATAAATAAAT]GAAGAGAGATGATGAGTTAGTGTGGTCATTGAGCATCTGAATAATGCAGGAGCATGTCCTGTGGCAGAGGCAGGACCTGGAAATTGAAACTGAAATTGCTGATGGTTTCATGTTAAAAGTTGCACAGTAAAAGGAGTGATGAAAGACAAA	CCAAAGTCATATCTTTATTGCAGGG	62.064	TGCTCAATGACCACACTAACTCATC	62.637	155
virginia_state_74509_8_c2436_10	virginia_state_74509_8_c2436_10_a	ATCATCATCATC	ATC	3	43	12	CAAAGACTCCAACCACCACTAACACTTCATCATCACCATCATT[ATCATCATCATC]ATTATCTTGTGATCAAGAAGATGAGTCCTCTGCTGGTTCTTCTCCAGTTTCAGAGATGCAGAGCTTGGACTTCACTGAGGTTCCATGGGATGAATCTGAGAGCTTTGTGCTCAGAAAGTACCCATCTTGGGAGATTGATTGGGATGCCAT	CCAACCACCACTAACACTTCATCA	63.259	GAAACTGGAGAAGAACCAGCAGAG	62.909	98
virginia_state_74509_8_c733_68	virginia_state_74509_8_c733_68_b	TATATATATATATATA	TATA	4	1346	16	GCAAGGAGTTCATCAAAATGTATGCATTTATGGTGTTTTTTTCTCGGTTTTGGTGAATGTTACTTGAATTGCCAACGAAATATGCATGGTTAAATATCATGGTTGTGGTAATTTAAGGTTAGATATTGTAGTCACAGAATCGTAATCTAT[TATATATATATATATA]TAGATGTACAAGGATCAGTAGTAAGTGTTGTGTTTTAAATTATAATCATCTAGTGATTATGTAATGTATCTGTGACATAAAAACCTTTCCTTGTAATCAGAAGTAAATTTCTTGCATATAATGTTGGATTGTCCAACGTAGGACATGATG	CCAACGAAATATGCATGGTTAAAT	61.097	AAAACACAACACTTACTACTGATCCTTG	60.281	131
virginia_state_74509_8_c1679_19	virginia_state_74509_8_c1679_19_a	TCTTCTTCTTCT	TCT	3	318	12	CAACCAGCAAAATGCAAATCAAATGAAGCCATGTTCTTCCACACATTGTGGTCATAGCTAGTACAAACACAACATAAGATTAACTGCAAACATGATAAACCAGTTGGAAAAACAACACATTAATAAGCCAATTAATTTGGCTCCTCTTCC[TCTTCTTCTTCT]TCGTACTCTTCTTCACCGTCGGCTGTTGCATCCTGGTACTGCTGGTACTCCGCCACCAGATCATTCATGTTGCTCTCGGCTTCAGTGAATTCCATCTCGTCCATTCCCTCGCCAGTGTACCAATGCAGAAAAGCCTTCCTCCTGAACATG	CCAATTAATTTGGCTCCTCTTCCT	62.888	GAGAGCAACATGAATGATCTGGTG	63.155	112
virginia_state_74509_8_c13110_2	virginia_state_74509_8_c13110_2_a	CAGCAGCAGCAGCAGCAG	CAG	3	119	18	AAGCGCTCCAGTGCTTCCGGACAAGGCCATCTCACCGCCACCACCTATGATGGCAGCTCCCATGCCCTATCAGGAGCAAGCCATTCCACCACGCCAATTCGTAGGGGAGAGTTCAGCCC[CAGCAGCAGCAGCAGCAG]CACCTCAAGGTCTGGATAATCATGAGGTACCAATCCAGAGGGTGGAATCGGTGGATTATCCCCCTCCAGGTCACCGTCCATTTGGTGGAGAAGACCTGGGTCGGCGTGGCACGAGGCGGCCATTCCCTGGTCCTC	CCAATTCGTAGGGGAGAGTTCAG	63.298	CCTCTGGATTGGTACCTCATGATT	62.571	85
virginia_state_74509_8_c13825_2	virginia_state_74509_8_c13825_2_a	TAATAATAATAATAA	TAA	3	94	15	AAAGGCGCCAGTCAGAGAAGGAAGCTGAAAAGAAGCAGCAGCTCATCCAATCATCTGGAATGCCTCCACAAGTAGTTGATCAGACCGTGCCAGC[TAATAATAATAATAA]TCTCCCCAGTGCTACTGCTACACCAGAAAAGCTAGTGAATGAAGATGTGACACTTGAGGAGGAATCAGAGCAAAAGCCGGTGATGACAGCAGTGGCGACTTCTCTATCTCCGGTTAAGGCCACGATCGACTT	CCACAAGTAGTTGATCAGACCGTG	63.049	CTTTTGCTCTGATTCCTCCTCAAG	62.795	120
virginia_state_74509_8_c4873_8	virginia_state_74509_8_c4873_8_a	TCCTCCTCCTCC	TCC	3	612	12	TAAGGAAGCAACCTCTCCAAAATTGTTTGCTCATGCTCTGGACTAAGCTTGTCACCACTTTCATACTTCCCAGAATGGAGGATCATCCTAACGAAGCCAACAAGGGGGACGGTATCCTCCAGGATTTGATCCTCCCAGTCCACCCACTCT[TCCTCCTCCTCC]CTCTCTTCCTTCTCATCATTCCCTTCCTTTGTAGGACCATCCACTACCGGCCTCCTCAGCAAGGCCGGCTCCACCGATCCTTCGTTGGCAGTGGTGGAGGAAGCACGAAAACCAGGCAGTGTGCTTCGCGATGGTACAGAAGAAAAGGGC	CCACTTTCATACTTCCCAGAATGG	62.993	TCCTACAAAGGAAGGGAATGATGA	63.083	144
virginia_state_74509_8_c8635_5	virginia_state_74509_8_c8635_5_a	GAGAGAGAGAGAGAGA	GAGA	4	74	16	CGGGACCGAAATAACAATGTTCTGATCCTCGACCCCGATTCCACTTTCCCTTTCTCTTCGTTTTCCTCTTTCCG[GAGAGAGAGAGAGAGA]AGGGCGGGGAGGAGAGGAGAGGAGAGGAGGATGGAGGTGGTGCTGCATGTCTACGATGTGACTAACAGTGGCTCGGACAAGACCAACAATACCATTCTCCAGATCAACAAGTTCTTCAAGGATGGGATCGGCCTTGGCGGCATCTTCCAC	CCACTTTCCCTTTCTCTTCGTTTT	63.082	ATGGTATTGTTGGTCTTGTCCGAG	63.438	145
virginia_state_74509_8_c554_28	virginia_state_74509_8_c554_28_b	TTATTTATTTATTTAT	TTAT	4	605	16	AGGGTGTGAGAGAGAAATTAAGAGAGATAGATCTCTATGTTATCAGTTAATCCAGTGTTATGTTTGGATTAGTGATGATTTTAATTATGTTTTTACTGTGTTTGTCTTTTACTAATGAGATGATTATCTATGAATTTCTTCTTCTTTTAC[TTATTTATTTATTTAT]TTTTGGGTAGCTTTGTAAGCGCTGGATTTTTAAGGCCTAACGCCTAGTTCTAGATCGCG	CCAGTGTTATGTTTGGATTAGTGATGA	62.37	CCTTAAAAATCCAGCGCTTACAAA	62.669	150
virginia_state_74509_8_c11238_2	virginia_state_74509_8_c11238_2_a	TTTCTTTCTTTCTTTC	TTTC	4	172	16	TAGTTTAAAGATTCTTTTTAGTCTGTTTATTCATATTAGAAAGTAAGTAAATTCAATGTTCATCCATATTAGCACAAGCAAGTCAAATCATATTGAAGAAAAATACACAAGGTGTCATTCTCTTAGTTGAATTAATCTCTATGATTCCTT[TTTCTTTCTTTCTTTC]TGGAATTCAAACACAATTTGTTTTAATTAACAAGAACATAAACAAAGAGGAAATGAAGG	CCATATTAGCACAAGCAAGTCAAATC	62.212	TCATTTCCTCTTTGTTTATGTTCTTGTT	61.6	159
virginia_state_74509_8_c6182_6	virginia_state_74509_8_c6182_6_a	AGAAGAAGAAGAAGAAGA	AGA	3	486	18	AAGAATGTTCTTGCCATTGGAAGCGCCCCCCTCCTTGTGTTCCTCATAATAGACATTCACCGCATTGTCTTGAAATCTCCATTGCCAAGATCCAGTCTTAGTTTCAACCGATGTTTTCTCAAGCACAGCAGCCTTCTTAGAAGAATCCAC[AGAAGAAGAAGAAGAAGA]AAAAGAAGTGGCACATTGGATCCTGATGGGTCTGACGAACTGATTACCTGAGAAACGGGATCGAGAGAATCTCGCGATGGCCGGCGAGACGACGAGAGCCGTGAGAGTCGCCTCCCGGGAA	CCATTGCCAAGATCCAGTCTTAGT	62.811	GGTAATCAGTTCGTCAGACCCATC	63.12	138
virginia_state_74509_8_c46_364	virginia_state_74509_8_c46_364_b	TAATAATAATAA	TAA	3	313	12	GGCTGTGAATGTTTCTATTGAGAATCTGAAGACTTATCCATTTGTGAAAGAAGGTTTGGAGAAGGGAACTCTTTCACTTGTTCCGGCTCACTACTGTTTTGTCACCGGTAAGCTTGAGACCTGGTCCACCTAAAATAATAATAATATTAT[TAATAATAATAA]CCTCTCTCTGGTCCCTCTTGTATTAAGTCTTGATTCTAATAGACTTATTATGAGTTTCTGATTCGGTGATATTATGTAATATCTCTGTAATTTGGTCCTCTATGACCAAGAACAATAATCTAATGCAATCCAGAGTTTCTTCTCATGTCA	CCATTTGTGAAAGAAGGTTTGGAG	63.1	TCAAGACTTAATACAAGAGGGACCAGA	62.634	158
virginia_state_74509_8_c328_76	virginia_state_74509_8_c328_76_a	GAAGAAGAAGAAGAAGAA	GAA	3	339	18	GAGAAGAGTAGCAGTTTCTCTGTGACTTGTAACCTCTTAAGCCAGTACTTGAAGGAGAAGAGAACTTTTGGTGATTTCATTGCTCCTCTTGCTCCCAAAGAATCATTTAAACCACCAGTCACTATGAGTTTATTGCCTGGAGTGGTTGTG[GAAGAAGAAGAAGAAGAA]GTTGAAACTAAAGAGGAAGAAATCTCAGAACAAAATGCCACTAAAGCAATGGATTTGTTCCCCAAACTCAGTTCCTCTCAAGACCCTGTTGCTAATAAAAGCTCATTGGAGAATTCTCCGTTGACGATAATTTACAACGGAAAGGTCTTA	CCCAAAGAATCATTTAAACCACCA	63.097	GAACAAATCCATTGCTTTAGTGGC	63.046	135
virginia_state_74509_8_c1551_42	virginia_state_74509_8_c1551_42_a	CTTCTTCTTCTT	CTT	3	584	12	TCCTATCGCAATTGTTCTCCCTTCAGTTCGTAGGGTGAATCTGCCCAACTGCGGATAATCGGCAAAATTCTCGACGCAGATTAGATTGTTCACCTGGATTCGGCACAAGACAGCAGCCCCAGCCTTAACAAAAAGAGGTTTTTTCTTTGC[CTTCTTCTTCTT]TGGATCGTCGTCTTTCTTCTTCTTCATATCAATTTCTTCTATAAGCTCAACAATTTCACACTCCTCACTGACTGCATGAATGTGCAGCACTGCTTTGTAACCAGCAGTAAAAATGGCATTGTCAACCAATTCCAGAATTTGCAACTGGGC	CCCAGCCTTAACAAAAAGAGGTTT	62.907	TGCAGTCAGTGAGGAGTGTGAAAT	63.4	121
virginia_state_74509_8_c5543_2	virginia_state_74509_8_c5543_2_a	CTACTACTACTA	CTA	3	34	12	CCCGGGAAAGTTAGATAGACATGAATTATTACTC[CTACTACTACTA]CTTCTTCTTTGTATTTGGATTGCAAGCATGTCTCTTGTTGGTTGCAGCATCATCATCTTCTTCTTCTAATATCTTCTTATCAGGAGATGTTCTTAAGGATCATAGATATGCTGGTCGGAATCTCCTTCAGCAACAACTTAATTGCCCAAT	CCCGGGAAAGTTAGATAGACATGA	62.592	AAGAGACATGCTTGCAATCCAAAT	63.248	82
virginia_state_74509_8_c1614_23	virginia_state_74509_8_c1614_23_a	TATATATATATATATATATA	TATA	4	634	20	GAAGACTAAAGGAGATAGCATTATCACAGGAAGTTGCGGTGCCATCAAAGACATGATCATTATTTGTGTAAGCCTCCATTGCCATTTTAGTTGACATGGCATGATCATATACCATATACCCTAAATATCAATCACTCCCAAAAGGAATTT[TATATATATATATATATATA]TATTAATATTTTGAGTTTCATTATCAAGTATTTCATAAATATTATAAAATGTAAATAACTCCATTTCTTGACTGTTGGATAATGCATCCCAATCAAGCATGAAGTTGT	CCCTAAATATCAATCACTCCCAAAA	61.472	GGATGCATTATCCAACAGTCAAGA	62.397	141
virginia_state_74509_8_c5538_8	virginia_state_74509_8_c5538_8_a	CGCCGCCGCCGC	CGC	3	50	12	TTCCCGGGAGTGAAATTCACACCCCTGCCACTCCATAAAACCTCGAGGAT[CGCCGCCGCCGC]CGGCACCGTCGCCGCCGGCGCATCCATGGAGGCCCCGCCACCGGGTTACCGGAGGAAAGTCGGCATCTGCCTTATTAATGCTTCCAGCAAGATATTTGCAGCTTCAAGGCTTGATATCCCTGGCACCTGGCAAATGCCGCAGGGCGGTGT	CCCTGCCACTCCATAAAACCTC	64.056	TTGCTGGAAGCATTAATAAGGCAG	63.636	130
virginia_state_74509_8_c5834_4	virginia_state_74509_8_c5834_4_a	AAATAAATAAATAAAT	AAAT	4	95	16	CCGAAACCAGAAATAGAAAACAGTCACTAAAGATGAAGCAAGTTCAAAAACTATTACACTTAATAAGCATACAAAACACACAAACATTAAAACAA[AAATAAATAAATAAAT]AATTGAGAAAACGAGATCCACCATCCGACATTCGAGGCTTCTTTAGATGACAGCAAGAGTGAATCACTCATGTGCGGAAAACCCGAAGGTGTGGTCAACGCACAGGTGCGCTCTTATGATCTAGTGCCTAAAATGTCAAGTGAGCGCCTG	CCGAAACCAGAAATAGAAAACAGTCA	63.684	CTAAAGAAGCCTCGAATGTCGGAT	63.991	157
virginia_state_74509_8_c1328_38	virginia_state_74509_8_c1328_38_a	AGAAGAAGAAGA	AGA	3	214	12	CTCGATCGAAGATGAATGATGCGGATGTCTCCAAGCAGATCCAGCAGATGGTGCGGTTCATTCGCCAGGAGGCGGAGGAGAAGGCCAACGAGATCTCCGTCTCCGCCGAGGAGGAGTTTAACATTGAGAAATTGCAACTAGTTGAAGCTG[AGAAGAAGAAGA]TCAAGCAGGAGTATGAGCGCAAAGAAAAGCAGGTTGAAATTCGGAAGAAAATTGAATATTCCATGCAGTTGAATGCTTCTCGGATAAAAGTTCTTCAAGCACAGGATGATCTAGTGAACTCCATGAAGGAGACAGCTGCAAAAGAACTTC	CCGAGGAGGAGTTTAACATTGAGA	62.894	CGAATTTCAACCTGCTTTTCTTTG	63.224	100
virginia_state_74509_8_c7690_3	virginia_state_74509_8_c7690_3_a	CTGCTGCTGCTGCTG	CTG	3	33	15	AAGCCGATCTCACTCGGCATCAGCGGCGACCGT[CTGCTGCTGCTGCTG]GAGGCGTTCAAGAGCCTTCTGGTGCGCCCACGTCTCGATGGTGAGATCAGGCTTGGCGTTGAGGCCGACGCCAAGGATCACAATAGTGAGGAACGAGGTTATATAGCAGGGAAGCTCCCAGTCCTCCCACTTGCGCGACTCGCCAGGCGG	CCGATCTCACTCGGCATCAG	64.251	TTCCTCACTATTGTGATCCTTGGC	63.643	138
virginia_state_74509_8_c2601_10	virginia_state_74509_8_c2601_10_a	CGCCGCCGCCGC	CGC	3	87	12	CGTATGGCGAACCAGAGAGGTTGCGGCTTCGTGATATTGTTCAGGGCCGGAGCCGGAGTGATGGGAATAAGAAGTTCTTGTTTCTCG[CGCCGCCGCCGC]CGGTGGTGGAGAAGGAGAAGGAGAAGGAGAAGGAGAAATCTAAAGGAGGGAGTGAGAAGAAGGGGAAGGCGGGTAAGGTTACCGAATTGGATATAGTCACCGCGCATAGGCTTTACTATTCGAAGAAAGGCGGTGAGGGGATGAAGGGCG	CCGGAGTGATGGGAATAAGAAGTT	63.678	CTATGCGCGGTGACTATATCCAAT	63.356	156
virginia_state_74509_8_c4993_4	virginia_state_74509_8_c4993_4_a	TATATATATATA	TA	2	94	12	TCCTTCCCGGAAGCCGGCCGGCAATTATAGACCACCTAAAAGAAAATACCATATATAATTTCATACAAATTTCAATCATAAAAGGAACTAAATC[TATATATATATA]AGAACATACTTGTTTCCTAACAAGCTGTGGAGCTTAATGATAAGTTCATCCTCTTCTTCAGTGAAGTTTCCACGCTTAAGGTCTGGCCTAAGATAGTTGATCCACCGAAGACGGCAACTCTTGCCACACCGAAGCAAGCCTAAAACATGG	CCGGCAATTATAGACCACCTAAAA	62.357	AAGCTCCACAGCTTGTTAGGAAAC	62.243	124
virginia_state_74509_8_c997_22	virginia_state_74509_8_c997_22_a	AAGAAGAAGAAG	AAG	3	220	12	CAAGCATCTTGATGAGAAGGTGGCAGCCCTCCATCTAAGCAAGCTCGGTGCGAAGCTCACCAAGCTCACTCCATCCCAGGCTGAGTACATCAGCGTGCCCGTTGAAGGCCCCTACAAGCCTCCTCACTACAGGTACTAGAACCTTCCAAC[AAGAAGAAGAAG]ATCAAGAAGAAGAAAGAAGAACCAAGTCCATTGTTTTGCTACCCGCCTGTGTTTTTTCACCCAAAGCTATCTATCAATCATTATCCATGTTTGTGTTTTTCATTGCTTTTGAATCCTTACTGATGAGTTTTATTTCGAATGTTAGAACAA	CCTACAAGCCTCCTCACTACAGGT	62.196	AGCAATGAAAAACACAAACATGGA	62.744	159
virginia_state_74509_8_c11859_2	virginia_state_74509_8_c11859_2_a	AGAGAGAGAGAG	AG	2	105	12	TGAAATACCCCTACATTTGCTTTTCCACCATTCTTCCATTGTGTAAACTTGTCACCATCTCTTGTTGTTGAGTAACATTGTCTAGCTGTGACATGCACAGATGTT[AGAGAGAGAGAG]AAACAGGGTTCTGCAGAGTAGGGGTATTTTGGGAAGAGTATTTTGCCTGGAAGTTTACAATCAGATTCCCTTTCAGACTGCTTTTTTAAGTCTTTATGCCACCATTGGATTGAAGGAAAAGACTGGTT	CCTACATTTGCTTTTCCACCATTC	62.922	AAATACCCCTACTCTGCAGAACCC	62.901	137
virginia_state_74509_8_c3566_10	virginia_state_74509_8_c3566_10_a	TATCTATCTATCTATCTATCTATCTATC	TATC	4	444	28	GCTTTATCGATCGATGACCTTCAATGAATACCGTCTTTATATCAGGAAGAAGGGCCCTAGAGGGAAGTCACAGGTTGAATCCTTGAAGGCTGCATGAGTTGTTCATAATTATCCATAATTATATAATATTTTCCACCTTTGTTATGCCAT[TATCTATCTATCTATCTATCTATCTATC]TATATATATGTATGGCTTGATTAGGGTTTCTATGGGTGTTCATGTGATCATGTATTTGCACTTGTGTTCTTGATATGAATATAT	CCTAGAGGGAAGTCACAGGTTGAA	62.993	ACCCATAGAAACCCTAATCAAGCC	62.704	160
virginia_state_74509_8_c13275_2	virginia_state_74509_8_c13275_2_a	TATTATTATTATTATTAT	TAT	3	66	18	TACTATCACTACTACTGTTATTGTTGCTATTCCTCCTCAACATACTACCATTGCCGTTTATAATAA[TATTATTATTATTATTAT]GATTGTTATTGTTACTATCATTTGTGTTACTGGTGCTACTAATGCTACTGAAGATGAAATTATCCGGAACAGGCCGGGCATTGTCTTCAAGATCATCGGCCCGCCACGCCGAGGCGGCGATCAGGGGCCGGCTGTGCCAGCCAAGAGTCA	CCTCCTCAACATACTACCATTGCC	63.022	GCCTGTTCCGGATAATTTCATCTT	63.586	127
virginia_state_74509_8_c3180_9	virginia_state_74509_8_c3180_9_a	GAAGAAGAAGAA	GAA	3	124	12	GAAGGATCCTCCAATCATTTTTGCTTACTAGATGCTTTCCTCGAAGGATGTTAACTTTGTGGGCTATACTTACAAGAACTTTGAAATTGTTAATGACCCTAGCATCCCGGGCATTGCAGAGTTT[GAAGAAGAAGAA]CAACAAACCAAAGAGACCATCCATCAAGTCTTTATTCGAAACGGAAGCTACTGCAGATCAGCCAGTCCAGGGAAGCTTTCTAAAATTATTACCGACACACATGGAGGTCTCTGAAACACCAGAGCCATCACCGCACTCTAGCAGGTCTTC	CCTCGAAGGATGTTAACTTTGTGG	63.113	CCGTTTCGAATAAAGACTTGATGG	63.014	142
virginia_state_74509_8_c3419_9	virginia_state_74509_8_c3419_9_a	CACCACCACCAC	CAC	3	250	12	AAGTGGGTTGTGCATGGCCAATTGCTGCTGCATTGTTCTTCTTCTCATTTGATCTGGCATGTGCAGAACCAGCACTTCCGGCCACTACTGCAGGTATTATATTTCCTGAACTTGTTCTGTGACCATTGCCTGAACTCCGAGGAACACTGG[CACCACCACCAC]TAGCTGATGCAGCACTGGATCCACCACCACCTCTAGATCCTCCAAAACCACCTCTAAATCCTCCAGACAATTTCTCAACAGCAGTTATCTTTCTTTCTTCCTCAGAACTGATAACTACAAGAGCACATGAAGTATATATATACATACATG	CCTGAACTTGTTCTGTGACCATTG	63.036	GGTTTTGGAGGATCTAGAGGTGGT	62.974	107
virginia_state_74509_8_c189_109	virginia_state_74509_8_c189_109_a	CTACTACTACTA	CTA	3	369	12	CCGATGCTGCCGGAGATGTTCTCGGTGCTGTCTCTGATCAAGCTAAGCTTGAGAACACTAGCATAGGTCAGTATGTTGATAAGGCTGAGACATACCTTCATTCATATGGCAAACCTTCTACAACTCCTACTACTGATCATCCTCCTCCTG[CTACTACTACTA]CCACTGAACCAACTGCTACTGCTGCTCCTGCTGCTGCTACTCATGATGCCACTGAACCAACTCCTGCTGCTGCTGAAGAAGAAGAAGAACCAAAAAGTGGAGCTGGTGAATACTTGAAGGTGGCTCAAGGATTGTTTAAGTAGTGATCTA	CCTTCATTCATATGGCAAACCTTC	62.912	GTTCAGTGGCATCATGAGTAGCAG	63.296	125
virginia_state_74509_8_c1009_22	virginia_state_74509_8_c1009_22_a	GCAGCAGCAGCA	GCA	3	75	12	ACAAAAAGGAAACAACCCTGGTTTCTGGCGGTGTGAGAGGAACACTGCCTTGGATGGCACCTGAACTATTAAATG[GCAGCAGCAGCA]AGGTGTCTGAGAAGGTTGATGTATTCTCTTTCGGCATTGTAATGTGGGAAATTCTCACTGGTGAGGAGCCATACGCCAATATGCACTATGGTGCAATTATAGGTGGAATTGTGAATAATACACTGAGGCCGCCGTTGCCCGCATCGTGCG	CCTTGGATGGCACCTGAACTATTA	63.421	GAGAATTTCCCACATTACAATGCC	62.817	96
virginia_state_74509_8_c724_15	virginia_state_74509_8_c724_15_a	AGAAGAAGAAGA	AGA	3	123	12	CCGTCTGCAAGAAGAAGATCTCCGAGTTCCTCACCGAGCTCGGTCTCCCCAACGGTCTTTTCCCTTTGGATGACGTTGAAGAGTTTGGTTATAACCGTTCCGCCGGCTTCATTTGGATAATTC[AGAAGAAGAAGA]AGGAACACAACTTCAAGAAGATCAAACAAGTGGTGTCCTATGCCACCGAGGTCACCGCCTTGGTCGAAAAGGGAAAAATGACAAAGATCACTGGAGTTAAGACCAGAGAGCTTCTTCTTTGGCTCTCGGTTATCGATATGTACATCGAGG	CCTTTGGATGACGTTGAAGAGTTT	62.809	GGCATAGGACACCACTTGTTTGAT	63.456	117
virginia_state_74509_8_c1282_17	virginia_state_74509_8_c1282_17_a	TAGTAGTAGTAG	TAG	3	306	12	ACTGAAATACAAACATAAGTGCTTAAACATAATTAAACACAATACTCATGAAATAGAAACATCAGTGCTTAAACACTCCTCCGCCAGCAATGTGACATCGAGAACCAACTGGTTTAATGTCAAATTTAGCAACATCTGCAGTATCAGTTT[TAGTAGTAGTAG]TAATCAGTGGTCGAACCAGAAATTATAAGACAGAGGGGTGAATTGTAATCAGTTTTAGTAGTAGTAGTAGTAATCAGTGGTTTAGCAACATCTGCAGTATCAGTTTTAAATTTAATTCTTATGTTAATTTATTGTTTAG	CGAGAACCAACTGGTTTAATGTCA	62.411	TGCAGATGTTGCTAAACCACTGA	62.973	160
virginia_state_74509_8_c9311_3	virginia_state_74509_8_c9311_3_a	TGGTGGTGGTGG	TGG	3	80	12	ATTCCAGATCGCTGTCTCCCTTTCCTTGTTCACGATCATAAGCAATGAGAGTGGAACGGTGAAGCCACAGCCCAGTTTGA[TGGTGGTGGTGG]TGCAGTTCTTAGTGGCAATGTTTGTGATGGATACATGGCAGTACTTCATACACAGATACATGCACATTAATAAGTTCTTGTACAAGCATGTCCACTCCAAGCATCACACTCTTGTGGTGCCTTATGCCTTTGGAGCTTTATATAATCATC	CGATCATAAGCAATGAGAGTGGAA	62.617	CTGCCATGTATCCATCACAAACAT	63.055	101
virginia_state_74509_8_c66_260	virginia_state_74509_8_c66_260_a	TTGTTGTTGTTG	TTG	3	856	12	ACTGGATCTACTGGGTTGGCCCTCTCATCGGCGGCGGAATCGCCGGACTCGTTTACACCTATGCCTTCTTGTGCTCCGATCATGAGGTTCTTCCCAACTAGATCATCTTTCCTTTCTTTCTCTTTCTCTCTCTCTTTCAGTAGTATGCTA[TTGTTGTTGTTG]TTATTGTTGTTGGTCTTGATGATTATGATGTGTCATTTGGTTTGGGATTTGGATGGTTTTCTTCATTACTCTAGTCTTTGTTCCATTGTACCATGTACCATGCTGTTTGTTGTATTATTTATTCTCCATCTTTTCTACTTTCTCTGGTTC	CGATCATGAGGTTCTTCCCAACTA	63.625	AAATCCCAAACCAAATGACACATC	63.112	136
virginia_state_74509_8_c6706_8	virginia_state_74509_8_c6706_8_a	TATATATATATA	TA	2	257	12	TCGGTTCTATGAGACAATTCGGTCAGAATTAGGTTCGAAAGTTCGCGTCACAATAGTATGTCCTGGGTATGTCGCATCCGAGCTAACCAAAGGCAAGGTTCTCAAGCAAGGAGGTGAAGTCGGGATCGATGAACAAGTTCGAGACGTAAG[TATATATATATA]TCAAGCCAAATCTATATATTTTTACCAATTTAATGAACTGGTTAATTATATAAGTTGATGATTAAATTCAAACATATATAATATAATGTTGAATTATATTGAATATGATGATGAGCAGGTACAAGTTGGGCCATTTCCAGTTGGATATGC	CGATGAACAAGTTCGAGACGTAA	61.533	TGTACCTGCTCATCATCATATTCAA	60.734	159
virginia_state_74509_8_c13246_2	virginia_state_74509_8_c13246_2_a	ACCACCACCACCACC	ACC	3	198	15	ACATCGCCTCTTGCCAGGAGCTGGCTTTATGACATTCTTTTCCCTCCATACCTTCAATGAACCGCCCATGTAAAGATCTTCTAATGAGGCATGCAACTCAACGATTAAATGATCACCTTGTGGAATTTTATCTTCTTCCTCCTCTGCTCT[ACCACCACCACCACC]AAAGAAATTGTTGAAGATGTCCTGAATATTCATCCCTCCAGCCCTTCCCCCTCCGCCAGCGGCATGCTGCTTCAATCCTTCCTCTCCAGACCTATCATAGATGATCCTCTTCTCTTTATCCGT	CGATTAAATGATCACCTTGTGGAA	62.196	TAGGTCTGGAGAGGAAGGATTGAA	62.556	158
virginia_state_74509_8_c1991_25	virginia_state_74509_8_c1991_25_a	TCATCATCATCATCA	TCA	3	942	15	TTCTTCGCTGCTCATGGTGGTCTCTTGTTCAAGATCTGAGTTAAACAAGGCTACCTTTTTTCCACTTTCCGCTCTTATGCCAGTCTTTCCTTAGGGTTGGTGTTGCGTCCATCTCCTTCATTATCAGCATATTATCATCATCTTCATCTT[TCATCATCATCATCA]TCTAGTTTCTAAAGTGTAGTTTGATTGCCCGGTCGAGTTGTGGGTCTGCGGG	CGCTCTTATGCCAGTCTTTCCTTA	63.039	ACCGGGCAATCAAACTACACTTTA	62.944	129
virginia_state_74509_8_c9331_3	virginia_state_74509_8_c9331_3_a	TCTTCTTCTTCT	TCT	3	40	12	CCCGTCCGATCCCCCTCCGGCGGCCTCTTCCTCTTCTTCC[TCTTCTTCTTCT]TCCAAGCACCTCCTCACCGCCATCGATGTGAGATCGGACGATAGTGTTAAGGAATTTGCGAAGTCTGTTGCGCAGGCAAGAAGGGTGCCGGATATCATAGTTAACAATGCTGGTACCATAAATAAAAACAACAAGATATGGGAGGTTCCT	CGGCCTCTTCCTCTTCTTCCT	63.395	TGTTAACTATGATATCCGGCACCC	63.13	138
virginia_state_74509_8_c9899_2	virginia_state_74509_8_c9899_2_a	GCCGCCGCCGCC	GCC	3	20	12	CCGGGAGAAAGAAGCAGGAG[GCCGCCGCCGCC]GTTAACGCGTCGGCTCAAATTGAGTCGTTGGAGTTGGATCCTCATGCCGGCGACTATGGTGACATCCCTGGGGAGGAGCTCCAATCGAAGGCAGTGAGTGGCCGTGAATGGACGGCGATTGGGTCCTTGAATTCGGAACTAGCGGATCGG	CGGGAGAAAGAAGCAGGAGG	63.538	CAGGGATGTCACCATAGTCGC	62.794	101
virginia_state_74509_8_c237_76	virginia_state_74509_8_c237_76_a	GCGGCGGCGGCG	GCG	3	36	12	CCGGAATTCCCGGGATCTCCTCAATACCTCAGTTTC[GCGGCGGCGGCG]ATCGGCAAGTTGCCCTTCGGCGGTTGACGGAATCATGGTCCACGTTTCGTTTTATAGGAATTATGGTAAGACGTTCAAGAAGCCACGAAGGCCATATGAGAAGGAGAGGCTGGATGCCGAGCTGAAGCTTGTTGGAGAGTATGGGTTGAG	CGGGATCTCCTCAATACCTCAGT	62.872	GTGGCTTCTTGAACGTCTTACCAT	62.838	124
virginia_state_74509_8_c5372_11	virginia_state_74509_8_c5372_11_a	GATGATGATGATGAT	GAT	3	584	15	TTCTTTTTGCTTCGCATGATCAGCAGCCCAAATGGCTCACTTAACGGACGCCGAGGGATTACTCGGCCTTGGAGGATGCATCATCGTTCAGCAAGACGCCGTTATCTTTGGGGTGAAAACCTTCTCGGTTTACAAGATGAAGACGACGAC[GATGATGATGATGAT]GTCAGGATCCTGGATGAAGAGGATGTTTCAATACCAAGGAGGCGACGAAGGAGATTTGTGCGGGCTAGGACCGATGAGCTGCCATGAGAGAACTATCTGATCTGTTAGAGATTGGAATTGTTAAACCAAAAGTTCACCTTTTGTCTTTGG	CGTTATCTTTGGGGTGAAAACCTT	63.476	ATTGAAACATCCTCTTCATCCAGG	62.672	98
virginia_state_74509_8_c8305_3	virginia_state_74509_8_c8305_3_a	GGAGGAGGAGGAGGA	GGA	3	287	15	GTCGGAGTATGAGGTTCTGTCCGGGCAGCACGATGGATTCTCGAGAACCGGCACGCCGACGGCGAGGTTGGTGATCGAGATGCTTCCGTCGGTCGTGCCCTCGGAGGGCACGTCCTGCGCCGTTTGCAAGGAGGAGTTCTTGTTGGGCGG[GGAGGAGGAGGAGGA]GGTGAAGATGTTGCCGTGCTCACATTGCTATCACAGTGAATGCATTCTCCCATGGTTGAAGGAG	CGTTTGCAAGGAGGAGTTCTTGT	63.975	TTCACTGTGATAGCAATGTGAGCA	62.989	85
virginia_state_74509_8_c184_191	virginia_state_74509_8_c184_191_a	GTTGTTGTTGTT	GTT	3	773	12	AACTGCTTGCAAGAAGGCCACTGATGACATGCAGGCAGCTGTTGCCGCTGCTTCTAAATGAGCCTTCACCTCATGCTTCTTGTTTCTTGTTTGCTGCTCCTTAAATGAAATGACTAATAAAGAGCTTGTGCTTCTTAATTCTCTCCAGAA[GTTGTTGTTGTT]GTAATCCTTATGTATCTTTGGATATCATGTCTGGTGTTATCTTTGTTTTAGTATATAATAAAAAGAATGGTTTCTTGGATTTAACTA	CTAAATGAGCCTTCACCTCATGCT	63.035	CAAAGATAACACCAGACATGATATCCAA	63.318	154
virginia_state_74509_8_c4489_9	virginia_state_74509_8_c4489_9_a	GGCGGCGGCGGC	GGC	3	56	12	AAGCGTTCTGTCAAATCTAAGATTGTGCAGAAGACGTTCGTGAAGGAGGGAGCGAT[GGCGGCGGCGGC]GCCGAAACAGGTCGCCGGCGAGATCATGTCCTTTTTCACGCGCAATAACTTCTCCGTCTCAAACCGCGGCGAGACCATCACGTTTGAAGGCATGATGGTGCCAAGCAGAGGACAAGCAGCATTGTTGACCTTCTGCACATGTATAAGCTT	CTAAGATTGTGCAGAAGACGTTCG	62.44	CGGTTTGAGACGGAGAAGTTATTG	63.222	118
virginia_state_74509_8_c6099_6	virginia_state_74509_8_c6099_6_a	TCTTTCTTTCTTTCTT	TCTT	4	262	16	GCACAAGCCCAGGCTTTTAGGATTTATATTTATCGCATTCAATAGCTTCCGATATATAATAACAGACAAAACTCAAAACAACACATAGAAAATAGGACTCTTTTGTGTCTACCTTTTGCCTCAAATCGCTAATACATGGGTTTCTTTCTC[TCTTTCTTTCTTTCTT]TCATTCATTCTCAACTTGTATAGAGATTGCAGCACCATCATCATTCTTCACCTATAACCACCTCCATATGGCTGCTGTGTTCCATAACCACCCATACCCATCATTGGGTTATAACCAATTCCGGCCATGCCTGGACCCGAAGGAGTCATT	CTACCTTTTGCCTCAAATCGCTAA	62.85	ATGATGATGGTGCTGCAATCTCTA	63.059	102
virginia_state_74509_8_c5800_8	virginia_state_74509_8_c5800_8_a	TTCTTCTTCTTC	TTC	3	220	12	TAGTTTCTGAGCTGAGCCATATGCAGTAGAATTTCATCCCGGCCCTGATTAGTGACACTACTGGTCATGATCCAAGGTGGTGTTGACTTGAAGAACTCATTTATGAGGTTCTGAAAATCTTCAACATTCTCTTCAGGTCTCTTTCCACCG[TTCTTCTTCTTC]TTGCGTTTGTCACACTTTGTGAAAACTAGAGTCATCGGTATCTGATTTTGTCCAAGCCAACTAGCATATTCCAGATCTATCTGCTTTGCAGGGATGCTGGCATCTATAAGGAGAAATACAGACACTAATGACTCTCGTTTGAGAAAGTAA	CTACTGGTCATGATCCAAGGTGGT	63.546	TTGGACAAAATCAGATACCGATGA	62.705	160
virginia_state_74509_8_c5236_5	virginia_state_74509_8_c5236_5_a	AAGAAGAAGAAGAAGAAG	AAG	3	162	18	ACCGGAATCTTCGTGATGGTGCTTATCCCAGTGACTGAGGTTTTCGCCATCATCTTCTTCCATGAAGAGTTCAATAGTGGAAAGGGTGTTTCCCTAGCACTCTTTCTTTGGGGTTTTGTTTCTTATTTCTATGGAGAGTTGAAGGCAAAC[AAGAAGAAGAAGAAGAAG]CAGCAGCAGCTTGCAGTTTCAGCGCTGGAATTACCAAAGGGTACTACTTAATTTGACCTCTTGATAGGTGTTTATTTAATTAGGGTTTTTTTACTTAAGGTTTTTGGTTTGATTTGTTCCTATTTCAGCAAATCACTTCTTAAATTAAAA	CTATGGAGAGTTGAAGGCAAACA	60.647	GGAACAAATCAAACCAAAAACCTT	61.546	160
virginia_state_74509_8_c498_59	virginia_state_74509_8_c498_59_a	GATGATGATGATGAT	GAT	3	713	15	TTCCTCTATTTGGCTAGAAAACTTGCTGGGGACCCCAATCTCCACTTTGTTGAGTCACCTGCGCTTGCGCCTCCCGAAGTTCAAATCGATCTGGCTGCTCAACAACAGTACGAGGCTGAGATTGCTGCTGCAGCAGCACAACCGCTGCCG[GATGATGATGATGAT]GCATTTGAGTAGAGAAATGATTCAAATGAAGCAGGTTTTGGCTTTTGGTTCTCCAGGATTAATCCTTGTATGTGGCCACCAAATTCATGTGCTTAGTAGTTTTATGCCAGGTGTCTCGATTTTTGTTTGTTTCTCTTCTTTTCTTAAAAA	CTCAACAACAGTACGAGGCTGAGA	63.063	ATTAATCCTGGAGAACCAAAAGCC	62.797	131
virginia_state_74509_8_c12662_2	virginia_state_74509_8_c12662_2_a	GATGATGATGAT	GAT	3	87	12	AATGGAGGCGTTGGCCATGGCGATGTCGTGGATGTATATCCTCTCAATCGCTACTACTTTGGCTCCAAAGAGGCGATCTCCAAAAAG[GATGATGATGAT]CTGGTTGATCGGATCCAGCGTTTAAAAGCCAACTATGAGGAGAATGGTTTGAGGGTTTGCGTTGAAGGGGTTCTTCTGGTTGAATTATTTGGCCGCCCTCATGTGCTGTTGTTGCAAGTGAAAAATACATTTTTCCGACTTCCTGGTGGC	CTCAATCGCTACTACTTTGGCTCC	62.646	CAAACCATTCTCCTCATAGTTGGC	63.121	108
virginia_state_74509_8_c4087_3	virginia_state_74509_8_c4087_3_a	TCTCTCTCTCTCTCTCTCTC	TCTC	4	63	20	ACAGAATTCCTCCAACGCGAACTCACTCCGAGAACAACAGAACAACAAGAAGCGAGCTCGAGA[TCTCTCTCTCTCTCTCTCTC]TCTTGAGACCATGGCGGCCACGTCCACCTTCATGGCCTCTACCTCCAAGCCCCTACTCTCCAACCCCCACCATCCTCCTCGCTCTCTCCTTACCACCCCGAAGACAATCCCCACACCTTTCCGATCCCTGCTCAAATCCATCTCCATTTC	CTCACTCCGAGAACAACAGAACAA	62.93	GAGAGTAGGGGCTTGGAGGTAGAG	62.983	122
virginia_state_74509_8_c1680_24	virginia_state_74509_8_c1680_24_a	ATTATTATTATTATT	ATT	3	866	15	ACAGCGGGCTTGGGCATTACACTGTTCCAGAAGAGATGGATGATGTGTGCAAGTGGATTACTGCAACATTAGGACTGGATGGTTAACACTCATGAGATTCATTCAGGAACCATTTTAATATTTTGAATAATACCATCATATGAAATGCGA[ATTATTATTATTATT]GTGAATGAATAGGTACAAGGATTTATATGTGACCAACTTTGAGTGGATGGATGTGGGGTTGATGAGTGATGCTATATT	CTCATGAGATTCATTCAGGAACCA	62.564	ACATCCATCCACTCAAAGTTGGTC	63.553	131
virginia_state_74509_8_c9374_2	virginia_state_74509_8_c9374_2_a	AACAACAACAAC	AAC	3	159	12	TCCCGAGAAAGCTCCGTCTCCATCTCACGTCCACACATCGCCCGCATATTGAAAACCCTTCTCTTCCCTTCCACCATCCCTAATCTCTCTCCTATAAGCCTCAATCCCAACCCCCGCCTCCCCGATCCCAACAGCAGACCCCTATAGAAG[AACAACAACAAC]GACAACAATTATATCACCAAAGAAACCCAACCCAGAGACACTCCAATCCGCCATGGCCGAAGCTTAACAAGAGAAACCAAATATCTCGG	CTCCTATAAGCCTCAATCCCAACC	63.278	TTGGTTTCTCTTGTTAAGCTTCGG	62.929	154
virginia_state_74509_8_c3256_6	virginia_state_74509_8_c3256_6_a	CATGCATGCATGCATGCATG	CATG	4	61	20	CCTTGGGGAACTTGAGACTTTAGAAGCTCCTCCTCCTGATCTTCCTGAATGCTAGATATAT[CATGCATGCATGCATGCATG]GATTATAGTATAAGATTTTTACATTTTGCATTTGAGTCCATTGGTTTTGATTGTTGAACTTAGAGGTCATGATATTTTTGTTGTCTTAATTTGTATGCCTTTGGATATTTGTCATTATATTGTTTACTACCATTGATTTAATC	CTCCTCCTCCTGATCTTCCTGAAT	63.365	CAACAATCAAAACCAATGGACTCA	63.137	111
virginia_state_74509_8_c8495_5	virginia_state_74509_8_c8495_5_a	GGTGGTGGTGGT	GGT	3	307	12	AGTTCAGCAGCAAGCTCGAGAATATTCCTGCAGGCCCCCAGCTCGCCCATATTGTAACCTCTCACAGAATAGGGTCCCCCAAGTGTGAAGGCGTCATAGCTAGGGAGATCCCCTACACATCCACCATAGTGTCCATGAAGAACTAAAACA[GGTGGTGGTGGT]TTACCAGCACCCTCCTCTACTTGCTTTAATTGCAAAAAGCGAGTGACTGTGAGCTGGTGACGGTTGAAGACTGGAAATTTGCTGCCGATACCAAGTCCCTGGTCCAACTGAAAAAACATTCCTATCACCAACAATTGCACCATTTATAAA	CTCGCCCATATTGTAACCTCTCAC	63.133	TAAAGCAAGTAGAGGAGGGTGCTG	63.138	149
virginia_state_74509_8_c635_77	virginia_state_74509_8_c635_77_a	AGTACAGTACAGTACAGTAC	AGTAC	5	674	20	ATCAAACGTGCCGACGGGAATGGAGCCATCATCGCGGAACAAGTCTTCGAGAAGACCAAGGAGAAGTTCCGAATGTACTAATCTACGAATTAAGACATACAAACTCTGTATGAACTACTCTATTCGCATCTAATCCTTTTGTTAATAATA[AGTACAGTACAGTACAGTAC]ATTCCATTGAGAATCACAAAAAACTAATATTGATATCTTTCAGAGTGTTTCTCAATTATGTTATGCTTCTCTGAATGAAAATGAAGACATGAGAAAGATTGAGTCAGGTGTAGT	CTCTATTCGCATCTAATCCTTTTGTT	60.361	TCTTCATTTTCATTCAGAGAAGCA	60.364	140
virginia_state_74509_8_c10398_2	virginia_state_74509_8_c10398_2_a	AGCAGCAGCAGCAGC	AGC	3	131	15	CCGGGACTTGCCGCCTCTCGTTTCTCCCTGGGTTTTAGGTTTCTGGCAGGAGAGAAGAGAGCAGGGCGGCTACCACTGCTTCCCTACCTGCTGCTCTTCGCTCTCAATCCCATAACAAACAGCCAACTACT[AGCAGCAGCAGCAGC]AGTAGCGGCGAAGAAGAAGATGTCCTACTTCATCGGTGTTTCTACCTTATATCAGACTCCTTCTCTGGACTTCACCAGAAGGCTCACCCCTT	CTCTCAATCCCATAACAAACAGCC	63.121	TCTGGTGAAGTCCAGAGAAGGAGT	62.882	125
virginia_state_74509_8_c343_2	virginia_state_74509_8_c343_2_a	TGCTTGCTTGCTTGCT	TGCT	4	216	16	ATGAATCAAGAGAAGAGAAAGGGTACAAGGGCCATTGACATCTCCGGTTAATCAGTGTAACAAGAGAAAGCTTCAAAACTACCCTCTCTCGTATGATGGTGTGCTTGCTTTGTGTTTTGAGGATGATGTAGTTGTTTTTGTGTCTTTGTG[TGCTTGCTTGCTTGCT]TGTCTTTGAGTTTGTCTTTGAGAGTTGGTTCTGTTTTGTGTATGTTGAATATCCTCCATGAATAAAGAAAGTTCAATCTTTATTTATTCATGGAGGATATTCAACATACACAAATAAAGATTTGAACTTT	CTCTCTCGTATGATGGTGTGCTTG	63.278	CACAAAACAGAACCAACTCTCAAAGA	62.94	123
virginia_state_74509_8_c1170_12	virginia_state_74509_8_c1170_12_a	TCATCATCATCA	TCA	3	301	12	GGTTGATCAGCCTGATGACCTCGTCCAGTTCGGGTTCCTCCTGTCTTCTTCTTCCCAGCTTTAGGTTGCTCCTCTGCCTCTTCGTCTTCATCTTCATCTTCTGATTCTTCATCATCCTCTTCGATATCTTCATCTTCATCGTCATCTTCT[TCATCATCATCA]TCCATGTTCTCAAGTTCAACACCTTCAACAGCTTCACCAGTGTACCATGAAACAGCATGAGGTATTATCTTGTCTCTAATAGTGGAACCAATATCATAATCTTGCTCCATTTGACTACTAG	CTCTGCCTCTTCGTCTTCATCTTC	63.014	TCATGGTACACTGGTGAAGCTGTT	63.067	141
virginia_state_74509_8_c669_33	virginia_state_74509_8_c669_33_a	AGCAGCAGCAGC	AGC	3	103	12	ATTCCCGGGACGCGCTCTGGTTCGCATCCCTCTCTCGGCCTCGTCGACGAGGCTCCAGGAAGATGCCTTCTTGCGGGGATCTCCACTCCCAGCTCGCTCCAGG[AGCAGCAGCAGC]TCGAGGAATGGTGGTGAGAAGCCGGGCAGGGCACTGGTAGTGGAAGCCAAGGGAAAGAAGGGCATGATGGGTCGCCAGTTCCAGCGCCCTCCTCCCCCTCCTCTCCCTAAGATCGAGGACGACGGCAATCCCAAGTTCGTCATCTTCATC	CTCTGGTTCGCATCCCTCTCT	63.105	TTCTTTCCCTTGGCTTCCACTAC	62.896	160
virginia_state_74509_8_c340_143	virginia_state_74509_8_c340_143_b	AGAAGAAGAAGAAGAAGA	AGA	3	1465	18	TTTAGTTTGTTCTCATATTATTTTATTCAAGCAAATTTAATCTTAGCAGAGGCTGTCCAAGGATGCCTGGAGGAGGTCTGAACTGATGGCAAAGGGATAGTCTTTTTATGTTCTTTCATTCATATATAGTTTTAGTTATATTATCAAAAG[AGAAGAAGAAGAAGAAGA]AGCAACAAGAAAGAGAGAAGGAAAAGGCTTGTGAAAGCTGATAATTT	CTGAACTGATGGCAAAGGGATAGT	62.811	CACAAGCCTTTTCCTTCTCTCTTTC	63.003	124
virginia_state_74509_8_c13736_2	virginia_state_74509_8_c13736_2_a	AGAGAGAGAGAGAGAGAGAG	AGAG	4	103	20	CCCGTTGCTACCAGTTTGTCTATTCCAGTTTTTTGTACACCTCATACAATGTTTGCTGTTGTTTTCTGAGATGGGCTGAGAGATTTTGTTGACAAAGTCATAA[AGAGAGAGAGAGAGAGAGAG]AGAAGAGTTTACTGCACAGTGTTTCCTCGGTCTTAACTCTTGTTTATTACTTTATTTTATCATCAAAACCATGAAGTTCTTGCAGCT	CTGAGATGGGCTGAGAGATTTTGT	63.115	GTTAAGACCGAGGAAACACTGTGC	63.362	95
virginia_state_74509_8_c14213_2	virginia_state_74509_8_c14213_2_a	ATATATATATATAT	AT	2	173	14	AGCTGGGCAAGCGACGACGAGCTCAAAGGTGACTTTGGTCATCGATCTCTTCATCAACAGTAAGGTCAAAAGCTCTGCTGCTTTGCCTGCAAATAAAGCTGCTGAACGTATTTCTATGGTCGTCAACAACTGATGATGATGCTGACGATG[ATATATATATATAT]AATAAGGGCATATCCCTCTGGTGAGTTCTTAGTCTTTTCCTTCTTGTTTGGTTATTCTTCTTCTTTTGAGTAAAGAATCTGTTCTGT	CTGCAAATAAAGCTGCTGAACGTA	62.799	GAAAAGACTAAGAACTCACCAGAGGG	62.035	117
virginia_state_74509_8_c13284_2	virginia_state_74509_8_c13284_2_a	GTGGTGGTGGTG	GTG	3	170	12	AAGGGAGTTGAAGAGAACTTTGGGAAAGAGATAATGGAGATGATGAGTGGGTATCCAAAGGAGAAGGTTATTATACATGATACTATGATCTCTGGTCGCCCTAACATTGCAAAGATCAGTATTGAGGCTGCTAAGAACTGGAAGGCTGAA[GTGGTGGTGGTG]ACTAGTAATCCTCAAGGGAGCAAAGATGTTGTGAGAGCTTGTAAAACTGCTGGTTTTGCTGCATTTGGCCCCATTTGGGATTCTTAGGTGATACTTGCACTTTCATAGATATATATATATATGTATAACCCAGTATCCAATAAATATTTG	CTGCTAAGAACTGGAAGGCTGAAG	62.931	AGCAAAACCAGCAGTTTTACAAGC	62.982	95
virginia_state_74509_8_c13393_2	virginia_state_74509_8_c13393_2_a	TGATGATGATGA	TGA	3	201	12	CTACAATGTATACGGGCGAAAATAGATTTTTGTTATTGAGTCTCATTAACTGGAAAAGAACTTGAATTTCGGATCTATTTCTCAGTTACTATAAAGCTGTTGCCTGCCGTTTGATCACCTACAGCTAGCTACAGCAAGAACTAGTCATTG[TGATGATGATGA]AACCCTGGAAAAAGAGAAGTAATGAAACC	CTGGAAAAGAACTTGAATTTCGGA	62.798	GTTTCATTACTTCTCTTTTTCCAGGGT	62.285	141
[truncated: 206 more rows]

## Sheet: TDa 87-01091
ID	ID_version	FullMatch	MinMatch	Type	Start	Length	SeqLeft[repeat]SeqRight	PrimerLeftSeq	LeftTM	PrimerRightSeq	RightTM	ProductSize
[truncated: 574 more rows]
